# Supplementary material for: NeuroRDF: semantic integration of highly curated data to prioritize biomarker candidates in Alzheimer's disease
Source: J Biomed Semantics. 2016 Jul 8;7:45. doi: 10.1186/s13326-016-0079-8 (PMC4939021; doi:10.1186/s13326-016-0079-8)
Supplement: Additional file 1: — List of differentially expressed genes. This file contains the list of differentially expressed genes (for each dataset used) that fall under the adjusted p-value cutoff of 0.05. The differential expression analysis was performed using limma package in R statistical environment. The file is provided in an Excel format. (XLSX 68 kb) [file 13326_2016_79_MOESM1_ESM.xlsx]

## Sheet: GSE5281
Gene	logFC	t	p_value	bonferroni_P_val	BH_P_val	hochberg_P_val	fdr_P_val	log_odds	B	Avg_log_exp
MT1M	1.52478	10.1986	5.82033e-19	1.17309e-14	9.85787e-17	1.16622e-14	9.85787e-17	32.5278	32.5278	5.55339
LOC100272216	1.52096	8.94874	1.11639e-15	2.25008e-11	5.5972e-14	2.20531e-11	5.5972e-14	25.1181	25.1181	6.8478
GPRASP1	-1.51237	-8.32673	4.3322e-14	8.73154e-10	1.33919e-12	8.44952e-10	1.33919e-12	21.5361	21.5361	9.03075
NECAP1	-1.51356	-8.21251	8.3999e-14	1.693e-09	2.39802e-12	1.63378e-09	2.39802e-12	20.8883	20.8883	7.36114
EPB41L3	-1.5217	-7.87224	5.91835e-13	1.19284e-08	1.33727e-11	1.14011e-08	1.33727e-11	18.9791	18.9791	6.78849
APOO	-1.52382	-10.4667	1.12134e-19	2.26006e-15	2.87875e-17	2.25153e-15	2.87875e-17	34.143	34.143	6.29234
ZNF204P	-1.52519	-9.28684	1.47918e-16	2.98129e-12	9.97088e-15	2.93721e-12	9.97088e-15	27.0984	27.0984	6.33523
NPTX2	-1.52601	-8.01537	2.61329e-13	5.26709e-09	6.63362e-12	5.05986e-09	6.63362e-12	19.7782	19.7782	7.23935
SLIRP	-1.52642	-9.55018	3.0237e-17	6.09427e-13	2.77817e-15	6.02836e-13	2.77817e-15	28.6545	28.6545	7.00269
SCG2	-1.52978	-7.0403	6.04867e-11	1.21911e-06	7.9994e-10	1.12699e-06	7.9994e-10	14.4626	14.4626	7.74365
TUBB4B	-1.53298	-11.8201	2.55088e-23	5.1413e-19	5.1413e-20	5.13901e-19	5.1413e-20	42.3707	42.3707	8.80562
BEX4	-1.55287	-8.16261	1.12063e-13	2.25863e-09	3.08978e-12	2.17682e-09	3.08978e-12	20.6063	20.6063	7.83369
ATP6V1E1	-1.56969	-11.4008	3.46086e-22	6.97536e-18	3.17062e-19	6.96809e-18	3.17062e-19	39.8131	39.8131	9.55015
TUBA4A	-1.57086	-9.47137	4.86827e-17	9.81201e-13	4.12269e-15	9.69663e-13	4.12269e-15	28.1877	28.1877	9.2361
TAC1	-1.57264	-5.53505	1.31869e-07	0.00265783	8.26182e-07	0.00223373	8.26182e-07	7.00142	7.00142	5.79066
SERPINI1	-1.57791	-6.90933	1.22642e-10	2.47185e-06	1.52301e-09	2.27293e-06	1.52301e-09	13.7739	13.7739	9.22151
KIFAP3	-1.58319	-8.11408	1.48229e-13	2.98756e-09	3.97282e-12	2.87624e-09	3.97282e-12	20.3327	20.3327	5.62189
AP2M1	-1.58636	-8.85781	1.91572e-15	3.86113e-11	8.91716e-14	3.77837e-11	8.91716e-14	24.5892	24.5892	7.54566
PLK2	-1.58834	-7.33742	1.18941e-11	2.39726e-07	1.87286e-10	2.24513e-07	1.87286e-10	16.0486	16.0486	7.69384
NRN1	-1.6047	-10.6902	2.82653e-20	5.69687e-16	9.33913e-18	5.67991e-16	9.33913e-18	35.4946	35.4946	8.08207
LDHA	-1.60493	-9.974	2.30017e-18	4.63598e-14	3.15373e-16	4.6024e-14	3.15373e-16	31.1802	31.1802	9.33917
BEX5	-1.61262	-8.63652	7.07868e-15	1.42671e-10	2.76494e-13	1.39025e-10	2.76494e-13	23.3093	23.3093	9.48746
MRPS23	-1.61748	-9.78036	7.48525e-18	1.50865e-13	8.28929e-16	1.4951e-13	8.28929e-16	30.0232	30.0232	5.22568
DHCR24	-1.62829	-9.38763	8.0669e-17	1.62588e-12	6.18207e-15	1.60475e-12	6.18207e-15	27.6927	27.6927	6.77165
EPDR1	-1.63377	-7.5586	3.47624e-12	7.00637e-08	6.24634e-11	6.61703e-08	6.24634e-11	17.2494	17.2494	7.53921
PCSK1	-1.63612	-6.65199	4.82471e-10	9.7242e-06	5.18243e-09	8.81957e-06	5.18243e-09	12.4406	12.4406	5.40039
PSMB3	-1.63895	-12.3708	8.2661e-25	1.66603e-20	4.16508e-21	1.66578e-20	4.16508e-21	45.7337	45.7337	6.80938
STAT4	-1.64542	-7.88455	5.51791e-13	1.11213e-08	1.25807e-11	1.06341e-08	1.25807e-11	19.0476	19.0476	5.48885
NELL2	-1.65578	-7.41997	7.52933e-12	1.51754e-07	1.24695e-10	1.42598e-07	1.24695e-10	16.4949	16.4949	10.1806
INA	-1.66873	-8.97716	9.42749e-16	1.90011e-11	4.8846e-14	1.86353e-11	4.8846e-14	25.2837	25.2837	9.17753
MTX2	-1.67042	-10.041	1.52749e-18	3.07867e-14	2.18345e-16	3.05728e-14	2.18345e-16	31.5816	31.5816	6.61485
STMN2	-1.68164	-7.99112	3.00276e-13	6.05205e-09	7.3986e-12	5.80673e-09	7.3986e-12	19.6424	19.6424	9.99173
MIF	-1.68268	-9.40674	7.18922e-17	1.44899e-12	5.59455e-15	1.43044e-12	5.59455e-15	27.8056	27.8056	7.34358
NAP1L5	-1.70845	-8.55081	1.17105e-14	2.36024e-10	4.23742e-13	2.29513e-10	4.23742e-13	22.8164	22.8164	9.13766
TUBB3	-1.73583	-11.4742	2.19276e-22	4.4195e-18	2.22406e-19	4.41555e-18	2.22406e-19	40.2607	40.2607	8.55004
MAL2	-1.75076	-7.32066	1.30474e-11	2.6297e-07	2.03066e-10	2.46087e-07	2.03066e-10	15.9583	15.9583	6.76217
ATP6V1B2	-1.80425	-9.47717	4.70073e-17	9.47432e-13	4.03163e-15	9.36432e-13	4.03163e-15	28.222	28.222	8.26228
ATP5B	-1.80979	-11.9615	1.0576e-23	2.13159e-19	2.66448e-20	2.13085e-19	2.66448e-20	43.2341	43.2341	8.42157
SLC39A10	-1.82134	-8.13766	1.29403e-13	2.60811e-09	3.52924e-12	2.51261e-09	3.52924e-12	20.4656	20.4656	7.66761
CCK	-1.83125	-7.99358	2.96072e-13	5.96734e-09	7.33088e-12	5.72663e-09	7.33088e-12	19.6562	19.6562	8.05235
CALY	-1.85331	-11.431	2.86831e-22	5.78107e-18	2.75289e-19	5.77533e-18	2.75289e-19	39.9973	39.9973	5.15463
GPI	-1.88623	-10.462	1.15394e-19	2.32576e-15	2.87875e-17	2.31664e-15	2.87875e-17	34.1149	34.1149	7.11739
VSNL1	-1.90546	-7.95042	3.78956e-13	7.63785e-09	9.06381e-12	7.31915e-09	9.06381e-12	19.4149	19.4149	9.57455
AMPH	-1.91554	-9.06026	5.74508e-16	1.15792e-11	3.20798e-14	1.1373e-11	3.20798e-14	25.7689	25.7689	8.20713
NME1	-1.91787	-10.5165	8.25275e-20	1.66334e-15	2.27855e-17	1.6574e-15	2.27855e-17	34.4436	34.4436	7.04005
CHRM1	-1.935	-11.0625	2.82464e-21	5.69306e-17	1.38855e-18	5.68176e-17	1.38855e-18	37.7538	37.7538	5.88232
GOT1	-1.9412	-11.2046	1.16996e-21	2.35805e-17	7.14561e-19	2.35431e-17	7.14561e-19	38.6184	38.6184	6.59714
ATP6V1G2	-1.9544	-10.3515	2.27726e-19	4.58982e-15	4.73177e-17	4.56796e-15	4.73177e-17	33.4481	33.4481	7.67157
MDH1	-2.0527	-9.04032	6.47054e-16	1.30414e-11	3.54385e-14	1.28039e-11	3.54385e-14	25.6524	25.6524	10.127
SST	-2.12151	-8.27876	5.72337e-14	1.15355e-09	1.72171e-12	1.11526e-09	1.72171e-12	21.2636	21.2636	5.4989
CHGB	-2.27862	-9.2204	2.20401e-16	4.44217e-12	1.4147e-14	4.37319e-12	1.4147e-14	26.7076	26.7076	7.4609

## Sheet: GSE44770
Gene	logFC	t	p_value	bonferroni_P_val	BH_P_val	hochberg_P_val	fdr_P_val	log_odds	B	Avg_log_exp
FSD2	-1.96558	-4.85933	2.49583e-06	0.0434398	0.000179504	0.0428384	0.000179504	3.28532	3.28532	19.0786
BRD1	-2.2665	-6.7743	1.33978e-10	2.33189e-06	2.33189e-07	2.33069e-06	2.33189e-07	12.8381	12.8381	18.9625
ASZ1	-2.38323	-5.6506	5.39519e-08	0.000939032	1.1593e-05	0.000934716	1.1593e-05	6.96414	6.96414	24.36
STK40	-2.58952	-6.02701	9.3983e-09	0.000163577	3.71277e-06	0.000163183	3.71277e-06	8.74529	8.74529	20.3472
CACNG4	-2.73616	-6.13882	4.33546e-09	7.54586e-05	2.21937e-06	7.53156e-05	2.21937e-06	9.42721	9.42721	24.0461
C17orf59	-3.3936	-7.10069	2.07647e-11	3.6141e-07	7.2282e-08	3.61327e-07	7.2282e-08	14.6723	14.6723	24.6972
GK2	-3.62433	-6.85881	8.39789e-11	1.46165e-06	1.82707e-07	1.46106e-06	1.82707e-07	13.301	13.301	26.1254
SDCCAG3	-5.29633	-6.50635	5.95458e-10	1.0364e-05	6.47747e-07	1.0355e-05	6.47747e-07	11.373	11.373	24.6398
ADAT1	-5.53414	-5.42819	1.62393e-07	0.00282646	2.50129e-05	0.00280827	2.50129e-05	5.89115	5.89115	34.8126
UBXD8	-14.1975	-5.22372	4.74583e-07	0.00826012	5.16258e-05	0.00818466	5.16258e-05	4.90364	4.90364	45.8067
KIAA1772	-15.7559	-7.57207	1.37138e-12	2.38689e-08	2.05322e-08	2.38689e-08	2.05322e-08	17.3651	17.3651	42.3796
MPP3	6.62111	6.23722	2.56617e-09	4.46642e-05	1.54014e-06	4.45923e-05	1.54014e-06	9.94072	9.94072	52.2147
IL11RA	5.32105	6.95385	4.83426e-11	8.41403e-07	1.202e-07	8.41113e-07	1.202e-07	13.8405	13.8405	24.9063
CRSP2	4.6001	4.84504	2.52684e-06	0.0439796	0.000180837	0.0433681	0.000180837	3.23407	3.23407	25.9295
KLK12	3.4719	4.83121	2.68919e-06	0.0468054	0.000189496	0.0461439	0.000189496	3.17284	3.17284	42.5827
THBD	2.92872	5.32898	2.6291e-07	0.00457596	3.44057e-05	0.00454125	3.44057e-05	5.4228	5.4228	29.4965
CIDEA	2.69483	6.23418	2.67017e-09	4.64742e-05	1.54914e-06	4.63968e-05	1.54914e-06	9.91154	9.91154	21.3837
LEMD3	2.67684	5.35104	2.38484e-07	0.00415081	3.21768e-05	0.00412028	3.21768e-05	5.52456	5.52456	26.0818
RAB25	2.46704	5.84097	2.05184e-08	0.000357123	6.37719e-06	0.000355994	6.37719e-06	7.90738	7.90738	26.9288
C5orf23	2.35329	6.29523	1.87915e-09	3.27066e-05	1.31514e-06	3.26634e-05	1.31514e-06	10.246	10.246	22.6769
MYH11	2.185	4.8391	2.64696e-06	0.0460704	0.000187278	0.0454219	0.000187278	3.20556	3.20556	25.819
RBMY1J	2.02769	6.12527	4.79805e-09	8.351e-05	2.386e-06	8.33469e-05	2.386e-06	9.34018	9.34018	21.8747
UBE2MP1	2.01316	5.88179	1.66309e-08	0.000289461	5.56655e-06	0.000288612	5.56655e-06	8.11254	8.11254	17.7032
SHC4	1.83845	6.07921	5.94129e-09	0.000103408	2.79481e-06	0.000103194	2.79481e-06	9.11885	9.11885	9.62652
TTC19	1.7882	6.02486	8.3672e-09	0.000145631	3.46741e-06	0.000145288	3.46741e-06	8.80973	8.80973	17.6361
LANCL2	1.54992	5.65232	5.37833e-08	0.000936098	1.1593e-05	0.000931849	1.1593e-05	6.97071	6.97071	19.0877
HDHD3	1.50247	7.26455	7.99308e-12	1.3912e-07	4.63732e-08	1.39104e-07	4.63732e-08	15.6127	15.6127	16.2402

## Sheet: GSE44771
Gene	logFC	t	p_value	bonferroni_P_val	BH_P_val	hochberg_P_val	fdr_P_val	log_odds	B	Avg_log_exp
WAS	8.77831	5.53234	9.39937e-08	0.00163596	1.17695e-05	0.00162299	1.17695e-05	6.23669	6.23669	51.1642
GPATC1	7.41693	5.16369	5.61085e-07	0.00976568	4.65033e-05	0.00964842	4.65033e-05	4.49652	4.49652	42.7604
SERTAD2	5.58775	5.7803	2.67331e-08	0.000465289	4.56165e-06	0.000462589	4.56165e-06	7.45927	7.45927	47.1507
CCDC88	3.54726	5.95391	1.08804e-08	0.000189373	2.15197e-06	0.000188427	2.15197e-06	8.33753	8.33753	37.6577
GIMAP2	2.63859	4.84378	2.49407e-06	0.0434093	0.000134811	0.0426087	0.000134811	3.06028	3.06028	32.8446
IL11RA	2.35342	5.83736	1.9934e-08	0.000346952	3.77122e-06	0.000345138	3.77122e-06	7.74585	7.74585	21.0283
TPMT	2.27275	4.83658	2.59224e-06	0.045118	0.000138825	0.0442781	0.000138825	3.02747	3.02747	25.2344
BAGE	2.17439	6.26931	2.03275e-09	3.538e-05	6.43273e-07	3.52702e-05	6.43273e-07	9.97978	9.97978	22.7419
KCNH4	1.63015	5.45978	1.34007e-07	0.00233239	1.51995e-05	0.00231203	1.51995e-05	5.88791	5.88791	22.8064
PHLDB1	1.58588	7.81677	2.58443e-13	4.4982e-09	7.53474e-10	4.49717e-09	7.53474e-10	18.8116	18.8116	19.2053
RP13+AC0-137A17.2	1.50415	7.81849	2.59744e-13	4.52085e-09	7.53474e-10	4.51955e-09	7.53474e-10	18.8105	18.8105	17.219
C17orf59	-1.50445	-5.17688	5.27044e-07	0.0091732	4.47696e-05	0.00906621	4.47696e-05	4.55723	4.55723	24.1799
CACNG4	-1.56002	-6.03267	7.24131e-09	0.000126035	1.63682e-06	0.000125485	1.63682e-06	8.7393	8.7393	17.7071
C19orf25	-1.65455	-7.49022	2.26551e-12	3.94312e-08	3.03317e-09	3.9404e-08	3.03317e-09	16.7076	16.7076	13.4479
NDUFA8	-1.73463	-6.43661	8.36538e-10	1.45599e-05	3.09786e-07	1.45215e-05	3.09786e-07	10.8601	10.8601	15.9363
BRD1	-1.81089	-7.50264	1.74709e-12	3.0408e-08	2.534e-09	3.03888e-08	2.534e-09	16.9246	16.9246	17.5633
SDCCAG3	-2.74686	-6.98802	3.63853e-11	6.33287e-07	2.63602e-08	6.32487e-07	2.63602e-08	13.9319	13.9319	20.8861
CPB2	-2.8186	-5.80584	2.34475e-08	0.000408104	4.16433e-06	0.00040583	4.16433e-06	7.58731	7.58731	14.8561
GJB7	-3.59976	-5.21877	4.31706e-07	0.00751384	3.91346e-05	0.00743138	3.91346e-05	4.75086	4.75086	23.8218
SLC6A1	-3.60031	-6.84814	8.12777e-11	1.41464e-06	4.87807e-08	1.41236e-06	4.87807e-08	13.141	13.141	19.8112
HSD11B2	-3.65841	-6.98298	3.7863e-11	6.59006e-07	2.63602e-08	6.58097e-07	2.63602e-08	13.8964	13.8964	26.9008
HAPLN2	-5.56184	-5.99346	8.84378e-09	0.000153926	1.94843e-06	0.000153236	1.94843e-06	8.5402	8.5402	36.8575
