# Supplementary material for: NeuroRDF: semantic integration of highly curated data to prioritize biomarker candidates in Alzheimer's disease
Source: J Biomed Semantics. 2016 Jul 8;7:45. doi: 10.1186/s13326-016-0079-8 (PMC4939021; doi:10.1186/s13326-016-0079-8)
Supplement: Additional file 2: — The developed RDF models and the SPARQL queries used are made available at: http://www.scai.fraunhofer.de/en/business-research-areas/bioinformatics/downloads/neurordf.html. (ZIP 178 kb) [file 13326_2016_79_MOESM2_ESM.zip]

Archive with 6 entries (5 files):
- RDFModels_Queries/
- RDFModels_Queries/AlzheimersPPI_NeuroRDF.rdf
- RDFModels_Queries/Brain_PPI_Interactome_NeuroRDF.rdf
- RDFModels_Queries/Microarray_NeuroRDF.rdf
- RDFModels_Queries/MiRNA_NeuroRDF.rdf
- RDFModels_Queries/NeuroRDFQueries.txt
