# Supplementary material for: NeuroRDF: semantic integration of highly curated data to prioritize biomarker candidates in Alzheimer's disease
Source: J Biomed Semantics. 2016 Jul 8;7:45. doi: 10.1186/s13326-016-0079-8 (PMC4939021; doi:10.1186/s13326-016-0079-8)
Supplement: Additional file 2: — The developed RDF models and the SPARQL queries used are made available at: http://www.scai.fraunhofer.de/en/business-research-areas/bioinformatics/downloads/neurordf.html. (ZIP 178 kb) [file 13326_2016_79_MOESM2_ESM.zip › RDFModels_Queries/AlzheimersPPI_NeuroRDF.rdf]

<rdf:RDF
    xmlns:rdf="http://www.w3.org/1999/02/22-rdf-syntax-ns#"
    xmlns:dc="http://purl.org/dc/elements/1.1/"
    xmlns:j.0="http://www.biopax.org/release/biopax-level3.owl#"
    xmlns:j.1="http://bio2rdf.org/geneid_vocabulary:"
    xmlns:j.2="http://bio2rdf.org/pubmed_vocabulary:"
    xmlns:rdfs="http://www.w3.org/2000/01/rdf-schema#"
    xmlns:j.3="http://bio2rdf.org/ctd_vocabulary:"
    xmlns:j.4="http://mged.sourceforge.net/ontologies/MGEDOntology.owl#"
    xmlns:j.5="http://purl.uniprot.org/core/" > 
  <rdf:Description rdf:about="http://purl.uniprot.org/uniprot/Q9UNE7">
    <j.5:encodedBy rdf:resource="http://bio2rdf.org/geneid:10273"/>
    <rdfs:label rdf:datatype="http://www.w3.org/2001/XMLSchema#string">Q9UNE7</rdfs:label>
    <rdf:type rdf:resource="http://purl.uniprot.org/core/Protein"/>
  </rdf:Description>
  <rdf:Description rdf:about="http://purl.uniprot.org/uniprot/P01189">
    <j.5:encodedBy rdf:resource="http://bio2rdf.org/geneid:5443"/>
    <rdfs:label rdf:datatype="http://www.w3.org/2001/XMLSchema#string">P01189</rdfs:label>
    <rdf:type rdf:resource="http://purl.uniprot.org/core/Protein"/>
  </rdf:Description>
  <rdf:Description rdf:about="http://bio2rdf.org/geneid:2869">
    <j.1:has_symbol rdf:datatype="http://www.w3.org/2001/XMLSchema#string">GRK5</j.1:has_symbol>
    <rdfs:label rdf:datatype="http://www.w3.org/2001/XMLSchema#string">2869</rdfs:label>
    <rdf:type rdf:resource="http://bio2rdf.org/geneid_vocabulary:Gene"/>
  </rdf:Description>
  <rdf:Description rdf:about="http://bio2rdf.org/geneid:4915">
    <j.1:has_symbol rdf:datatype="http://www.w3.org/2001/XMLSchema#string">NTRK2</j.1:has_symbol>
    <rdfs:label rdf:datatype="http://www.w3.org/2001/XMLSchema#string">4915</rdfs:label>
    <rdf:type rdf:resource="http://bio2rdf.org/geneid_vocabulary:Gene"/>
  </rdf:Description>
  <rdf:Description rdf:about="http://bio2rdf.org/geneid:841">
    <j.1:has_symbol rdf:datatype="http://www.w3.org/2001/XMLSchema#string">CASP8</j.1:has_symbol>
    <rdfs:label rdf:datatype="http://www.w3.org/2001/XMLSchema#string">841</rdfs:label>
    <rdf:type rdf:resource="http://bio2rdf.org/geneid_vocabulary:Gene"/>
  </rdf:Description>
  <rdf:Description rdf:about="http://scai.fraunhofer.de/Interaction/IL10 (pp) CCL2">
    <j.3:article rdf:resource="http://bio2rdf.org/pubmed:11137576"/>
    <j.0:evidence rdf:nodeID="A0"/>
    <j.5:participant rdf:resource="http://purl.uniprot.org/uniprot/P13500"/>
    <j.5:participant rdf:resource="http://purl.uniprot.org/uniprot/P22301"/>
    <rdf:type rdf:resource="http://purl.uniprot.org/core/Interaction"/>
  </rdf:Description>
  <rdf:Description rdf:about="http://scai.fraunhofer.de/Interaction/APP (pp) SCARB1">
    <j.3:article rdf:resource="http://bio2rdf.org/pubmed:15160835"/>
    <j.0:evidence rdf:nodeID="A1"/>
    <j.5:participant rdf:resource="http://purl.uniprot.org/uniprot/Q8WTV0"/>
    <j.5:participant rdf:resource="http://purl.uniprot.org/uniprot/P05067"/>
    <rdf:type rdf:resource="http://purl.uniprot.org/core/Interaction"/>
  </rdf:Description>
  <rdf:Description rdf:nodeID="A2">
    <j.4:has_type rdf:resource="http://scai.fraunhofer.de/Invitro"/>
    <rdf:type rdf:resource="http://www.biopax.org/release/biopax-level3.owl#Evidence"/>
  </rdf:Description>
  <rdf:Description rdf:nodeID="A3">
    <j.4:has_type rdf:resource="http://scai.fraunhofer.de/Invitro"/>
    <rdf:type rdf:resource="http://www.biopax.org/release/biopax-level3.owl#Evidence"/>
  </rdf:Description>
  <rdf:Description rdf:about="http://purl.uniprot.org/uniprot/P07858">
    <j.5:encodedBy rdf:resource="http://bio2rdf.org/geneid:1508"/>
    <rdfs:label rdf:datatype="http://www.w3.org/2001/XMLSchema#string">P07858</rdfs:label>
    <rdf:type rdf:resource="http://purl.uniprot.org/core/Protein"/>
  </rdf:Description>
  <rdf:Description rdf:about="http://scai.fraunhofer.de/Interaction/A2M (pp) IL1B">
    <j.3:article rdf:resource="http://bio2rdf.org/pubmed:10850859"/>
    <j.0:evidence rdf:nodeID="A4"/>
    <j.5:participant rdf:resource="http://purl.uniprot.org/uniprot/P01584"/>
    <j.5:participant rdf:resource="http://purl.uniprot.org/uniprot/P01023"/>
    <rdf:type rdf:resource="http://purl.uniprot.org/core/Interaction"/>
  </rdf:Description>
  <rdf:Description rdf:about="http://scai.fraunhofer.de/Journal/CNS Neurol Disord Drug Targets">
    <rdf:type rdf:resource="http://bio2rdf.org/pubmed_vocabulary:Journal"/>
    <rdfs:label rdf:datatype="http://www.w3.org/2001/XMLSchema#string">CNS Neurol Disord Drug Targets</rdfs:label>
  </rdf:Description>
  <rdf:Description rdf:nodeID="A5">
    <j.4:has_type rdf:resource="http://doe-generated-ontology.com/OntoAD#C1515657"/>
    <rdf:type rdf:resource="http://www.biopax.org/release/biopax-level3.owl#Evidence"/>
  </rdf:Description>
  <rdf:Description rdf:about="http://bio2rdf.org/pubmed:10896674">
    <dc:description rdf:datatype="http://www.w3.org/2001/XMLSchema#string">NPRAP/delta-catenin also interacts with E-cadherin and beta-catenin and is implicated in the organization of cell-cell junctions. p0071, a ubiquitous isoform of NPRAP/delta-catenin, is localized at desmosomes in HeLa and A431 cells and at adherens junctions in Madin-Darby bovine kidney cells.</dc:description>
    <dc:description rdf:datatype="http://www.w3.org/2001/XMLSchema#string">A novel multiple PSD-95/Dlg-A/ZO-1 protein interacting with neural plakophilin-related armadillo repeat protein/delta-catenin and p0071.</dc:description>
    <dc:description rdf:datatype="http://www.w3.org/2001/XMLSchema#string">We have identified here a novel protein interacting with NPRAP/delta-catenin and p0071 and named this protein plakophilin-related armadillo repeat protein-interacting PSD-95/Dlg-A/ZO-1 (PDZ) protein (PAPIN).</dc:description>
    <dc:description rdf:datatype="http://www.w3.org/2001/XMLSchema#string">PAPIN has six PDZ domains and binds to NPRAP/delta-catenin and p0071 via the second PDZ domain.</dc:description>
    <j.2:journal rdf:resource="http://scai.fraunhofer.de/Journal/J Biol Chem"/>
    <rdfs:label rdf:datatype="http://www.w3.org/2001/XMLSchema#string">10896674</rdfs:label>
    <rdf:type rdf:resource="http://bio2rdf.org/pubmed_vocabulary:PubMedRecord"/>
  </rdf:Description>
  <rdf:Description rdf:about="http://purl.uniprot.org/uniprot/P01275">
    <j.5:encodedBy rdf:resource="http://bio2rdf.org/geneid:2641"/>
    <rdfs:label rdf:datatype="http://www.w3.org/2001/XMLSchema#string">P01275</rdfs:label>
    <rdf:type rdf:resource="http://purl.uniprot.org/core/Protein"/>
  </rdf:Description>
  <rdf:Description rdf:about="http://bio2rdf.org/pubmed:14636947">
    <dc:description rdf:datatype="http://www.w3.org/2001/XMLSchema#string">Our data suggest that phosphorylation of tau by Akt may play specific role(s) in Akt-mediated anti-apoptotic signaling, particularly relevant to AD and other neurodegenerations.</dc:description>
    <j.2:journal rdf:resource="http://scai.fraunhofer.de/Journal/Biochimica et biophysica acta"/>
    <rdfs:label rdf:datatype="http://www.w3.org/2001/XMLSchema#string">14636947</rdfs:label>
    <rdf:type rdf:resource="http://bio2rdf.org/pubmed_vocabulary:PubMedRecord"/>
  </rdf:Description>
  <rdf:Description rdf:about="http://bio2rdf.org/geneid:4914">
    <j.1:has_symbol rdf:datatype="http://www.w3.org/2001/XMLSchema#string">NTRK1</j.1:has_symbol>
    <rdfs:label rdf:datatype="http://www.w3.org/2001/XMLSchema#string">4914</rdfs:label>
    <rdf:type rdf:resource="http://bio2rdf.org/geneid_vocabulary:Gene"/>
  </rdf:Description>
  <rdf:Description rdf:about="http://bio2rdf.org/pubmed:11803455">
    <dc:description rdf:datatype="http://www.w3.org/2001/XMLSchema#string">Several kinases, such as glycogen synthase kinase 3 beta (GSK3beta) and c-Jun N-terminal kinase (JNK), phosphorylate tau at sites that are phosphorylated in PHF.</dc:description>
    <j.2:journal rdf:resource="http://scai.fraunhofer.de/Journal/Molecular Psychiatry"/>
    <rdfs:label rdf:datatype="http://www.w3.org/2001/XMLSchema#string">11803455</rdfs:label>
    <rdf:type rdf:resource="http://bio2rdf.org/pubmed_vocabulary:PubMedRecord"/>
  </rdf:Description>
  <rdf:Description rdf:about="http://purl.uniprot.org/uniprot/P20783">
    <j.5:encodedBy rdf:resource="http://bio2rdf.org/geneid:4908"/>
    <rdfs:label rdf:datatype="http://www.w3.org/2001/XMLSchema#string">P20783</rdfs:label>
    <rdf:type rdf:resource="http://purl.uniprot.org/core/Protein"/>
  </rdf:Description>
  <rdf:Description rdf:about="http://scai.fraunhofer.de/Interaction/MAPK8 (pp) TP53">
    <j.3:article rdf:resource="http://bio2rdf.org/pubmed:19221404"/>
    <j.0:evidence rdf:nodeID="A6"/>
    <j.5:participant rdf:resource="http://purl.uniprot.org/uniprot/P04637"/>
    <j.5:participant rdf:resource="http://purl.uniprot.org/uniprot/P45983"/>
    <rdf:type rdf:resource="http://purl.uniprot.org/core/Interaction"/>
  </rdf:Description>
  <rdf:Description rdf:about="http://bio2rdf.org/pubmed:18217188">
    <dc:description rdf:datatype="http://www.w3.org/2001/XMLSchema#string">To study whether the protective effect of betaE2 on GSK-3beta and tau phosphorylation involves protein kinase B (Akt), an upstream effector of GSK-3, we transiently expressed the dominant negative Akt (dnAkt) in the cells.</dc:description>
    <j.2:journal rdf:resource="http://scai.fraunhofer.de/Journal/Journal of Neural Transmission"/>
    <rdfs:label rdf:datatype="http://www.w3.org/2001/XMLSchema#string">18217188</rdfs:label>
    <rdf:type rdf:resource="http://bio2rdf.org/pubmed_vocabulary:PubMedRecord"/>
  </rdf:Description>
  <rdf:Description rdf:about="http://bio2rdf.org/pubmed:17045922">
    <dc:description rdf:datatype="http://www.w3.org/2001/XMLSchema#string">We show that MPO binding to isolated HDL depends on the lipidation state of apolipoprotein A-I (apo A-I), the major protein constituent of HDL.</dc:description>
    <j.2:journal rdf:resource="http://scai.fraunhofer.de/Journal/Free Radic Biol Med"/>
    <rdfs:label rdf:datatype="http://www.w3.org/2001/XMLSchema#string">17045922</rdfs:label>
    <rdf:type rdf:resource="http://bio2rdf.org/pubmed_vocabulary:PubMedRecord"/>
  </rdf:Description>
  <rdf:Description rdf:about="http://purl.uniprot.org/uniprot/P31749">
    <j.5:encodedBy rdf:resource="http://bio2rdf.org/geneid:207"/>
    <rdfs:label rdf:datatype="http://www.w3.org/2001/XMLSchema#string">P31749</rdfs:label>
    <rdf:type rdf:resource="http://purl.uniprot.org/core/Protein"/>
  </rdf:Description>
  <rdf:Description rdf:about="http://bio2rdf.org/geneid:3717">
    <j.1:has_symbol rdf:datatype="http://www.w3.org/2001/XMLSchema#string">JAK2</j.1:has_symbol>
    <rdfs:label rdf:datatype="http://www.w3.org/2001/XMLSchema#string">3717</rdfs:label>
    <rdf:type rdf:resource="http://bio2rdf.org/geneid_vocabulary:Gene"/>
  </rdf:Description>
  <rdf:Description rdf:nodeID="A7">
    <j.4:has_type rdf:resource="http://scai.fraunhofer.de/Invitro"/>
    <rdf:type rdf:resource="http://www.biopax.org/release/biopax-level3.owl#Evidence"/>
  </rdf:Description>
  <rdf:Description rdf:about="http://purl.uniprot.org/uniprot/Q9UQF2">
    <j.5:encodedBy rdf:resource="http://bio2rdf.org/geneid:9479"/>
    <rdfs:label rdf:datatype="http://www.w3.org/2001/XMLSchema#string">Q9UQF2</rdfs:label>
    <rdf:type rdf:resource="http://purl.uniprot.org/core/Protein"/>
  </rdf:Description>
  <rdf:Description rdf:about="http://scai.fraunhofer.de/Journal/Med Sci (Paris)">
    <rdf:type rdf:resource="http://bio2rdf.org/pubmed_vocabulary:Journal"/>
    <rdfs:label rdf:datatype="http://www.w3.org/2001/XMLSchema#string">Med Sci (Paris)</rdfs:label>
  </rdf:Description>
  <rdf:Description rdf:nodeID="A8">
    <j.4:has_type rdf:resource="http://scai.fraunhofer.de/Invitro"/>
    <rdf:type rdf:resource="http://www.biopax.org/release/biopax-level3.owl#Evidence"/>
  </rdf:Description>
  <rdf:Description rdf:about="http://scai.fraunhofer.de/Interaction/CDK5 (pp) CTNNB1">
    <j.3:article rdf:resource="http://bio2rdf.org/pubmed:11168528"/>
    <j.0:evidence rdf:nodeID="A9"/>
    <j.5:participant rdf:resource="http://purl.uniprot.org/uniprot/P35222"/>
    <j.5:participant rdf:resource="http://purl.uniprot.org/uniprot/Q00535"/>
    <rdf:type rdf:resource="http://purl.uniprot.org/core/Interaction"/>
  </rdf:Description>
  <rdf:Description rdf:about="http://purl.uniprot.org/uniprot/P55273">
    <j.5:encodedBy rdf:resource="http://bio2rdf.org/geneid:1032"/>
    <rdfs:label rdf:datatype="http://www.w3.org/2001/XMLSchema#string">P55273</rdfs:label>
    <rdf:type rdf:resource="http://purl.uniprot.org/core/Protein"/>
  </rdf:Description>
  <rdf:Description rdf:nodeID="A10">
    <j.4:has_type rdf:resource="http://scai.fraunhofer.de/Invitro"/>
    <rdf:type rdf:resource="http://www.biopax.org/release/biopax-level3.owl#Evidence"/>
  </rdf:Description>
  <rdf:Description rdf:about="http://scai.fraunhofer.de/Journal/Rapid Commun Mass Spectrom">
    <rdf:type rdf:resource="http://bio2rdf.org/pubmed_vocabulary:Journal"/>
    <rdfs:label rdf:datatype="http://www.w3.org/2001/XMLSchema#string">Rapid Commun Mass Spectrom</rdfs:label>
  </rdf:Description>
  <rdf:Description rdf:about="http://scai.fraunhofer.de/Interaction/FYN (pp) MAPT">
    <j.3:article rdf:resource="http://bio2rdf.org/pubmed:16115884"/>
    <j.0:evidence rdf:nodeID="A11"/>
    <j.5:participant rdf:resource="http://purl.uniprot.org/uniprot/P10636"/>
    <j.5:participant rdf:resource="http://purl.uniprot.org/uniprot/P06241"/>
    <rdf:type rdf:resource="http://purl.uniprot.org/core/Interaction"/>
  </rdf:Description>
  <rdf:Description rdf:about="http://scai.fraunhofer.de/Journal/Cell Death Differ">
    <rdf:type rdf:resource="http://bio2rdf.org/pubmed_vocabulary:Journal"/>
    <rdfs:label rdf:datatype="http://www.w3.org/2001/XMLSchema#string">Cell Death Differ</rdfs:label>
  </rdf:Description>
  <rdf:Description rdf:about="http://purl.uniprot.org/uniprot/P42574">
    <j.5:encodedBy rdf:resource="http://bio2rdf.org/geneid:836"/>
    <rdfs:label rdf:datatype="http://www.w3.org/2001/XMLSchema#string">P42574</rdfs:label>
    <rdf:type rdf:resource="http://purl.uniprot.org/core/Protein"/>
  </rdf:Description>
  <rdf:Description rdf:about="http://bio2rdf.org/geneid:23163">
    <j.1:has_symbol rdf:datatype="http://www.w3.org/2001/XMLSchema#string">GGA3</j.1:has_symbol>
    <rdfs:label rdf:datatype="http://www.w3.org/2001/XMLSchema#string">23163</rdfs:label>
    <rdf:type rdf:resource="http://bio2rdf.org/geneid_vocabulary:Gene"/>
  </rdf:Description>
  <rdf:Description rdf:about="http://scai.fraunhofer.de/Interaction/ITPR3 (pp) TRPC6">
    <j.3:article rdf:resource="http://bio2rdf.org/pubmed:15601622"/>
    <j.0:evidence rdf:nodeID="A12"/>
    <j.5:participant rdf:resource="http://purl.uniprot.org/uniprot/Q9Y210"/>
    <j.5:participant rdf:resource="http://purl.uniprot.org/uniprot/Q14573"/>
    <rdf:type rdf:resource="http://purl.uniprot.org/core/Interaction"/>
  </rdf:Description>
  <rdf:Description rdf:about="http://scai.fraunhofer.de/Journal/Neurobiol Dis">
    <rdf:type rdf:resource="http://bio2rdf.org/pubmed_vocabulary:Journal"/>
    <rdfs:label rdf:datatype="http://www.w3.org/2001/XMLSchema#string">Neurobiol Dis</rdfs:label>
  </rdf:Description>
  <rdf:Description rdf:about="http://bio2rdf.org/geneid:2071">
    <j.1:has_symbol rdf:datatype="http://www.w3.org/2001/XMLSchema#string">ERCC3</j.1:has_symbol>
    <rdfs:label rdf:datatype="http://www.w3.org/2001/XMLSchema#string">2071</rdfs:label>
    <rdf:type rdf:resource="http://bio2rdf.org/geneid_vocabulary:Gene"/>
  </rdf:Description>
  <rdf:Description rdf:nodeID="A13">
    <j.4:has_type rdf:resource="http://scai.fraunhofer.de/Invitro"/>
    <rdf:type rdf:resource="http://www.biopax.org/release/biopax-level3.owl#Evidence"/>
  </rdf:Description>
  <rdf:Description rdf:about="http://scai.fraunhofer.de/Interaction/APP (pp) CASP3">
    <j.3:article rdf:resource="http://bio2rdf.org/pubmed:19038340"/>
    <j.0:evidence rdf:nodeID="A14"/>
    <j.5:participant rdf:resource="http://purl.uniprot.org/uniprot/P42574"/>
    <j.5:participant rdf:resource="http://purl.uniprot.org/uniprot/P05067"/>
    <rdf:type rdf:resource="http://purl.uniprot.org/core/Interaction"/>
  </rdf:Description>
  <rdf:Description rdf:about="http://bio2rdf.org/geneid:51107">
    <j.1:has_symbol rdf:datatype="http://www.w3.org/2001/XMLSchema#string">APH1A</j.1:has_symbol>
    <rdfs:label rdf:datatype="http://www.w3.org/2001/XMLSchema#string">51107</rdfs:label>
    <rdf:type rdf:resource="http://bio2rdf.org/geneid_vocabulary:Gene"/>
  </rdf:Description>
  <rdf:Description rdf:about="http://bio2rdf.org/pubmed:15468912">
    <j.2:journal rdf:resource="http://scai.fraunhofer.de/Journal/Yi Chuan Xue Bao"/>
    <rdfs:label rdf:datatype="http://www.w3.org/2001/XMLSchema#string">15468912</rdfs:label>
    <rdf:type rdf:resource="http://bio2rdf.org/pubmed_vocabulary:PubMedRecord"/>
  </rdf:Description>
  <rdf:Description rdf:about="http://bio2rdf.org/geneid:4609">
    <j.1:has_symbol rdf:datatype="http://www.w3.org/2001/XMLSchema#string">MYC</j.1:has_symbol>
    <rdfs:label rdf:datatype="http://www.w3.org/2001/XMLSchema#string">4609</rdfs:label>
    <rdf:type rdf:resource="http://bio2rdf.org/geneid_vocabulary:Gene"/>
  </rdf:Description>
  <rdf:Description rdf:about="http://purl.uniprot.org/uniprot/P37840">
    <j.5:encodedBy rdf:resource="http://bio2rdf.org/geneid:6622"/>
    <rdfs:label rdf:datatype="http://www.w3.org/2001/XMLSchema#string">P37840</rdfs:label>
    <rdf:type rdf:resource="http://purl.uniprot.org/core/Protein"/>
  </rdf:Description>
  <rdf:Description rdf:about="http://scai.fraunhofer.de/Interaction/MAPK8IP1 (pp) MAPT">
    <j.3:article rdf:resource="http://bio2rdf.org/pubmed:19491104"/>
    <j.0:evidence rdf:nodeID="A15"/>
    <j.0:evidence rdf:nodeID="A16"/>
    <j.5:participant rdf:resource="http://purl.uniprot.org/uniprot/P10636"/>
    <j.5:participant rdf:resource="http://purl.uniprot.org/uniprot/Q9UQF2"/>
    <rdf:type rdf:resource="http://purl.uniprot.org/core/Interaction"/>
  </rdf:Description>
  <rdf:Description rdf:nodeID="A17">
    <j.4:has_type rdf:resource="http://scai.fraunhofer.de/Invitro"/>
    <rdf:type rdf:resource="http://www.biopax.org/release/biopax-level3.owl#Evidence"/>
  </rdf:Description>
  <rdf:Description rdf:about="http://purl.uniprot.org/uniprot/P07197">
    <j.5:encodedBy rdf:resource="http://bio2rdf.org/geneid:4741"/>
    <rdfs:label rdf:datatype="http://www.w3.org/2001/XMLSchema#string">P07197</rdfs:label>
    <rdf:type rdf:resource="http://purl.uniprot.org/core/Protein"/>
  </rdf:Description>
  <rdf:Description rdf:about="http://purl.uniprot.org/uniprot/P53667">
    <j.5:encodedBy rdf:resource="http://bio2rdf.org/geneid:3984"/>
    <rdfs:label rdf:datatype="http://www.w3.org/2001/XMLSchema#string">P53667</rdfs:label>
    <rdf:type rdf:resource="http://purl.uniprot.org/core/Protein"/>
  </rdf:Description>
  <rdf:Description rdf:about="http://bio2rdf.org/pubmed:7704571">
    <dc:description rdf:datatype="http://www.w3.org/2001/XMLSchema#string">A number of kinases, including mitogen-activated protein (MAP) kinase, glycogen synthase kinase (GSK)-3 alpha, GSK-3 beta and cyclin-dependent kinase-5, phosphorylate recombinant tau in vitro so that it resembles PHF-tau as judged by its reactivity with a panel of antibodies capable of discriminating between normal tau and PHF-tau, and by a reduced electrophoretic mobility that is characteristic of PHF-tau.</dc:description>
    <dc:description rdf:datatype="http://www.w3.org/2001/XMLSchema#string">To determine whether MAP kinase, GSK-3 alpha and GSK-3 beta can also induce Alzheimer's disease-like phosphorylation of tau in</dc:description>
    <j.2:journal rdf:resource="http://scai.fraunhofer.de/Journal/Curr Biol"/>
    <rdfs:label rdf:datatype="http://www.w3.org/2001/XMLSchema#string">7704571</rdfs:label>
    <rdf:type rdf:resource="http://bio2rdf.org/pubmed_vocabulary:PubMedRecord"/>
  </rdf:Description>
  <rdf:Description rdf:about="http://bio2rdf.org/geneid:1889">
    <j.1:has_symbol rdf:datatype="http://www.w3.org/2001/XMLSchema#string">ECE1</j.1:has_symbol>
    <rdfs:label rdf:datatype="http://www.w3.org/2001/XMLSchema#string">1889</rdfs:label>
    <rdf:type rdf:resource="http://bio2rdf.org/geneid_vocabulary:Gene"/>
  </rdf:Description>
  <rdf:Description rdf:about="http://purl.uniprot.org/uniprot/Q12879">
    <j.5:encodedBy rdf:resource="http://bio2rdf.org/geneid:2903"/>
    <rdfs:label rdf:datatype="http://www.w3.org/2001/XMLSchema#string">Q12879</rdfs:label>
    <rdf:type rdf:resource="http://purl.uniprot.org/core/Protein"/>
  </rdf:Description>
  <rdf:Description rdf:about="http://bio2rdf.org/geneid:10376">
    <j.1:has_symbol rdf:datatype="http://www.w3.org/2001/XMLSchema#string">TUBA1B</j.1:has_symbol>
    <rdfs:label rdf:datatype="http://www.w3.org/2001/XMLSchema#string">10376</rdfs:label>
    <rdf:type rdf:resource="http://bio2rdf.org/geneid_vocabulary:Gene"/>
  </rdf:Description>
  <rdf:Description rdf:about="http://purl.uniprot.org/uniprot/P10275">
    <j.5:encodedBy rdf:resource="http://bio2rdf.org/geneid:367"/>
    <rdfs:label rdf:datatype="http://www.w3.org/2001/XMLSchema#string">P10275</rdfs:label>
    <rdf:type rdf:resource="http://purl.uniprot.org/core/Protein"/>
  </rdf:Description>
  <rdf:Description rdf:about="http://scai.fraunhofer.de/Interaction/APOE (pp) MAPT">
    <j.3:article rdf:resource="http://bio2rdf.org/pubmed:7566652"/>
    <j.0:evidence rdf:nodeID="A18"/>
    <j.5:participant rdf:resource="http://purl.uniprot.org/uniprot/P10636"/>
    <j.5:participant rdf:resource="http://purl.uniprot.org/uniprot/P02649"/>
    <rdf:type rdf:resource="http://purl.uniprot.org/core/Interaction"/>
  </rdf:Description>
  <rdf:Description rdf:nodeID="A19">
    <j.4:has_type rdf:resource="http://doe-generated-ontology.com/OntoAD#C1515657"/>
    <rdf:type rdf:resource="http://www.biopax.org/release/biopax-level3.owl#Evidence"/>
  </rdf:Description>
  <rdf:Description rdf:nodeID="A20">
    <j.4:has_type rdf:resource="http://scai.fraunhofer.de/Invitro"/>
    <rdf:type rdf:resource="http://www.biopax.org/release/biopax-level3.owl#Evidence"/>
  </rdf:Description>
  <rdf:Description rdf:about="http://purl.uniprot.org/uniprot/Q9H013">
    <j.5:encodedBy rdf:resource="http://bio2rdf.org/geneid:8728"/>
    <rdfs:label rdf:datatype="http://www.w3.org/2001/XMLSchema#string">Q9H013</rdfs:label>
    <rdf:type rdf:resource="http://purl.uniprot.org/core/Protein"/>
  </rdf:Description>
  <rdf:Description rdf:about="http://scai.fraunhofer.de/Interaction/IDE (pp) INS">
    <j.3:article rdf:resource="http://bio2rdf.org/pubmed:16444902"/>
    <j.0:evidence rdf:nodeID="A21"/>
    <j.5:participant rdf:resource="http://purl.uniprot.org/uniprot/P01308"/>
    <j.5:participant rdf:resource="http://purl.uniprot.org/uniprot/P14735"/>
    <rdf:type rdf:resource="http://purl.uniprot.org/core/Interaction"/>
  </rdf:Description>
  <rdf:Description rdf:about="http://bio2rdf.org/geneid:627">
    <j.1:has_symbol rdf:datatype="http://www.w3.org/2001/XMLSchema#string">BDNF</j.1:has_symbol>
    <rdfs:label rdf:datatype="http://www.w3.org/2001/XMLSchema#string">627</rdfs:label>
    <rdf:type rdf:resource="http://bio2rdf.org/geneid_vocabulary:Gene"/>
  </rdf:Description>
  <rdf:Description rdf:nodeID="A22">
    <j.4:has_type rdf:resource="http://scai.fraunhofer.de/Invitro"/>
    <rdf:type rdf:resource="http://www.biopax.org/release/biopax-level3.owl#Evidence"/>
  </rdf:Description>
  <rdf:Description rdf:about="http://bio2rdf.org/pubmed:20157251">
    <dc:description rdf:datatype="http://www.w3.org/2001/XMLSchema#string">Finally, both tau and Bcl-2 were co-immunoprecipitated with PP2Ac, but the binding level of Bcl-2 with PP2Ac decreased prominently when tau was co-expressed.</dc:description>
    <j.2:journal rdf:resource="http://scai.fraunhofer.de/Journal/J Alzheimers Dis"/>
    <rdfs:label rdf:datatype="http://www.w3.org/2001/XMLSchema#string">20157251</rdfs:label>
    <rdf:type rdf:resource="http://bio2rdf.org/pubmed_vocabulary:PubMedRecord"/>
  </rdf:Description>
  <rdf:Description rdf:about="http://purl.uniprot.org/uniprot/No_id_BIM">
    <j.5:encodedBy rdf:resource="http://bio2rdf.org/geneid:-"/>
    <rdfs:label rdf:datatype="http://www.w3.org/2001/XMLSchema#string">No_id_BIM</rdfs:label>
    <rdf:type rdf:resource="http://purl.uniprot.org/core/Protein"/>
  </rdf:Description>
  <rdf:Description rdf:about="http://scai.fraunhofer.de/Interaction/CDH1 (pp) CTNNB1">
    <j.3:article rdf:resource="http://bio2rdf.org/pubmed:19114997"/>
    <j.0:evidence rdf:nodeID="A23"/>
    <j.5:participant rdf:resource="http://purl.uniprot.org/uniprot/P35222"/>
    <j.5:participant rdf:resource="http://purl.uniprot.org/uniprot/P12830"/>
    <rdf:type rdf:resource="http://purl.uniprot.org/core/Interaction"/>
  </rdf:Description>
  <rdf:Description rdf:about="http://purl.uniprot.org/uniprot/Q99933">
    <j.5:encodedBy rdf:resource="http://bio2rdf.org/geneid:573"/>
    <rdfs:label rdf:datatype="http://www.w3.org/2001/XMLSchema#string">Q99933</rdfs:label>
    <rdf:type rdf:resource="http://purl.uniprot.org/core/Protein"/>
  </rdf:Description>
  <rdf:Description rdf:nodeID="A24">
    <j.4:has_type rdf:resource="http://scai.fraunhofer.de/Invitro"/>
    <rdf:type rdf:resource="http://www.biopax.org/release/biopax-level3.owl#Evidence"/>
  </rdf:Description>
  <rdf:Description rdf:about="http://bio2rdf.org/geneid:8654">
    <j.1:has_symbol rdf:datatype="http://www.w3.org/2001/XMLSchema#string">PDE5A</j.1:has_symbol>
    <rdfs:label rdf:datatype="http://www.w3.org/2001/XMLSchema#string">8654</rdfs:label>
    <rdf:type rdf:resource="http://bio2rdf.org/geneid_vocabulary:Gene"/>
  </rdf:Description>
  <rdf:Description rdf:about="http://bio2rdf.org/pubmed:20831597">
    <dc:description rdf:datatype="http://www.w3.org/2001/XMLSchema#string">Furthermore, the neuron-enriched GSK3??2 variant phosphorylates phospho-glycogen synthase 2 peptide, CRMP2 (Thr509/514), CRMP4 (Thr509), Inhibitor-2 (Thr72) and tau (Ser396), at a lower rate than GSK3??1.</dc:description>
    <j.2:journal rdf:resource="http://scai.fraunhofer.de/Journal/J Neurochem"/>
    <rdfs:label rdf:datatype="http://www.w3.org/2001/XMLSchema#string">20831597</rdfs:label>
    <rdf:type rdf:resource="http://bio2rdf.org/pubmed_vocabulary:PubMedRecord"/>
  </rdf:Description>
  <rdf:Description rdf:about="http://bio2rdf.org/geneid:846">
    <j.1:has_symbol rdf:datatype="http://www.w3.org/2001/XMLSchema#string">CASR</j.1:has_symbol>
    <rdfs:label rdf:datatype="http://www.w3.org/2001/XMLSchema#string">846</rdfs:label>
    <rdf:type rdf:resource="http://bio2rdf.org/geneid_vocabulary:Gene"/>
  </rdf:Description>
  <rdf:Description rdf:about="http://bio2rdf.org/geneid:6348">
    <j.1:has_symbol rdf:datatype="http://www.w3.org/2001/XMLSchema#string">CCL3</j.1:has_symbol>
    <rdfs:label rdf:datatype="http://www.w3.org/2001/XMLSchema#string">6348</rdfs:label>
    <rdf:type rdf:resource="http://bio2rdf.org/geneid_vocabulary:Gene"/>
  </rdf:Description>
  <rdf:Description rdf:about="http://bio2rdf.org/geneid:26232">
    <j.1:has_symbol rdf:datatype="http://www.w3.org/2001/XMLSchema#string">FBXO2</j.1:has_symbol>
    <rdfs:label rdf:datatype="http://www.w3.org/2001/XMLSchema#string">26232</rdfs:label>
    <rdf:type rdf:resource="http://bio2rdf.org/geneid_vocabulary:Gene"/>
  </rdf:Description>
  <rdf:Description rdf:about="http://scai.fraunhofer.de/Interaction/APP (pp) SNCA">
    <j.3:article rdf:resource="http://bio2rdf.org/pubmed:20505094"/>
    <j.0:evidence rdf:nodeID="A25"/>
    <j.5:participant rdf:resource="http://purl.uniprot.org/uniprot/P37840"/>
    <j.5:participant rdf:resource="http://purl.uniprot.org/uniprot/P05067"/>
    <rdf:type rdf:resource="http://purl.uniprot.org/core/Interaction"/>
  </rdf:Description>
  <rdf:Description rdf:nodeID="A26">
    <j.4:has_type rdf:resource="http://scai.fraunhofer.de/Invitro"/>
    <rdf:type rdf:resource="http://www.biopax.org/release/biopax-level3.owl#Evidence"/>
  </rdf:Description>
  <rdf:Description rdf:about="http://bio2rdf.org/pubmed:12600719">
    <dc:description rdf:datatype="http://www.w3.org/2001/XMLSchema#string">Colocalization of cyclin C and its preferred binding partner, Cdk8, was only observed in astrocytes but not in neurons.</dc:description>
    <j.2:journal rdf:resource="http://scai.fraunhofer.de/Journal/Neurobiol Aging"/>
    <rdfs:label rdf:datatype="http://www.w3.org/2001/XMLSchema#string">12600719</rdfs:label>
    <rdf:type rdf:resource="http://bio2rdf.org/pubmed_vocabulary:PubMedRecord"/>
  </rdf:Description>
  <rdf:Description rdf:nodeID="A27">
    <j.4:has_type rdf:resource="http://scai.fraunhofer.de/Invitro"/>
    <rdf:type rdf:resource="http://www.biopax.org/release/biopax-level3.owl#Evidence"/>
  </rdf:Description>
  <rdf:Description rdf:about="http://scai.fraunhofer.de/Interaction/PSEN1 (pp) DYRK1A">
    <j.3:article rdf:resource="http://bio2rdf.org/pubmed:20456003"/>
    <j.0:evidence rdf:nodeID="A28"/>
    <j.5:participant rdf:resource="http://purl.uniprot.org/uniprot/Q13627"/>
    <j.5:participant rdf:resource="http://purl.uniprot.org/uniprot/P49768"/>
    <rdf:type rdf:resource="http://purl.uniprot.org/core/Interaction"/>
  </rdf:Description>
  <rdf:Description rdf:about="http://purl.uniprot.org/uniprot/O15018">
    <j.5:encodedBy rdf:resource="http://bio2rdf.org/geneid:23037"/>
    <rdfs:label rdf:datatype="http://www.w3.org/2001/XMLSchema#string">O15018</rdfs:label>
    <rdf:type rdf:resource="http://purl.uniprot.org/core/Protein"/>
  </rdf:Description>
  <rdf:Description rdf:about="http://scai.fraunhofer.de/Interaction/IL10 (pp) IL1A">
    <j.3:article rdf:resource="http://bio2rdf.org/pubmed:11137576"/>
    <j.0:evidence rdf:nodeID="A29"/>
    <j.5:participant rdf:resource="http://purl.uniprot.org/uniprot/P01583"/>
    <j.5:participant rdf:resource="http://purl.uniprot.org/uniprot/P22301"/>
    <rdf:type rdf:resource="http://purl.uniprot.org/core/Interaction"/>
  </rdf:Description>
  <rdf:Description rdf:about="http://purl.uniprot.org/uniprot/P24928">
    <j.5:encodedBy rdf:resource="http://bio2rdf.org/geneid:5430"/>
    <rdfs:label rdf:datatype="http://www.w3.org/2001/XMLSchema#string">P24928</rdfs:label>
    <rdf:type rdf:resource="http://purl.uniprot.org/core/Protein"/>
  </rdf:Description>
  <rdf:Description rdf:about="http://bio2rdf.org/geneid:4691">
    <j.1:has_symbol rdf:datatype="http://www.w3.org/2001/XMLSchema#string">NCL</j.1:has_symbol>
    <rdfs:label rdf:datatype="http://www.w3.org/2001/XMLSchema#string">4691</rdfs:label>
    <rdf:type rdf:resource="http://bio2rdf.org/geneid_vocabulary:Gene"/>
  </rdf:Description>
  <rdf:Description rdf:about="http://purl.uniprot.org/uniprot/P00519">
    <j.5:encodedBy rdf:resource="http://bio2rdf.org/geneid:25"/>
    <rdfs:label rdf:datatype="http://www.w3.org/2001/XMLSchema#string">P00519</rdfs:label>
    <rdf:type rdf:resource="http://purl.uniprot.org/core/Protein"/>
  </rdf:Description>
  <rdf:Description rdf:about="http://scai.fraunhofer.de/Interaction/CASP3 (pp) TARDBP">
    <j.3:article rdf:resource="http://bio2rdf.org/pubmed:18634762"/>
    <j.0:evidence rdf:nodeID="A30"/>
    <j.5:participant rdf:resource="http://purl.uniprot.org/uniprot/Q13148"/>
    <j.5:participant rdf:resource="http://purl.uniprot.org/uniprot/P42574"/>
    <rdf:type rdf:resource="http://purl.uniprot.org/core/Interaction"/>
  </rdf:Description>
  <rdf:Description rdf:about="http://bio2rdf.org/pubmed:17507561">
    <dc:description rdf:datatype="http://www.w3.org/2001/XMLSchema#string">Likewise, Abeta(1-40) led to activation of both JNK (c-Jun-NH2-terminal kinase)/c-Jun and nuclear factor-kappaB, resulting in iNOS upregulation in both brain structures.</dc:description>
    <j.2:journal rdf:resource="http://scai.fraunhofer.de/Journal/Journal of Neuroscience"/>
    <rdfs:label rdf:datatype="http://www.w3.org/2001/XMLSchema#string">17507561</rdfs:label>
    <rdf:type rdf:resource="http://bio2rdf.org/pubmed_vocabulary:PubMedRecord"/>
  </rdf:Description>
  <rdf:Description rdf:about="http://scai.fraunhofer.de/Interaction/FHL2 (pp) PSEN2">
    <j.3:article rdf:resource="http://bio2rdf.org/pubmed:11001931"/>
    <j.0:evidence rdf:nodeID="A31"/>
    <j.5:participant rdf:resource="http://purl.uniprot.org/uniprot/P49810"/>
    <j.5:participant rdf:resource="http://purl.uniprot.org/uniprot/Q14192"/>
    <rdf:type rdf:resource="http://purl.uniprot.org/core/Interaction"/>
  </rdf:Description>
  <rdf:Description rdf:nodeID="A21">
    <j.4:has_type rdf:resource="http://scai.fraunhofer.de/Invitro"/>
    <rdf:type rdf:resource="http://www.biopax.org/release/biopax-level3.owl#Evidence"/>
  </rdf:Description>
  <rdf:Description rdf:about="http://purl.uniprot.org/uniprot/Q13813">
    <j.5:encodedBy rdf:resource="http://bio2rdf.org/geneid:6709"/>
    <rdfs:label rdf:datatype="http://www.w3.org/2001/XMLSchema#string">Q13813</rdfs:label>
    <rdf:type rdf:resource="http://purl.uniprot.org/core/Protein"/>
  </rdf:Description>
  <rdf:Description rdf:about="http://scai.fraunhofer.de/Interaction/HRK (pp) BCL2L1">
    <j.3:article rdf:resource="http://bio2rdf.org/pubmed:10075695"/>
    <j.0:evidence rdf:nodeID="A32"/>
    <j.5:participant rdf:resource="http://purl.uniprot.org/uniprot/Q07817"/>
    <j.5:participant rdf:resource="http://purl.uniprot.org/uniprot/O00198"/>
    <rdf:type rdf:resource="http://purl.uniprot.org/core/Interaction"/>
  </rdf:Description>
  <rdf:Description rdf:about="http://scai.fraunhofer.de/Interaction/JUN (pp) MAPK9">
    <j.3:article rdf:resource="http://bio2rdf.org/pubmed:15658002"/>
    <j.0:evidence rdf:nodeID="A33"/>
    <j.5:participant rdf:resource="http://purl.uniprot.org/uniprot/P45984"/>
    <j.5:participant rdf:resource="http://purl.uniprot.org/uniprot/P05412"/>
    <rdf:type rdf:resource="http://purl.uniprot.org/core/Interaction"/>
  </rdf:Description>
  <rdf:Description rdf:about="http://bio2rdf.org/geneid:6347">
    <j.1:has_symbol rdf:datatype="http://www.w3.org/2001/XMLSchema#string">CCL2</j.1:has_symbol>
    <rdfs:label rdf:datatype="http://www.w3.org/2001/XMLSchema#string">6347</rdfs:label>
    <rdf:type rdf:resource="http://bio2rdf.org/geneid_vocabulary:Gene"/>
  </rdf:Description>
  <rdf:Description rdf:about="http://scai.fraunhofer.de/Journal/J Biol Chem">
    <rdf:type rdf:resource="http://bio2rdf.org/pubmed_vocabulary:Journal"/>
    <rdfs:label rdf:datatype="http://www.w3.org/2001/XMLSchema#string">J Biol Chem</rdfs:label>
  </rdf:Description>
  <rdf:Description rdf:nodeID="A34">
    <j.4:has_type rdf:resource="http://scai.fraunhofer.de/Invitro"/>
    <rdf:type rdf:resource="http://www.biopax.org/release/biopax-level3.owl#Evidence"/>
  </rdf:Description>
  <rdf:Description rdf:nodeID="A35">
    <j.4:has_type rdf:resource="http://scai.fraunhofer.de/Invitro"/>
    <rdf:type rdf:resource="http://www.biopax.org/release/biopax-level3.owl#Evidence"/>
  </rdf:Description>
  <rdf:Description rdf:nodeID="A36">
    <j.4:has_type rdf:resource="http://scai.fraunhofer.de/Invitro"/>
    <rdf:type rdf:resource="http://www.biopax.org/release/biopax-level3.owl#Evidence"/>
  </rdf:Description>
  <rdf:Description rdf:about="http://scai.fraunhofer.de/Interaction/ACO1 (pp) ACO1">
    <j.3:article rdf:resource="http://bio2rdf.org/pubmed:19021541"/>
    <j.0:evidence rdf:nodeID="A37"/>
    <j.5:participant rdf:resource="http://purl.uniprot.org/uniprot/P21399"/>
    <rdf:type rdf:resource="http://purl.uniprot.org/core/Interaction"/>
  </rdf:Description>
  <rdf:Description rdf:about="http://purl.uniprot.org/uniprot/P10147">
    <j.5:encodedBy rdf:resource="http://bio2rdf.org/geneid:6348"/>
    <rdfs:label rdf:datatype="http://www.w3.org/2001/XMLSchema#string">P10147</rdfs:label>
    <rdf:type rdf:resource="http://purl.uniprot.org/core/Protein"/>
  </rdf:Description>
  <rdf:Description rdf:about="http://scai.fraunhofer.de/Interaction/IL10 (pp) IL1B">
    <j.3:article rdf:resource="http://bio2rdf.org/pubmed:11137576"/>
    <j.0:evidence rdf:nodeID="A38"/>
    <j.5:participant rdf:resource="http://purl.uniprot.org/uniprot/P01584"/>
    <j.5:participant rdf:resource="http://purl.uniprot.org/uniprot/P22301"/>
    <rdf:type rdf:resource="http://purl.uniprot.org/core/Interaction"/>
  </rdf:Description>
  <rdf:Description rdf:about="http://bio2rdf.org/geneid:4036">
    <j.1:has_symbol rdf:datatype="http://www.w3.org/2001/XMLSchema#string">LRP2</j.1:has_symbol>
    <rdfs:label rdf:datatype="http://www.w3.org/2001/XMLSchema#string">4036</rdfs:label>
    <rdf:type rdf:resource="http://bio2rdf.org/geneid_vocabulary:Gene"/>
  </rdf:Description>
  <rdf:Description rdf:nodeID="A39">
    <j.4:has_type rdf:resource="http://scai.fraunhofer.de/Invitro"/>
    <rdf:type rdf:resource="http://www.biopax.org/release/biopax-level3.owl#Evidence"/>
  </rdf:Description>
  <rdf:Description rdf:about="http://purl.uniprot.org/uniprot/P00734">
    <j.5:encodedBy rdf:resource="http://bio2rdf.org/geneid:2147"/>
    <rdfs:label rdf:datatype="http://www.w3.org/2001/XMLSchema#string">P00734</rdfs:label>
    <rdf:type rdf:resource="http://purl.uniprot.org/core/Protein"/>
  </rdf:Description>
  <rdf:Description rdf:about="http://bio2rdf.org/pubmed:17918233">
    <dc:description rdf:datatype="http://www.w3.org/2001/XMLSchema#string">The NTRK family encodes the receptors TRKA, TRKB, and TRKC, to which the neurotrophins, nerve growth factor (NGF), BDNF and neurotrophin-3 (NT-3) bind, respectively, with high affinity.</dc:description>
    <j.2:journal rdf:resource="http://scai.fraunhofer.de/Journal/Am J Med Genet B Neuropsychiatr Genet"/>
    <rdfs:label rdf:datatype="http://www.w3.org/2001/XMLSchema#string">17918233</rdfs:label>
    <rdf:type rdf:resource="http://bio2rdf.org/pubmed_vocabulary:PubMedRecord"/>
  </rdf:Description>
  <rdf:Description rdf:nodeID="A40">
    <j.4:has_type rdf:resource="http://scai.fraunhofer.de/Invitro"/>
    <rdf:type rdf:resource="http://www.biopax.org/release/biopax-level3.owl#Evidence"/>
  </rdf:Description>
  <rdf:Description rdf:about="http://bio2rdf.org/geneid:25">
    <j.1:has_symbol rdf:datatype="http://www.w3.org/2001/XMLSchema#string">ABL1</j.1:has_symbol>
    <rdfs:label rdf:datatype="http://www.w3.org/2001/XMLSchema#string">25</rdfs:label>
    <rdf:type rdf:resource="http://bio2rdf.org/geneid_vocabulary:Gene"/>
  </rdf:Description>
  <rdf:Description rdf:about="http://scai.fraunhofer.de/Interaction/CCL3 (pp) CCR5">
    <j.3:article rdf:resource="http://bio2rdf.org/pubmed:16600437"/>
    <j.0:evidence rdf:nodeID="A41"/>
    <j.5:participant rdf:resource="http://purl.uniprot.org/uniprot/P51681"/>
    <j.5:participant rdf:resource="http://purl.uniprot.org/uniprot/P10147"/>
    <rdf:type rdf:resource="http://purl.uniprot.org/core/Interaction"/>
  </rdf:Description>
  <rdf:Description rdf:about="http://purl.uniprot.org/uniprot/P51798">
    <j.5:encodedBy rdf:resource="http://bio2rdf.org/geneid:1186"/>
    <rdfs:label rdf:datatype="http://www.w3.org/2001/XMLSchema#string">P51798</rdfs:label>
    <rdf:type rdf:resource="http://purl.uniprot.org/core/Protein"/>
  </rdf:Description>
  <rdf:Description rdf:about="http://bio2rdf.org/pubmed:15686969">
    <dc:description rdf:datatype="http://www.w3.org/2001/XMLSchema#string">Here, we show that Fe65, one of the ligands of the APP cytodomain, is associated with Tau in vivo and in vitro, as demonstrated by co-immunoprecipitation, co-localization, and FRET experiments.</dc:description>
    <j.2:journal rdf:resource="http://scai.fraunhofer.de/Journal/Neurobiol Dis"/>
    <rdfs:label rdf:datatype="http://www.w3.org/2001/XMLSchema#string">15686969</rdfs:label>
    <rdf:type rdf:resource="http://bio2rdf.org/pubmed_vocabulary:PubMedRecord"/>
  </rdf:Description>
  <rdf:Description rdf:about="http://bio2rdf.org/geneid:4916">
    <j.1:has_symbol rdf:datatype="http://www.w3.org/2001/XMLSchema#string">NTRK3</j.1:has_symbol>
    <rdfs:label rdf:datatype="http://www.w3.org/2001/XMLSchema#string">4916</rdfs:label>
    <rdf:type rdf:resource="http://bio2rdf.org/geneid_vocabulary:Gene"/>
  </rdf:Description>
  <rdf:Description rdf:about="http://scai.fraunhofer.de/Interaction/APOE (pp) CASR">
    <j.3:article rdf:resource="http://bio2rdf.org/pubmed:19035514"/>
    <j.0:evidence rdf:nodeID="A42"/>
    <j.5:participant rdf:resource="http://purl.uniprot.org/uniprot/P41180"/>
    <j.5:participant rdf:resource="http://purl.uniprot.org/uniprot/P02649"/>
    <rdf:type rdf:resource="http://purl.uniprot.org/core/Interaction"/>
  </rdf:Description>
  <rdf:Description rdf:nodeID="A43">
    <j.4:has_type rdf:resource="http://scai.fraunhofer.de/Invitro"/>
    <rdf:type rdf:resource="http://www.biopax.org/release/biopax-level3.owl#Evidence"/>
  </rdf:Description>
  <rdf:Description rdf:about="http://scai.fraunhofer.de/Interaction/MADD (pp) MAPK10">
    <j.3:article rdf:resource="http://bio2rdf.org/pubmed:15007167"/>
    <j.0:evidence rdf:nodeID="A44"/>
    <j.5:participant rdf:resource="http://purl.uniprot.org/uniprot/P53779"/>
    <j.5:participant rdf:resource="http://purl.uniprot.org/uniprot/Q8WXG6"/>
    <rdf:type rdf:resource="http://purl.uniprot.org/core/Interaction"/>
  </rdf:Description>
  <rdf:Description rdf:nodeID="A37">
    <j.4:has_type rdf:resource="http://scai.fraunhofer.de/Invitro"/>
    <rdf:type rdf:resource="http://www.biopax.org/release/biopax-level3.owl#Evidence"/>
  </rdf:Description>
  <rdf:Description rdf:nodeID="A45">
    <j.4:has_type rdf:resource="http://scai.fraunhofer.de/Invitro"/>
    <rdf:type rdf:resource="http://www.biopax.org/release/biopax-level3.owl#Evidence"/>
  </rdf:Description>
  <rdf:Description rdf:about="http://bio2rdf.org/geneid:4035">
    <j.1:has_symbol rdf:datatype="http://www.w3.org/2001/XMLSchema#string">LRP1</j.1:has_symbol>
    <rdfs:label rdf:datatype="http://www.w3.org/2001/XMLSchema#string">4035</rdfs:label>
    <rdf:type rdf:resource="http://bio2rdf.org/geneid_vocabulary:Gene"/>
  </rdf:Description>
  <rdf:Description rdf:nodeID="A46">
    <j.4:has_type rdf:resource="http://scai.fraunhofer.de/Invitro"/>
    <rdf:type rdf:resource="http://www.biopax.org/release/biopax-level3.owl#Evidence"/>
  </rdf:Description>
  <rdf:Description rdf:about="http://purl.uniprot.org/uniprot/P22301">
    <j.5:encodedBy rdf:resource="http://bio2rdf.org/geneid:3586"/>
    <rdfs:label rdf:datatype="http://www.w3.org/2001/XMLSchema#string">P22301</rdfs:label>
    <rdf:type rdf:resource="http://purl.uniprot.org/core/Protein"/>
  </rdf:Description>
  <rdf:Description rdf:nodeID="A47">
    <j.4:has_type rdf:resource="http://scai.fraunhofer.de/Invitro"/>
    <rdf:type rdf:resource="http://www.biopax.org/release/biopax-level3.owl#Evidence"/>
  </rdf:Description>
  <rdf:Description rdf:about="http://bio2rdf.org/pubmed:19403814">
    <dc:description rdf:datatype="http://www.w3.org/2001/XMLSchema#string">ABCG2 protein in AD/CAA brains interacted and coimmunoprecipitated with Abeta.</dc:description>
    <j.2:journal rdf:resource="http://scai.fraunhofer.de/Journal/J Neurosci"/>
    <rdfs:label rdf:datatype="http://www.w3.org/2001/XMLSchema#string">19403814</rdfs:label>
    <rdf:type rdf:resource="http://bio2rdf.org/pubmed_vocabulary:PubMedRecord"/>
  </rdf:Description>
  <rdf:Description rdf:about="http://scai.fraunhofer.de/Interaction/NCL (pp) APP">
    <j.3:article rdf:resource="http://bio2rdf.org/pubmed:7615529"/>
    <j.0:evidence rdf:nodeID="A48"/>
    <j.5:participant rdf:resource="http://purl.uniprot.org/uniprot/P05067"/>
    <j.5:participant rdf:resource="http://purl.uniprot.org/uniprot/P19338"/>
    <rdf:type rdf:resource="http://purl.uniprot.org/core/Interaction"/>
  </rdf:Description>
  <rdf:Description rdf:about="http://scai.fraunhofer.de/Interaction/APP (pp) SPAG9">
    <j.3:article rdf:resource="http://bio2rdf.org/pubmed:17047360"/>
    <j.0:evidence rdf:nodeID="A49"/>
    <j.5:participant rdf:resource="http://purl.uniprot.org/uniprot/O60271"/>
    <j.5:participant rdf:resource="http://purl.uniprot.org/uniprot/P05067"/>
    <rdf:type rdf:resource="http://purl.uniprot.org/core/Interaction"/>
  </rdf:Description>
  <rdf:Description rdf:about="http://bio2rdf.org/pubmed:12485888">
    <dc:description rdf:datatype="http://www.w3.org/2001/XMLSchema#string">Grb2 also is involved in complexes with ShcA and tyrosine-phosphorylated CTFs, and in AD brain the interaction between Grb2-ShcA and CTFs is enhanced.</dc:description>
    <j.2:journal rdf:resource="http://scai.fraunhofer.de/Journal/Ann N Y Acad Sci"/>
    <rdfs:label rdf:datatype="http://www.w3.org/2001/XMLSchema#string">12485888</rdfs:label>
    <rdf:type rdf:resource="http://bio2rdf.org/pubmed_vocabulary:PubMedRecord"/>
  </rdf:Description>
  <rdf:Description rdf:nodeID="A50">
    <j.4:has_type rdf:resource="http://scai.fraunhofer.de/Invitro"/>
    <rdf:type rdf:resource="http://www.biopax.org/release/biopax-level3.owl#Evidence"/>
  </rdf:Description>
  <rdf:Description rdf:nodeID="A51">
    <j.4:has_type rdf:resource="http://scai.fraunhofer.de/Invitro"/>
    <rdf:type rdf:resource="http://www.biopax.org/release/biopax-level3.owl#Evidence"/>
  </rdf:Description>
  <rdf:Description rdf:about="http://bio2rdf.org/pubmed:20157255">
    <dc:description rdf:datatype="http://www.w3.org/2001/XMLSchema#string">Treatment with leptin reversed the 27-OHC-induced increase in Abeta and phosphorylated tau by decreasing the levels of BACE-1 and GSK-3beta respectively.</dc:description>
    <j.2:journal rdf:resource="http://scai.fraunhofer.de/Journal/Journal of Alzheimer&apos;s disease"/>
    <rdfs:label rdf:datatype="http://www.w3.org/2001/XMLSchema#string">20157255</rdfs:label>
    <rdf:type rdf:resource="http://bio2rdf.org/pubmed_vocabulary:PubMedRecord"/>
  </rdf:Description>
  <rdf:Description rdf:about="http://bio2rdf.org/pubmed:17189269">
    <dc:description rdf:datatype="http://www.w3.org/2001/XMLSchema#string">The novel cellular mechanism of human 5-HT6 receptor through an interaction with Fyn.</dc:description>
    <j.2:journal rdf:resource="http://scai.fraunhofer.de/Journal/J Biol Chem"/>
    <rdfs:label rdf:datatype="http://www.w3.org/2001/XMLSchema#string">17189269</rdfs:label>
    <rdf:type rdf:resource="http://bio2rdf.org/pubmed_vocabulary:PubMedRecord"/>
  </rdf:Description>
  <rdf:Description rdf:about="http://scai.fraunhofer.de/Interaction/ADAM10 (pp) APP">
    <j.3:article rdf:resource="http://bio2rdf.org/pubmed:21431475"/>
    <j.0:evidence rdf:nodeID="A51"/>
    <j.5:participant rdf:resource="http://purl.uniprot.org/uniprot/P05067"/>
    <j.5:participant rdf:resource="http://purl.uniprot.org/uniprot/O14672"/>
    <rdf:type rdf:resource="http://purl.uniprot.org/core/Interaction"/>
  </rdf:Description>
  <rdf:Description rdf:nodeID="A52">
    <j.4:has_type rdf:resource="http://scai.fraunhofer.de/Invitro"/>
    <rdf:type rdf:resource="http://www.biopax.org/release/biopax-level3.owl#Evidence"/>
  </rdf:Description>
  <rdf:Description rdf:about="http://scai.fraunhofer.de/Interaction/FBXO2 (pp) BACE1">
    <j.3:article rdf:resource="http://bio2rdf.org/pubmed:20854419"/>
    <j.0:evidence rdf:nodeID="A53"/>
    <j.5:participant rdf:resource="http://purl.uniprot.org/uniprot/P56817"/>
    <j.5:participant rdf:resource="http://purl.uniprot.org/uniprot/Q9UK22"/>
    <rdf:type rdf:resource="http://purl.uniprot.org/core/Interaction"/>
  </rdf:Description>
  <rdf:Description rdf:about="http://purl.uniprot.org/uniprot/Q8WTV0">
    <j.5:encodedBy rdf:resource="http://bio2rdf.org/geneid:949"/>
    <rdfs:label rdf:datatype="http://www.w3.org/2001/XMLSchema#string">Q8WTV0</rdfs:label>
    <rdf:type rdf:resource="http://purl.uniprot.org/core/Protein"/>
  </rdf:Description>
  <rdf:Description rdf:about="http://scai.fraunhofer.de/Journal/Neuroscience Letters">
    <rdf:type rdf:resource="http://bio2rdf.org/pubmed_vocabulary:Journal"/>
    <rdfs:label rdf:datatype="http://www.w3.org/2001/XMLSchema#string">Neuroscience Letters</rdfs:label>
  </rdf:Description>
  <rdf:Description rdf:about="http://scai.fraunhofer.de/Interaction/CTNND2 (pp) PDZD2">
    <j.3:article rdf:resource="http://bio2rdf.org/pubmed:10896674"/>
    <j.0:evidence rdf:nodeID="A54"/>
    <j.5:participant rdf:resource="http://purl.uniprot.org/uniprot/O15018"/>
    <j.5:participant rdf:resource="http://purl.uniprot.org/uniprot/Q9UQB3"/>
    <rdf:type rdf:resource="http://purl.uniprot.org/core/Interaction"/>
  </rdf:Description>
  <rdf:Description rdf:about="http://bio2rdf.org/pubmed:11567045">
    <dc:description rdf:datatype="http://www.w3.org/2001/XMLSchema#string">We found that in cortical neurons exposed to Abeta, activated c-Jun N-terminal kinase (JNK) is required for the phosphorylation and activation of the c-Jun transcription factor, which in turn stimulates the transcription of several key target genes, including the death inducer Fas ligand.</dc:description>
    <j.2:journal rdf:resource="http://scai.fraunhofer.de/Journal/Journal of Neuroscience"/>
    <dc:description rdf:datatype="http://www.w3.org/2001/XMLSchema#string">The binding of Fas ligand to its receptor Fas then induces a cascade of events that lead to caspase activation and ultimately cell death.</dc:description>
    <j.2:journal rdf:resource="http://scai.fraunhofer.de/Journal/J Neurosci"/>
    <rdfs:label rdf:datatype="http://www.w3.org/2001/XMLSchema#string">11567045</rdfs:label>
    <rdf:type rdf:resource="http://bio2rdf.org/pubmed_vocabulary:PubMedRecord"/>
  </rdf:Description>
  <rdf:Description rdf:nodeID="A55">
    <j.4:has_type rdf:resource="http://scai.fraunhofer.de/Invitro"/>
    <rdf:type rdf:resource="http://www.biopax.org/release/biopax-level3.owl#Evidence"/>
  </rdf:Description>
  <rdf:Description rdf:nodeID="A56">
    <j.4:has_type rdf:resource="http://scai.fraunhofer.de/Invitro"/>
    <rdf:type rdf:resource="http://www.biopax.org/release/biopax-level3.owl#Evidence"/>
  </rdf:Description>
  <rdf:Description rdf:about="http://bio2rdf.org/pubmed:19114997">
    <dc:description rdf:datatype="http://www.w3.org/2001/XMLSchema#string">As well as in ER and Golgi compartments, PS1 is located at the plasma membrane where it directly binds to the cadherin/catenin complexes</dc:description>
    <dc:description rdf:datatype="http://www.w3.org/2001/XMLSchema#string">Accordingly, the two forms of PS1 interact differently with E-cadherin or beta-catenin and plakoglobin: whereas processed PS1 binds E-cadherin with high affinity and beta-catenin or plakoglobin weakly, the non-processed form behaves inversely.</dc:description>
    <dc:description rdf:datatype="http://www.w3.org/2001/XMLSchema#string">Moreover, contrarily to processed PS1, that decreases the levels of c-fos RNA, non-processed PS1 inhibits the expression c-myc, a known target of beta-catenin.Tcf-4, and does not block the activity of other transcriptional factors requiring CBP.</dc:description>
    <j.2:journal rdf:resource="http://scai.fraunhofer.de/Journal/PLoS One"/>
    <rdfs:label rdf:datatype="http://www.w3.org/2001/XMLSchema#string">19114997</rdfs:label>
    <rdf:type rdf:resource="http://bio2rdf.org/pubmed_vocabulary:PubMedRecord"/>
  </rdf:Description>
  <rdf:Description rdf:about="http://scai.fraunhofer.de/Interaction/PSEN1 (pp) PERK">
    <j.3:article rdf:resource="http://bio2rdf.org/pubmed:12884750"/>
    <j.5:participant rdf:resource="http://purl.uniprot.org/uniprot/No_id_PERK"/>
    <j.5:participant rdf:resource="http://purl.uniprot.org/uniprot/P49768"/>
    <rdf:type rdf:resource="http://purl.uniprot.org/core/Interaction"/>
  </rdf:Description>
  <rdf:Description rdf:nodeID="A57">
    <j.4:has_type rdf:resource="http://scai.fraunhofer.de/Invitro"/>
    <rdf:type rdf:resource="http://www.biopax.org/release/biopax-level3.owl#Evidence"/>
  </rdf:Description>
  <rdf:Description rdf:about="http://scai.fraunhofer.de/Interaction/PION (pp) APP">
    <j.3:article rdf:resource="http://bio2rdf.org/pubmed:20811458"/>
    <j.0:evidence rdf:nodeID="A58"/>
    <j.0:evidence rdf:nodeID="A59"/>
    <j.5:participant rdf:resource="http://purl.uniprot.org/uniprot/P05067"/>
    <j.5:participant rdf:resource="http://purl.uniprot.org/uniprot/No_id_PION"/>
    <rdf:type rdf:resource="http://purl.uniprot.org/core/Interaction"/>
  </rdf:Description>
  <rdf:Description rdf:about="http://bio2rdf.org/pubmed:21238544">
    <dc:description rdf:datatype="http://www.w3.org/2001/XMLSchema#string">Presenilin 1 (PS1), a causative molecule of familial Alzheimer's disease (AD), is known to be an unprimed substrate of glycogen synthase kinase 3 ?? (GSK3??) (Twomey and McCarthy (2006) FEBS Lett 580:4015-4020) and is phosphorylated at serine 353, 357 residues in its cytoplasmic loop region (Kirschenbaum et al. (2001) J Biol Chem 276:7366-7375).</dc:description>
    <j.2:journal rdf:resource="http://scai.fraunhofer.de/Journal/Neuroscience"/>
    <rdfs:label rdf:datatype="http://www.w3.org/2001/XMLSchema#string">21238544</rdfs:label>
    <rdf:type rdf:resource="http://bio2rdf.org/pubmed_vocabulary:PubMedRecord"/>
  </rdf:Description>
  <rdf:Description rdf:about="http://purl.uniprot.org/uniprot/P08138">
    <j.5:encodedBy rdf:resource="http://bio2rdf.org/geneid:4804"/>
    <rdfs:label rdf:datatype="http://www.w3.org/2001/XMLSchema#string">P08138</rdfs:label>
    <rdf:type rdf:resource="http://purl.uniprot.org/core/Protein"/>
  </rdf:Description>
  <rdf:Description rdf:about="http://bio2rdf.org/pubmed:11004532">
    <dc:description rdf:datatype="http://www.w3.org/2001/XMLSchema#string">By amino acid sequence analysis and immunoreactivity with specific antibodies, we identified three new Abeta-binding proteins, glutamine synthetase, hemoglobin alpha-chain, and macrophage migration inhibitory factor as well as serum albumin, beta-tubulin, and glyceraldehyde-3-phosphate dehydrogenase already identified as proteins bound to amyloid beta-protein precursor.</dc:description>
    <j.2:journal rdf:resource="http://scai.fraunhofer.de/Journal/Biochimica et biophysica acta"/>
    <rdfs:label rdf:datatype="http://www.w3.org/2001/XMLSchema#string">11004532</rdfs:label>
    <rdf:type rdf:resource="http://bio2rdf.org/pubmed_vocabulary:PubMedRecord"/>
  </rdf:Description>
  <rdf:Description rdf:about="http://bio2rdf.org/pubmed:17324488">
    <dc:description rdf:datatype="http://www.w3.org/2001/XMLSchema#string">We demonstrate that circulating leptin is transported into the brain by binding to megalin at the choroid plexus epithelium.</dc:description>
    <j.2:journal rdf:resource="http://scai.fraunhofer.de/Journal/Neurobiol Aging"/>
    <rdfs:label rdf:datatype="http://www.w3.org/2001/XMLSchema#string">17324488</rdfs:label>
    <rdf:type rdf:resource="http://bio2rdf.org/pubmed_vocabulary:PubMedRecord"/>
  </rdf:Description>
  <rdf:Description rdf:nodeID="A60">
    <j.4:has_type rdf:resource="http://scai.fraunhofer.de/Invitro"/>
    <rdf:type rdf:resource="http://www.biopax.org/release/biopax-level3.owl#Evidence"/>
  </rdf:Description>
  <rdf:Description rdf:about="http://bio2rdf.org/pubmed:15626821">
    <dc:description rdf:datatype="http://www.w3.org/2001/XMLSchema#string">Here we present evidence that the tau phosphorylation characteristic of neurofibrillary tangles may be mediated by a physical association of MKK6 (mitogen-associated protein kinase kinase 6) with tau and subsequent phosphorylation of tau by the MKK6 substrate, p38 MAPK; and that APP (beta-amyloid precursor protein) may be co-immunoprecipitated both with MKK6 and its upstream MAPKKK, ASK1.</dc:description>
    <j.2:journal rdf:resource="http://scai.fraunhofer.de/Journal/Neuromolecular Med"/>
    <rdfs:label rdf:datatype="http://www.w3.org/2001/XMLSchema#string">15626821</rdfs:label>
    <rdf:type rdf:resource="http://bio2rdf.org/pubmed_vocabulary:PubMedRecord"/>
  </rdf:Description>
  <rdf:Description rdf:nodeID="A61">
    <j.4:has_type rdf:resource="http://scai.fraunhofer.de/Invitro"/>
    <rdf:type rdf:resource="http://www.biopax.org/release/biopax-level3.owl#Evidence"/>
  </rdf:Description>
  <rdf:Description rdf:nodeID="A62">
    <j.4:has_type rdf:resource="http://scai.fraunhofer.de/Invitro"/>
    <rdf:type rdf:resource="http://www.biopax.org/release/biopax-level3.owl#Evidence"/>
  </rdf:Description>
  <rdf:Description rdf:about="http://purl.uniprot.org/uniprot/Q16539">
    <j.5:encodedBy rdf:resource="http://bio2rdf.org/geneid:1432"/>
    <rdfs:label rdf:datatype="http://www.w3.org/2001/XMLSchema#string">Q16539</rdfs:label>
    <rdf:type rdf:resource="http://purl.uniprot.org/core/Protein"/>
  </rdf:Description>
  <rdf:Description rdf:nodeID="A63">
    <j.4:has_type rdf:resource="http://scai.fraunhofer.de/Invitro"/>
    <rdf:type rdf:resource="http://www.biopax.org/release/biopax-level3.owl#Evidence"/>
  </rdf:Description>
  <rdf:Description rdf:about="http://scai.fraunhofer.de/Interaction/APP (pp) ABCB1">
    <j.3:article rdf:resource="http://bio2rdf.org/pubmed:17610523"/>
    <j.0:evidence rdf:nodeID="A64"/>
    <j.5:participant rdf:resource="http://purl.uniprot.org/uniprot/P08183"/>
    <j.5:participant rdf:resource="http://purl.uniprot.org/uniprot/P05067"/>
    <rdf:type rdf:resource="http://purl.uniprot.org/core/Interaction"/>
  </rdf:Description>
  <rdf:Description rdf:about="http://bio2rdf.org/pubmed:17709753">
    <dc:description rdf:datatype="http://www.w3.org/2001/XMLSchema#string">Furthermore, we demonstrate that APP interacts with CHT through the C-terminal domain, providing support for a specific and direct regulation of CHT by APP through protein-protein interactions.</dc:description>
    <j.2:journal rdf:resource="http://scai.fraunhofer.de/Journal/Proc Natl Acad Sci U S A"/>
    <rdfs:label rdf:datatype="http://www.w3.org/2001/XMLSchema#string">17709753</rdfs:label>
    <rdf:type rdf:resource="http://bio2rdf.org/pubmed_vocabulary:PubMedRecord"/>
  </rdf:Description>
  <rdf:Description rdf:about="http://purl.uniprot.org/uniprot/P25942">
    <j.5:encodedBy rdf:resource="http://bio2rdf.org/geneid:958"/>
    <rdfs:label rdf:datatype="http://www.w3.org/2001/XMLSchema#string">P25942</rdfs:label>
    <rdf:type rdf:resource="http://purl.uniprot.org/core/Protein"/>
  </rdf:Description>
  <rdf:Description rdf:about="http://bio2rdf.org/geneid:358">
    <j.1:has_symbol rdf:datatype="http://www.w3.org/2001/XMLSchema#string">AQP1</j.1:has_symbol>
    <rdfs:label rdf:datatype="http://www.w3.org/2001/XMLSchema#string">358</rdfs:label>
    <rdf:type rdf:resource="http://bio2rdf.org/geneid_vocabulary:Gene"/>
  </rdf:Description>
  <rdf:Description rdf:about="http://scai.fraunhofer.de/Interaction/LRP8 (pp) RELN">
    <j.3:article rdf:resource="http://bio2rdf.org/pubmed:16793187"/>
    <j.0:evidence rdf:nodeID="A65"/>
    <j.5:participant rdf:resource="http://purl.uniprot.org/uniprot/P78509"/>
    <j.5:participant rdf:resource="http://purl.uniprot.org/uniprot/Q14114"/>
    <rdf:type rdf:resource="http://purl.uniprot.org/core/Interaction"/>
  </rdf:Description>
  <rdf:Description rdf:about="http://scai.fraunhofer.de/Journal/Neural Plast">
    <rdf:type rdf:resource="http://bio2rdf.org/pubmed_vocabulary:Journal"/>
    <rdfs:label rdf:datatype="http://www.w3.org/2001/XMLSchema#string">Neural Plast</rdfs:label>
  </rdf:Description>
  <rdf:Description rdf:about="http://bio2rdf.org/geneid:2641">
    <j.1:has_symbol rdf:datatype="http://www.w3.org/2001/XMLSchema#string">GCG</j.1:has_symbol>
    <rdfs:label rdf:datatype="http://www.w3.org/2001/XMLSchema#string">2641</rdfs:label>
    <rdf:type rdf:resource="http://bio2rdf.org/geneid_vocabulary:Gene"/>
  </rdf:Description>
  <rdf:Description rdf:about="http://scai.fraunhofer.de/Interaction/IRS1 (pp) MAPK8">
    <j.3:article rdf:resource="http://bio2rdf.org/pubmed:19605645"/>
    <j.0:evidence rdf:nodeID="A66"/>
    <j.5:participant rdf:resource="http://purl.uniprot.org/uniprot/P45983"/>
    <j.5:participant rdf:resource="http://purl.uniprot.org/uniprot/P35568"/>
    <rdf:type rdf:resource="http://purl.uniprot.org/core/Interaction"/>
  </rdf:Description>
  <rdf:Description rdf:nodeID="A67">
    <j.4:has_type rdf:resource="http://scai.fraunhofer.de/Invitro"/>
    <rdf:type rdf:resource="http://www.biopax.org/release/biopax-level3.owl#Evidence"/>
  </rdf:Description>
  <rdf:Description rdf:about="http://bio2rdf.org/geneid:8567">
    <j.1:has_symbol rdf:datatype="http://www.w3.org/2001/XMLSchema#string">MADD</j.1:has_symbol>
    <rdfs:label rdf:datatype="http://www.w3.org/2001/XMLSchema#string">8567</rdfs:label>
    <rdf:type rdf:resource="http://bio2rdf.org/geneid_vocabulary:Gene"/>
  </rdf:Description>
  <rdf:Description rdf:about="http://bio2rdf.org/pubmed:20505094">
    <dc:description rdf:datatype="http://www.w3.org/2001/XMLSchema#string">Together, our data support the notion that Abeta, tau, and alpha-synuclein interact in vivo to promote the aggregation and accumulation of each other and accelerate cognitive dysfunction.</dc:description>
    <j.2:journal rdf:resource="http://scai.fraunhofer.de/Journal/J Neurosci"/>
    <rdfs:label rdf:datatype="http://www.w3.org/2001/XMLSchema#string">20505094</rdfs:label>
    <rdf:type rdf:resource="http://bio2rdf.org/pubmed_vocabulary:PubMedRecord"/>
  </rdf:Description>
  <rdf:Description rdf:about="http://scai.fraunhofer.de/Interaction/PHF1 (pp) GFAP">
    <j.3:article rdf:resource="http://bio2rdf.org/pubmed:8313943"/>
    <j.0:evidence rdf:nodeID="A62"/>
    <j.5:participant rdf:resource="http://purl.uniprot.org/uniprot/P14136"/>
    <j.5:participant rdf:resource="http://purl.uniprot.org/uniprot/O43189"/>
    <rdf:type rdf:resource="http://purl.uniprot.org/core/Interaction"/>
  </rdf:Description>
  <rdf:Description rdf:about="http://bio2rdf.org/geneid:8301">
    <j.1:has_symbol rdf:datatype="http://www.w3.org/2001/XMLSchema#string">PICALM</j.1:has_symbol>
    <rdfs:label rdf:datatype="http://www.w3.org/2001/XMLSchema#string">8301</rdfs:label>
    <rdf:type rdf:resource="http://bio2rdf.org/geneid_vocabulary:Gene"/>
  </rdf:Description>
  <rdf:Description rdf:about="http://bio2rdf.org/pubmed:10673326">
    <dc:description rdf:datatype="http://www.w3.org/2001/XMLSchema#string">Agrin binds to beta-amyloid (Abeta), accelerates abeta fibril formation, and is localized to Abeta deposits in Alzheimer's disease brain.</dc:description>
    <j.2:journal rdf:resource="http://scai.fraunhofer.de/Journal/Mol Cell Neurosci"/>
    <rdfs:label rdf:datatype="http://www.w3.org/2001/XMLSchema#string">10673326</rdfs:label>
    <rdf:type rdf:resource="http://bio2rdf.org/pubmed_vocabulary:PubMedRecord"/>
  </rdf:Description>
  <rdf:Description rdf:about="http://purl.uniprot.org/uniprot/P78352">
    <j.5:encodedBy rdf:resource="http://bio2rdf.org/geneid:1742"/>
    <rdfs:label rdf:datatype="http://www.w3.org/2001/XMLSchema#string">P78352</rdfs:label>
    <rdf:type rdf:resource="http://purl.uniprot.org/core/Protein"/>
  </rdf:Description>
  <rdf:Description rdf:about="http://scai.fraunhofer.de/Interaction/HK1 (pp) VDAC1">
    <j.3:article rdf:resource="http://bio2rdf.org/pubmed:20930307"/>
    <j.0:evidence rdf:nodeID="A20"/>
    <j.5:participant rdf:resource="http://purl.uniprot.org/uniprot/P21796"/>
    <j.5:participant rdf:resource="http://purl.uniprot.org/uniprot/P19367"/>
    <rdf:type rdf:resource="http://purl.uniprot.org/core/Interaction"/>
  </rdf:Description>
  <rdf:Description rdf:about="http://purl.uniprot.org/uniprot/P05198">
    <j.5:encodedBy rdf:resource="http://bio2rdf.org/geneid:1965"/>
    <rdfs:label rdf:datatype="http://www.w3.org/2001/XMLSchema#string">P05198</rdfs:label>
    <rdf:type rdf:resource="http://purl.uniprot.org/core/Protein"/>
  </rdf:Description>
  <rdf:Description rdf:about="http://bio2rdf.org/pubmed:20456003">
    <dc:description rdf:datatype="http://www.w3.org/2001/XMLSchema#string">First, we show that PS1 is phosphorylated by the Dyrk1A at Thr(354) and that this phosphorylation increases ??-secretase activity.</dc:description>
    <dc:description rdf:datatype="http://www.w3.org/2001/XMLSchema#string">These results reveal a potential regulatory link between Dyrk1A and PS1 in the A?? pathway of DS and AD brains, suggesting that up-regulated Dyrk1A may accelerate AD pathogenesis through PS1 phosphorylation.</dc:description>
    <j.2:journal rdf:resource="http://scai.fraunhofer.de/Journal/J Neurochem"/>
    <rdfs:label rdf:datatype="http://www.w3.org/2001/XMLSchema#string">20456003</rdfs:label>
    <rdf:type rdf:resource="http://bio2rdf.org/pubmed_vocabulary:PubMedRecord"/>
  </rdf:Description>
  <rdf:Description rdf:about="http://bio2rdf.org/pubmed:18202749">
    <dc:description rdf:datatype="http://www.w3.org/2001/XMLSchema#string">ABCA1, a member of the ATP-binding cassette family of active transporters, lipidates apoE in the CNS.</dc:description>
    <j.2:journal rdf:resource="http://scai.fraunhofer.de/Journal/J Clin Invest"/>
    <rdfs:label rdf:datatype="http://www.w3.org/2001/XMLSchema#string">18202749</rdfs:label>
    <rdf:type rdf:resource="http://bio2rdf.org/pubmed_vocabulary:PubMedRecord"/>
  </rdf:Description>
  <rdf:Description rdf:about="http://scai.fraunhofer.de/Interaction/CD200 (pp) CD200R1">
    <j.3:article rdf:resource="http://bio2rdf.org/pubmed:18938162"/>
    <j.0:evidence rdf:nodeID="A68"/>
    <j.5:participant rdf:resource="http://purl.uniprot.org/uniprot/Q8TD46"/>
    <j.5:participant rdf:resource="http://purl.uniprot.org/uniprot/P41217"/>
    <rdf:type rdf:resource="http://purl.uniprot.org/core/Interaction"/>
  </rdf:Description>
  <rdf:Description rdf:about="http://purl.uniprot.org/uniprot/Q9UQB3">
    <j.5:encodedBy rdf:resource="http://bio2rdf.org/geneid:1501"/>
    <rdfs:label rdf:datatype="http://www.w3.org/2001/XMLSchema#string">Q9UQB3</rdfs:label>
    <rdf:type rdf:resource="http://purl.uniprot.org/core/Protein"/>
  </rdf:Description>
  <rdf:Description rdf:nodeID="A69">
    <j.4:has_type rdf:resource="http://scai.fraunhofer.de/Invitro"/>
    <rdf:type rdf:resource="http://www.biopax.org/release/biopax-level3.owl#Evidence"/>
  </rdf:Description>
  <rdf:Description rdf:nodeID="A70">
    <j.4:has_type rdf:resource="http://scai.fraunhofer.de/Invitro"/>
    <rdf:type rdf:resource="http://www.biopax.org/release/biopax-level3.owl#Evidence"/>
  </rdf:Description>
  <rdf:Description rdf:about="http://bio2rdf.org/pubmed:11072133">
    <dc:description rdf:datatype="http://www.w3.org/2001/XMLSchema#string">Calsenilin was discovered by virtue of its interaction with both presenilin-1 and -2, proteins that are involved in the etiology of Alzheimer's disease.</dc:description>
    <j.2:journal rdf:resource="http://scai.fraunhofer.de/Journal/Neurosci Lett"/>
    <rdfs:label rdf:datatype="http://www.w3.org/2001/XMLSchema#string">11072133</rdfs:label>
    <rdf:type rdf:resource="http://bio2rdf.org/pubmed_vocabulary:PubMedRecord"/>
  </rdf:Description>
  <rdf:Description rdf:about="http://scai.fraunhofer.de/Interaction/ABL1 (pp) APBB1">
    <j.3:article rdf:resource="http://bio2rdf.org/pubmed:19306298"/>
    <j.0:evidence rdf:nodeID="A71"/>
    <j.5:participant rdf:resource="http://purl.uniprot.org/uniprot/O00213"/>
    <j.5:participant rdf:resource="http://purl.uniprot.org/uniprot/P00519"/>
    <rdf:type rdf:resource="http://purl.uniprot.org/core/Interaction"/>
  </rdf:Description>
  <rdf:Description rdf:about="http://bio2rdf.org/pubmed:10797543">
    <dc:description rdf:datatype="http://www.w3.org/2001/XMLSchema#string">Low density lipoprotein receptor-related protein (LRP) participates in the uptake and degradation of several ligands implicated in neuronal pathophysiology including apolipoprotein E (apoE), activated alpha(2) -macroglobulin (alpha(2)M*) and beta-amyloid precursor protein (APP).</dc:description>
    <j.2:journal rdf:resource="http://scai.fraunhofer.de/Journal/Journal of Neuroscience Research"/>
    <rdfs:label rdf:datatype="http://www.w3.org/2001/XMLSchema#string">10797543</rdfs:label>
    <rdf:type rdf:resource="http://bio2rdf.org/pubmed_vocabulary:PubMedRecord"/>
  </rdf:Description>
  <rdf:Description rdf:about="http://scai.fraunhofer.de/Interaction/APBB1 (pp) APP">
    <j.3:article rdf:resource="http://bio2rdf.org/pubmed:11425871"/>
    <j.0:evidence rdf:nodeID="A72"/>
    <j.5:participant rdf:resource="http://purl.uniprot.org/uniprot/P05067"/>
    <j.5:participant rdf:resource="http://purl.uniprot.org/uniprot/O00213"/>
    <rdf:type rdf:resource="http://purl.uniprot.org/core/Interaction"/>
  </rdf:Description>
  <rdf:Description rdf:about="http://bio2rdf.org/pubmed:11693580">
    <dc:description rdf:datatype="http://www.w3.org/2001/XMLSchema#string">Among several cytokines tested, only tumor necrosis factor (TNF)-alpha inhibited apo E secretion in basal conditions in CCF-STTG1 human astrocytoma cells.</dc:description>
    <j.2:journal rdf:resource="http://scai.fraunhofer.de/Journal/Cell Biology and Toxicology"/>
    <rdfs:label rdf:datatype="http://www.w3.org/2001/XMLSchema#string">11693580</rdfs:label>
    <rdf:type rdf:resource="http://bio2rdf.org/pubmed_vocabulary:PubMedRecord"/>
  </rdf:Description>
  <rdf:Description rdf:about="http://purl.uniprot.org/uniprot/Q92686">
    <j.5:encodedBy rdf:resource="http://bio2rdf.org/geneid:4900"/>
    <rdfs:label rdf:datatype="http://www.w3.org/2001/XMLSchema#string">Q92686</rdfs:label>
    <rdf:type rdf:resource="http://purl.uniprot.org/core/Protein"/>
  </rdf:Description>
  <rdf:Description rdf:about="http://scai.fraunhofer.de/Interaction/MAP3K5 (pp) MAPK8IP1">
    <j.3:article rdf:resource="http://bio2rdf.org/pubmed:12829723"/>
    <j.0:evidence rdf:nodeID="A3"/>
    <j.5:participant rdf:resource="http://purl.uniprot.org/uniprot/Q9UQF2"/>
    <j.5:participant rdf:resource="http://purl.uniprot.org/uniprot/Q99683"/>
    <rdf:type rdf:resource="http://purl.uniprot.org/core/Interaction"/>
  </rdf:Description>
  <rdf:Description rdf:nodeID="A73">
    <j.4:has_type rdf:resource="http://scai.fraunhofer.de/Invitro"/>
    <rdf:type rdf:resource="http://www.biopax.org/release/biopax-level3.owl#Evidence"/>
  </rdf:Description>
  <rdf:Description rdf:about="http://bio2rdf.org/geneid:11260">
    <j.1:has_symbol rdf:datatype="http://www.w3.org/2001/XMLSchema#string">XPOT</j.1:has_symbol>
    <rdfs:label rdf:datatype="http://www.w3.org/2001/XMLSchema#string">11260</rdfs:label>
    <rdf:type rdf:resource="http://bio2rdf.org/geneid_vocabulary:Gene"/>
  </rdf:Description>
  <rdf:Description rdf:about="http://purl.uniprot.org/uniprot/P35222">
    <j.5:encodedBy rdf:resource="http://bio2rdf.org/geneid:1499"/>
    <rdfs:label rdf:datatype="http://www.w3.org/2001/XMLSchema#string">P35222</rdfs:label>
    <rdf:type rdf:resource="http://purl.uniprot.org/core/Protein"/>
  </rdf:Description>
  <rdf:Description rdf:nodeID="A74">
    <j.4:has_type rdf:resource="http://scai.fraunhofer.de/Invitro"/>
    <rdf:type rdf:resource="http://www.biopax.org/release/biopax-level3.owl#Evidence"/>
  </rdf:Description>
  <rdf:Description rdf:about="http://scai.fraunhofer.de/Interaction/AKT1 (pp) MAPT">
    <j.3:article rdf:resource="http://bio2rdf.org/pubmed:14636947"/>
    <j.0:evidence rdf:nodeID="A75"/>
    <j.5:participant rdf:resource="http://purl.uniprot.org/uniprot/P10636"/>
    <j.5:participant rdf:resource="http://purl.uniprot.org/uniprot/P31749"/>
    <rdf:type rdf:resource="http://purl.uniprot.org/core/Interaction"/>
  </rdf:Description>
  <rdf:Description rdf:nodeID="A48">
    <j.4:has_type rdf:resource="http://scai.fraunhofer.de/Invitro"/>
    <rdf:type rdf:resource="http://www.biopax.org/release/biopax-level3.owl#Evidence"/>
  </rdf:Description>
  <rdf:Description rdf:about="http://bio2rdf.org/geneid:3627">
    <j.1:has_symbol rdf:datatype="http://www.w3.org/2001/XMLSchema#string">CXCL10</j.1:has_symbol>
    <rdfs:label rdf:datatype="http://www.w3.org/2001/XMLSchema#string">3627</rdfs:label>
    <rdf:type rdf:resource="http://bio2rdf.org/geneid_vocabulary:Gene"/>
  </rdf:Description>
  <rdf:Description rdf:about="http://purl.uniprot.org/uniprot/Q14790">
    <j.5:encodedBy rdf:resource="http://bio2rdf.org/geneid:841"/>
    <rdfs:label rdf:datatype="http://www.w3.org/2001/XMLSchema#string">Q14790</rdfs:label>
    <rdf:type rdf:resource="http://purl.uniprot.org/core/Protein"/>
  </rdf:Description>
  <rdf:Description rdf:about="http://purl.uniprot.org/uniprot/Q08379">
    <j.5:encodedBy rdf:resource="http://bio2rdf.org/geneid:2801"/>
    <rdfs:label rdf:datatype="http://www.w3.org/2001/XMLSchema#string">Q08379</rdfs:label>
    <rdf:type rdf:resource="http://purl.uniprot.org/core/Protein"/>
  </rdf:Description>
  <rdf:Description rdf:about="http://purl.uniprot.org/uniprot/P41159">
    <j.5:encodedBy rdf:resource="http://bio2rdf.org/geneid:3952"/>
    <rdfs:label rdf:datatype="http://www.w3.org/2001/XMLSchema#string">P41159</rdfs:label>
    <rdf:type rdf:resource="http://purl.uniprot.org/core/Protein"/>
  </rdf:Description>
  <rdf:Description rdf:about="http://scai.fraunhofer.de/Interaction/JNK (pp) MAPT">
    <j.3:article rdf:resource="http://bio2rdf.org/pubmed:11803455"/>
    <j.0:evidence rdf:nodeID="A76"/>
    <j.5:participant rdf:resource="http://purl.uniprot.org/uniprot/P10636"/>
    <j.5:participant rdf:resource="http://purl.uniprot.org/uniprot/No_id_JNK"/>
    <rdf:type rdf:resource="http://purl.uniprot.org/core/Interaction"/>
  </rdf:Description>
  <rdf:Description rdf:about="http://bio2rdf.org/pubmed:16793187">
    <j.2:journal rdf:resource="http://scai.fraunhofer.de/Journal/Prog Neuropsychopharmacol Biol Psychiatry"/>
    <j.2:journal rdf:resource="http://scai.fraunhofer.de/Journal/Neuroscience"/>
    <dc:description rdf:datatype="http://www.w3.org/2001/XMLSchema#string">Two members of the family of low-density lipoprotein receptors (i.e., very low-density lipoprotein (VLDL) receptor and apolipoprotein E (apoE) type 2 receptor) are expressed in brain, where they bind and transduce reelin, a secreted glycoprotein that shares structural analogies with extracellular matrix proteins.</dc:description>
    <j.2:journal rdf:resource="http://scai.fraunhofer.de/Journal/Progress in Neuro-psychopharmacology &amp; Biological Psychiatry"/>
    <rdfs:label rdf:datatype="http://www.w3.org/2001/XMLSchema#string">16793187</rdfs:label>
    <rdf:type rdf:resource="http://bio2rdf.org/pubmed_vocabulary:PubMedRecord"/>
  </rdf:Description>
  <rdf:Description rdf:about="http://scai.fraunhofer.de/Interaction/LRP1 (pp) SHC1">
    <j.3:article rdf:resource="http://bio2rdf.org/pubmed:11259429"/>
    <j.0:evidence rdf:nodeID="A77"/>
    <j.5:participant rdf:resource="http://purl.uniprot.org/uniprot/P29353"/>
    <j.5:participant rdf:resource="http://purl.uniprot.org/uniprot/Q07954"/>
    <rdf:type rdf:resource="http://purl.uniprot.org/core/Interaction"/>
  </rdf:Description>
  <rdf:Description rdf:nodeID="A78">
    <j.4:has_type rdf:resource="http://scai.fraunhofer.de/Invitro"/>
    <rdf:type rdf:resource="http://www.biopax.org/release/biopax-level3.owl#Evidence"/>
  </rdf:Description>
  <rdf:Description rdf:about="http://purl.uniprot.org/uniprot/P05067">
    <j.5:encodedBy rdf:resource="http://bio2rdf.org/geneid:351"/>
    <rdfs:label rdf:datatype="http://www.w3.org/2001/XMLSchema#string">P05067</rdfs:label>
    <rdf:type rdf:resource="http://purl.uniprot.org/core/Protein"/>
  </rdf:Description>
  <rdf:Description rdf:about="http://scai.fraunhofer.de/Interaction/IL1B (pp) IL2">
    <j.3:article rdf:resource="http://bio2rdf.org/pubmed:7838374"/>
    <j.0:evidence rdf:nodeID="A79"/>
    <j.5:participant rdf:resource="http://purl.uniprot.org/uniprot/P60568"/>
    <j.5:participant rdf:resource="http://purl.uniprot.org/uniprot/P01584"/>
    <rdf:type rdf:resource="http://purl.uniprot.org/core/Interaction"/>
  </rdf:Description>
  <rdf:Description rdf:about="http://purl.uniprot.org/uniprot/P42224">
    <j.5:encodedBy rdf:resource="http://bio2rdf.org/geneid:6772"/>
    <rdfs:label rdf:datatype="http://www.w3.org/2001/XMLSchema#string">P42224</rdfs:label>
    <rdf:type rdf:resource="http://purl.uniprot.org/core/Protein"/>
  </rdf:Description>
  <rdf:Description rdf:about="http://purl.uniprot.org/uniprot/P35354">
    <j.5:encodedBy rdf:resource="http://bio2rdf.org/geneid:5743"/>
    <rdfs:label rdf:datatype="http://www.w3.org/2001/XMLSchema#string">P35354</rdfs:label>
    <rdf:type rdf:resource="http://purl.uniprot.org/core/Protein"/>
  </rdf:Description>
  <rdf:Description rdf:about="http://scai.fraunhofer.de/Interaction/NFKB1 (pp) APBA2">
    <j.3:article rdf:resource="http://bio2rdf.org/pubmed:10777610"/>
    <j.0:evidence rdf:nodeID="A80"/>
    <j.5:participant rdf:resource="http://purl.uniprot.org/uniprot/Q99767"/>
    <j.5:participant rdf:resource="http://purl.uniprot.org/uniprot/P19838"/>
    <rdf:type rdf:resource="http://purl.uniprot.org/core/Interaction"/>
  </rdf:Description>
  <rdf:Description rdf:about="http://bio2rdf.org/geneid:3098">
    <j.1:has_symbol rdf:datatype="http://www.w3.org/2001/XMLSchema#string">HK1</j.1:has_symbol>
    <rdfs:label rdf:datatype="http://www.w3.org/2001/XMLSchema#string">3098</rdfs:label>
    <rdf:type rdf:resource="http://bio2rdf.org/geneid_vocabulary:Gene"/>
  </rdf:Description>
  <rdf:Description rdf:nodeID="A81">
    <j.4:has_type rdf:resource="http://scai.fraunhofer.de/Invitro"/>
    <rdf:type rdf:resource="http://www.biopax.org/release/biopax-level3.owl#Evidence"/>
  </rdf:Description>
  <rdf:Description rdf:about="http://scai.fraunhofer.de/Journal/Cell Signal">
    <rdf:type rdf:resource="http://bio2rdf.org/pubmed_vocabulary:Journal"/>
    <rdfs:label rdf:datatype="http://www.w3.org/2001/XMLSchema#string">Cell Signal</rdfs:label>
  </rdf:Description>
  <rdf:Description rdf:nodeID="A82">
    <j.4:has_type rdf:resource="http://scai.fraunhofer.de/Invitro"/>
    <rdf:type rdf:resource="http://www.biopax.org/release/biopax-level3.owl#Evidence"/>
  </rdf:Description>
  <rdf:Description rdf:about="http://purl.uniprot.org/uniprot/Q14573">
    <j.5:encodedBy rdf:resource="http://bio2rdf.org/geneid:3710"/>
    <rdfs:label rdf:datatype="http://www.w3.org/2001/XMLSchema#string">Q14573</rdfs:label>
    <rdf:type rdf:resource="http://purl.uniprot.org/core/Protein"/>
  </rdf:Description>
  <rdf:Description rdf:about="http://bio2rdf.org/pubmed:12884750">
    <dc:description rdf:datatype="http://www.w3.org/2001/XMLSchema#string">In contrast, FAD-linked PS1 mutants were confirmed to disturb UPR signaling by inhibiting activation of both Ire1alpha and ATF6, both of which are endoplasmic reticulum (ER) stress transducers in the UPR.</dc:description>
    <j.2:journal rdf:resource="http://scai.fraunhofer.de/Journal/Japanese journal of psychopharmacology"/>
    <rdfs:label rdf:datatype="http://www.w3.org/2001/XMLSchema#string">12884750</rdfs:label>
    <rdf:type rdf:resource="http://bio2rdf.org/pubmed_vocabulary:PubMedRecord"/>
  </rdf:Description>
  <rdf:Description rdf:about="http://scai.fraunhofer.de/Interaction/GRK2 (pp) SNCA">
    <j.3:article rdf:resource="http://bio2rdf.org/pubmed:17146290"/>
    <j.0:evidence rdf:nodeID="A83"/>
    <j.5:participant rdf:resource="http://purl.uniprot.org/uniprot/P37840"/>
    <j.5:participant rdf:resource="http://purl.uniprot.org/uniprot/No_id_GRK2"/>
    <rdf:type rdf:resource="http://purl.uniprot.org/core/Interaction"/>
  </rdf:Description>
  <rdf:Description rdf:about="http://bio2rdf.org/geneid:3710">
    <j.1:has_symbol rdf:datatype="http://www.w3.org/2001/XMLSchema#string">ITPR3</j.1:has_symbol>
    <rdfs:label rdf:datatype="http://www.w3.org/2001/XMLSchema#string">3710</rdfs:label>
    <rdf:type rdf:resource="http://bio2rdf.org/geneid_vocabulary:Gene"/>
  </rdf:Description>
  <rdf:Description rdf:about="http://bio2rdf.org/geneid:3843">
    <j.1:has_symbol rdf:datatype="http://www.w3.org/2001/XMLSchema#string">IPO5</j.1:has_symbol>
    <rdfs:label rdf:datatype="http://www.w3.org/2001/XMLSchema#string">3843</rdfs:label>
    <rdf:type rdf:resource="http://bio2rdf.org/geneid_vocabulary:Gene"/>
  </rdf:Description>
  <rdf:Description rdf:nodeID="A84">
    <j.4:has_type rdf:resource="http://scai.fraunhofer.de/Invitro"/>
    <rdf:type rdf:resource="http://www.biopax.org/release/biopax-level3.owl#Evidence"/>
  </rdf:Description>
  <rdf:Description rdf:about="http://purl.uniprot.org/uniprot/P22303">
    <j.5:encodedBy rdf:resource="http://bio2rdf.org/geneid:43"/>
    <rdfs:label rdf:datatype="http://www.w3.org/2001/XMLSchema#string">P22303</rdfs:label>
    <rdf:type rdf:resource="http://purl.uniprot.org/core/Protein"/>
  </rdf:Description>
  <rdf:Description rdf:about="http://bio2rdf.org/pubmed:11481238">
    <dc:description rdf:datatype="http://www.w3.org/2001/XMLSchema#string">Because the cleavage site in BACE lacks a basic residue at the P2 position, furin is the likely candidate proBACE-processing enzyme.</dc:description>
    <j.2:journal rdf:resource="http://scai.fraunhofer.de/Journal/FASEB J"/>
    <rdfs:label rdf:datatype="http://www.w3.org/2001/XMLSchema#string">11481238</rdfs:label>
    <rdf:type rdf:resource="http://bio2rdf.org/pubmed_vocabulary:PubMedRecord"/>
  </rdf:Description>
  <rdf:Description rdf:about="http://purl.uniprot.org/uniprot/Q13158">
    <j.5:encodedBy rdf:resource="http://bio2rdf.org/geneid:8772"/>
    <rdfs:label rdf:datatype="http://www.w3.org/2001/XMLSchema#string">Q13158</rdfs:label>
    <rdf:type rdf:resource="http://purl.uniprot.org/core/Protein"/>
  </rdf:Description>
  <rdf:Description rdf:about="http://purl.uniprot.org/uniprot/P19838">
    <j.5:encodedBy rdf:resource="http://bio2rdf.org/geneid:4790"/>
    <rdfs:label rdf:datatype="http://www.w3.org/2001/XMLSchema#string">P19838</rdfs:label>
    <rdf:type rdf:resource="http://purl.uniprot.org/core/Protein"/>
  </rdf:Description>
  <rdf:Description rdf:about="http://scai.fraunhofer.de/Interaction/BHLHB9 (pp) IPO5">
    <j.3:article rdf:resource="http://bio2rdf.org/pubmed:15034937"/>
    <j.0:evidence rdf:nodeID="A85"/>
    <j.5:participant rdf:resource="http://purl.uniprot.org/uniprot/O00410"/>
    <j.5:participant rdf:resource="http://purl.uniprot.org/uniprot/Q6PI77"/>
    <rdf:type rdf:resource="http://purl.uniprot.org/core/Interaction"/>
  </rdf:Description>
  <rdf:Description rdf:nodeID="A86">
    <j.4:has_type rdf:resource="http://scai.fraunhofer.de/Invitro"/>
    <rdf:type rdf:resource="http://www.biopax.org/release/biopax-level3.owl#Evidence"/>
  </rdf:Description>
  <rdf:Description rdf:about="http://scai.fraunhofer.de/Journal/Eur J Neurosci">
    <rdf:type rdf:resource="http://bio2rdf.org/pubmed_vocabulary:Journal"/>
    <rdfs:label rdf:datatype="http://www.w3.org/2001/XMLSchema#string">Eur J Neurosci</rdfs:label>
  </rdf:Description>
  <rdf:Description rdf:nodeID="A87">
    <j.4:has_type rdf:resource="http://scai.fraunhofer.de/Invitro"/>
    <rdf:type rdf:resource="http://www.biopax.org/release/biopax-level3.owl#Evidence"/>
  </rdf:Description>
  <rdf:Description rdf:about="http://purl.uniprot.org/uniprot/Q16620">
    <j.5:encodedBy rdf:resource="http://bio2rdf.org/geneid:4915"/>
    <rdfs:label rdf:datatype="http://www.w3.org/2001/XMLSchema#string">Q16620</rdfs:label>
    <rdf:type rdf:resource="http://purl.uniprot.org/core/Protein"/>
  </rdf:Description>
  <rdf:Description rdf:about="http://bio2rdf.org/pubmed:19317853">
    <dc:description rdf:datatype="http://www.w3.org/2001/XMLSchema#string">We have previously shown that the co-chaperone protein BAG-1 can inhibit the degradation of tau by forming a complex with Hsc-70 and tau.</dc:description>
    <j.2:journal rdf:resource="http://scai.fraunhofer.de/Journal/J Neurochem"/>
    <rdfs:label rdf:datatype="http://www.w3.org/2001/XMLSchema#string">19317853</rdfs:label>
    <rdf:type rdf:resource="http://bio2rdf.org/pubmed_vocabulary:PubMedRecord"/>
  </rdf:Description>
  <rdf:Description rdf:about="http://scai.fraunhofer.de/Journal/Proceedings of the National Academy of Sciences of the United States of America">
    <rdf:type rdf:resource="http://bio2rdf.org/pubmed_vocabulary:Journal"/>
    <rdfs:label rdf:datatype="http://www.w3.org/2001/XMLSchema#string">Proceedings of the National Academy of Sciences of the United States of America</rdfs:label>
  </rdf:Description>
  <rdf:Description rdf:about="http://scai.fraunhofer.de/Interaction/CSF1R (pp) CSF1">
    <j.3:article rdf:resource="http://bio2rdf.org/pubmed:9144231"/>
    <j.0:evidence rdf:nodeID="A88"/>
    <j.5:participant rdf:resource="http://purl.uniprot.org/uniprot/P09603"/>
    <j.5:participant rdf:resource="http://purl.uniprot.org/uniprot/P07333"/>
    <rdf:type rdf:resource="http://purl.uniprot.org/core/Interaction"/>
  </rdf:Description>
  <rdf:Description rdf:about="http://bio2rdf.org/pubmed:20854419">
    <dc:description rdf:datatype="http://www.w3.org/2001/XMLSchema#string">We report that the SCF(Fbx2) -E3 ligase is involved in the binding and ubiquitination of BACE1 via its Trp 280 residue of F-box-associated domain.</dc:description>
    <j.2:journal rdf:resource="http://scai.fraunhofer.de/Journal/Aging Cell"/>
    <rdfs:label rdf:datatype="http://www.w3.org/2001/XMLSchema#string">20854419</rdfs:label>
    <rdf:type rdf:resource="http://bio2rdf.org/pubmed_vocabulary:PubMedRecord"/>
  </rdf:Description>
  <rdf:Description rdf:about="http://scai.fraunhofer.de/Interaction/APP (pp) APP">
    <j.3:article rdf:resource="http://bio2rdf.org/pubmed:17047364"/>
    <j.0:evidence rdf:nodeID="A2"/>
    <j.0:evidence rdf:nodeID="A5"/>
    <j.5:participant rdf:resource="http://purl.uniprot.org/uniprot/P05067"/>
    <rdf:type rdf:resource="http://purl.uniprot.org/core/Interaction"/>
  </rdf:Description>
  <rdf:Description rdf:nodeID="A89">
    <j.4:has_type rdf:resource="http://scai.fraunhofer.de/Invitro"/>
    <rdf:type rdf:resource="http://www.biopax.org/release/biopax-level3.owl#Evidence"/>
  </rdf:Description>
  <rdf:Description rdf:about="http://bio2rdf.org/pubmed:10588576">
    <dc:description rdf:datatype="http://www.w3.org/2001/XMLSchema#string">Thus, the enhanced GluR1-like staining in Alzheimer's disease might be ascribed to the hampered interaction between SAP97 and GluR1 leading to epitope unmasking of GluR1 on tissue sections.</dc:description>
    <j.2:journal rdf:resource="http://scai.fraunhofer.de/Journal/Neurobiol Aging"/>
    <rdfs:label rdf:datatype="http://www.w3.org/2001/XMLSchema#string">10588576</rdfs:label>
    <rdf:type rdf:resource="http://bio2rdf.org/pubmed_vocabulary:PubMedRecord"/>
  </rdf:Description>
  <rdf:Description rdf:about="http://bio2rdf.org/geneid:4738">
    <j.1:has_symbol rdf:datatype="http://www.w3.org/2001/XMLSchema#string">NEDD8</j.1:has_symbol>
    <rdfs:label rdf:datatype="http://www.w3.org/2001/XMLSchema#string">4738</rdfs:label>
    <rdf:type rdf:resource="http://bio2rdf.org/geneid_vocabulary:Gene"/>
  </rdf:Description>
  <rdf:Description rdf:about="http://scai.fraunhofer.de/Interaction/IL10 (pp) TNF">
    <j.3:article rdf:resource="http://bio2rdf.org/pubmed:11137576"/>
    <j.0:evidence rdf:nodeID="A90"/>
    <j.5:participant rdf:resource="http://purl.uniprot.org/uniprot/P01375"/>
    <j.5:participant rdf:resource="http://purl.uniprot.org/uniprot/P22301"/>
    <rdf:type rdf:resource="http://purl.uniprot.org/core/Interaction"/>
  </rdf:Description>
  <rdf:Description rdf:about="http://scai.fraunhofer.de/Interaction/GDNF (pp) CASP3">
    <j.3:article rdf:resource="http://bio2rdf.org/pubmed:11592846"/>
    <j.0:evidence rdf:nodeID="A35"/>
    <j.5:participant rdf:resource="http://purl.uniprot.org/uniprot/P42574"/>
    <j.5:participant rdf:resource="http://purl.uniprot.org/uniprot/P39905"/>
    <rdf:type rdf:resource="http://purl.uniprot.org/core/Interaction"/>
  </rdf:Description>
  <rdf:Description rdf:about="http://purl.uniprot.org/uniprot/P17612">
    <j.5:encodedBy rdf:resource="http://bio2rdf.org/geneid:5566"/>
    <rdfs:label rdf:datatype="http://www.w3.org/2001/XMLSchema#string">P17612</rdfs:label>
    <rdf:type rdf:resource="http://purl.uniprot.org/core/Protein"/>
  </rdf:Description>
  <rdf:Description rdf:about="http://bio2rdf.org/pubmed:14557245">
    <dc:description rdf:datatype="http://www.w3.org/2001/XMLSchema#string">We now demonstrate that APP-BP1 binds to the COOH-terminal 31 amino acids of APP (C31) and colocalizes with APP in a lipid-enriched fraction called lipid rafts.</dc:description>
    <dc:description rdf:datatype="http://www.w3.org/2001/XMLSchema#string">APP-BP1, first identified as an amyloid precursor protein (APP) binding protein, is the regulatory subunit of the activating enzyme for the small ubiquitin-like protein NEDD8.</dc:description>
    <j.2:journal rdf:resource="http://scai.fraunhofer.de/Journal/Journal of cell biology"/>
    <rdfs:label rdf:datatype="http://www.w3.org/2001/XMLSchema#string">14557245</rdfs:label>
    <rdf:type rdf:resource="http://bio2rdf.org/pubmed_vocabulary:PubMedRecord"/>
  </rdf:Description>
  <rdf:Description rdf:about="http://bio2rdf.org/pubmed:19001528">
    <dc:description rdf:datatype="http://www.w3.org/2001/XMLSchema#string">In primary cortical neurons, minocycline prevents beta-amyloid-induced neuronal death, reduces caspase-3 activation, and lowers generation of caspase-3-cleaved tau fragments.</dc:description>
    <j.2:journal rdf:resource="http://scai.fraunhofer.de/Journal/FASEB J"/>
    <rdfs:label rdf:datatype="http://www.w3.org/2001/XMLSchema#string">19001528</rdfs:label>
    <rdf:type rdf:resource="http://bio2rdf.org/pubmed_vocabulary:PubMedRecord"/>
  </rdf:Description>
  <rdf:Description rdf:nodeID="A91">
    <j.4:has_type rdf:resource="http://scai.fraunhofer.de/Invitro"/>
    <rdf:type rdf:resource="http://www.biopax.org/release/biopax-level3.owl#Evidence"/>
  </rdf:Description>
  <rdf:Description rdf:about="http://scai.fraunhofer.de/Journal/Clin Neuropathol">
    <rdf:type rdf:resource="http://bio2rdf.org/pubmed_vocabulary:Journal"/>
    <rdfs:label rdf:datatype="http://www.w3.org/2001/XMLSchema#string">Clin Neuropathol</rdfs:label>
  </rdf:Description>
  <rdf:Description rdf:about="http://purl.uniprot.org/uniprot/P02649">
    <j.5:encodedBy rdf:resource="http://bio2rdf.org/geneid:348"/>
    <rdfs:label rdf:datatype="http://www.w3.org/2001/XMLSchema#string">P02649</rdfs:label>
    <rdf:type rdf:resource="http://purl.uniprot.org/core/Protein"/>
  </rdf:Description>
  <rdf:Description rdf:nodeID="A92">
    <j.4:has_type rdf:resource="http://scai.fraunhofer.de/Invitro"/>
    <rdf:type rdf:resource="http://www.biopax.org/release/biopax-level3.owl#Evidence"/>
  </rdf:Description>
  <rdf:Description rdf:about="http://bio2rdf.org/geneid:1000">
    <j.1:has_symbol rdf:datatype="http://www.w3.org/2001/XMLSchema#string">CDH2</j.1:has_symbol>
    <rdfs:label rdf:datatype="http://www.w3.org/2001/XMLSchema#string">1000</rdfs:label>
    <rdf:type rdf:resource="http://bio2rdf.org/geneid_vocabulary:Gene"/>
  </rdf:Description>
  <rdf:Description rdf:about="http://bio2rdf.org/geneid:10418">
    <j.1:has_symbol rdf:datatype="http://www.w3.org/2001/XMLSchema#string">SPON1</j.1:has_symbol>
    <rdfs:label rdf:datatype="http://www.w3.org/2001/XMLSchema#string">10418</rdfs:label>
    <rdf:type rdf:resource="http://bio2rdf.org/geneid_vocabulary:Gene"/>
  </rdf:Description>
  <rdf:Description rdf:about="http://bio2rdf.org/pubmed:19491104">
    <dc:description rdf:datatype="http://www.w3.org/2001/XMLSchema#string">Phosphorylated Tau interacts with c-Jun N-terminal kinase-interacting protein 1 (JIP1) in Alzheimer disease.</dc:description>
    <dc:description rdf:datatype="http://www.w3.org/2001/XMLSchema#string">The pathological Tau/JIP1 interaction requires phosphorylation of Tau, and Tau competes with the physiological binding of JIP1 to kinesin light chain.ÿ</dc:description>
    <j.2:journal rdf:resource="http://scai.fraunhofer.de/Journal/J Biol Chem"/>
    <rdfs:label rdf:datatype="http://www.w3.org/2001/XMLSchema#string">19491104</rdfs:label>
    <rdf:type rdf:resource="http://bio2rdf.org/pubmed_vocabulary:PubMedRecord"/>
  </rdf:Description>
  <rdf:Description rdf:about="http://bio2rdf.org/pubmed:11250126">
    <dc:description rdf:datatype="http://www.w3.org/2001/XMLSchema#string">In this study, of the cytokines that are found at increased levels in AD brain (interleukin (IL)-1alpha, IL-1beta, IL-6 and tumour necrosis factor (TNF)alpha), IL-1beta was found to induce COX-2 immunoreactivity and prostaglandin (PG) E2 secretion by human neuroblastoma cell line SK-N-SH.</dc:description>
    <j.2:journal rdf:resource="http://scai.fraunhofer.de/Journal/Experimental Gerontology"/>
    <rdfs:label rdf:datatype="http://www.w3.org/2001/XMLSchema#string">11250126</rdfs:label>
    <rdf:type rdf:resource="http://bio2rdf.org/pubmed_vocabulary:PubMedRecord"/>
  </rdf:Description>
  <rdf:Description rdf:about="http://bio2rdf.org/geneid:3312">
    <j.1:has_symbol rdf:datatype="http://www.w3.org/2001/XMLSchema#string">HSPA8</j.1:has_symbol>
    <rdfs:label rdf:datatype="http://www.w3.org/2001/XMLSchema#string">3312</rdfs:label>
    <rdf:type rdf:resource="http://bio2rdf.org/geneid_vocabulary:Gene"/>
  </rdf:Description>
  <rdf:Description rdf:nodeID="A93">
    <j.4:has_type rdf:resource="http://scai.fraunhofer.de/Invitro"/>
    <rdf:type rdf:resource="http://www.biopax.org/release/biopax-level3.owl#Evidence"/>
  </rdf:Description>
  <rdf:Description rdf:about="http://scai.fraunhofer.de/Interaction/NEDD8 (pp) UBC">
    <j.3:article rdf:resource="http://bio2rdf.org/pubmed:12533840"/>
    <j.0:evidence rdf:nodeID="A94"/>
    <j.5:participant rdf:resource="http://purl.uniprot.org/uniprot/P0CG48"/>
    <j.5:participant rdf:resource="http://purl.uniprot.org/uniprot/Q15843"/>
    <rdf:type rdf:resource="http://purl.uniprot.org/core/Interaction"/>
  </rdf:Description>
  <rdf:Description rdf:about="http://bio2rdf.org/pubmed:10508860">
    <dc:description rdf:datatype="http://www.w3.org/2001/XMLSchema#string">Chloramphenicol acetyltransferase assays in F9 cells showed that PS1 suppresses transactivation by c-Jun/c-Jun but not by c-Jun/c-Fos heterodimers, consistent with the reported function of QM/Jif-1.</dc:description>
    <j.2:journal rdf:resource="http://scai.fraunhofer.de/Journal/J Cell Biol"/>
    <rdfs:label rdf:datatype="http://www.w3.org/2001/XMLSchema#string">10508860</rdfs:label>
    <rdf:type rdf:resource="http://bio2rdf.org/pubmed_vocabulary:PubMedRecord"/>
  </rdf:Description>
  <rdf:Description rdf:about="http://scai.fraunhofer.de/Interaction/NGF (pp) NTRK1">
    <j.3:article rdf:resource="http://bio2rdf.org/pubmed:16539663"/>
    <j.0:evidence rdf:nodeID="A95"/>
    <j.5:participant rdf:resource="http://purl.uniprot.org/uniprot/P04629"/>
    <j.5:participant rdf:resource="http://purl.uniprot.org/uniprot/P01138"/>
    <rdf:type rdf:resource="http://purl.uniprot.org/core/Interaction"/>
  </rdf:Description>
  <rdf:Description rdf:about="http://bio2rdf.org/geneid:9451">
    <j.1:has_symbol rdf:datatype="http://www.w3.org/2001/XMLSchema#string">EIF2AK3</j.1:has_symbol>
    <rdfs:label rdf:datatype="http://www.w3.org/2001/XMLSchema#string">9451</rdfs:label>
    <rdf:type rdf:resource="http://bio2rdf.org/geneid_vocabulary:Gene"/>
  </rdf:Description>
  <rdf:Description rdf:about="http://bio2rdf.org/pubmed:19210572">
    <dc:description rdf:datatype="http://www.w3.org/2001/XMLSchema#string">Furthermore, statistical correlations between proteins and genes suggest that active PKR could phosphorylate p53 which could induce the transcription of Redd1 gene.</dc:description>
    <j.2:journal rdf:resource="http://scai.fraunhofer.de/Journal/J Cell Mol Med"/>
    <rdfs:label rdf:datatype="http://www.w3.org/2001/XMLSchema#string">19210572</rdfs:label>
    <rdf:type rdf:resource="http://bio2rdf.org/pubmed_vocabulary:PubMedRecord"/>
  </rdf:Description>
  <rdf:Description rdf:about="http://scai.fraunhofer.de/Journal/Journal of Alzheimer&apos;s disease">
    <rdf:type rdf:resource="http://bio2rdf.org/pubmed_vocabulary:Journal"/>
    <rdfs:label rdf:datatype="http://www.w3.org/2001/XMLSchema#string">Journal of Alzheimer's disease</rdfs:label>
  </rdf:Description>
  <rdf:Description rdf:nodeID="A96">
    <j.4:has_type rdf:resource="http://doe-generated-ontology.com/OntoAD#C1515657"/>
    <rdf:type rdf:resource="http://www.biopax.org/release/biopax-level3.owl#Evidence"/>
  </rdf:Description>
  <rdf:Description rdf:about="http://scai.fraunhofer.de/Interaction/BAX (pp) BCL2">
    <j.3:article rdf:resource="http://bio2rdf.org/pubmed:16472763"/>
    <j.0:evidence rdf:nodeID="A97"/>
    <j.5:participant rdf:resource="http://purl.uniprot.org/uniprot/P10415"/>
    <j.5:participant rdf:resource="http://purl.uniprot.org/uniprot/Q07812"/>
    <rdf:type rdf:resource="http://purl.uniprot.org/core/Interaction"/>
  </rdf:Description>
  <rdf:Description rdf:about="http://bio2rdf.org/pubmed:21185309">
    <dc:description rdf:datatype="http://www.w3.org/2001/XMLSchema#string">IDE is known to bind the cytoplasmic intermediate filament protein nestin with high affinity.</dc:description>
    <dc:description rdf:datatype="http://www.w3.org/2001/XMLSchema#string">From these criteria, we predict that IDE can cleave and inactivate ubiquitin (Ub).</dc:description>
    <j.2:journal rdf:resource="http://scai.fraunhofer.de/Journal/J Mol Biol"/>
    <rdfs:label rdf:datatype="http://www.w3.org/2001/XMLSchema#string">21185309</rdfs:label>
    <rdf:type rdf:resource="http://bio2rdf.org/pubmed_vocabulary:PubMedRecord"/>
  </rdf:Description>
  <rdf:Description rdf:nodeID="A97">
    <j.4:has_type rdf:resource="http://scai.fraunhofer.de/Invitro"/>
    <rdf:type rdf:resource="http://www.biopax.org/release/biopax-level3.owl#Evidence"/>
  </rdf:Description>
  <rdf:Description rdf:about="http://bio2rdf.org/geneid:7804">
    <j.1:has_symbol rdf:datatype="http://www.w3.org/2001/XMLSchema#string">LRP8</j.1:has_symbol>
    <rdfs:label rdf:datatype="http://www.w3.org/2001/XMLSchema#string">7804</rdfs:label>
    <rdf:type rdf:resource="http://bio2rdf.org/geneid_vocabulary:Gene"/>
  </rdf:Description>
  <rdf:Description rdf:about="http://purl.uniprot.org/uniprot/P05362">
    <j.5:encodedBy rdf:resource="http://bio2rdf.org/geneid:3383"/>
    <rdfs:label rdf:datatype="http://www.w3.org/2001/XMLSchema#string">P05362</rdfs:label>
    <rdf:type rdf:resource="http://purl.uniprot.org/core/Protein"/>
  </rdf:Description>
  <rdf:Description rdf:nodeID="A98">
    <j.4:has_type rdf:resource="http://scai.fraunhofer.de/Invitro"/>
    <rdf:type rdf:resource="http://www.biopax.org/release/biopax-level3.owl#Evidence"/>
  </rdf:Description>
  <rdf:Description rdf:about="http://scai.fraunhofer.de/Journal/Psychiatric genetics">
    <rdf:type rdf:resource="http://bio2rdf.org/pubmed_vocabulary:Journal"/>
    <rdfs:label rdf:datatype="http://www.w3.org/2001/XMLSchema#string">Psychiatric genetics</rdfs:label>
  </rdf:Description>
  <rdf:Description rdf:nodeID="A99">
    <j.4:has_type rdf:resource="http://scai.fraunhofer.de/Invitro"/>
    <rdf:type rdf:resource="http://www.biopax.org/release/biopax-level3.owl#Evidence"/>
  </rdf:Description>
  <rdf:Description rdf:about="http://scai.fraunhofer.de/Interaction/PSEN1 (pp) IRE1">
    <j.3:article rdf:resource="http://bio2rdf.org/pubmed:11551913"/>
    <j.0:evidence rdf:nodeID="A100"/>
    <j.5:participant rdf:resource="http://purl.uniprot.org/uniprot/No_id_IRE1"/>
    <j.5:participant rdf:resource="http://purl.uniprot.org/uniprot/P49768"/>
    <rdf:type rdf:resource="http://purl.uniprot.org/core/Interaction"/>
  </rdf:Description>
  <rdf:Description rdf:about="http://scai.fraunhofer.de/Interaction/GDNF (pp) BAX">
    <j.3:article rdf:resource="http://bio2rdf.org/pubmed:11592846"/>
    <j.0:evidence rdf:nodeID="A45"/>
    <j.5:participant rdf:resource="http://purl.uniprot.org/uniprot/Q07812"/>
    <j.5:participant rdf:resource="http://purl.uniprot.org/uniprot/P39905"/>
    <rdf:type rdf:resource="http://purl.uniprot.org/core/Interaction"/>
  </rdf:Description>
  <rdf:Description rdf:nodeID="A101">
    <j.4:has_type rdf:resource="http://scai.fraunhofer.de/Invitro"/>
    <rdf:type rdf:resource="http://www.biopax.org/release/biopax-level3.owl#Evidence"/>
  </rdf:Description>
  <rdf:Description rdf:about="http://bio2rdf.org/geneid:8473">
    <j.1:has_symbol rdf:datatype="http://www.w3.org/2001/XMLSchema#string">OGT</j.1:has_symbol>
    <rdfs:label rdf:datatype="http://www.w3.org/2001/XMLSchema#string">8473</rdfs:label>
    <rdf:type rdf:resource="http://bio2rdf.org/geneid_vocabulary:Gene"/>
  </rdf:Description>
  <rdf:Description rdf:about="http://scai.fraunhofer.de/Interaction/NCSTN (pp) APH1A">
    <j.3:article rdf:resource="http://bio2rdf.org/pubmed:15189355"/>
    <j.0:evidence rdf:nodeID="A102"/>
    <j.5:participant rdf:resource="http://purl.uniprot.org/uniprot/Q96BI3"/>
    <j.5:participant rdf:resource="http://purl.uniprot.org/uniprot/Q92542"/>
    <rdf:type rdf:resource="http://purl.uniprot.org/core/Interaction"/>
  </rdf:Description>
  <rdf:Description rdf:about="http://scai.fraunhofer.de/Interaction/PIN1 (pp) TP53">
    <j.3:article rdf:resource="http://bio2rdf.org/pubmed:14691750"/>
    <j.5:participant rdf:resource="http://purl.uniprot.org/uniprot/P04637"/>
    <j.5:participant rdf:resource="http://purl.uniprot.org/uniprot/Q13526"/>
    <rdf:type rdf:resource="http://purl.uniprot.org/core/Interaction"/>
  </rdf:Description>
  <rdf:Description rdf:about="http://purl.uniprot.org/uniprot/P29475">
    <j.5:encodedBy rdf:resource="http://bio2rdf.org/geneid:4842"/>
    <rdfs:label rdf:datatype="http://www.w3.org/2001/XMLSchema#string">P29475</rdfs:label>
    <rdf:type rdf:resource="http://purl.uniprot.org/core/Protein"/>
  </rdf:Description>
  <rdf:Description rdf:about="http://scai.fraunhofer.de/Interaction/BACE1 (pp) PTGES2">
    <j.3:article rdf:resource="http://bio2rdf.org/pubmed:20171164"/>
    <j.0:evidence rdf:nodeID="A103"/>
    <j.5:participant rdf:resource="http://purl.uniprot.org/uniprot/Q9H7Z7"/>
    <j.5:participant rdf:resource="http://purl.uniprot.org/uniprot/P56817"/>
    <rdf:type rdf:resource="http://purl.uniprot.org/core/Interaction"/>
  </rdf:Description>
  <rdf:Description rdf:nodeID="A104">
    <j.4:has_type rdf:resource="http://scai.fraunhofer.de/Invitro"/>
    <rdf:type rdf:resource="http://www.biopax.org/release/biopax-level3.owl#Evidence"/>
  </rdf:Description>
  <rdf:Description rdf:about="http://purl.uniprot.org/uniprot/P17655">
    <j.5:encodedBy rdf:resource="http://bio2rdf.org/geneid:824"/>
    <rdfs:label rdf:datatype="http://www.w3.org/2001/XMLSchema#string">P17655</rdfs:label>
    <rdf:type rdf:resource="http://purl.uniprot.org/core/Protein"/>
  </rdf:Description>
  <rdf:Description rdf:nodeID="A105">
    <j.4:has_type rdf:resource="http://scai.fraunhofer.de/Invitro"/>
    <rdf:type rdf:resource="http://www.biopax.org/release/biopax-level3.owl#Evidence"/>
  </rdf:Description>
  <rdf:Description rdf:about="http://scai.fraunhofer.de/Journal/Neurotox Res">
    <rdf:type rdf:resource="http://bio2rdf.org/pubmed_vocabulary:Journal"/>
    <rdfs:label rdf:datatype="http://www.w3.org/2001/XMLSchema#string">Neurotox Res</rdfs:label>
  </rdf:Description>
  <rdf:Description rdf:about="http://scai.fraunhofer.de/Interaction/PSEN1 (pp) ACHE">
    <j.3:article rdf:resource="http://bio2rdf.org/pubmed:18299393"/>
    <j.0:evidence rdf:nodeID="A106"/>
    <j.0:evidence rdf:nodeID="A107"/>
    <j.5:participant rdf:resource="http://purl.uniprot.org/uniprot/P22303"/>
    <j.5:participant rdf:resource="http://purl.uniprot.org/uniprot/P49768"/>
    <rdf:type rdf:resource="http://purl.uniprot.org/core/Interaction"/>
  </rdf:Description>
  <rdf:Description rdf:nodeID="A108">
    <j.4:has_type rdf:resource="http://scai.fraunhofer.de/Invitro"/>
    <rdf:type rdf:resource="http://www.biopax.org/release/biopax-level3.owl#Evidence"/>
  </rdf:Description>
  <rdf:Description rdf:about="http://bio2rdf.org/geneid:2596">
    <j.1:has_symbol rdf:datatype="http://www.w3.org/2001/XMLSchema#string">GAP43</j.1:has_symbol>
    <rdfs:label rdf:datatype="http://www.w3.org/2001/XMLSchema#string">2596</rdfs:label>
    <rdf:type rdf:resource="http://bio2rdf.org/geneid_vocabulary:Gene"/>
  </rdf:Description>
  <rdf:Description rdf:about="http://bio2rdf.org/geneid:5621">
    <j.1:has_symbol rdf:datatype="http://www.w3.org/2001/XMLSchema#string">PRNP</j.1:has_symbol>
    <rdfs:label rdf:datatype="http://www.w3.org/2001/XMLSchema#string">5621</rdfs:label>
    <rdf:type rdf:resource="http://bio2rdf.org/geneid_vocabulary:Gene"/>
  </rdf:Description>
  <rdf:Description rdf:about="http://purl.uniprot.org/uniprot/P05231">
    <j.5:encodedBy rdf:resource="http://bio2rdf.org/geneid:3569"/>
    <rdfs:label rdf:datatype="http://www.w3.org/2001/XMLSchema#string">P05231</rdfs:label>
    <rdf:type rdf:resource="http://purl.uniprot.org/core/Protein"/>
  </rdf:Description>
  <rdf:Description rdf:nodeID="A109">
    <j.4:has_type rdf:resource="http://scai.fraunhofer.de/Invitro"/>
    <rdf:type rdf:resource="http://www.biopax.org/release/biopax-level3.owl#Evidence"/>
  </rdf:Description>
  <rdf:Description rdf:about="http://scai.fraunhofer.de/Interaction/ERCC3 (pp) OGG1">
    <j.3:article rdf:resource="http://bio2rdf.org/pubmed:19765189"/>
    <j.0:evidence rdf:nodeID="A110"/>
    <j.5:participant rdf:resource="http://purl.uniprot.org/uniprot/O15527"/>
    <j.5:participant rdf:resource="http://purl.uniprot.org/uniprot/P19447"/>
    <rdf:type rdf:resource="http://purl.uniprot.org/core/Interaction"/>
  </rdf:Description>
  <rdf:Description rdf:about="http://bio2rdf.org/geneid:808">
    <j.1:has_symbol rdf:datatype="http://www.w3.org/2001/XMLSchema#string">CALM3</j.1:has_symbol>
    <rdfs:label rdf:datatype="http://www.w3.org/2001/XMLSchema#string">808</rdfs:label>
    <rdf:type rdf:resource="http://bio2rdf.org/geneid_vocabulary:Gene"/>
  </rdf:Description>
  <rdf:Description rdf:about="http://bio2rdf.org/geneid:7276">
    <j.1:has_symbol rdf:datatype="http://www.w3.org/2001/XMLSchema#string">TTR</j.1:has_symbol>
    <rdfs:label rdf:datatype="http://www.w3.org/2001/XMLSchema#string">7276</rdfs:label>
    <rdf:type rdf:resource="http://bio2rdf.org/geneid_vocabulary:Gene"/>
  </rdf:Description>
  <rdf:Description rdf:nodeID="A111">
    <j.4:has_type rdf:resource="http://scai.fraunhofer.de/Invitro"/>
    <rdf:type rdf:resource="http://www.biopax.org/release/biopax-level3.owl#Evidence"/>
  </rdf:Description>
  <rdf:Description rdf:about="http://scai.fraunhofer.de/Interaction/PSEN1 (pp) EIF2AK3">
    <j.3:article rdf:resource="http://bio2rdf.org/pubmed:12163019"/>
    <j.0:evidence rdf:nodeID="A112"/>
    <j.5:participant rdf:resource="http://purl.uniprot.org/uniprot/Q9NZJ5"/>
    <j.5:participant rdf:resource="http://purl.uniprot.org/uniprot/P49768"/>
    <rdf:type rdf:resource="http://purl.uniprot.org/core/Interaction"/>
  </rdf:Description>
  <rdf:Description rdf:nodeID="A113">
    <j.4:has_type rdf:resource="http://scai.fraunhofer.de/Invitro"/>
    <rdf:type rdf:resource="http://www.biopax.org/release/biopax-level3.owl#Evidence"/>
  </rdf:Description>
  <rdf:Description rdf:about="http://scai.fraunhofer.de/Interaction/BACE1 (pp) APP">
    <j.3:article rdf:resource="http://bio2rdf.org/pubmed:20731541"/>
    <j.0:evidence rdf:nodeID="A114"/>
    <j.5:participant rdf:resource="http://purl.uniprot.org/uniprot/P05067"/>
    <j.5:participant rdf:resource="http://purl.uniprot.org/uniprot/P56817"/>
    <rdf:type rdf:resource="http://purl.uniprot.org/core/Interaction"/>
  </rdf:Description>
  <rdf:Description rdf:about="http://bio2rdf.org/geneid:2597">
    <j.1:has_symbol rdf:datatype="http://www.w3.org/2001/XMLSchema#string">GAPDH</j.1:has_symbol>
    <rdfs:label rdf:datatype="http://www.w3.org/2001/XMLSchema#string">2597</rdfs:label>
    <rdf:type rdf:resource="http://bio2rdf.org/geneid_vocabulary:Gene"/>
  </rdf:Description>
  <rdf:Description rdf:about="http://bio2rdf.org/geneid:581">
    <j.1:has_symbol rdf:datatype="http://www.w3.org/2001/XMLSchema#string">BAX</j.1:has_symbol>
    <rdfs:label rdf:datatype="http://www.w3.org/2001/XMLSchema#string">581</rdfs:label>
    <rdf:type rdf:resource="http://bio2rdf.org/geneid_vocabulary:Gene"/>
  </rdf:Description>
  <rdf:Description rdf:about="http://scai.fraunhofer.de/Journal/Hum Mol Genet">
    <rdf:type rdf:resource="http://bio2rdf.org/pubmed_vocabulary:Journal"/>
    <rdfs:label rdf:datatype="http://www.w3.org/2001/XMLSchema#string">Hum Mol Genet</rdfs:label>
  </rdf:Description>
  <rdf:Description rdf:nodeID="A115">
    <j.4:has_type rdf:resource="http://scai.fraunhofer.de/Invitro"/>
    <rdf:type rdf:resource="http://www.biopax.org/release/biopax-level3.owl#Evidence"/>
  </rdf:Description>
  <rdf:Description rdf:about="http://bio2rdf.org/geneid:3667">
    <j.1:has_symbol rdf:datatype="http://www.w3.org/2001/XMLSchema#string">IRS1</j.1:has_symbol>
    <rdfs:label rdf:datatype="http://www.w3.org/2001/XMLSchema#string">3667</rdfs:label>
    <rdf:type rdf:resource="http://bio2rdf.org/geneid_vocabulary:Gene"/>
  </rdf:Description>
  <rdf:Description rdf:about="http://scai.fraunhofer.de/Interaction/MMP2 (pp) APP">
    <j.3:article rdf:resource="http://bio2rdf.org/pubmed:8543065"/>
    <j.0:evidence rdf:nodeID="A81"/>
    <j.5:participant rdf:resource="http://purl.uniprot.org/uniprot/P05067"/>
    <j.5:participant rdf:resource="http://purl.uniprot.org/uniprot/P08253"/>
    <rdf:type rdf:resource="http://purl.uniprot.org/core/Interaction"/>
  </rdf:Description>
  <rdf:Description rdf:about="http://scai.fraunhofer.de/Interaction/GDNF (pp) BCL2">
    <j.3:article rdf:resource="http://bio2rdf.org/pubmed:11592846"/>
    <j.0:evidence rdf:nodeID="A36"/>
    <j.5:participant rdf:resource="http://purl.uniprot.org/uniprot/P10415"/>
    <j.5:participant rdf:resource="http://purl.uniprot.org/uniprot/P39905"/>
    <rdf:type rdf:resource="http://purl.uniprot.org/core/Interaction"/>
  </rdf:Description>
  <rdf:Description rdf:about="http://scai.fraunhofer.de/Interaction/AKT1 (pp) MTOR">
    <j.3:article rdf:resource="http://bio2rdf.org/pubmed:15773910"/>
    <j.0:evidence rdf:nodeID="A116"/>
    <j.5:participant rdf:resource="http://purl.uniprot.org/uniprot/P42345"/>
    <j.5:participant rdf:resource="http://purl.uniprot.org/uniprot/P31749"/>
    <rdf:type rdf:resource="http://purl.uniprot.org/core/Interaction"/>
  </rdf:Description>
  <rdf:Description rdf:nodeID="A117">
    <j.4:has_type rdf:resource="http://doe-generated-ontology.com/OntoAD#C1515657"/>
    <rdf:type rdf:resource="http://www.biopax.org/release/biopax-level3.owl#Evidence"/>
  </rdf:Description>
  <rdf:Description rdf:about="http://bio2rdf.org/pubmed:20441772">
    <dc:description rdf:datatype="http://www.w3.org/2001/XMLSchema#string"> These results suggest that the activation of NMDA receptors after Abeta treatment promotes the formation of NR2A-PSD-95-Src complex and thus increases the tyrosine phosphorylation of NR2A by Src kinases, which up-regulates the function of NMDA receptors.</dc:description>
    <j.2:journal rdf:resource="http://scai.fraunhofer.de/Journal/Brain Res"/>
    <rdfs:label rdf:datatype="http://www.w3.org/2001/XMLSchema#string">20441772</rdfs:label>
    <rdf:type rdf:resource="http://bio2rdf.org/pubmed_vocabulary:PubMedRecord"/>
  </rdf:Description>
  <rdf:Description rdf:about="http://purl.uniprot.org/uniprot/P50281">
    <j.5:encodedBy rdf:resource="http://bio2rdf.org/geneid:4323"/>
    <rdfs:label rdf:datatype="http://www.w3.org/2001/XMLSchema#string">P50281</rdfs:label>
    <rdf:type rdf:resource="http://purl.uniprot.org/core/Protein"/>
  </rdf:Description>
  <rdf:Description rdf:nodeID="A118">
    <j.4:has_type rdf:resource="http://scai.fraunhofer.de/Invitro"/>
    <rdf:type rdf:resource="http://www.biopax.org/release/biopax-level3.owl#Evidence"/>
  </rdf:Description>
  <rdf:Description rdf:about="http://purl.uniprot.org/uniprot/P15692">
    <j.5:encodedBy rdf:resource="http://bio2rdf.org/geneid:7422"/>
    <rdfs:label rdf:datatype="http://www.w3.org/2001/XMLSchema#string">P15692</rdfs:label>
    <rdf:type rdf:resource="http://purl.uniprot.org/core/Protein"/>
  </rdf:Description>
  <rdf:Description rdf:about="http://bio2rdf.org/pubmed:7670501">
    <dc:description rdf:datatype="http://www.w3.org/2001/XMLSchema#string">Like APOE protein, ACT binds to beta-amyloid peptide (A beta P) with high affinity in the filamentous deposits found in the AD brain and serves as a strong stimulatory factor in the polymerization of A beta P into amyloid filaments.</dc:description>
    <j.2:journal rdf:resource="http://scai.fraunhofer.de/Journal/Nature Genetics"/>
    <rdfs:label rdf:datatype="http://www.w3.org/2001/XMLSchema#string">7670501</rdfs:label>
    <rdf:type rdf:resource="http://bio2rdf.org/pubmed_vocabulary:PubMedRecord"/>
  </rdf:Description>
  <rdf:Description rdf:about="http://bio2rdf.org/pubmed:16772869">
    <dc:description rdf:datatype="http://www.w3.org/2001/XMLSchema#string">The mitogen-activated protein (MAP) kinase SAPK/JNK phosphorylates tau protein at many of its proline-directed serine/threonine residues in vitro and is a likely candidate kinase to phosphorylate the pathologically relevant S422 site on tau.</dc:description>
    <j.2:journal rdf:resource="http://scai.fraunhofer.de/Journal/J Neuropathol Exp Neurol"/>
    <rdfs:label rdf:datatype="http://www.w3.org/2001/XMLSchema#string">16772869</rdfs:label>
    <rdf:type rdf:resource="http://bio2rdf.org/pubmed_vocabulary:PubMedRecord"/>
  </rdf:Description>
  <rdf:Description rdf:about="http://bio2rdf.org/geneid:102">
    <j.1:has_symbol rdf:datatype="http://www.w3.org/2001/XMLSchema#string">ADAM10</j.1:has_symbol>
    <rdfs:label rdf:datatype="http://www.w3.org/2001/XMLSchema#string">102</rdfs:label>
    <rdf:type rdf:resource="http://bio2rdf.org/geneid_vocabulary:Gene"/>
  </rdf:Description>
  <rdf:Description rdf:nodeID="A119">
    <j.4:has_type rdf:resource="http://doe-generated-ontology.com/OntoAD#C1515657"/>
    <rdf:type rdf:resource="http://www.biopax.org/release/biopax-level3.owl#Evidence"/>
  </rdf:Description>
  <rdf:Description rdf:about="http://scai.fraunhofer.de/Interaction/AKT1 (pp) GSK3B">
    <j.3:article rdf:resource="http://bio2rdf.org/pubmed:18217188"/>
    <j.0:evidence rdf:nodeID="A120"/>
    <j.5:participant rdf:resource="http://purl.uniprot.org/uniprot/P49841"/>
    <j.5:participant rdf:resource="http://purl.uniprot.org/uniprot/P31749"/>
    <rdf:type rdf:resource="http://purl.uniprot.org/core/Interaction"/>
  </rdf:Description>
  <rdf:Description rdf:about="http://bio2rdf.org/geneid:84152">
    <j.1:has_symbol rdf:datatype="http://www.w3.org/2001/XMLSchema#string">PPP1R1B</j.1:has_symbol>
    <rdfs:label rdf:datatype="http://www.w3.org/2001/XMLSchema#string">84152</rdfs:label>
    <rdf:type rdf:resource="http://bio2rdf.org/geneid_vocabulary:Gene"/>
  </rdf:Description>
  <rdf:Description rdf:nodeID="A32">
    <j.4:has_type rdf:resource="http://scai.fraunhofer.de/Invitro"/>
    <rdf:type rdf:resource="http://www.biopax.org/release/biopax-level3.owl#Evidence"/>
  </rdf:Description>
  <rdf:Description rdf:about="http://purl.uniprot.org/uniprot/P01106">
    <j.5:encodedBy rdf:resource="http://bio2rdf.org/geneid:4609"/>
    <rdfs:label rdf:datatype="http://www.w3.org/2001/XMLSchema#string">P01106</rdfs:label>
    <rdf:type rdf:resource="http://purl.uniprot.org/core/Protein"/>
  </rdf:Description>
  <rdf:Description rdf:about="http://purl.uniprot.org/uniprot/P12931">
    <j.5:encodedBy rdf:resource="http://bio2rdf.org/geneid:6714"/>
    <rdfs:label rdf:datatype="http://www.w3.org/2001/XMLSchema#string">P12931</rdfs:label>
    <rdf:type rdf:resource="http://purl.uniprot.org/core/Protein"/>
  </rdf:Description>
  <rdf:Description rdf:about="http://bio2rdf.org/geneid:6868">
    <j.1:has_symbol rdf:datatype="http://www.w3.org/2001/XMLSchema#string">ADAM17</j.1:has_symbol>
    <rdfs:label rdf:datatype="http://www.w3.org/2001/XMLSchema#string">6868</rdfs:label>
    <rdf:type rdf:resource="http://bio2rdf.org/geneid_vocabulary:Gene"/>
  </rdf:Description>
  <rdf:Description rdf:about="http://purl.uniprot.org/uniprot/Q10571">
    <j.5:encodedBy rdf:resource="http://bio2rdf.org/geneid:4330"/>
    <rdfs:label rdf:datatype="http://www.w3.org/2001/XMLSchema#string">Q10571</rdfs:label>
    <rdf:type rdf:resource="http://purl.uniprot.org/core/Protein"/>
  </rdf:Description>
  <rdf:Description rdf:about="http://bio2rdf.org/geneid:321">
    <j.1:has_symbol rdf:datatype="http://www.w3.org/2001/XMLSchema#string">APBA2</j.1:has_symbol>
    <rdfs:label rdf:datatype="http://www.w3.org/2001/XMLSchema#string">321</rdfs:label>
    <rdf:type rdf:resource="http://bio2rdf.org/geneid_vocabulary:Gene"/>
  </rdf:Description>
  <rdf:Description rdf:nodeID="A121">
    <j.4:has_type rdf:resource="http://scai.fraunhofer.de/Invitro"/>
    <rdf:type rdf:resource="http://www.biopax.org/release/biopax-level3.owl#Evidence"/>
  </rdf:Description>
  <rdf:Description rdf:about="http://scai.fraunhofer.de/Interaction/MYC (pp) CTNNB1">
    <j.3:article rdf:resource="http://bio2rdf.org/pubmed:19114997"/>
    <j.0:evidence rdf:nodeID="A122"/>
    <j.5:participant rdf:resource="http://purl.uniprot.org/uniprot/P35222"/>
    <j.5:participant rdf:resource="http://purl.uniprot.org/uniprot/P01106"/>
    <rdf:type rdf:resource="http://purl.uniprot.org/core/Interaction"/>
  </rdf:Description>
  <rdf:Description rdf:nodeID="A123">
    <j.4:has_type rdf:resource="http://scai.fraunhofer.de/Invitro"/>
    <rdf:type rdf:resource="http://www.biopax.org/release/biopax-level3.owl#Evidence"/>
  </rdf:Description>
  <rdf:Description rdf:about="http://scai.fraunhofer.de/Journal/Journal of Biochemistry">
    <rdf:type rdf:resource="http://bio2rdf.org/pubmed_vocabulary:Journal"/>
    <rdfs:label rdf:datatype="http://www.w3.org/2001/XMLSchema#string">Journal of Biochemistry</rdfs:label>
  </rdf:Description>
  <rdf:Description rdf:about="http://scai.fraunhofer.de/Interaction/NOTCH1 (pp) APP">
    <j.3:article rdf:resource="http://bio2rdf.org/pubmed:16175584"/>
    <j.0:evidence rdf:nodeID="A124"/>
    <j.5:participant rdf:resource="http://purl.uniprot.org/uniprot/P05067"/>
    <j.5:participant rdf:resource="http://purl.uniprot.org/uniprot/P46531"/>
    <rdf:type rdf:resource="http://purl.uniprot.org/core/Interaction"/>
  </rdf:Description>
  <rdf:Description rdf:about="http://purl.uniprot.org/uniprot/P34947">
    <j.5:encodedBy rdf:resource="http://bio2rdf.org/geneid:2869"/>
    <rdfs:label rdf:datatype="http://www.w3.org/2001/XMLSchema#string">P34947</rdfs:label>
    <rdf:type rdf:resource="http://purl.uniprot.org/core/Protein"/>
  </rdf:Description>
  <rdf:Description rdf:about="http://purl.uniprot.org/uniprot/P18850">
    <j.5:encodedBy rdf:resource="http://bio2rdf.org/geneid:22926"/>
    <rdfs:label rdf:datatype="http://www.w3.org/2001/XMLSchema#string">P18850</rdfs:label>
    <rdf:type rdf:resource="http://purl.uniprot.org/core/Protein"/>
  </rdf:Description>
  <rdf:Description rdf:about="http://scai.fraunhofer.de/Interaction/PHF1 (pp) MAPT">
    <j.3:article rdf:resource="http://bio2rdf.org/pubmed:8730715"/>
    <j.0:evidence rdf:nodeID="A60"/>
    <j.5:participant rdf:resource="http://purl.uniprot.org/uniprot/P10636"/>
    <j.5:participant rdf:resource="http://purl.uniprot.org/uniprot/O43189"/>
    <rdf:type rdf:resource="http://purl.uniprot.org/core/Interaction"/>
  </rdf:Description>
  <rdf:Description rdf:about="http://bio2rdf.org/geneid:6869">
    <j.1:has_symbol rdf:datatype="http://www.w3.org/2001/XMLSchema#string">TACR1</j.1:has_symbol>
    <rdfs:label rdf:datatype="http://www.w3.org/2001/XMLSchema#string">6869</rdfs:label>
    <rdf:type rdf:resource="http://bio2rdf.org/geneid_vocabulary:Gene"/>
  </rdf:Description>
  <rdf:Description rdf:about="http://scai.fraunhofer.de/Interaction/APPBP1 (pp) NEDD8">
    <j.3:article rdf:resource="http://bio2rdf.org/pubmed:14557245"/>
    <j.0:evidence rdf:nodeID="A125"/>
    <j.5:participant rdf:resource="http://purl.uniprot.org/uniprot/Q15843"/>
    <j.5:participant rdf:resource="http://purl.uniprot.org/uniprot/No_id_APPBP1"/>
    <rdf:type rdf:resource="http://purl.uniprot.org/core/Interaction"/>
  </rdf:Description>
  <rdf:Description rdf:nodeID="A126">
    <j.4:has_type rdf:resource="http://scai.fraunhofer.de/Invitro"/>
    <rdf:type rdf:resource="http://www.biopax.org/release/biopax-level3.owl#Evidence"/>
  </rdf:Description>
  <rdf:Description rdf:about="http://purl.uniprot.org/uniprot/P02652">
    <j.5:encodedBy rdf:resource="http://bio2rdf.org/geneid:336"/>
    <rdfs:label rdf:datatype="http://www.w3.org/2001/XMLSchema#string">P02652</rdfs:label>
    <rdf:type rdf:resource="http://purl.uniprot.org/core/Protein"/>
  </rdf:Description>
  <rdf:Description rdf:about="http://bio2rdf.org/pubmed:21177868">
    <dc:description rdf:datatype="http://www.w3.org/2001/XMLSchema#string">Also, this study demonstrated a novel physical and functional association between N-cadherin and p38 MAPK and suggested neuroprotective roles of cadherin-based synaptic contact.</dc:description>
    <dc:description rdf:datatype="http://www.w3.org/2001/XMLSchema#string">Proteomic analysis of human brains identified a novel interaction between N-cadherin and JNK-associated leucine zipper protein (JLP), a scaffolding protein involved in the p38 MAPK signaling pathway.</dc:description>
    <j.2:journal rdf:resource="http://scai.fraunhofer.de/Journal/J Biol Chem"/>
    <rdfs:label rdf:datatype="http://www.w3.org/2001/XMLSchema#string">21177868</rdfs:label>
    <rdf:type rdf:resource="http://bio2rdf.org/pubmed_vocabulary:PubMedRecord"/>
  </rdf:Description>
  <rdf:Description rdf:about="http://bio2rdf.org/pubmed:20674675">
    <dc:description rdf:datatype="http://www.w3.org/2001/XMLSchema#string">PICALM also binds to a nuclear exportin used by the virus for nuclear egress.</dc:description>
    <j.2:journal rdf:resource="http://scai.fraunhofer.de/Journal/Neurosci Lett"/>
    <rdfs:label rdf:datatype="http://www.w3.org/2001/XMLSchema#string">20674675</rdfs:label>
    <rdf:type rdf:resource="http://bio2rdf.org/pubmed_vocabulary:PubMedRecord"/>
  </rdf:Description>
  <rdf:Description rdf:about="http://scai.fraunhofer.de/Journal/Cell Res">
    <rdf:type rdf:resource="http://bio2rdf.org/pubmed_vocabulary:Journal"/>
    <rdfs:label rdf:datatype="http://www.w3.org/2001/XMLSchema#string">Cell Res</rdfs:label>
  </rdf:Description>
  <rdf:Description rdf:about="http://bio2rdf.org/geneid:10763">
    <j.1:has_symbol rdf:datatype="http://www.w3.org/2001/XMLSchema#string">NES</j.1:has_symbol>
    <rdfs:label rdf:datatype="http://www.w3.org/2001/XMLSchema#string">10763</rdfs:label>
    <rdf:type rdf:resource="http://bio2rdf.org/geneid_vocabulary:Gene"/>
  </rdf:Description>
  <rdf:Description rdf:nodeID="A75">
    <j.4:has_type rdf:resource="http://scai.fraunhofer.de/Invitro"/>
    <rdf:type rdf:resource="http://www.biopax.org/release/biopax-level3.owl#Evidence"/>
  </rdf:Description>
  <rdf:Description rdf:about="http://scai.fraunhofer.de/Interaction/CRH (pp) CRHBP">
    <j.3:article rdf:resource="http://bio2rdf.org/pubmed:9109532"/>
    <j.0:evidence rdf:nodeID="A127"/>
    <j.5:participant rdf:resource="http://purl.uniprot.org/uniprot/P24387"/>
    <j.5:participant rdf:resource="http://purl.uniprot.org/uniprot/P06850"/>
    <rdf:type rdf:resource="http://purl.uniprot.org/core/Interaction"/>
  </rdf:Description>
  <rdf:Description rdf:about="http://scai.fraunhofer.de/Interaction/F2 (pp) APOE">
    <j.3:article rdf:resource="http://bio2rdf.org/pubmed:8915608"/>
    <j.5:participant rdf:resource="http://purl.uniprot.org/uniprot/P02649"/>
    <j.5:participant rdf:resource="http://purl.uniprot.org/uniprot/P00734"/>
    <rdf:type rdf:resource="http://purl.uniprot.org/core/Interaction"/>
  </rdf:Description>
  <rdf:Description rdf:nodeID="A120">
    <j.4:has_type rdf:resource="http://scai.fraunhofer.de/Invitro"/>
    <rdf:type rdf:resource="http://www.biopax.org/release/biopax-level3.owl#Evidence"/>
  </rdf:Description>
  <rdf:Description rdf:about="http://purl.uniprot.org/uniprot/Q86WC4">
    <j.5:encodedBy rdf:resource="http://bio2rdf.org/geneid:28962"/>
    <rdfs:label rdf:datatype="http://www.w3.org/2001/XMLSchema#string">Q86WC4</rdfs:label>
    <rdf:type rdf:resource="http://purl.uniprot.org/core/Protein"/>
  </rdf:Description>
  <rdf:Description rdf:about="http://scai.fraunhofer.de/Journal/Neuromolecular Med">
    <rdf:type rdf:resource="http://bio2rdf.org/pubmed_vocabulary:Journal"/>
    <rdfs:label rdf:datatype="http://www.w3.org/2001/XMLSchema#string">Neuromolecular Med</rdfs:label>
  </rdf:Description>
  <rdf:Description rdf:about="http://scai.fraunhofer.de/Journal/Journal of Biological Chemistry">
    <rdf:type rdf:resource="http://bio2rdf.org/pubmed_vocabulary:Journal"/>
    <rdfs:label rdf:datatype="http://www.w3.org/2001/XMLSchema#string">Journal of Biological Chemistry</rdfs:label>
  </rdf:Description>
  <rdf:Description rdf:about="http://bio2rdf.org/geneid:367">
    <j.1:has_symbol rdf:datatype="http://www.w3.org/2001/XMLSchema#string">AR</j.1:has_symbol>
    <rdfs:label rdf:datatype="http://www.w3.org/2001/XMLSchema#string">367</rdfs:label>
    <rdf:type rdf:resource="http://bio2rdf.org/geneid_vocabulary:Gene"/>
  </rdf:Description>
  <rdf:Description rdf:about="http://scai.fraunhofer.de/Interaction/GSK3B (pp) CTNNB1">
    <j.3:article rdf:resource="http://bio2rdf.org/pubmed:11212302"/>
    <j.0:evidence rdf:nodeID="A128"/>
    <j.5:participant rdf:resource="http://purl.uniprot.org/uniprot/P35222"/>
    <j.5:participant rdf:resource="http://purl.uniprot.org/uniprot/P49841"/>
    <rdf:type rdf:resource="http://purl.uniprot.org/core/Interaction"/>
  </rdf:Description>
  <rdf:Description rdf:about="http://scai.fraunhofer.de/Journal/J Neural Transm">
    <rdf:type rdf:resource="http://bio2rdf.org/pubmed_vocabulary:Journal"/>
    <rdfs:label rdf:datatype="http://www.w3.org/2001/XMLSchema#string">J Neural Transm</rdfs:label>
  </rdf:Description>
  <rdf:Description rdf:about="http://purl.uniprot.org/uniprot/P02786">
    <j.5:encodedBy rdf:resource="http://bio2rdf.org/geneid:7037"/>
    <rdfs:label rdf:datatype="http://www.w3.org/2001/XMLSchema#string">P02786</rdfs:label>
    <rdf:type rdf:resource="http://purl.uniprot.org/core/Protein"/>
  </rdf:Description>
  <rdf:Description rdf:about="http://scai.fraunhofer.de/Journal/Journal of Neuroscience">
    <rdf:type rdf:resource="http://bio2rdf.org/pubmed_vocabulary:Journal"/>
    <rdfs:label rdf:datatype="http://www.w3.org/2001/XMLSchema#string">Journal of Neuroscience</rdfs:label>
  </rdf:Description>
  <rdf:Description rdf:about="http://scai.fraunhofer.de/Journal/Neurosci Biobehav Rev">
    <rdf:type rdf:resource="http://bio2rdf.org/pubmed_vocabulary:Journal"/>
    <rdfs:label rdf:datatype="http://www.w3.org/2001/XMLSchema#string">Neurosci Biobehav Rev</rdfs:label>
  </rdf:Description>
  <rdf:Description rdf:nodeID="A129">
    <j.4:has_type rdf:resource="http://scai.fraunhofer.de/Invitro"/>
    <rdf:type rdf:resource="http://www.biopax.org/release/biopax-level3.owl#Evidence"/>
  </rdf:Description>
  <rdf:Description rdf:nodeID="A116">
    <j.4:has_type rdf:resource="http://scai.fraunhofer.de/Invitro"/>
    <rdf:type rdf:resource="http://www.biopax.org/release/biopax-level3.owl#Evidence"/>
  </rdf:Description>
  <rdf:Description rdf:about="http://bio2rdf.org/geneid:3570">
    <j.1:has_symbol rdf:datatype="http://www.w3.org/2001/XMLSchema#string">IL6R</j.1:has_symbol>
    <rdfs:label rdf:datatype="http://www.w3.org/2001/XMLSchema#string">3570</rdfs:label>
    <rdf:type rdf:resource="http://bio2rdf.org/geneid_vocabulary:Gene"/>
  </rdf:Description>
  <rdf:Description rdf:about="http://bio2rdf.org/geneid:5664">
    <j.1:has_symbol rdf:datatype="http://www.w3.org/2001/XMLSchema#string">PSEN2</j.1:has_symbol>
    <rdfs:label rdf:datatype="http://www.w3.org/2001/XMLSchema#string">5664</rdfs:label>
    <rdf:type rdf:resource="http://bio2rdf.org/geneid_vocabulary:Gene"/>
  </rdf:Description>
  <rdf:Description rdf:about="http://bio2rdf.org/pubmed:16115884">
    <dc:description rdf:datatype="http://www.w3.org/2001/XMLSchema#string">In addition, the affinity between 4R-tau and Fyn SH3 was increased 25-45-fold by phosphorylation-mimicking mutations or by FTDP-17 mutations.</dc:description>
    <j.2:journal rdf:resource="http://scai.fraunhofer.de/Journal/J Biol Chem"/>
    <rdfs:label rdf:datatype="http://www.w3.org/2001/XMLSchema#string">16115884</rdfs:label>
    <rdf:type rdf:resource="http://bio2rdf.org/pubmed_vocabulary:PubMedRecord"/>
  </rdf:Description>
  <rdf:Description rdf:about="http://scai.fraunhofer.de/Interaction/NGF (pp) NGFR">
    <j.3:article rdf:resource="http://bio2rdf.org/pubmed:20566851"/>
    <j.0:evidence rdf:nodeID="A130"/>
    <j.5:participant rdf:resource="http://purl.uniprot.org/uniprot/P08138"/>
    <j.5:participant rdf:resource="http://purl.uniprot.org/uniprot/P01138"/>
    <rdf:type rdf:resource="http://purl.uniprot.org/core/Interaction"/>
  </rdf:Description>
  <rdf:Description rdf:about="http://bio2rdf.org/pubmed:20050683">
    <dc:description rdf:datatype="http://www.w3.org/2001/XMLSchema#string">Mass spectrometry analysis identified multiple MT1-MMP cleavage sites on soluble Abeta40 and Abeta42.</dc:description>
    <j.2:journal rdf:resource="http://scai.fraunhofer.de/Journal/Biochemistry"/>
    <rdfs:label rdf:datatype="http://www.w3.org/2001/XMLSchema#string">20050683</rdfs:label>
    <rdf:type rdf:resource="http://bio2rdf.org/pubmed_vocabulary:PubMedRecord"/>
  </rdf:Description>
  <rdf:Description rdf:about="http://bio2rdf.org/pubmed:20237263">
    <dc:description rdf:datatype="http://www.w3.org/2001/XMLSchema#string">HRD1 colocalized with APP in brain neurons and interacted with APP through the proline-rich region of HRD1.</dc:description>
    <j.2:journal rdf:resource="http://scai.fraunhofer.de/Journal/J Neurosci"/>
    <rdfs:label rdf:datatype="http://www.w3.org/2001/XMLSchema#string">20237263</rdfs:label>
    <rdf:type rdf:resource="http://bio2rdf.org/pubmed_vocabulary:PubMedRecord"/>
  </rdf:Description>
  <rdf:Description rdf:about="http://scai.fraunhofer.de/Interaction/GLRX (pp) MAP3K5">
    <j.3:article rdf:resource="http://bio2rdf.org/pubmed:16311508"/>
    <j.0:evidence rdf:nodeID="A131"/>
    <j.5:participant rdf:resource="http://purl.uniprot.org/uniprot/Q99683"/>
    <j.5:participant rdf:resource="http://purl.uniprot.org/uniprot/P35754"/>
    <rdf:type rdf:resource="http://purl.uniprot.org/core/Interaction"/>
  </rdf:Description>
  <rdf:Description rdf:about="http://scai.fraunhofer.de/Interaction/CTNNB1 (pp) PSEN1">
    <j.3:article rdf:resource="http://bio2rdf.org/pubmed:11168528"/>
    <j.0:evidence rdf:nodeID="A132"/>
    <j.5:participant rdf:resource="http://purl.uniprot.org/uniprot/P49768"/>
    <j.5:participant rdf:resource="http://purl.uniprot.org/uniprot/P35222"/>
    <rdf:type rdf:resource="http://purl.uniprot.org/core/Interaction"/>
  </rdf:Description>
  <rdf:Description rdf:about="http://purl.uniprot.org/uniprot/P19525">
    <j.5:encodedBy rdf:resource="http://bio2rdf.org/geneid:5610"/>
    <rdfs:label rdf:datatype="http://www.w3.org/2001/XMLSchema#string">P19525</rdfs:label>
    <rdf:type rdf:resource="http://purl.uniprot.org/core/Protein"/>
  </rdf:Description>
  <rdf:Description rdf:about="http://scai.fraunhofer.de/Journal/Mol Biol Cell">
    <rdf:type rdf:resource="http://bio2rdf.org/pubmed_vocabulary:Journal"/>
    <rdfs:label rdf:datatype="http://www.w3.org/2001/XMLSchema#string">Mol Biol Cell</rdfs:label>
  </rdf:Description>
  <rdf:Description rdf:nodeID="A133">
    <j.4:has_type rdf:resource="http://scai.fraunhofer.de/Invitro"/>
    <rdf:type rdf:resource="http://www.biopax.org/release/biopax-level3.owl#Evidence"/>
  </rdf:Description>
  <rdf:Description rdf:about="http://purl.uniprot.org/uniprot/P05019">
    <j.5:encodedBy rdf:resource="http://bio2rdf.org/geneid:3479"/>
    <rdfs:label rdf:datatype="http://www.w3.org/2001/XMLSchema#string">P05019</rdfs:label>
    <rdf:type rdf:resource="http://purl.uniprot.org/core/Protein"/>
  </rdf:Description>
  <rdf:Description rdf:nodeID="A134">
    <j.4:has_type rdf:resource="http://doe-generated-ontology.com/OntoAD#C1515657"/>
    <rdf:type rdf:resource="http://www.biopax.org/release/biopax-level3.owl#Evidence"/>
  </rdf:Description>
  <rdf:Description rdf:about="http://purl.uniprot.org/uniprot/O60674">
    <j.5:encodedBy rdf:resource="http://bio2rdf.org/geneid:3717"/>
    <rdfs:label rdf:datatype="http://www.w3.org/2001/XMLSchema#string">O60674</rdfs:label>
    <rdf:type rdf:resource="http://purl.uniprot.org/core/Protein"/>
  </rdf:Description>
  <rdf:Description rdf:about="http://bio2rdf.org/geneid:2903">
    <j.1:has_symbol rdf:datatype="http://www.w3.org/2001/XMLSchema#string">GRIN2A</j.1:has_symbol>
    <rdfs:label rdf:datatype="http://www.w3.org/2001/XMLSchema#string">2903</rdfs:label>
    <rdf:type rdf:resource="http://bio2rdf.org/geneid_vocabulary:Gene"/>
  </rdf:Description>
  <rdf:Description rdf:about="http://bio2rdf.org/geneid:5663">
    <j.1:has_symbol rdf:datatype="http://www.w3.org/2001/XMLSchema#string">PSEN1</j.1:has_symbol>
    <rdfs:label rdf:datatype="http://www.w3.org/2001/XMLSchema#string">5663</rdfs:label>
    <rdf:type rdf:resource="http://bio2rdf.org/geneid_vocabulary:Gene"/>
  </rdf:Description>
  <rdf:Description rdf:about="http://scai.fraunhofer.de/Interaction/PSEN1 (pp) MAPT">
    <j.3:article rdf:resource="http://bio2rdf.org/pubmed:12575378"/>
    <j.5:participant rdf:resource="http://purl.uniprot.org/uniprot/P10636"/>
    <j.5:participant rdf:resource="http://purl.uniprot.org/uniprot/P49768"/>
    <rdf:type rdf:resource="http://purl.uniprot.org/core/Interaction"/>
  </rdf:Description>
  <rdf:Description rdf:about="http://scai.fraunhofer.de/Journal/Journal of Molecular Neuroscience">
    <rdf:type rdf:resource="http://bio2rdf.org/pubmed_vocabulary:Journal"/>
    <rdfs:label rdf:datatype="http://www.w3.org/2001/XMLSchema#string">Journal of Molecular Neuroscience</rdfs:label>
  </rdf:Description>
  <rdf:Description rdf:about="http://bio2rdf.org/geneid:8739">
    <j.1:has_symbol rdf:datatype="http://www.w3.org/2001/XMLSchema#string">HRK</j.1:has_symbol>
    <rdfs:label rdf:datatype="http://www.w3.org/2001/XMLSchema#string">8739</rdfs:label>
    <rdf:type rdf:resource="http://bio2rdf.org/geneid_vocabulary:Gene"/>
  </rdf:Description>
  <rdf:Description rdf:about="http://scai.fraunhofer.de/Journal/J Pathol">
    <rdf:type rdf:resource="http://bio2rdf.org/pubmed_vocabulary:Journal"/>
    <rdfs:label rdf:datatype="http://www.w3.org/2001/XMLSchema#string">J Pathol</rdfs:label>
  </rdf:Description>
  <rdf:Description rdf:nodeID="A135">
    <j.4:has_type rdf:resource="http://doe-generated-ontology.com/OntoAD#C1515657"/>
    <rdf:type rdf:resource="http://www.biopax.org/release/biopax-level3.owl#Evidence"/>
  </rdf:Description>
  <rdf:Description rdf:about="http://bio2rdf.org/pubmed:17455299">
    <dc:description rdf:datatype="http://www.w3.org/2001/XMLSchema#string">The JNK pathway is activated in Alzheimer disease (AD), as demonstrated in studies showing higher levels of phospho-JNK in affected neurons in AD brains than in controls. c-Jun, a transcription factor, is the downstream effector of JNK, whose activation requires phosphorylation of Ser63/Ser73.</dc:description>
    <j.2:journal rdf:resource="http://scai.fraunhofer.de/Journal/Journal of Neuroscience Research"/>
    <rdfs:label rdf:datatype="http://www.w3.org/2001/XMLSchema#string">17455299</rdfs:label>
    <rdf:type rdf:resource="http://bio2rdf.org/pubmed_vocabulary:PubMedRecord"/>
  </rdf:Description>
  <rdf:Description rdf:about="http://bio2rdf.org/pubmed:11823720">
    <dc:description rdf:datatype="http://www.w3.org/2001/XMLSchema#string">The Abeta 1-40 -8D3 conjugate is a bifunctional molecule that binds the blood-brain barrier TfR and undergoes transport into brain and binds the Abeta amyloid plaques of Alzheimer disease.</dc:description>
    <j.2:journal rdf:resource="http://scai.fraunhofer.de/Journal/J Cereb Blood Flow Metab"/>
    <rdfs:label rdf:datatype="http://www.w3.org/2001/XMLSchema#string">11823720</rdfs:label>
    <rdf:type rdf:resource="http://bio2rdf.org/pubmed_vocabulary:PubMedRecord"/>
  </rdf:Description>
  <rdf:Description rdf:about="http://bio2rdf.org/geneid:9718">
    <j.1:has_symbol rdf:datatype="http://www.w3.org/2001/XMLSchema#string">ECE2</j.1:has_symbol>
    <rdfs:label rdf:datatype="http://www.w3.org/2001/XMLSchema#string">9718</rdfs:label>
    <rdf:type rdf:resource="http://bio2rdf.org/geneid_vocabulary:Gene"/>
  </rdf:Description>
  <rdf:Description rdf:about="http://bio2rdf.org/pubmed:8730715">
    <dc:description rdf:datatype="http://www.w3.org/2001/XMLSchema#string">The AT8 and PHF1 antibodies bind to phosphorylated tau, while Tau1 binds to unphosphorylated tau.</dc:description>
    <j.2:journal rdf:resource="http://scai.fraunhofer.de/Journal/Neuroscience"/>
    <rdfs:label rdf:datatype="http://www.w3.org/2001/XMLSchema#string">8730715</rdfs:label>
    <rdf:type rdf:resource="http://bio2rdf.org/pubmed_vocabulary:PubMedRecord"/>
  </rdf:Description>
  <rdf:Description rdf:nodeID="A136">
    <j.4:has_type rdf:resource="http://scai.fraunhofer.de/Invitro"/>
    <rdf:type rdf:resource="http://www.biopax.org/release/biopax-level3.owl#Evidence"/>
  </rdf:Description>
  <rdf:Description rdf:nodeID="A137">
    <j.4:has_type rdf:resource="http://scai.fraunhofer.de/Invitro"/>
    <rdf:type rdf:resource="http://www.biopax.org/release/biopax-level3.owl#Evidence"/>
  </rdf:Description>
  <rdf:Description rdf:about="http://bio2rdf.org/geneid:1393">
    <j.1:has_symbol rdf:datatype="http://www.w3.org/2001/XMLSchema#string">CRHBP</j.1:has_symbol>
    <rdfs:label rdf:datatype="http://www.w3.org/2001/XMLSchema#string">1393</rdfs:label>
    <rdf:type rdf:resource="http://bio2rdf.org/geneid_vocabulary:Gene"/>
  </rdf:Description>
  <rdf:Description rdf:about="http://purl.uniprot.org/uniprot/P01583">
    <j.5:encodedBy rdf:resource="http://bio2rdf.org/geneid:3552"/>
    <rdfs:label rdf:datatype="http://www.w3.org/2001/XMLSchema#string">P01583</rdfs:label>
    <rdf:type rdf:resource="http://purl.uniprot.org/core/Protein"/>
  </rdf:Description>
  <rdf:Description rdf:about="http://scai.fraunhofer.de/Journal/Journal of Neurochemistry">
    <rdf:type rdf:resource="http://bio2rdf.org/pubmed_vocabulary:Journal"/>
    <rdfs:label rdf:datatype="http://www.w3.org/2001/XMLSchema#string">Journal of Neurochemistry</rdfs:label>
  </rdf:Description>
  <rdf:Description rdf:nodeID="A138">
    <j.4:has_type rdf:resource="http://scai.fraunhofer.de/Invitro"/>
    <rdf:type rdf:resource="http://www.biopax.org/release/biopax-level3.owl#Evidence"/>
  </rdf:Description>
  <rdf:Description rdf:about="http://scai.fraunhofer.de/Interaction/PSEN1 (pp) CDH2">
    <j.3:article rdf:resource="http://bio2rdf.org/pubmed:17389597"/>
    <j.0:evidence rdf:nodeID="A139"/>
    <j.5:participant rdf:resource="http://purl.uniprot.org/uniprot/P19022"/>
    <j.5:participant rdf:resource="http://purl.uniprot.org/uniprot/P49768"/>
    <rdf:type rdf:resource="http://purl.uniprot.org/core/Interaction"/>
  </rdf:Description>
  <rdf:Description rdf:about="http://scai.fraunhofer.de/Interaction/PSEN1 (pp) ATF6">
    <j.3:article rdf:resource="http://bio2rdf.org/pubmed:12884750"/>
    <j.0:evidence rdf:nodeID="A140"/>
    <j.5:participant rdf:resource="http://purl.uniprot.org/uniprot/P18850"/>
    <j.5:participant rdf:resource="http://purl.uniprot.org/uniprot/P49768"/>
    <rdf:type rdf:resource="http://purl.uniprot.org/core/Interaction"/>
  </rdf:Description>
  <rdf:Description rdf:about="http://bio2rdf.org/geneid:10105">
    <j.1:has_symbol rdf:datatype="http://www.w3.org/2001/XMLSchema#string">PPIF</j.1:has_symbol>
    <rdfs:label rdf:datatype="http://www.w3.org/2001/XMLSchema#string">10105</rdfs:label>
    <rdf:type rdf:resource="http://bio2rdf.org/geneid_vocabulary:Gene"/>
  </rdf:Description>
  <rdf:Description rdf:nodeID="A141">
    <j.4:has_type rdf:resource="http://scai.fraunhofer.de/Invitro"/>
    <rdf:type rdf:resource="http://www.biopax.org/release/biopax-level3.owl#Evidence"/>
  </rdf:Description>
  <rdf:Description rdf:about="http://purl.uniprot.org/uniprot/P19438">
    <j.5:encodedBy rdf:resource="http://bio2rdf.org/geneid:7132"/>
    <rdfs:label rdf:datatype="http://www.w3.org/2001/XMLSchema#string">P19438</rdfs:label>
    <rdf:type rdf:resource="http://purl.uniprot.org/core/Protein"/>
  </rdf:Description>
  <rdf:Description rdf:nodeID="A142">
    <j.4:has_type rdf:resource="http://doe-generated-ontology.com/OntoAD#C1515657"/>
    <rdf:type rdf:resource="http://www.biopax.org/release/biopax-level3.owl#Evidence"/>
  </rdf:Description>
  <rdf:Description rdf:about="http://purl.uniprot.org/uniprot/P01100">
    <j.5:encodedBy rdf:resource="http://bio2rdf.org/geneid:2353"/>
    <rdfs:label rdf:datatype="http://www.w3.org/2001/XMLSchema#string">P01100</rdfs:label>
    <rdf:type rdf:resource="http://purl.uniprot.org/core/Protein"/>
  </rdf:Description>
  <rdf:Description rdf:about="http://bio2rdf.org/geneid:1392">
    <j.1:has_symbol rdf:datatype="http://www.w3.org/2001/XMLSchema#string">CRH</j.1:has_symbol>
    <rdfs:label rdf:datatype="http://www.w3.org/2001/XMLSchema#string">1392</rdfs:label>
    <rdf:type rdf:resource="http://bio2rdf.org/geneid_vocabulary:Gene"/>
  </rdf:Description>
  <rdf:Description rdf:about="http://purl.uniprot.org/uniprot/P01584">
    <j.5:encodedBy rdf:resource="http://bio2rdf.org/geneid:3553"/>
    <rdfs:label rdf:datatype="http://www.w3.org/2001/XMLSchema#string">P01584</rdfs:label>
    <rdf:type rdf:resource="http://purl.uniprot.org/core/Protein"/>
  </rdf:Description>
  <rdf:Description rdf:about="http://bio2rdf.org/geneid:5443">
    <j.1:has_symbol rdf:datatype="http://www.w3.org/2001/XMLSchema#string">POMC</j.1:has_symbol>
    <rdfs:label rdf:datatype="http://www.w3.org/2001/XMLSchema#string">5443</rdfs:label>
    <rdf:type rdf:resource="http://bio2rdf.org/geneid_vocabulary:Gene"/>
  </rdf:Description>
  <rdf:Description rdf:about="http://bio2rdf.org/geneid:4908">
    <j.1:has_symbol rdf:datatype="http://www.w3.org/2001/XMLSchema#string">NTF3</j.1:has_symbol>
    <rdfs:label rdf:datatype="http://www.w3.org/2001/XMLSchema#string">4908</rdfs:label>
    <rdf:type rdf:resource="http://bio2rdf.org/geneid_vocabulary:Gene"/>
  </rdf:Description>
  <rdf:Description rdf:about="http://scai.fraunhofer.de/Interaction/F2 (pp) MAPT">
    <j.3:article rdf:resource="http://bio2rdf.org/pubmed:16410745"/>
    <j.0:evidence rdf:nodeID="A143"/>
    <j.5:participant rdf:resource="http://purl.uniprot.org/uniprot/P10636"/>
    <j.5:participant rdf:resource="http://purl.uniprot.org/uniprot/P00734"/>
    <rdf:type rdf:resource="http://purl.uniprot.org/core/Interaction"/>
  </rdf:Description>
  <rdf:Description rdf:nodeID="A144">
    <j.4:has_type rdf:resource="http://scai.fraunhofer.de/Invitro"/>
    <rdf:type rdf:resource="http://www.biopax.org/release/biopax-level3.owl#Evidence"/>
  </rdf:Description>
  <rdf:Description rdf:about="http://scai.fraunhofer.de/Journal/Arch Neurol">
    <rdf:type rdf:resource="http://bio2rdf.org/pubmed_vocabulary:Journal"/>
    <rdfs:label rdf:datatype="http://www.w3.org/2001/XMLSchema#string">Arch Neurol</rdfs:label>
  </rdf:Description>
  <rdf:Description rdf:about="http://scai.fraunhofer.de/Interaction/PSEN1 (pp) CDH1">
    <j.3:article rdf:resource="http://bio2rdf.org/pubmed:19114997"/>
    <j.0:evidence rdf:nodeID="A144"/>
    <j.5:participant rdf:resource="http://purl.uniprot.org/uniprot/P12830"/>
    <j.5:participant rdf:resource="http://purl.uniprot.org/uniprot/P49768"/>
    <rdf:type rdf:resource="http://purl.uniprot.org/core/Interaction"/>
  </rdf:Description>
  <rdf:Description rdf:about="http://scai.fraunhofer.de/Interaction/DYRK1A (pp) MAPT">
    <j.3:article rdf:resource="http://bio2rdf.org/pubmed:21573099"/>
    <j.0:evidence rdf:nodeID="A104"/>
    <j.5:participant rdf:resource="http://purl.uniprot.org/uniprot/P10636"/>
    <j.5:participant rdf:resource="http://purl.uniprot.org/uniprot/Q13627"/>
    <rdf:type rdf:resource="http://purl.uniprot.org/core/Interaction"/>
  </rdf:Description>
  <rdf:Description rdf:about="http://bio2rdf.org/geneid:4330">
    <j.1:has_symbol rdf:datatype="http://www.w3.org/2001/XMLSchema#string">MN1</j.1:has_symbol>
    <rdfs:label rdf:datatype="http://www.w3.org/2001/XMLSchema#string">4330</rdfs:label>
    <rdf:type rdf:resource="http://bio2rdf.org/geneid_vocabulary:Gene"/>
  </rdf:Description>
  <rdf:Description rdf:nodeID="A4">
    <j.4:has_type rdf:resource="http://scai.fraunhofer.de/Invitro"/>
    <rdf:type rdf:resource="http://www.biopax.org/release/biopax-level3.owl#Evidence"/>
  </rdf:Description>
  <rdf:Description rdf:about="http://bio2rdf.org/pubmed:16775141">
    <dc:description rdf:datatype="http://www.w3.org/2001/XMLSchema#string">ADF/cofilin are actin-binding proteins that play a central role in actin filament dynamics, and LIMK1 is the kinase that phosphorylates and thereby inhibits ADF/cofilin.</dc:description>
    <j.2:journal rdf:resource="http://scai.fraunhofer.de/Journal/J Neurosci"/>
    <rdfs:label rdf:datatype="http://www.w3.org/2001/XMLSchema#string">16775141</rdfs:label>
    <rdf:type rdf:resource="http://bio2rdf.org/pubmed_vocabulary:PubMedRecord"/>
  </rdf:Description>
  <rdf:Description rdf:about="http://bio2rdf.org/geneid:23037">
    <j.1:has_symbol rdf:datatype="http://www.w3.org/2001/XMLSchema#string">PDZD2</j.1:has_symbol>
    <rdfs:label rdf:datatype="http://www.w3.org/2001/XMLSchema#string">23037</rdfs:label>
    <rdf:type rdf:resource="http://bio2rdf.org/geneid_vocabulary:Gene"/>
  </rdf:Description>
  <rdf:Description rdf:about="http://purl.uniprot.org/uniprot/P05107">
    <j.5:encodedBy rdf:resource="http://bio2rdf.org/geneid:3689"/>
    <rdfs:label rdf:datatype="http://www.w3.org/2001/XMLSchema#string">P05107</rdfs:label>
    <rdf:type rdf:resource="http://purl.uniprot.org/core/Protein"/>
  </rdf:Description>
  <rdf:Description rdf:about="http://scai.fraunhofer.de/Interaction/MAPK9 (pp) MAPT">
    <j.3:article rdf:resource="http://bio2rdf.org/pubmed:16772869"/>
    <j.0:evidence rdf:nodeID="A145"/>
    <j.5:participant rdf:resource="http://purl.uniprot.org/uniprot/P10636"/>
    <j.5:participant rdf:resource="http://purl.uniprot.org/uniprot/P45984"/>
    <rdf:type rdf:resource="http://purl.uniprot.org/core/Interaction"/>
  </rdf:Description>
  <rdf:Description rdf:nodeID="A146">
    <j.4:has_type rdf:resource="http://scai.fraunhofer.de/Invitro"/>
    <rdf:type rdf:resource="http://www.biopax.org/release/biopax-level3.owl#Evidence"/>
  </rdf:Description>
  <rdf:Description rdf:about="http://scai.fraunhofer.de/Interaction/AGRN (pp) SNCA">
    <j.3:article rdf:resource="http://bio2rdf.org/pubmed:16037493"/>
    <j.0:evidence rdf:nodeID="A147"/>
    <j.5:participant rdf:resource="http://purl.uniprot.org/uniprot/P37840"/>
    <j.5:participant rdf:resource="http://purl.uniprot.org/uniprot/O00468"/>
    <rdf:type rdf:resource="http://purl.uniprot.org/core/Interaction"/>
  </rdf:Description>
  <rdf:Description rdf:about="http://purl.uniprot.org/uniprot/P20700">
    <j.5:encodedBy rdf:resource="http://bio2rdf.org/geneid:4001"/>
    <rdfs:label rdf:datatype="http://www.w3.org/2001/XMLSchema#string">P20700</rdfs:label>
    <rdf:type rdf:resource="http://purl.uniprot.org/core/Protein"/>
  </rdf:Description>
  <rdf:Description rdf:about="http://bio2rdf.org/pubmed:18439434">
    <dc:description rdf:datatype="http://www.w3.org/2001/XMLSchema#string">In addition, we showed that in AD IPL, but not in MCI, HNE, a lipid peroxidation product, was significantly bound to p53 protein.</dc:description>
    <j.2:journal rdf:resource="http://scai.fraunhofer.de/Journal/Free Radic Biol Med"/>
    <rdfs:label rdf:datatype="http://www.w3.org/2001/XMLSchema#string">18439434</rdfs:label>
    <rdf:type rdf:resource="http://bio2rdf.org/pubmed_vocabulary:PubMedRecord"/>
  </rdf:Description>
  <rdf:Description rdf:about="http://bio2rdf.org/pubmed:8337942">
    <dc:description rdf:datatype="http://www.w3.org/2001/XMLSchema#string">Within such plaques, microglial aggregates were stained intensely for leukocyte function-associated antigen-1 (LFA-1), the adhesion molecule for ICAM-1. </dc:description>
    <j.2:journal rdf:resource="http://scai.fraunhofer.de/Journal/Acta Neuropathol"/>
    <rdfs:label rdf:datatype="http://www.w3.org/2001/XMLSchema#string">8337942</rdfs:label>
    <rdf:type rdf:resource="http://bio2rdf.org/pubmed_vocabulary:PubMedRecord"/>
  </rdf:Description>
  <rdf:Description rdf:about="http://scai.fraunhofer.de/Journal/Nature Genetics">
    <rdf:type rdf:resource="http://bio2rdf.org/pubmed_vocabulary:Journal"/>
    <rdfs:label rdf:datatype="http://www.w3.org/2001/XMLSchema#string">Nature Genetics</rdfs:label>
  </rdf:Description>
  <rdf:Description rdf:about="http://scai.fraunhofer.de/Interaction/CDK5 (pp) GSK3B">
    <j.3:article rdf:resource="http://bio2rdf.org/pubmed:15676027"/>
    <j.0:evidence rdf:nodeID="A148"/>
    <j.5:participant rdf:resource="http://purl.uniprot.org/uniprot/P49841"/>
    <j.5:participant rdf:resource="http://purl.uniprot.org/uniprot/Q00535"/>
    <rdf:type rdf:resource="http://purl.uniprot.org/core/Interaction"/>
  </rdf:Description>
  <rdf:Description rdf:about="http://bio2rdf.org/pubmed:18413858">
    <dc:description rdf:datatype="http://www.w3.org/2001/XMLSchema#string">To demonstrate a direct cleavage of neuregulin-1 by BACE1, we have identified a BACE1 cleavage site that turns out be highly conserved among neuregulin-1 paralogues.</dc:description>
    <j.2:journal rdf:resource="http://scai.fraunhofer.de/Journal/FASEB J"/>
    <rdfs:label rdf:datatype="http://www.w3.org/2001/XMLSchema#string">18413858</rdfs:label>
    <rdf:type rdf:resource="http://bio2rdf.org/pubmed_vocabulary:PubMedRecord"/>
  </rdf:Description>
  <rdf:Description rdf:nodeID="A149">
    <j.4:has_type rdf:resource="http://scai.fraunhofer.de/Invitro"/>
    <rdf:type rdf:resource="http://www.biopax.org/release/biopax-level3.owl#Evidence"/>
  </rdf:Description>
  <rdf:Description rdf:nodeID="A150">
    <j.4:has_type rdf:resource="http://scai.fraunhofer.de/Invitro"/>
    <rdf:type rdf:resource="http://www.biopax.org/release/biopax-level3.owl#Evidence"/>
  </rdf:Description>
  <rdf:Description rdf:about="http://bio2rdf.org/geneid:6774">
    <j.1:has_symbol rdf:datatype="http://www.w3.org/2001/XMLSchema#string">STAT3</j.1:has_symbol>
    <rdfs:label rdf:datatype="http://www.w3.org/2001/XMLSchema#string">6774</rdfs:label>
    <rdf:type rdf:resource="http://bio2rdf.org/geneid_vocabulary:Gene"/>
  </rdf:Description>
  <rdf:Description rdf:about="http://scai.fraunhofer.de/Journal/Glia">
    <rdf:type rdf:resource="http://bio2rdf.org/pubmed_vocabulary:Journal"/>
    <rdfs:label rdf:datatype="http://www.w3.org/2001/XMLSchema#string">Glia</rdfs:label>
  </rdf:Description>
  <rdf:Description rdf:about="http://scai.fraunhofer.de/Interaction/PRKACA (pp) SRSF1">
    <j.3:article rdf:resource="http://bio2rdf.org/pubmed:21367856"/>
    <j.0:evidence rdf:nodeID="A151"/>
    <j.5:participant rdf:resource="http://purl.uniprot.org/uniprot/Q07955"/>
    <j.5:participant rdf:resource="http://purl.uniprot.org/uniprot/P17612"/>
    <rdf:type rdf:resource="http://purl.uniprot.org/core/Interaction"/>
  </rdf:Description>
  <rdf:Description rdf:about="http://bio2rdf.org/pubmed:11259429">
    <dc:description rdf:datatype="http://www.w3.org/2001/XMLSchema#string">This study shows that LRP1 is tyrosine-phosphorylated in v-Src-transformed cells and that tyrosine-phosphorylated LRP1 binds in vivo and in vitro to Shc.</dc:description>
    <j.2:journal rdf:resource="http://scai.fraunhofer.de/Journal/J Biol Chem"/>
    <rdfs:label rdf:datatype="http://www.w3.org/2001/XMLSchema#string">11259429</rdfs:label>
    <rdf:type rdf:resource="http://bio2rdf.org/pubmed_vocabulary:PubMedRecord"/>
  </rdf:Description>
  <rdf:Description rdf:about="http://scai.fraunhofer.de/Journal/Dev Cell">
    <rdf:type rdf:resource="http://bio2rdf.org/pubmed_vocabulary:Journal"/>
    <rdfs:label rdf:datatype="http://www.w3.org/2001/XMLSchema#string">Dev Cell</rdfs:label>
  </rdf:Description>
  <rdf:Description rdf:about="http://bio2rdf.org/pubmed:17097608">
    <dc:description rdf:datatype="http://www.w3.org/2001/XMLSchema#string">Interestingly, it is reported that PS-1 interacts with a member of the armadillo/β-catenin family termed δ-catenin, a protein expressed mostly in the brain and encoded on chromosome 5</dc:description>
    <dc:description rdf:datatype="http://www.w3.org/2001/XMLSchema#string">In addition, disease-causing mutant PS-1 (M146V and L286V) enhanced delta-catenin processing, whereas PS-1/gamma-secretase inhibitors could block the formation of processed forms of delta-catenin.</dc:description>
    <j.2:journal rdf:resource="http://scai.fraunhofer.de/Journal/Biochem Biophys Res Commun"/>
    <rdfs:label rdf:datatype="http://www.w3.org/2001/XMLSchema#string">17097608</rdfs:label>
    <rdf:type rdf:resource="http://bio2rdf.org/pubmed_vocabulary:PubMedRecord"/>
  </rdf:Description>
  <rdf:Description rdf:about="http://scai.fraunhofer.de/Interaction/GSK3B (pp) PSEN1">
    <j.3:article rdf:resource="http://bio2rdf.org/pubmed:16814287"/>
    <j.0:evidence rdf:nodeID="A152"/>
    <j.0:evidence rdf:nodeID="A153"/>
    <j.5:participant rdf:resource="http://purl.uniprot.org/uniprot/P49768"/>
    <j.5:participant rdf:resource="http://purl.uniprot.org/uniprot/P49841"/>
    <rdf:type rdf:resource="http://purl.uniprot.org/core/Interaction"/>
  </rdf:Description>
  <rdf:Description rdf:nodeID="A154">
    <j.4:has_type rdf:resource="http://scai.fraunhofer.de/Invitro"/>
    <rdf:type rdf:resource="http://www.biopax.org/release/biopax-level3.owl#Evidence"/>
  </rdf:Description>
  <rdf:Description rdf:about="http://scai.fraunhofer.de/Journal/Nat Med">
    <rdf:type rdf:resource="http://bio2rdf.org/pubmed_vocabulary:Journal"/>
    <rdfs:label rdf:datatype="http://www.w3.org/2001/XMLSchema#string">Nat Med</rdfs:label>
  </rdf:Description>
  <rdf:Description rdf:about="http://scai.fraunhofer.de/Interaction/BCL2 (pp) PPP2CA">
    <j.3:article rdf:resource="http://bio2rdf.org/pubmed:20157251"/>
    <j.0:evidence rdf:nodeID="A101"/>
    <j.5:participant rdf:resource="http://purl.uniprot.org/uniprot/P67775"/>
    <j.5:participant rdf:resource="http://purl.uniprot.org/uniprot/P10415"/>
    <rdf:type rdf:resource="http://purl.uniprot.org/core/Interaction"/>
  </rdf:Description>
  <rdf:Description rdf:about="http://scai.fraunhofer.de/Journal/Mol Cell Biochem">
    <rdf:type rdf:resource="http://bio2rdf.org/pubmed_vocabulary:Journal"/>
    <rdfs:label rdf:datatype="http://www.w3.org/2001/XMLSchema#string">Mol Cell Biochem</rdfs:label>
  </rdf:Description>
  <rdf:Description rdf:about="http://scai.fraunhofer.de/Interaction/CTNNB1 (pp) BTRC">
    <j.3:article rdf:resource="http://bio2rdf.org/pubmed:11212302"/>
    <j.0:evidence rdf:nodeID="A155"/>
    <j.5:participant rdf:resource="http://purl.uniprot.org/uniprot/Q9Y297"/>
    <j.5:participant rdf:resource="http://purl.uniprot.org/uniprot/P35222"/>
    <rdf:type rdf:resource="http://purl.uniprot.org/core/Interaction"/>
  </rdf:Description>
  <rdf:Description rdf:nodeID="A156">
    <j.4:has_type rdf:resource="http://scai.fraunhofer.de/Invitro"/>
    <rdf:type rdf:resource="http://www.biopax.org/release/biopax-level3.owl#Evidence"/>
  </rdf:Description>
  <rdf:Description rdf:about="http://scai.fraunhofer.de/Journal/Ann Neurol">
    <rdf:type rdf:resource="http://bio2rdf.org/pubmed_vocabulary:Journal"/>
    <rdfs:label rdf:datatype="http://www.w3.org/2001/XMLSchema#string">Ann Neurol</rdfs:label>
  </rdf:Description>
  <rdf:Description rdf:about="http://bio2rdf.org/geneid:30818">
    <j.1:has_symbol rdf:datatype="http://www.w3.org/2001/XMLSchema#string">KCNIP3</j.1:has_symbol>
    <rdfs:label rdf:datatype="http://www.w3.org/2001/XMLSchema#string">30818</rdfs:label>
    <rdf:type rdf:resource="http://bio2rdf.org/geneid_vocabulary:Gene"/>
  </rdf:Description>
  <rdf:Description rdf:nodeID="A64">
    <j.4:has_type rdf:resource="http://scai.fraunhofer.de/Invitro"/>
    <rdf:type rdf:resource="http://www.biopax.org/release/biopax-level3.owl#Evidence"/>
  </rdf:Description>
  <rdf:Description rdf:about="http://bio2rdf.org/pubmed:20558735">
    <dc:description rdf:datatype="http://www.w3.org/2001/XMLSchema#string">An AGU pseudo-triloop is key for IRP1 binding to the canonical ferritin IREs.</dc:description>
    <j.2:journal rdf:resource="http://scai.fraunhofer.de/Journal/J Biol Chem"/>
    <rdfs:label rdf:datatype="http://www.w3.org/2001/XMLSchema#string">20558735</rdfs:label>
    <rdf:type rdf:resource="http://bio2rdf.org/pubmed_vocabulary:PubMedRecord"/>
  </rdf:Description>
  <rdf:Description rdf:about="http://purl.uniprot.org/uniprot/Q15078">
    <j.5:encodedBy rdf:resource="http://bio2rdf.org/geneid:8851"/>
    <rdfs:label rdf:datatype="http://www.w3.org/2001/XMLSchema#string">Q15078</rdfs:label>
    <rdf:type rdf:resource="http://purl.uniprot.org/core/Protein"/>
  </rdf:Description>
  <rdf:Description rdf:about="http://bio2rdf.org/pubmed:19154537">
    <dc:description rdf:datatype="http://www.w3.org/2001/XMLSchema#string">CDK5 regulatory subunit 1 (CDK5R1) encodes for p35, a protein required for activation of CDK5.</dc:description>
    <j.2:journal rdf:resource="http://scai.fraunhofer.de/Journal/Acta neurologica Scandinavica"/>
    <rdfs:label rdf:datatype="http://www.w3.org/2001/XMLSchema#string">19154537</rdfs:label>
    <rdf:type rdf:resource="http://bio2rdf.org/pubmed_vocabulary:PubMedRecord"/>
  </rdf:Description>
  <rdf:Description rdf:about="http://purl.uniprot.org/uniprot/P05412">
    <j.5:encodedBy rdf:resource="http://bio2rdf.org/geneid:3725"/>
    <rdfs:label rdf:datatype="http://www.w3.org/2001/XMLSchema#string">P05412</rdfs:label>
    <rdf:type rdf:resource="http://purl.uniprot.org/core/Protein"/>
  </rdf:Description>
  <rdf:Description rdf:about="http://bio2rdf.org/geneid:23385">
    <j.1:has_symbol rdf:datatype="http://www.w3.org/2001/XMLSchema#string">NCSTN</j.1:has_symbol>
    <rdfs:label rdf:datatype="http://www.w3.org/2001/XMLSchema#string">23385</rdfs:label>
    <rdf:type rdf:resource="http://bio2rdf.org/geneid_vocabulary:Gene"/>
  </rdf:Description>
  <rdf:Description rdf:about="http://scai.fraunhofer.de/Interaction/MAPK14 (pp) MAPT">
    <j.3:article rdf:resource="http://bio2rdf.org/pubmed:15977985"/>
    <j.0:evidence rdf:nodeID="A157"/>
    <j.5:participant rdf:resource="http://purl.uniprot.org/uniprot/P10636"/>
    <j.5:participant rdf:resource="http://purl.uniprot.org/uniprot/Q16539"/>
    <rdf:type rdf:resource="http://purl.uniprot.org/core/Interaction"/>
  </rdf:Description>
  <rdf:Description rdf:about="http://bio2rdf.org/pubmed:19651157">
    <dc:description rdf:datatype="http://www.w3.org/2001/XMLSchema#string">Clusterin can also bind to Smad2/3 proteins and potentiate the neuroprotective TGFbeta signaling.</dc:description>
    <j.2:journal rdf:resource="http://scai.fraunhofer.de/Journal/Brain Res Rev"/>
    <rdfs:label rdf:datatype="http://www.w3.org/2001/XMLSchema#string">19651157</rdfs:label>
    <rdf:type rdf:resource="http://bio2rdf.org/pubmed_vocabulary:PubMedRecord"/>
  </rdf:Description>
  <rdf:Description rdf:nodeID="A158">
    <j.4:has_type rdf:resource="http://scai.fraunhofer.de/Invitro"/>
    <rdf:type rdf:resource="http://www.biopax.org/release/biopax-level3.owl#Evidence"/>
  </rdf:Description>
  <rdf:Description rdf:nodeID="A159">
    <j.4:has_type rdf:resource="http://scai.fraunhofer.de/Invitro"/>
    <rdf:type rdf:resource="http://www.biopax.org/release/biopax-level3.owl#Evidence"/>
  </rdf:Description>
  <rdf:Description rdf:about="http://bio2rdf.org/geneid:10452">
    <j.1:has_symbol rdf:datatype="http://www.w3.org/2001/XMLSchema#string">TOMM40</j.1:has_symbol>
    <rdfs:label rdf:datatype="http://www.w3.org/2001/XMLSchema#string">10452</rdfs:label>
    <rdf:type rdf:resource="http://bio2rdf.org/geneid_vocabulary:Gene"/>
  </rdf:Description>
  <rdf:Description rdf:about="http://bio2rdf.org/pubmed:18299393">
    <dc:description rdf:datatype="http://www.w3.org/2001/XMLSchema#string">The results indicate that PS1 can interact with AChE and influence its expression, supporting the notion of cholinergic-amyloid interrelationships.</dc:description>
    <j.2:journal rdf:resource="http://scai.fraunhofer.de/Journal/Mol Cell Biol"/>
    <rdfs:label rdf:datatype="http://www.w3.org/2001/XMLSchema#string">18299393</rdfs:label>
    <rdf:type rdf:resource="http://bio2rdf.org/pubmed_vocabulary:PubMedRecord"/>
  </rdf:Description>
  <rdf:Description rdf:nodeID="A160">
    <j.4:has_type rdf:resource="http://scai.fraunhofer.de/Invitro"/>
    <rdf:type rdf:resource="http://www.biopax.org/release/biopax-level3.owl#Evidence"/>
  </rdf:Description>
  <rdf:Description rdf:about="http://scai.fraunhofer.de/Interaction/ECE1 (pp) EDN1">
    <j.3:article rdf:resource="http://bio2rdf.org/pubmed:20345647"/>
    <j.0:evidence rdf:nodeID="A118"/>
    <j.5:participant rdf:resource="http://purl.uniprot.org/uniprot/P05305"/>
    <j.5:participant rdf:resource="http://purl.uniprot.org/uniprot/P42892"/>
    <rdf:type rdf:resource="http://purl.uniprot.org/core/Interaction"/>
  </rdf:Description>
  <rdf:Description rdf:about="http://bio2rdf.org/pubmed:21233200">
    <dc:description rdf:datatype="http://www.w3.org/2001/XMLSchema#string">At the cellular level, overexpression of BAG3 in glioblastoma cell lines, but not in non-glial cells, results in a remarkable decrease in colony formation capacity and this effect is reverted when the binding of BAG3 to Hsp70 is impaired.</dc:description>
    <j.2:journal rdf:resource="http://scai.fraunhofer.de/Journal/J Biol Chem"/>
    <rdfs:label rdf:datatype="http://www.w3.org/2001/XMLSchema#string">21233200</rdfs:label>
    <rdf:type rdf:resource="http://bio2rdf.org/pubmed_vocabulary:PubMedRecord"/>
  </rdf:Description>
  <rdf:Description rdf:about="http://scai.fraunhofer.de/Interaction/APOE (pp) APOA2">
    <j.3:article rdf:resource="http://bio2rdf.org/pubmed:11070505"/>
    <j.0:evidence rdf:nodeID="A161"/>
    <j.5:participant rdf:resource="http://purl.uniprot.org/uniprot/P02652"/>
    <j.5:participant rdf:resource="http://purl.uniprot.org/uniprot/P02649"/>
    <rdf:type rdf:resource="http://purl.uniprot.org/core/Interaction"/>
  </rdf:Description>
  <rdf:Description rdf:about="http://purl.uniprot.org/uniprot/P01011">
    <j.5:encodedBy rdf:resource="http://bio2rdf.org/geneid:12"/>
    <rdfs:label rdf:datatype="http://www.w3.org/2001/XMLSchema#string">P01011</rdfs:label>
    <rdf:type rdf:resource="http://purl.uniprot.org/core/Protein"/>
  </rdf:Description>
  <rdf:Description rdf:about="http://scai.fraunhofer.de/Interaction/PLD1 (pp) APP">
    <j.3:article rdf:resource="http://bio2rdf.org/pubmed:16797788"/>
    <j.0:evidence rdf:nodeID="A162"/>
    <j.0:evidence rdf:nodeID="A163"/>
    <j.5:participant rdf:resource="http://purl.uniprot.org/uniprot/P05067"/>
    <j.5:participant rdf:resource="http://purl.uniprot.org/uniprot/Q13393"/>
    <rdf:type rdf:resource="http://purl.uniprot.org/core/Interaction"/>
  </rdf:Description>
  <rdf:Description rdf:about="http://bio2rdf.org/geneid:6426">
    <j.1:has_symbol rdf:datatype="http://www.w3.org/2001/XMLSchema#string">SRSF1</j.1:has_symbol>
    <rdfs:label rdf:datatype="http://www.w3.org/2001/XMLSchema#string">6426</rdfs:label>
    <rdf:type rdf:resource="http://bio2rdf.org/geneid_vocabulary:Gene"/>
  </rdf:Description>
  <rdf:Description rdf:about="http://scai.fraunhofer.de/Journal/the journal of cell biology">
    <rdf:type rdf:resource="http://bio2rdf.org/pubmed_vocabulary:Journal"/>
    <rdfs:label rdf:datatype="http://www.w3.org/2001/XMLSchema#string">the journal of cell biology</rdfs:label>
  </rdf:Description>
  <rdf:Description rdf:about="http://bio2rdf.org/pubmed:20171164">
    <dc:description rdf:datatype="http://www.w3.org/2001/XMLSchema#string">In this study, we revealed that BACE-1 is involved in the cleavage of membrane-bound prostaglandin E2 synthase-2 (mPGES-2) in its N-terminal portion, which, in turn, enhanced the generation of prostaglandin E2 (PGE2).</dc:description>
    <j.2:journal rdf:resource="http://scai.fraunhofer.de/Journal/Biochem Biophys Res Commun"/>
    <rdfs:label rdf:datatype="http://www.w3.org/2001/XMLSchema#string">20171164</rdfs:label>
    <rdf:type rdf:resource="http://bio2rdf.org/pubmed_vocabulary:PubMedRecord"/>
  </rdf:Description>
  <rdf:Description rdf:nodeID="A131">
    <j.4:has_type rdf:resource="http://scai.fraunhofer.de/Invitro"/>
    <rdf:type rdf:resource="http://www.biopax.org/release/biopax-level3.owl#Evidence"/>
  </rdf:Description>
  <rdf:Description rdf:about="http://bio2rdf.org/pubmed:15676027">
    <dc:description rdf:datatype="http://www.w3.org/2001/XMLSchema#string">These results indicate that Cdk5 primarily phosphorylates CRMP2 at Ser522 and GSK3beta secondarily phosphorylates at Thr509.</dc:description>
    <j.2:journal rdf:resource="http://scai.fraunhofer.de/Journal/Genes Cells"/>
    <rdfs:label rdf:datatype="http://www.w3.org/2001/XMLSchema#string">15676027</rdfs:label>
    <rdf:type rdf:resource="http://bio2rdf.org/pubmed_vocabulary:PubMedRecord"/>
  </rdf:Description>
  <rdf:Description rdf:nodeID="A164">
    <j.4:has_type rdf:resource="http://scai.fraunhofer.de/Invitro"/>
    <rdf:type rdf:resource="http://www.biopax.org/release/biopax-level3.owl#Evidence"/>
  </rdf:Description>
  <rdf:Description rdf:about="http://bio2rdf.org/pubmed:10998059">
    <dc:description rdf:datatype="http://www.w3.org/2001/XMLSchema#string">We show that alsterpaullone is able to inhibit the in vivo phosphorylation of tau at AD-specific sites by GSK-3β and the in vivo phosphorylation of DARPP-32 in isolated striatum slices by CDK5.</dc:description>
    <j.2:journal rdf:resource="http://scai.fraunhofer.de/Journal/Eur J Biochem"/>
    <rdfs:label rdf:datatype="http://www.w3.org/2001/XMLSchema#string">10998059</rdfs:label>
    <rdf:type rdf:resource="http://bio2rdf.org/pubmed_vocabulary:PubMedRecord"/>
  </rdf:Description>
  <rdf:Description rdf:about="http://scai.fraunhofer.de/Interaction/PSEN1 (pp) NCSTN">
    <j.3:article rdf:resource="http://bio2rdf.org/pubmed:14717705"/>
    <j.0:evidence rdf:nodeID="A149"/>
    <j.5:participant rdf:resource="http://purl.uniprot.org/uniprot/Q92542"/>
    <j.5:participant rdf:resource="http://purl.uniprot.org/uniprot/P49768"/>
    <rdf:type rdf:resource="http://purl.uniprot.org/core/Interaction"/>
  </rdf:Description>
  <rdf:Description rdf:nodeID="A165">
    <j.4:has_type rdf:resource="http://scai.fraunhofer.de/Invitro"/>
    <rdf:type rdf:resource="http://www.biopax.org/release/biopax-level3.owl#Evidence"/>
  </rdf:Description>
  <rdf:Description rdf:nodeID="A166">
    <j.4:has_type rdf:resource="http://scai.fraunhofer.de/Invitro"/>
    <rdf:type rdf:resource="http://www.biopax.org/release/biopax-level3.owl#Evidence"/>
  </rdf:Description>
  <rdf:Description rdf:about="http://bio2rdf.org/geneid:1501">
    <j.1:has_symbol rdf:datatype="http://www.w3.org/2001/XMLSchema#string">CTNND2</j.1:has_symbol>
    <rdfs:label rdf:datatype="http://www.w3.org/2001/XMLSchema#string">1501</rdfs:label>
    <rdf:type rdf:resource="http://bio2rdf.org/geneid_vocabulary:Gene"/>
  </rdf:Description>
  <rdf:Description rdf:about="http://bio2rdf.org/geneid:5595">
    <j.1:has_symbol rdf:datatype="http://www.w3.org/2001/XMLSchema#string">MAPK3</j.1:has_symbol>
    <rdfs:label rdf:datatype="http://www.w3.org/2001/XMLSchema#string">5595</rdfs:label>
    <rdf:type rdf:resource="http://bio2rdf.org/geneid_vocabulary:Gene"/>
  </rdf:Description>
  <rdf:Description rdf:about="http://scai.fraunhofer.de/Interaction/PRNP (pp) BACE1">
    <j.3:article rdf:resource="http://bio2rdf.org/pubmed:17573534"/>
    <j.0:evidence rdf:nodeID="A166"/>
    <j.5:participant rdf:resource="http://purl.uniprot.org/uniprot/P56817"/>
    <j.5:participant rdf:resource="http://purl.uniprot.org/uniprot/P04156"/>
    <rdf:type rdf:resource="http://purl.uniprot.org/core/Interaction"/>
  </rdf:Description>
  <rdf:Description rdf:about="http://bio2rdf.org/pubmed:17902168">
    <dc:description rdf:datatype="http://www.w3.org/2001/XMLSchema#string">Both GSK-3alpha and 3beta phosphorylate purified pig brain CRMP-2 and significantly alter its mobility in SDS-gels, resembling the CRMP-2 modification observed in AD brain.</dc:description>
    <j.2:journal rdf:resource="http://scai.fraunhofer.de/Journal/J Cell Biochem"/>
    <rdfs:label rdf:datatype="http://www.w3.org/2001/XMLSchema#string">17902168</rdfs:label>
    <rdf:type rdf:resource="http://bio2rdf.org/pubmed_vocabulary:PubMedRecord"/>
  </rdf:Description>
  <rdf:Description rdf:about="http://scai.fraunhofer.de/Interaction/CLU (pp) BAX">
    <j.3:article rdf:resource="http://bio2rdf.org/pubmed:16113678"/>
    <j.0:evidence rdf:nodeID="A108"/>
    <j.5:participant rdf:resource="http://purl.uniprot.org/uniprot/Q07812"/>
    <j.5:participant rdf:resource="http://purl.uniprot.org/uniprot/P10909"/>
    <rdf:type rdf:resource="http://purl.uniprot.org/core/Interaction"/>
  </rdf:Description>
  <rdf:Description rdf:about="http://bio2rdf.org/pubmed:15106847">
    <dc:description rdf:datatype="http://www.w3.org/2001/XMLSchema#string">Altered expression of protein p42IP4/centaurin-alpha 1 in Alzheimer's disease brains and possible interaction of p42IP4 with nucleolin.</dc:description>
    <j.2:journal rdf:resource="http://scai.fraunhofer.de/Journal/Neuroreport"/>
    <rdfs:label rdf:datatype="http://www.w3.org/2001/XMLSchema#string">15106847</rdfs:label>
    <rdf:type rdf:resource="http://bio2rdf.org/pubmed_vocabulary:PubMedRecord"/>
  </rdf:Description>
  <rdf:Description rdf:about="http://scai.fraunhofer.de/Interaction/CTNND2 (pp) DLG4">
    <j.3:article rdf:resource="http://bio2rdf.org/pubmed:10896674"/>
    <j.0:evidence rdf:nodeID="A167"/>
    <j.5:participant rdf:resource="http://purl.uniprot.org/uniprot/P78352"/>
    <j.5:participant rdf:resource="http://purl.uniprot.org/uniprot/Q9UQB3"/>
    <rdf:type rdf:resource="http://purl.uniprot.org/core/Interaction"/>
  </rdf:Description>
  <rdf:Description rdf:about="http://bio2rdf.org/geneid:2833">
    <j.1:has_symbol rdf:datatype="http://www.w3.org/2001/XMLSchema#string">CXCR3</j.1:has_symbol>
    <rdfs:label rdf:datatype="http://www.w3.org/2001/XMLSchema#string">2833</rdfs:label>
    <rdf:type rdf:resource="http://bio2rdf.org/geneid_vocabulary:Gene"/>
  </rdf:Description>
  <rdf:Description rdf:about="http://bio2rdf.org/pubmed:15181248">
    <dc:description rdf:datatype="http://www.w3.org/2001/XMLSchema#string">Apolipoprotein E3 (apoE3) and apoE4 suppressed oligomeric Abeta-induced production of inducible nitric oxide synthase and cyclo-oxygenase-2, supporting an anti- inflammatory role for apoE.</dc:description>
    <j.2:journal rdf:resource="http://scai.fraunhofer.de/Journal/Journal of Molecular Neuroscience"/>
    <rdfs:label rdf:datatype="http://www.w3.org/2001/XMLSchema#string">15181248</rdfs:label>
    <rdf:type rdf:resource="http://bio2rdf.org/pubmed_vocabulary:PubMedRecord"/>
  </rdf:Description>
  <rdf:Description rdf:nodeID="A0">
    <j.4:has_type rdf:resource="http://scai.fraunhofer.de/Invitro"/>
    <rdf:type rdf:resource="http://www.biopax.org/release/biopax-level3.owl#Evidence"/>
  </rdf:Description>
  <rdf:Description rdf:about="http://purl.uniprot.org/uniprot/O00410">
    <j.5:encodedBy rdf:resource="http://bio2rdf.org/geneid:3843"/>
    <rdfs:label rdf:datatype="http://www.w3.org/2001/XMLSchema#string">O00410</rdfs:label>
    <rdf:type rdf:resource="http://purl.uniprot.org/core/Protein"/>
  </rdf:Description>
  <rdf:Description rdf:about="http://purl.uniprot.org/uniprot/P01130">
    <j.5:encodedBy rdf:resource="http://bio2rdf.org/geneid:3949"/>
    <rdfs:label rdf:datatype="http://www.w3.org/2001/XMLSchema#string">P01130</rdfs:label>
    <rdf:type rdf:resource="http://purl.uniprot.org/core/Protein"/>
  </rdf:Description>
  <rdf:Description rdf:about="http://purl.uniprot.org/uniprot/P60568">
    <j.5:encodedBy rdf:resource="http://bio2rdf.org/geneid:3558"/>
    <rdfs:label rdf:datatype="http://www.w3.org/2001/XMLSchema#string">P60568</rdfs:label>
    <rdf:type rdf:resource="http://purl.uniprot.org/core/Protein"/>
  </rdf:Description>
  <rdf:Description rdf:about="http://bio2rdf.org/pubmed:9144231">
    <j.2:journal rdf:resource="http://scai.fraunhofer.de/Journal/Proc Natl Acad Sci U S A"/>
    <dc:description rdf:datatype="http://www.w3.org/2001/XMLSchema#string">M-CSF released by Abeta-stimulated neurons interacts with its cognate receptor, c-fms, on microglia, thereby triggering chemotaxis, cell proliferation, increased expression of the macrophage scavenger receptor and apolipoprotein E, and enhanced survival of microglia exposed to Abeta, consistent with pathologic findings in AD.</dc:description>
    <j.2:journal rdf:resource="http://scai.fraunhofer.de/Journal/Proceedings of the National Academy of Sciences of the United States of America"/>
    <rdfs:label rdf:datatype="http://www.w3.org/2001/XMLSchema#string">9144231</rdfs:label>
    <rdf:type rdf:resource="http://bio2rdf.org/pubmed_vocabulary:PubMedRecord"/>
  </rdf:Description>
  <rdf:Description rdf:about="http://bio2rdf.org/geneid:5243">
    <j.1:has_symbol rdf:datatype="http://www.w3.org/2001/XMLSchema#string">ABCB1</j.1:has_symbol>
    <rdfs:label rdf:datatype="http://www.w3.org/2001/XMLSchema#string">5243</rdfs:label>
    <rdf:type rdf:resource="http://bio2rdf.org/geneid_vocabulary:Gene"/>
  </rdf:Description>
  <rdf:Description rdf:about="http://purl.uniprot.org/uniprot/Q13492">
    <j.5:encodedBy rdf:resource="http://bio2rdf.org/geneid:8301"/>
    <rdfs:label rdf:datatype="http://www.w3.org/2001/XMLSchema#string">Q13492</rdfs:label>
    <rdf:type rdf:resource="http://purl.uniprot.org/core/Protein"/>
  </rdf:Description>
  <rdf:Description rdf:about="http://bio2rdf.org/geneid:5594">
    <j.1:has_symbol rdf:datatype="http://www.w3.org/2001/XMLSchema#string">MAPK1</j.1:has_symbol>
    <rdfs:label rdf:datatype="http://www.w3.org/2001/XMLSchema#string">5594</rdfs:label>
    <rdf:type rdf:resource="http://bio2rdf.org/geneid_vocabulary:Gene"/>
  </rdf:Description>
  <rdf:Description rdf:about="http://bio2rdf.org/geneid:80142">
    <j.1:has_symbol rdf:datatype="http://www.w3.org/2001/XMLSchema#string">PTGES2</j.1:has_symbol>
    <rdfs:label rdf:datatype="http://www.w3.org/2001/XMLSchema#string">80142</rdfs:label>
    <rdf:type rdf:resource="http://bio2rdf.org/geneid_vocabulary:Gene"/>
  </rdf:Description>
  <rdf:Description rdf:about="http://scai.fraunhofer.de/Interaction/AGRN (pp) APP">
    <j.3:article rdf:resource="http://bio2rdf.org/pubmed:10673326"/>
    <j.0:evidence rdf:nodeID="A168"/>
    <j.5:participant rdf:resource="http://purl.uniprot.org/uniprot/P05067"/>
    <j.5:participant rdf:resource="http://purl.uniprot.org/uniprot/O00468"/>
    <rdf:type rdf:resource="http://purl.uniprot.org/core/Interaction"/>
  </rdf:Description>
  <rdf:Description rdf:nodeID="A12">
    <j.4:has_type rdf:resource="http://scai.fraunhofer.de/Invitro"/>
    <rdf:type rdf:resource="http://www.biopax.org/release/biopax-level3.owl#Evidence"/>
  </rdf:Description>
  <rdf:Description rdf:about="http://scai.fraunhofer.de/Interaction/EGF (pp) EGFR">
    <j.3:article rdf:resource="http://bio2rdf.org/pubmed:3049945"/>
    <j.0:evidence rdf:nodeID="A126"/>
    <j.5:participant rdf:resource="http://purl.uniprot.org/uniprot/P00533"/>
    <j.5:participant rdf:resource="http://purl.uniprot.org/uniprot/P01133"/>
    <rdf:type rdf:resource="http://purl.uniprot.org/core/Interaction"/>
  </rdf:Description>
  <rdf:Description rdf:about="http://bio2rdf.org/pubmed:15034937">
    <dc:description rdf:datatype="http://www.w3.org/2001/XMLSchema#string">Using bioinformatics-, Western-blotting-, yeast-two-hybrid-system-, polymerase chain reaction (PCR)-, and fluorescence microscopy-analyses, we demonstrate here that the neuroprotective protein p60TRP (p60-transcription-regulator-protein) is a basic helix-loop-helix (bHLH) domain-containing member of a new protein family that interacts with the Ran-binding-protein-5 (RanBP5) and the protein-phosphatase-2A (PP2A).</dc:description>
    <j.2:journal rdf:resource="http://scai.fraunhofer.de/Journal/J Cell Biochem"/>
    <rdfs:label rdf:datatype="http://www.w3.org/2001/XMLSchema#string">15034937</rdfs:label>
    <rdf:type rdf:resource="http://bio2rdf.org/pubmed_vocabulary:PubMedRecord"/>
  </rdf:Description>
  <rdf:Description rdf:about="http://scai.fraunhofer.de/Journal/Biochemical and Biophysical Research Communications">
    <rdf:type rdf:resource="http://bio2rdf.org/pubmed_vocabulary:Journal"/>
    <rdfs:label rdf:datatype="http://www.w3.org/2001/XMLSchema#string">Biochemical and Biophysical Research Communications</rdfs:label>
  </rdf:Description>
  <rdf:Description rdf:about="http://bio2rdf.org/pubmed:12191990">
    <dc:description rdf:datatype="http://www.w3.org/2001/XMLSchema#string">Furthermore, JNK has been shown to phosphorylate tau at Ser422(20), a site that is specifically phosphorylated in AD brains</dc:description>
    <j.2:journal rdf:resource="http://scai.fraunhofer.de/Journal/J Biol Chem"/>
    <dc:description rdf:datatype="http://www.w3.org/2001/XMLSchema#string">Aberrant tau phosphorylation by glycogen synthase kinase-3beta and JNK3 induces oligomeric tau fibrils in COS-7 cells.</dc:description>
    <j.2:journal rdf:resource="http://scai.fraunhofer.de/Journal/Journal of Biological Chemistry"/>
    <rdfs:label rdf:datatype="http://www.w3.org/2001/XMLSchema#string">12191990</rdfs:label>
    <rdf:type rdf:resource="http://bio2rdf.org/pubmed_vocabulary:PubMedRecord"/>
  </rdf:Description>
  <rdf:Description rdf:about="http://bio2rdf.org/geneid:1191">
    <j.1:has_symbol rdf:datatype="http://www.w3.org/2001/XMLSchema#string">CLU</j.1:has_symbol>
    <rdfs:label rdf:datatype="http://www.w3.org/2001/XMLSchema#string">1191</rdfs:label>
    <rdf:type rdf:resource="http://bio2rdf.org/geneid_vocabulary:Gene"/>
  </rdf:Description>
  <rdf:Description rdf:about="http://purl.uniprot.org/uniprot/Q9HCB6">
    <j.5:encodedBy rdf:resource="http://bio2rdf.org/geneid:10418"/>
    <rdfs:label rdf:datatype="http://www.w3.org/2001/XMLSchema#string">Q9HCB6</rdfs:label>
    <rdf:type rdf:resource="http://purl.uniprot.org/core/Protein"/>
  </rdf:Description>
  <rdf:Description rdf:about="http://bio2rdf.org/geneid:1854">
    <j.1:has_symbol rdf:datatype="http://www.w3.org/2001/XMLSchema#string">DUT</j.1:has_symbol>
    <rdfs:label rdf:datatype="http://www.w3.org/2001/XMLSchema#string">1854</rdfs:label>
    <rdf:type rdf:resource="http://bio2rdf.org/geneid_vocabulary:Gene"/>
  </rdf:Description>
  <rdf:Description rdf:about="http://bio2rdf.org/pubmed:18085519">
    <dc:description rdf:datatype="http://www.w3.org/2001/XMLSchema#string">The results suggest the need for further analysis of biological effects of isomerized Abeta and its interaction with ACE in AD pathogenesis.</dc:description>
    <j.2:journal rdf:resource="http://scai.fraunhofer.de/Journal/Rapid Commun Mass Spectrom"/>
    <rdfs:label rdf:datatype="http://www.w3.org/2001/XMLSchema#string">18085519</rdfs:label>
    <rdf:type rdf:resource="http://bio2rdf.org/pubmed_vocabulary:PubMedRecord"/>
  </rdf:Description>
  <rdf:Description rdf:about="http://purl.uniprot.org/uniprot/No_id_PERK">
    <j.5:encodedBy rdf:resource="http://bio2rdf.org/geneid:-"/>
    <rdfs:label rdf:datatype="http://www.w3.org/2001/XMLSchema#string">No_id_PERK</rdfs:label>
    <rdf:type rdf:resource="http://purl.uniprot.org/core/Protein"/>
  </rdf:Description>
  <rdf:Description rdf:about="http://bio2rdf.org/geneid:1636">
    <j.1:has_symbol rdf:datatype="http://www.w3.org/2001/XMLSchema#string">ACE</j.1:has_symbol>
    <rdfs:label rdf:datatype="http://www.w3.org/2001/XMLSchema#string">1636</rdfs:label>
    <rdf:type rdf:resource="http://bio2rdf.org/geneid_vocabulary:Gene"/>
  </rdf:Description>
  <rdf:Description rdf:about="http://scai.fraunhofer.de/Journal/J Cereb Blood Flow Metab">
    <rdf:type rdf:resource="http://bio2rdf.org/pubmed_vocabulary:Journal"/>
    <rdfs:label rdf:datatype="http://www.w3.org/2001/XMLSchema#string">J Cereb Blood Flow Metab</rdfs:label>
  </rdf:Description>
  <rdf:Description rdf:about="http://purl.uniprot.org/uniprot/P45983">
    <j.5:encodedBy rdf:resource="http://bio2rdf.org/geneid:5599"/>
    <rdfs:label rdf:datatype="http://www.w3.org/2001/XMLSchema#string">P45983</rdfs:label>
    <rdf:type rdf:resource="http://purl.uniprot.org/core/Protein"/>
  </rdf:Description>
  <rdf:Description rdf:about="http://purl.uniprot.org/uniprot/P49682">
    <j.5:encodedBy rdf:resource="http://bio2rdf.org/geneid:2833"/>
    <rdfs:label rdf:datatype="http://www.w3.org/2001/XMLSchema#string">P49682</rdfs:label>
    <rdf:type rdf:resource="http://purl.uniprot.org/core/Protein"/>
  </rdf:Description>
  <rdf:Description rdf:nodeID="A169">
    <j.4:has_type rdf:resource="http://scai.fraunhofer.de/Invitro"/>
    <rdf:type rdf:resource="http://www.biopax.org/release/biopax-level3.owl#Evidence"/>
  </rdf:Description>
  <rdf:Description rdf:about="http://purl.uniprot.org/uniprot/Q9UNQ0">
    <j.5:encodedBy rdf:resource="http://bio2rdf.org/geneid:9429"/>
    <rdfs:label rdf:datatype="http://www.w3.org/2001/XMLSchema#string">Q9UNQ0</rdfs:label>
    <rdf:type rdf:resource="http://purl.uniprot.org/core/Protein"/>
  </rdf:Description>
  <rdf:Description rdf:about="http://purl.uniprot.org/uniprot/P28329">
    <j.5:encodedBy rdf:resource="http://bio2rdf.org/geneid:1103"/>
    <rdfs:label rdf:datatype="http://www.w3.org/2001/XMLSchema#string">P28329</rdfs:label>
    <rdf:type rdf:resource="http://purl.uniprot.org/core/Protein"/>
  </rdf:Description>
  <rdf:Description rdf:nodeID="A170">
    <j.4:has_type rdf:resource="http://scai.fraunhofer.de/Invitro"/>
    <rdf:type rdf:resource="http://www.biopax.org/release/biopax-level3.owl#Evidence"/>
  </rdf:Description>
  <rdf:Description rdf:about="http://bio2rdf.org/pubmed:10777610">
    <dc:description rdf:datatype="http://www.w3.org/2001/XMLSchema#string">The amino acids 161-163 in Rel homology domain (RHD) of NF-kappaB/p65 is important in interaction of NF-kappaB/p65 with X11L.</dc:description>
    <j.2:journal rdf:resource="http://scai.fraunhofer.de/Journal/J Biol Chem"/>
    <rdfs:label rdf:datatype="http://www.w3.org/2001/XMLSchema#string">10777610</rdfs:label>
    <rdf:type rdf:resource="http://bio2rdf.org/pubmed_vocabulary:PubMedRecord"/>
  </rdf:Description>
  <rdf:Description rdf:about="http://bio2rdf.org/pubmed:20205669">
    <dc:description rdf:datatype="http://www.w3.org/2001/XMLSchema#string">A recent study has shown that the 286 amino acid N-terminal fragment of APP (N-APP), a proteolytic product of beta-secretase-derived secreted form of APP (sAPPbeta), could bind the death receptor, DR6, and lead to neurodegeneration.</dc:description>
    <j.2:journal rdf:resource="http://scai.fraunhofer.de/Journal/Curr Alzheimer Res"/>
    <rdfs:label rdf:datatype="http://www.w3.org/2001/XMLSchema#string">20205669</rdfs:label>
    <rdf:type rdf:resource="http://bio2rdf.org/pubmed_vocabulary:PubMedRecord"/>
  </rdf:Description>
  <rdf:Description rdf:about="http://bio2rdf.org/geneid:5289">
    <j.1:has_symbol rdf:datatype="http://www.w3.org/2001/XMLSchema#string">PIK3C3</j.1:has_symbol>
    <rdfs:label rdf:datatype="http://www.w3.org/2001/XMLSchema#string">5289</rdfs:label>
    <rdf:type rdf:resource="http://bio2rdf.org/geneid_vocabulary:Gene"/>
  </rdf:Description>
  <rdf:Description rdf:about="http://bio2rdf.org/geneid:3064">
    <j.1:has_symbol rdf:datatype="http://www.w3.org/2001/XMLSchema#string">HTT</j.1:has_symbol>
    <rdfs:label rdf:datatype="http://www.w3.org/2001/XMLSchema#string">3064</rdfs:label>
    <rdf:type rdf:resource="http://bio2rdf.org/geneid_vocabulary:Gene"/>
  </rdf:Description>
  <rdf:Description rdf:about="http://bio2rdf.org/pubmed:17385278">
    <j.2:journal rdf:resource="http://scai.fraunhofer.de/Journal/Neurobiology of Disease"/>
    <rdfs:label rdf:datatype="http://www.w3.org/2001/XMLSchema#string">17385278</rdfs:label>
    <rdf:type rdf:resource="http://bio2rdf.org/pubmed_vocabulary:PubMedRecord"/>
  </rdf:Description>
  <rdf:Description rdf:nodeID="A171">
    <j.4:has_type rdf:resource="http://scai.fraunhofer.de/Invitro"/>
    <rdf:type rdf:resource="http://www.biopax.org/release/biopax-level3.owl#Evidence"/>
  </rdf:Description>
  <rdf:Description rdf:about="http://purl.uniprot.org/uniprot/Q01664">
    <j.5:encodedBy rdf:resource="http://bio2rdf.org/geneid:7023"/>
    <rdfs:label rdf:datatype="http://www.w3.org/2001/XMLSchema#string">Q01664</rdfs:label>
    <rdf:type rdf:resource="http://purl.uniprot.org/core/Protein"/>
  </rdf:Description>
  <rdf:Description rdf:about="http://purl.uniprot.org/uniprot/Q03405">
    <j.5:encodedBy rdf:resource="http://bio2rdf.org/geneid:5329"/>
    <rdfs:label rdf:datatype="http://www.w3.org/2001/XMLSchema#string">Q03405</rdfs:label>
    <rdf:type rdf:resource="http://purl.uniprot.org/core/Protein"/>
  </rdf:Description>
  <rdf:Description rdf:about="http://bio2rdf.org/geneid:4924">
    <j.1:has_symbol rdf:datatype="http://www.w3.org/2001/XMLSchema#string">NUCB1</j.1:has_symbol>
    <rdfs:label rdf:datatype="http://www.w3.org/2001/XMLSchema#string">4924</rdfs:label>
    <rdf:type rdf:resource="http://bio2rdf.org/geneid_vocabulary:Gene"/>
  </rdf:Description>
  <rdf:Description rdf:about="http://purl.uniprot.org/uniprot/P45984">
    <j.5:encodedBy rdf:resource="http://bio2rdf.org/geneid:5601"/>
    <rdfs:label rdf:datatype="http://www.w3.org/2001/XMLSchema#string">P45984</rdfs:label>
    <rdf:type rdf:resource="http://purl.uniprot.org/core/Protein"/>
  </rdf:Description>
  <rdf:Description rdf:about="http://bio2rdf.org/pubmed:11425871">
    <dc:description rdf:datatype="http://www.w3.org/2001/XMLSchema#string">FE65 binds to the Alzheimer amyloid precursor protein (APP), but the function of this interaction has not been identified.</dc:description>
    <j.2:journal rdf:resource="http://scai.fraunhofer.de/Journal/the journal of cell biology"/>
    <rdfs:label rdf:datatype="http://www.w3.org/2001/XMLSchema#string">11425871</rdfs:label>
    <rdf:type rdf:resource="http://bio2rdf.org/pubmed_vocabulary:PubMedRecord"/>
  </rdf:Description>
  <rdf:Description rdf:about="http://bio2rdf.org/pubmed:19553447">
    <dc:description rdf:datatype="http://www.w3.org/2001/XMLSchema#string">Here, we report that the phosphodiesterase 5 inhibitor (PDE5) sildenafil (Viagra), a molecule that enhances phosphorylation of CREB, a molecule involved in memory, through elevation of cGMP levels, is beneficial against the AD phenotype in a mouse model of amyloid deposition.</dc:description>
    <j.2:journal rdf:resource="http://scai.fraunhofer.de/Journal/J Neurosci"/>
    <rdfs:label rdf:datatype="http://www.w3.org/2001/XMLSchema#string">19553447</rdfs:label>
    <rdf:type rdf:resource="http://bio2rdf.org/pubmed_vocabulary:PubMedRecord"/>
  </rdf:Description>
  <rdf:Description rdf:about="http://purl.uniprot.org/uniprot/P08253">
    <j.5:encodedBy rdf:resource="http://bio2rdf.org/geneid:4313"/>
    <rdfs:label rdf:datatype="http://www.w3.org/2001/XMLSchema#string">P08253</rdfs:label>
    <rdf:type rdf:resource="http://purl.uniprot.org/core/Protein"/>
  </rdf:Description>
  <rdf:Description rdf:about="http://bio2rdf.org/geneid:8883">
    <j.1:has_symbol rdf:datatype="http://www.w3.org/2001/XMLSchema#string">NAE1</j.1:has_symbol>
    <rdfs:label rdf:datatype="http://www.w3.org/2001/XMLSchema#string">8883</rdfs:label>
    <rdf:type rdf:resource="http://bio2rdf.org/geneid_vocabulary:Gene"/>
  </rdf:Description>
  <rdf:Description rdf:nodeID="A172">
    <j.4:has_type rdf:resource="http://scai.fraunhofer.de/Invitro"/>
    <rdf:type rdf:resource="http://www.biopax.org/release/biopax-level3.owl#Evidence"/>
  </rdf:Description>
  <rdf:Description rdf:about="http://bio2rdf.org/geneid:5599">
    <j.1:has_symbol rdf:datatype="http://www.w3.org/2001/XMLSchema#string">MAPK8</j.1:has_symbol>
    <rdfs:label rdf:datatype="http://www.w3.org/2001/XMLSchema#string">5599</rdfs:label>
    <rdf:type rdf:resource="http://bio2rdf.org/geneid_vocabulary:Gene"/>
  </rdf:Description>
  <rdf:Description rdf:about="http://bio2rdf.org/pubmed:8915608">
    <j.2:journal rdf:resource="http://scai.fraunhofer.de/Journal/Ciba Foundation Symposium"/>
    <rdfs:label rdf:datatype="http://www.w3.org/2001/XMLSchema#string">8915608</rdfs:label>
    <rdf:type rdf:resource="http://bio2rdf.org/pubmed_vocabulary:PubMedRecord"/>
  </rdf:Description>
  <rdf:Description rdf:about="http://bio2rdf.org/pubmed:21149712">
    <dc:description rdf:datatype="http://www.w3.org/2001/XMLSchema#string">The resulting data suggest that A??-induced learning and memory deficits are mediated by alterations in CREB function, based on the finding that restoring CREB activity by directly modulating CBP levels in the brains of adult mice is sufficient to ameliorate learning and memory.</dc:description>
    <j.2:journal rdf:resource="http://scai.fraunhofer.de/Journal/Proc Natl Acad Sci U S A"/>
    <rdfs:label rdf:datatype="http://www.w3.org/2001/XMLSchema#string">21149712</rdfs:label>
    <rdf:type rdf:resource="http://bio2rdf.org/pubmed_vocabulary:PubMedRecord"/>
  </rdf:Description>
  <rdf:Description rdf:nodeID="A173">
    <j.4:has_type rdf:resource="http://scai.fraunhofer.de/Invitro"/>
    <rdf:type rdf:resource="http://www.biopax.org/release/biopax-level3.owl#Evidence"/>
  </rdf:Description>
  <rdf:Description rdf:about="http://scai.fraunhofer.de/Journal/Curr Biol">
    <rdf:type rdf:resource="http://bio2rdf.org/pubmed_vocabulary:Journal"/>
    <rdfs:label rdf:datatype="http://www.w3.org/2001/XMLSchema#string">Curr Biol</rdfs:label>
  </rdf:Description>
  <rdf:Description rdf:about="http://bio2rdf.org/pubmed:19610108">
    <dc:description rdf:datatype="http://www.w3.org/2001/XMLSchema#string">In AD brain, Parkin was found to interact with Abeta and its levels were reduced.</dc:description>
    <j.2:journal rdf:resource="http://scai.fraunhofer.de/Journal/J Neurosci Res"/>
    <rdfs:label rdf:datatype="http://www.w3.org/2001/XMLSchema#string">19610108</rdfs:label>
    <rdf:type rdf:resource="http://bio2rdf.org/pubmed_vocabulary:PubMedRecord"/>
  </rdf:Description>
  <rdf:Description rdf:about="http://bio2rdf.org/geneid:4353">
    <j.1:has_symbol rdf:datatype="http://www.w3.org/2001/XMLSchema#string">MPO</j.1:has_symbol>
    <rdfs:label rdf:datatype="http://www.w3.org/2001/XMLSchema#string">4353</rdfs:label>
    <rdf:type rdf:resource="http://bio2rdf.org/geneid_vocabulary:Gene"/>
  </rdf:Description>
  <rdf:Description rdf:nodeID="A174">
    <j.4:has_type rdf:resource="http://scai.fraunhofer.de/Invitro"/>
    <rdf:type rdf:resource="http://www.biopax.org/release/biopax-level3.owl#Evidence"/>
  </rdf:Description>
  <rdf:Description rdf:about="http://bio2rdf.org/pubmed:21220432">
    <dc:description rdf:datatype="http://www.w3.org/2001/XMLSchema#string">NQO1 binds STUB1 via the Hsc70-interacting domain (tetratricopeptide repeat domain) and undergoes ubiquitination and degradation.</dc:description>
    <j.2:journal rdf:resource="http://scai.fraunhofer.de/Journal/J Biol Chem"/>
    <rdfs:label rdf:datatype="http://www.w3.org/2001/XMLSchema#string">21220432</rdfs:label>
    <rdf:type rdf:resource="http://bio2rdf.org/pubmed_vocabulary:PubMedRecord"/>
  </rdf:Description>
  <rdf:Description rdf:nodeID="A175">
    <j.4:has_type rdf:resource="http://scai.fraunhofer.de/Invitro"/>
    <rdf:type rdf:resource="http://www.biopax.org/release/biopax-level3.owl#Evidence"/>
  </rdf:Description>
  <rdf:Description rdf:about="http://scai.fraunhofer.de/Interaction/APP (pp) TFAP4">
    <j.3:article rdf:resource="http://bio2rdf.org/pubmed:20230749"/>
    <j.0:evidence rdf:nodeID="A176"/>
    <j.5:participant rdf:resource="http://purl.uniprot.org/uniprot/Q01664"/>
    <j.5:participant rdf:resource="http://purl.uniprot.org/uniprot/P05067"/>
    <rdf:type rdf:resource="http://purl.uniprot.org/core/Interaction"/>
  </rdf:Description>
  <rdf:Description rdf:about="http://purl.uniprot.org/uniprot/Q12959">
    <j.5:encodedBy rdf:resource="http://bio2rdf.org/geneid:1739"/>
    <rdfs:label rdf:datatype="http://www.w3.org/2001/XMLSchema#string">Q12959</rdfs:label>
    <rdf:type rdf:resource="http://purl.uniprot.org/core/Protein"/>
  </rdf:Description>
  <rdf:Description rdf:nodeID="A177">
    <j.4:has_type rdf:resource="http://doe-generated-ontology.com/OntoAD#C1515657"/>
    <rdf:type rdf:resource="http://www.biopax.org/release/biopax-level3.owl#Evidence"/>
  </rdf:Description>
  <rdf:Description rdf:about="http://bio2rdf.org/pubmed:19021541">
    <dc:description rdf:datatype="http://www.w3.org/2001/XMLSchema#string">The APP IRE interacts with IRP1 (cytoplasmic cis-aconitase), whereas the canonical H-ferritin IRE RNA stem-loop binds to IRP2 in neural cell lines, and in human brain cortex tissue and in human blood lysates.</dc:description>
    <j.2:journal rdf:resource="http://scai.fraunhofer.de/Journal/Biochem Soc Trans"/>
    <rdfs:label rdf:datatype="http://www.w3.org/2001/XMLSchema#string">19021541</rdfs:label>
    <rdf:type rdf:resource="http://bio2rdf.org/pubmed_vocabulary:PubMedRecord"/>
  </rdf:Description>
  <rdf:Description rdf:about="http://bio2rdf.org/pubmed:15270203">
    <dc:description rdf:datatype="http://www.w3.org/2001/XMLSchema#string">Moreover, GLP-1 and exendin-4, a naturally occurring more stable analogue of GLP-1 that likewise binds at the GLP-1 receptor, were shown to reduce endogenous levels of amyloid-beta peptide (Abeta) in mouse brain and to reduce levels of beta-amyloid precursor protein (betaAPP) in neurons.</dc:description>
    <j.2:journal rdf:resource="http://scai.fraunhofer.de/Journal/Curr Drug Targets"/>
    <rdfs:label rdf:datatype="http://www.w3.org/2001/XMLSchema#string">15270203</rdfs:label>
    <rdf:type rdf:resource="http://bio2rdf.org/pubmed_vocabulary:PubMedRecord"/>
  </rdf:Description>
  <rdf:Description rdf:about="http://scai.fraunhofer.de/Interaction/APP (pp) SHC3">
    <j.3:article rdf:resource="http://bio2rdf.org/pubmed:17170108"/>
    <j.0:evidence rdf:nodeID="A178"/>
    <j.5:participant rdf:resource="http://purl.uniprot.org/uniprot/Q92529"/>
    <j.5:participant rdf:resource="http://purl.uniprot.org/uniprot/P05067"/>
    <rdf:type rdf:resource="http://purl.uniprot.org/core/Interaction"/>
  </rdf:Description>
  <rdf:Description rdf:about="http://scai.fraunhofer.de/Interaction/LRP1 (pp) APOE">
    <j.3:article rdf:resource="http://bio2rdf.org/pubmed:10936883"/>
    <j.0:evidence rdf:nodeID="A179"/>
    <j.5:participant rdf:resource="http://purl.uniprot.org/uniprot/P02649"/>
    <j.5:participant rdf:resource="http://purl.uniprot.org/uniprot/Q07954"/>
    <rdf:type rdf:resource="http://purl.uniprot.org/core/Interaction"/>
  </rdf:Description>
  <rdf:Description rdf:about="http://bio2rdf.org/geneid:4001">
    <j.1:has_symbol rdf:datatype="http://www.w3.org/2001/XMLSchema#string">LMNB1</j.1:has_symbol>
    <rdfs:label rdf:datatype="http://www.w3.org/2001/XMLSchema#string">4001</rdfs:label>
    <rdf:type rdf:resource="http://bio2rdf.org/geneid_vocabulary:Gene"/>
  </rdf:Description>
  <rdf:Description rdf:nodeID="A180">
    <j.4:has_type rdf:resource="http://scai.fraunhofer.de/Invitro"/>
    <rdf:type rdf:resource="http://www.biopax.org/release/biopax-level3.owl#Evidence"/>
  </rdf:Description>
  <rdf:Description rdf:about="http://scai.fraunhofer.de/Interaction/PIK3C3 (pp) BECN1">
    <j.3:article rdf:resource="http://bio2rdf.org/pubmed:20559548"/>
    <j.0:evidence rdf:nodeID="A181"/>
    <j.5:participant rdf:resource="http://purl.uniprot.org/uniprot/Q14457"/>
    <j.5:participant rdf:resource="http://purl.uniprot.org/uniprot/Q8NEB9"/>
    <rdf:type rdf:resource="http://purl.uniprot.org/core/Interaction"/>
  </rdf:Description>
  <rdf:Description rdf:about="http://scai.fraunhofer.de/Interaction/MAPK4 (pp) MAPK8">
    <j.3:article rdf:resource="http://bio2rdf.org/pubmed:11978814"/>
    <j.0:evidence rdf:nodeID="A10"/>
    <j.5:participant rdf:resource="http://purl.uniprot.org/uniprot/P45983"/>
    <j.5:participant rdf:resource="http://purl.uniprot.org/uniprot/P31152"/>
    <rdf:type rdf:resource="http://purl.uniprot.org/core/Interaction"/>
  </rdf:Description>
  <rdf:Description rdf:about="http://purl.uniprot.org/uniprot/O60344">
    <j.5:encodedBy rdf:resource="http://bio2rdf.org/geneid:9718"/>
    <rdfs:label rdf:datatype="http://www.w3.org/2001/XMLSchema#string">O60344</rdfs:label>
    <rdf:type rdf:resource="http://purl.uniprot.org/core/Protein"/>
  </rdf:Description>
  <rdf:Description rdf:nodeID="A114">
    <j.4:has_type rdf:resource="http://scai.fraunhofer.de/Invitro"/>
    <rdf:type rdf:resource="http://www.biopax.org/release/biopax-level3.owl#Evidence"/>
  </rdf:Description>
  <rdf:Description rdf:about="http://bio2rdf.org/pubmed:17954934">
    <dc:description rdf:datatype="http://www.w3.org/2001/XMLSchema#string">BAG-1, an Hsp70/Hsc70 binding partner, has been implicated as a mediator of neuronal function.</dc:description>
    <dc:description rdf:datatype="http://www.w3.org/2001/XMLSchema#string">We further show that BAG-1 can inhibit the degradation of Tau protein by the 20 S proteasome but does not affect the ubiquitination of Tau protein.</dc:description>
    <dc:description rdf:datatype="http://www.w3.org/2001/XMLSchema#string">Hsp70/Hsc70, a member of the chaperone protein family, interacts with Tau protein and mediates proper folding of Tau and can promote degradation of Tau protein under certain circumstances.</dc:description>
    <j.2:journal rdf:resource="http://scai.fraunhofer.de/Journal/J Biol Chem"/>
    <rdfs:label rdf:datatype="http://www.w3.org/2001/XMLSchema#string">17954934</rdfs:label>
    <rdf:type rdf:resource="http://bio2rdf.org/pubmed_vocabulary:PubMedRecord"/>
  </rdf:Description>
  <rdf:Description rdf:nodeID="A182">
    <j.4:has_type rdf:resource="http://scai.fraunhofer.de/Invitro"/>
    <rdf:type rdf:resource="http://www.biopax.org/release/biopax-level3.owl#Evidence"/>
  </rdf:Description>
  <rdf:Description rdf:about="http://scai.fraunhofer.de/Journal/Brain Pathol">
    <rdf:type rdf:resource="http://bio2rdf.org/pubmed_vocabulary:Journal"/>
    <rdfs:label rdf:datatype="http://www.w3.org/2001/XMLSchema#string">Brain Pathol</rdfs:label>
  </rdf:Description>
  <rdf:Description rdf:about="http://bio2rdf.org/geneid:4133">
    <j.1:has_symbol rdf:datatype="http://www.w3.org/2001/XMLSchema#string">MAP2</j.1:has_symbol>
    <rdfs:label rdf:datatype="http://www.w3.org/2001/XMLSchema#string">4133</rdfs:label>
    <rdf:type rdf:resource="http://bio2rdf.org/geneid_vocabulary:Gene"/>
  </rdf:Description>
  <rdf:Description rdf:about="http://bio2rdf.org/geneid:4000">
    <j.1:has_symbol rdf:datatype="http://www.w3.org/2001/XMLSchema#string">LMNA</j.1:has_symbol>
    <rdfs:label rdf:datatype="http://www.w3.org/2001/XMLSchema#string">4000</rdfs:label>
    <rdf:type rdf:resource="http://bio2rdf.org/geneid_vocabulary:Gene"/>
  </rdf:Description>
  <rdf:Description rdf:nodeID="A183">
    <j.4:has_type rdf:resource="http://scai.fraunhofer.de/Invitro"/>
    <rdf:type rdf:resource="http://www.biopax.org/release/biopax-level3.owl#Evidence"/>
  </rdf:Description>
  <rdf:Description rdf:about="http://bio2rdf.org/pubmed:11168528">
    <dc:description rdf:datatype="http://www.w3.org/2001/XMLSchema#string">Thus, p35/cdk5 binds and phosphorylates beta-catenin and regulates its binding to presenilin-1.</dc:description>
    <j.2:journal rdf:resource="http://scai.fraunhofer.de/Journal/Eur J Neurosci"/>
    <rdfs:label rdf:datatype="http://www.w3.org/2001/XMLSchema#string">11168528</rdfs:label>
    <rdf:type rdf:resource="http://bio2rdf.org/pubmed_vocabulary:PubMedRecord"/>
  </rdf:Description>
  <rdf:Description rdf:about="http://scai.fraunhofer.de/Interaction/LRP1 (pp) APP">
    <j.3:article rdf:resource="http://bio2rdf.org/pubmed:10797543"/>
    <j.0:evidence rdf:nodeID="A184"/>
    <j.5:participant rdf:resource="http://purl.uniprot.org/uniprot/P05067"/>
    <j.5:participant rdf:resource="http://purl.uniprot.org/uniprot/Q07954"/>
    <rdf:type rdf:resource="http://purl.uniprot.org/core/Interaction"/>
  </rdf:Description>
  <rdf:Description rdf:about="http://purl.uniprot.org/uniprot/Q9NZ52">
    <j.5:encodedBy rdf:resource="http://bio2rdf.org/geneid:23163"/>
    <rdfs:label rdf:datatype="http://www.w3.org/2001/XMLSchema#string">Q9NZ52</rdfs:label>
    <rdf:type rdf:resource="http://purl.uniprot.org/core/Protein"/>
  </rdf:Description>
  <rdf:Description rdf:about="http://purl.uniprot.org/uniprot/P56817">
    <j.5:encodedBy rdf:resource="http://bio2rdf.org/geneid:23621"/>
    <rdfs:label rdf:datatype="http://www.w3.org/2001/XMLSchema#string">P56817</rdfs:label>
    <rdf:type rdf:resource="http://purl.uniprot.org/core/Protein"/>
  </rdf:Description>
  <rdf:Description rdf:nodeID="A33">
    <j.4:has_type rdf:resource="http://scai.fraunhofer.de/Invitro"/>
    <rdf:type rdf:resource="http://www.biopax.org/release/biopax-level3.owl#Evidence"/>
  </rdf:Description>
  <rdf:Description rdf:about="http://bio2rdf.org/geneid:5596">
    <j.1:has_symbol rdf:datatype="http://www.w3.org/2001/XMLSchema#string">MAPK4</j.1:has_symbol>
    <rdfs:label rdf:datatype="http://www.w3.org/2001/XMLSchema#string">5596</rdfs:label>
    <rdf:type rdf:resource="http://bio2rdf.org/geneid_vocabulary:Gene"/>
  </rdf:Description>
  <rdf:Description rdf:about="http://scai.fraunhofer.de/Interaction/APP (pp) SHC1">
    <j.3:article rdf:resource="http://bio2rdf.org/pubmed:8537337"/>
    <j.0:evidence rdf:nodeID="A185"/>
    <j.5:participant rdf:resource="http://purl.uniprot.org/uniprot/P29353"/>
    <j.5:participant rdf:resource="http://purl.uniprot.org/uniprot/P05067"/>
    <rdf:type rdf:resource="http://purl.uniprot.org/core/Interaction"/>
  </rdf:Description>
  <rdf:Description rdf:about="http://bio2rdf.org/pubmed:19822779">
    <dc:description rdf:datatype="http://www.w3.org/2001/XMLSchema#string">The codistribution of plaques and CJD-associated changes suggests that PrP plays a central role in Abeta formation and that Abeta pathology and prion disease likely in fluence each other.</dc:description>
    <j.2:journal rdf:resource="http://scai.fraunhofer.de/Journal/Arch Neurol"/>
    <rdfs:label rdf:datatype="http://www.w3.org/2001/XMLSchema#string">19822779</rdfs:label>
    <rdf:type rdf:resource="http://bio2rdf.org/pubmed_vocabulary:PubMedRecord"/>
  </rdf:Description>
  <rdf:Description rdf:about="http://scai.fraunhofer.de/Interaction/IDE (pp) NES">
    <j.3:article rdf:resource="http://bio2rdf.org/pubmed:21185309"/>
    <j.0:evidence rdf:nodeID="A40"/>
    <j.5:participant rdf:resource="http://purl.uniprot.org/uniprot/P48681"/>
    <j.5:participant rdf:resource="http://purl.uniprot.org/uniprot/P14735"/>
    <rdf:type rdf:resource="http://purl.uniprot.org/core/Interaction"/>
  </rdf:Description>
  <rdf:Description rdf:nodeID="A103">
    <j.4:has_type rdf:resource="http://scai.fraunhofer.de/Invitro"/>
    <rdf:type rdf:resource="http://www.biopax.org/release/biopax-level3.owl#Evidence"/>
  </rdf:Description>
  <rdf:Description rdf:about="http://bio2rdf.org/geneid:7422">
    <j.1:has_symbol rdf:datatype="http://www.w3.org/2001/XMLSchema#string">VEGFA</j.1:has_symbol>
    <rdfs:label rdf:datatype="http://www.w3.org/2001/XMLSchema#string">7422</rdfs:label>
    <rdf:type rdf:resource="http://bio2rdf.org/geneid_vocabulary:Gene"/>
  </rdf:Description>
  <rdf:Description rdf:about="http://bio2rdf.org/geneid:3949">
    <j.1:has_symbol rdf:datatype="http://www.w3.org/2001/XMLSchema#string">LDLR</j.1:has_symbol>
    <rdfs:label rdf:datatype="http://www.w3.org/2001/XMLSchema#string">3949</rdfs:label>
    <rdf:type rdf:resource="http://bio2rdf.org/geneid_vocabulary:Gene"/>
  </rdf:Description>
  <rdf:Description rdf:about="http://purl.uniprot.org/uniprot/P49336">
    <j.5:encodedBy rdf:resource="http://bio2rdf.org/geneid:1024"/>
    <rdfs:label rdf:datatype="http://www.w3.org/2001/XMLSchema#string">P49336</rdfs:label>
    <rdf:type rdf:resource="http://purl.uniprot.org/core/Protein"/>
  </rdf:Description>
  <rdf:Description rdf:about="http://purl.uniprot.org/uniprot/Q6PI77">
    <j.5:encodedBy rdf:resource="http://bio2rdf.org/geneid:80823"/>
    <rdfs:label rdf:datatype="http://www.w3.org/2001/XMLSchema#string">Q6PI77</rdfs:label>
    <rdf:type rdf:resource="http://purl.uniprot.org/core/Protein"/>
  </rdf:Description>
  <rdf:Description rdf:about="http://bio2rdf.org/geneid:9429">
    <j.1:has_symbol rdf:datatype="http://www.w3.org/2001/XMLSchema#string">ABCG2</j.1:has_symbol>
    <rdfs:label rdf:datatype="http://www.w3.org/2001/XMLSchema#string">9429</rdfs:label>
    <rdf:type rdf:resource="http://bio2rdf.org/geneid_vocabulary:Gene"/>
  </rdf:Description>
  <rdf:Description rdf:about="http://purl.uniprot.org/uniprot/Q13148">
    <j.5:encodedBy rdf:resource="http://bio2rdf.org/geneid:23435"/>
    <rdfs:label rdf:datatype="http://www.w3.org/2001/XMLSchema#string">Q13148</rdfs:label>
    <rdf:type rdf:resource="http://purl.uniprot.org/core/Protein"/>
  </rdf:Description>
  <rdf:Description rdf:nodeID="A186">
    <j.4:has_type rdf:resource="http://scai.fraunhofer.de/Invitro"/>
    <rdf:type rdf:resource="http://www.biopax.org/release/biopax-level3.owl#Evidence"/>
  </rdf:Description>
  <rdf:Description rdf:about="http://scai.fraunhofer.de/Journal/J Cell Physiol">
    <rdf:type rdf:resource="http://bio2rdf.org/pubmed_vocabulary:Journal"/>
    <rdfs:label rdf:datatype="http://www.w3.org/2001/XMLSchema#string">J Cell Physiol</rdfs:label>
  </rdf:Description>
  <rdf:Description rdf:about="http://bio2rdf.org/pubmed:21389115">
    <dc:description rdf:datatype="http://www.w3.org/2001/XMLSchema#string">Using A?? and glutamate as the neurotoxic stimuli, we show that deregulated Cdk5 induces nuclear lamina dispersion by direct phosphorylation of lamin A and lamin B1 in neuronal cells and primary cortical neurons.</dc:description>
    <dc:description rdf:datatype="http://www.w3.org/2001/XMLSchema#string">This study revealed lamin A and lamin B1 as putative substrates of Cdk5.</dc:description>
    <j.2:journal rdf:resource="http://scai.fraunhofer.de/Journal/Mol Biol Cell"/>
    <rdfs:label rdf:datatype="http://www.w3.org/2001/XMLSchema#string">21389115</rdfs:label>
    <rdf:type rdf:resource="http://bio2rdf.org/pubmed_vocabulary:PubMedRecord"/>
  </rdf:Description>
  <rdf:Description rdf:about="http://purl.uniprot.org/uniprot/Q15109">
    <j.5:encodedBy rdf:resource="http://bio2rdf.org/geneid:177"/>
    <rdfs:label rdf:datatype="http://www.w3.org/2001/XMLSchema#string">Q15109</rdfs:label>
    <rdf:type rdf:resource="http://purl.uniprot.org/core/Protein"/>
  </rdf:Description>
  <rdf:Description rdf:about="http://scai.fraunhofer.de/Interaction/IDE (pp) UBC">
    <j.3:article rdf:resource="http://bio2rdf.org/pubmed:21185309"/>
    <j.0:evidence rdf:nodeID="A187"/>
    <j.5:participant rdf:resource="http://purl.uniprot.org/uniprot/P0CG48"/>
    <j.5:participant rdf:resource="http://purl.uniprot.org/uniprot/P14735"/>
    <rdf:type rdf:resource="http://purl.uniprot.org/core/Interaction"/>
  </rdf:Description>
  <rdf:Description rdf:nodeID="A188">
    <j.4:has_type rdf:resource="http://scai.fraunhofer.de/Invitro"/>
    <rdf:type rdf:resource="http://www.biopax.org/release/biopax-level3.owl#Evidence"/>
  </rdf:Description>
  <rdf:Description rdf:nodeID="A189">
    <j.4:has_type rdf:resource="http://scai.fraunhofer.de/Invitro"/>
    <rdf:type rdf:resource="http://www.biopax.org/release/biopax-level3.owl#Evidence"/>
  </rdf:Description>
  <rdf:Description rdf:about="http://purl.uniprot.org/uniprot/No_id_IRE1">
    <j.5:encodedBy rdf:resource="http://bio2rdf.org/geneid:-"/>
    <rdfs:label rdf:datatype="http://www.w3.org/2001/XMLSchema#string">No_id_IRE1</rdfs:label>
    <rdf:type rdf:resource="http://purl.uniprot.org/core/Protein"/>
  </rdf:Description>
  <rdf:Description rdf:about="http://bio2rdf.org/pubmed:18634762">
    <dc:description rdf:datatype="http://www.w3.org/2001/XMLSchema#string">To determine a possible role for TDP-43 in Alzheimer's disease (AD), a site-directed caspase-cleavage antibody to TDP-43 based upon a known caspase-3 cleavage consensus site within TDP- 43 at position D219 was designed.</dc:description>
    <j.2:journal rdf:resource="http://scai.fraunhofer.de/Journal/Brain Res"/>
    <rdfs:label rdf:datatype="http://www.w3.org/2001/XMLSchema#string">18634762</rdfs:label>
    <rdf:type rdf:resource="http://bio2rdf.org/pubmed_vocabulary:PubMedRecord"/>
  </rdf:Description>
  <rdf:Description rdf:about="http://bio2rdf.org/geneid:348">
    <j.1:has_symbol rdf:datatype="http://www.w3.org/2001/XMLSchema#string">APOE</j.1:has_symbol>
    <rdfs:label rdf:datatype="http://www.w3.org/2001/XMLSchema#string">348</rdfs:label>
    <rdf:type rdf:resource="http://bio2rdf.org/geneid_vocabulary:Gene"/>
  </rdf:Description>
  <rdf:Description rdf:about="http://scai.fraunhofer.de/Interaction/NAE1 (pp) APP">
    <j.3:article rdf:resource="http://bio2rdf.org/pubmed:17611268"/>
    <j.0:evidence rdf:nodeID="A190"/>
    <j.5:participant rdf:resource="http://purl.uniprot.org/uniprot/P05067"/>
    <j.5:participant rdf:resource="http://purl.uniprot.org/uniprot/Q13564"/>
    <rdf:type rdf:resource="http://purl.uniprot.org/core/Interaction"/>
  </rdf:Description>
  <rdf:Description rdf:about="http://purl.uniprot.org/uniprot/P15559">
    <j.5:encodedBy rdf:resource="http://bio2rdf.org/geneid:1728"/>
    <rdfs:label rdf:datatype="http://www.w3.org/2001/XMLSchema#string">P15559</rdfs:label>
    <rdf:type rdf:resource="http://purl.uniprot.org/core/Protein"/>
  </rdf:Description>
  <rdf:Description rdf:about="http://purl.uniprot.org/uniprot/C9JE40">
    <j.5:encodedBy rdf:resource="http://bio2rdf.org/geneid:197135"/>
    <rdfs:label rdf:datatype="http://www.w3.org/2001/XMLSchema#string">C9JE40</rdfs:label>
    <rdf:type rdf:resource="http://purl.uniprot.org/core/Protein"/>
  </rdf:Description>
  <rdf:Description rdf:about="http://bio2rdf.org/geneid:2740">
    <j.1:has_symbol rdf:datatype="http://www.w3.org/2001/XMLSchema#string">GLP1R</j.1:has_symbol>
    <rdfs:label rdf:datatype="http://www.w3.org/2001/XMLSchema#string">2740</rdfs:label>
    <rdf:type rdf:resource="http://bio2rdf.org/geneid_vocabulary:Gene"/>
  </rdf:Description>
  <rdf:Description rdf:about="http://scai.fraunhofer.de/Interaction/PATL2 (pp) APLP2">
    <j.3:article rdf:resource="http://bio2rdf.org/pubmed:17050537"/>
    <j.0:evidence rdf:nodeID="A191"/>
    <j.5:participant rdf:resource="http://purl.uniprot.org/uniprot/Q06481"/>
    <j.5:participant rdf:resource="http://purl.uniprot.org/uniprot/C9JE40"/>
    <rdf:type rdf:resource="http://purl.uniprot.org/core/Interaction"/>
  </rdf:Description>
  <rdf:Description rdf:nodeID="A192">
    <j.4:has_type rdf:resource="http://scai.fraunhofer.de/Invitro"/>
    <rdf:type rdf:resource="http://www.biopax.org/release/biopax-level3.owl#Evidence"/>
  </rdf:Description>
  <rdf:Description rdf:about="http://bio2rdf.org/pubmed:9869328">
    <dc:description rdf:datatype="http://www.w3.org/2001/XMLSchema#string">In the present study, we demonstrate that other members of the INK4-family of cyclin dependent kinase inhibitors such as p15INK4b, p18INK4c and p19INK4d that bind directly to cdk4/6 or to complexes of cdk4/6 with D-type cyclins are all elevated.</dc:description>
    <j.2:journal rdf:resource="http://scai.fraunhofer.de/Journal/J Neural Transm"/>
    <rdfs:label rdf:datatype="http://www.w3.org/2001/XMLSchema#string">9869328</rdfs:label>
    <rdf:type rdf:resource="http://bio2rdf.org/pubmed_vocabulary:PubMedRecord"/>
  </rdf:Description>
  <rdf:Description rdf:about="http://bio2rdf.org/geneid:1019">
    <j.1:has_symbol rdf:datatype="http://www.w3.org/2001/XMLSchema#string">CDK4</j.1:has_symbol>
    <rdfs:label rdf:datatype="http://www.w3.org/2001/XMLSchema#string">1019</rdfs:label>
    <rdf:type rdf:resource="http://bio2rdf.org/geneid_vocabulary:Gene"/>
  </rdf:Description>
  <rdf:Description rdf:nodeID="A193">
    <j.4:has_type rdf:resource="http://doe-generated-ontology.com/OntoAD#C1515657"/>
    <rdf:type rdf:resource="http://www.biopax.org/release/biopax-level3.owl#Evidence"/>
  </rdf:Description>
  <rdf:Description rdf:nodeID="A194">
    <j.4:has_type rdf:resource="http://scai.fraunhofer.de/Invitro"/>
    <rdf:type rdf:resource="http://www.biopax.org/release/biopax-level3.owl#Evidence"/>
  </rdf:Description>
  <rdf:Description rdf:about="http://bio2rdf.org/pubmed:18570439">
    <dc:description rdf:datatype="http://www.w3.org/2001/XMLSchema#string">Here we show that glutaminyl cyclase (QC) catalyzes the formation of Aβ3(pE)-40/42 after amyloidogenic processing of APP in two different cell lines, applying specific ELISAs and Western blotting based on urea−PAGE. </dc:description>
    <j.2:journal rdf:resource="http://scai.fraunhofer.de/Journal/Biochemistry"/>
    <rdfs:label rdf:datatype="http://www.w3.org/2001/XMLSchema#string">18570439</rdfs:label>
    <rdf:type rdf:resource="http://bio2rdf.org/pubmed_vocabulary:PubMedRecord"/>
  </rdf:Description>
  <rdf:Description rdf:about="http://purl.uniprot.org/uniprot/Q9NZJ5">
    <j.5:encodedBy rdf:resource="http://bio2rdf.org/geneid:9451"/>
    <rdfs:label rdf:datatype="http://www.w3.org/2001/XMLSchema#string">Q9NZJ5</rdfs:label>
    <rdf:type rdf:resource="http://purl.uniprot.org/core/Protein"/>
  </rdf:Description>
  <rdf:Description rdf:nodeID="A195">
    <j.4:has_type rdf:resource="http://doe-generated-ontology.com/OntoAD#C1515657"/>
    <rdf:type rdf:resource="http://www.biopax.org/release/biopax-level3.owl#Evidence"/>
  </rdf:Description>
  <rdf:Description rdf:about="http://scai.fraunhofer.de/Interaction/CASP3 (pp) KCNIP3">
    <j.3:article rdf:resource="http://bio2rdf.org/pubmed:11278424"/>
    <j.0:evidence rdf:nodeID="A196"/>
    <j.5:participant rdf:resource="http://purl.uniprot.org/uniprot/Q9Y2W7"/>
    <j.5:participant rdf:resource="http://purl.uniprot.org/uniprot/P42574"/>
    <rdf:type rdf:resource="http://purl.uniprot.org/core/Interaction"/>
  </rdf:Description>
  <rdf:Description rdf:nodeID="A197">
    <j.4:has_type rdf:resource="http://scai.fraunhofer.de/Invitro"/>
    <rdf:type rdf:resource="http://www.biopax.org/release/biopax-level3.owl#Evidence"/>
  </rdf:Description>
  <rdf:Description rdf:about="http://scai.fraunhofer.de/Interaction/NAE1 (pp) UBA3">
    <j.3:article rdf:resource="http://bio2rdf.org/pubmed:10722740"/>
    <j.0:evidence rdf:nodeID="A198"/>
    <j.5:participant rdf:resource="http://purl.uniprot.org/uniprot/Q8TBC4"/>
    <j.5:participant rdf:resource="http://purl.uniprot.org/uniprot/Q13564"/>
    <rdf:type rdf:resource="http://purl.uniprot.org/core/Interaction"/>
  </rdf:Description>
  <rdf:Description rdf:about="http://scai.fraunhofer.de/Interaction/JUN (pp) FASLG">
    <j.3:article rdf:resource="http://bio2rdf.org/pubmed:11567045"/>
    <j.0:evidence rdf:nodeID="A183"/>
    <j.5:participant rdf:resource="http://purl.uniprot.org/uniprot/P48023"/>
    <j.5:participant rdf:resource="http://purl.uniprot.org/uniprot/P05412"/>
    <rdf:type rdf:resource="http://purl.uniprot.org/core/Interaction"/>
  </rdf:Description>
  <rdf:Description rdf:nodeID="A199">
    <j.4:has_type rdf:resource="http://scai.fraunhofer.de/Invitro"/>
    <rdf:type rdf:resource="http://www.biopax.org/release/biopax-level3.owl#Evidence"/>
  </rdf:Description>
  <rdf:Description rdf:about="http://scai.fraunhofer.de/Journal/Aging Cell">
    <rdf:type rdf:resource="http://bio2rdf.org/pubmed_vocabulary:Journal"/>
    <rdfs:label rdf:datatype="http://www.w3.org/2001/XMLSchema#string">Aging Cell</rdfs:label>
  </rdf:Description>
  <rdf:Description rdf:nodeID="A200">
    <j.4:has_type rdf:resource="http://scai.fraunhofer.de/Invitro"/>
    <rdf:type rdf:resource="http://www.biopax.org/release/biopax-level3.owl#Evidence"/>
  </rdf:Description>
  <rdf:Description rdf:about="http://purl.uniprot.org/uniprot/O75509">
    <j.5:encodedBy rdf:resource="http://bio2rdf.org/geneid:27242"/>
    <rdfs:label rdf:datatype="http://www.w3.org/2001/XMLSchema#string">O75509</rdfs:label>
    <rdf:type rdf:resource="http://purl.uniprot.org/core/Protein"/>
  </rdf:Description>
  <rdf:Description rdf:about="http://scai.fraunhofer.de/Interaction/CASP6 (pp) TUBA1B">
    <j.3:article rdf:resource="http://bio2rdf.org/pubmed:18487604"/>
    <j.0:evidence rdf:nodeID="A201"/>
    <j.5:participant rdf:resource="http://purl.uniprot.org/uniprot/P68363"/>
    <j.5:participant rdf:resource="http://purl.uniprot.org/uniprot/P55212"/>
    <rdf:type rdf:resource="http://purl.uniprot.org/core/Interaction"/>
  </rdf:Description>
  <rdf:Description rdf:about="http://purl.uniprot.org/uniprot/Q99683">
    <j.5:encodedBy rdf:resource="http://bio2rdf.org/geneid:4217"/>
    <rdfs:label rdf:datatype="http://www.w3.org/2001/XMLSchema#string">Q99683</rdfs:label>
    <rdf:type rdf:resource="http://purl.uniprot.org/core/Protein"/>
  </rdf:Description>
  <rdf:Description rdf:about="http://bio2rdf.org/geneid:3984">
    <j.1:has_symbol rdf:datatype="http://www.w3.org/2001/XMLSchema#string">LIMK1</j.1:has_symbol>
    <rdfs:label rdf:datatype="http://www.w3.org/2001/XMLSchema#string">3984</rdfs:label>
    <rdf:type rdf:resource="http://bio2rdf.org/geneid_vocabulary:Gene"/>
  </rdf:Description>
  <rdf:Description rdf:about="http://scai.fraunhofer.de/Interaction/CDK5 (pp) LMNB1">
    <j.3:article rdf:resource="http://bio2rdf.org/pubmed:21389115"/>
    <j.0:evidence rdf:nodeID="A47"/>
    <j.5:participant rdf:resource="http://purl.uniprot.org/uniprot/P20700"/>
    <j.5:participant rdf:resource="http://purl.uniprot.org/uniprot/Q00535"/>
    <rdf:type rdf:resource="http://purl.uniprot.org/core/Interaction"/>
  </rdf:Description>
  <rdf:Description rdf:about="http://scai.fraunhofer.de/Journal/Biochem Biophys Res Commun">
    <rdf:type rdf:resource="http://bio2rdf.org/pubmed_vocabulary:Journal"/>
    <rdfs:label rdf:datatype="http://www.w3.org/2001/XMLSchema#string">Biochem Biophys Res Commun</rdfs:label>
  </rdf:Description>
  <rdf:Description rdf:about="http://scai.fraunhofer.de/Journal/J Neuroimmunol">
    <rdf:type rdf:resource="http://bio2rdf.org/pubmed_vocabulary:Journal"/>
    <rdfs:label rdf:datatype="http://www.w3.org/2001/XMLSchema#string">J Neuroimmunol</rdfs:label>
  </rdf:Description>
  <rdf:Description rdf:about="http://bio2rdf.org/geneid:213">
    <j.1:has_symbol rdf:datatype="http://www.w3.org/2001/XMLSchema#string">ALB</j.1:has_symbol>
    <rdfs:label rdf:datatype="http://www.w3.org/2001/XMLSchema#string">213</rdfs:label>
    <rdf:type rdf:resource="http://bio2rdf.org/geneid_vocabulary:Gene"/>
  </rdf:Description>
  <rdf:Description rdf:nodeID="A95">
    <j.4:has_type rdf:resource="http://scai.fraunhofer.de/Invitro"/>
    <rdf:type rdf:resource="http://www.biopax.org/release/biopax-level3.owl#Evidence"/>
  </rdf:Description>
  <rdf:Description rdf:about="http://scai.fraunhofer.de/Interaction/CASP6 (pp) MAPT">
    <j.3:article rdf:resource="http://bio2rdf.org/pubmed:15356202"/>
    <j.0:evidence rdf:nodeID="A92"/>
    <j.5:participant rdf:resource="http://purl.uniprot.org/uniprot/P10636"/>
    <j.5:participant rdf:resource="http://purl.uniprot.org/uniprot/P55212"/>
    <rdf:type rdf:resource="http://purl.uniprot.org/core/Interaction"/>
  </rdf:Description>
  <rdf:Description rdf:about="http://bio2rdf.org/geneid:7465">
    <j.1:has_symbol rdf:datatype="http://www.w3.org/2001/XMLSchema#string">WEE1</j.1:has_symbol>
    <rdfs:label rdf:datatype="http://www.w3.org/2001/XMLSchema#string">7465</rdfs:label>
    <rdf:type rdf:resource="http://bio2rdf.org/geneid_vocabulary:Gene"/>
  </rdf:Description>
  <rdf:Description rdf:about="http://scai.fraunhofer.de/Journal/Curr Drug Targets">
    <rdf:type rdf:resource="http://bio2rdf.org/pubmed_vocabulary:Journal"/>
    <rdfs:label rdf:datatype="http://www.w3.org/2001/XMLSchema#string">Curr Drug Targets</rdfs:label>
  </rdf:Description>
  <rdf:Description rdf:nodeID="A202">
    <j.4:has_type rdf:resource="http://scai.fraunhofer.de/Invitro"/>
    <rdf:type rdf:resource="http://www.biopax.org/release/biopax-level3.owl#Evidence"/>
  </rdf:Description>
  <rdf:Description rdf:about="http://scai.fraunhofer.de/Interaction/MAPK14 (pp) ATF2">
    <j.3:article rdf:resource="http://bio2rdf.org/pubmed:15977985"/>
    <j.0:evidence rdf:nodeID="A203"/>
    <j.5:participant rdf:resource="http://purl.uniprot.org/uniprot/P15336"/>
    <j.5:participant rdf:resource="http://purl.uniprot.org/uniprot/Q16539"/>
    <rdf:type rdf:resource="http://purl.uniprot.org/core/Interaction"/>
  </rdf:Description>
  <rdf:Description rdf:about="http://purl.uniprot.org/uniprot/P04156">
    <j.5:encodedBy rdf:resource="http://bio2rdf.org/geneid:5621"/>
    <rdfs:label rdf:datatype="http://www.w3.org/2001/XMLSchema#string">P04156</rdfs:label>
    <rdf:type rdf:resource="http://purl.uniprot.org/core/Protein"/>
  </rdf:Description>
  <rdf:Description rdf:about="http://bio2rdf.org/pubmed:8537337">
    <dc:description rdf:datatype="http://www.w3.org/2001/XMLSchema#string">The alignment of the three APP encoding cDNA fragments found in the screening suggests that the region of APP involved in the binding is centered on the NPTY sequence, which is analogous to that present in the intracellular domains of the growth factor receptors interacting with the PID/PTB domain of Shc.</dc:description>
    <j.2:journal rdf:resource="http://scai.fraunhofer.de/Journal/J Biol Chem"/>
    <rdfs:label rdf:datatype="http://www.w3.org/2001/XMLSchema#string">8537337</rdfs:label>
    <rdf:type rdf:resource="http://bio2rdf.org/pubmed_vocabulary:PubMedRecord"/>
  </rdf:Description>
  <rdf:Description rdf:about="http://bio2rdf.org/geneid:27242">
    <j.1:has_symbol rdf:datatype="http://www.w3.org/2001/XMLSchema#string">TNFRSF21</j.1:has_symbol>
    <rdfs:label rdf:datatype="http://www.w3.org/2001/XMLSchema#string">27242</rdfs:label>
    <rdf:type rdf:resource="http://bio2rdf.org/geneid_vocabulary:Gene"/>
  </rdf:Description>
  <rdf:Description rdf:about="http://bio2rdf.org/geneid:-">
    <j.1:has_symbol rdf:datatype="http://www.w3.org/2001/XMLSchema#string">JNK</j.1:has_symbol>
    <j.1:has_symbol rdf:datatype="http://www.w3.org/2001/XMLSchema#string">PPP2R4</j.1:has_symbol>
    <j.1:has_symbol rdf:datatype="http://www.w3.org/2001/XMLSchema#string">BIM</j.1:has_symbol>
    <j.1:has_symbol rdf:datatype="http://www.w3.org/2001/XMLSchema#string">PERK</j.1:has_symbol>
    <rdf:type rdf:resource="http://bio2rdf.org/geneid_vocabulary:Gene"/>
    <j.1:has_symbol rdf:datatype="http://www.w3.org/2001/XMLSchema#string">PION</j.1:has_symbol>
    <j.1:has_symbol rdf:datatype="http://www.w3.org/2001/XMLSchema#string">TPKI</j.1:has_symbol>
    <j.1:has_symbol rdf:datatype="http://www.w3.org/2001/XMLSchema#string">IL1</j.1:has_symbol>
    <j.1:has_symbol rdf:datatype="http://www.w3.org/2001/XMLSchema#string">GS</j.1:has_symbol>
    <j.1:has_symbol rdf:datatype="http://www.w3.org/2001/XMLSchema#string">IRE1</j.1:has_symbol>
    <j.1:has_symbol rdf:datatype="http://www.w3.org/2001/XMLSchema#string">FAAD</j.1:has_symbol>
    <j.1:has_symbol rdf:datatype="http://www.w3.org/2001/XMLSchema#string">APPBP1</j.1:has_symbol>
    <rdfs:label rdf:datatype="http://www.w3.org/2001/XMLSchema#string">-</rdfs:label>
    <j.1:has_symbol rdf:datatype="http://www.w3.org/2001/XMLSchema#string">JNK3</j.1:has_symbol>
    <j.1:has_symbol rdf:datatype="http://www.w3.org/2001/XMLSchema#string">PKR</j.1:has_symbol>
  </rdf:Description>
  <rdf:Description rdf:about="http://bio2rdf.org/pubmed:19334058">
    <dc:description rdf:datatype="http://www.w3.org/2001/XMLSchema#string">In Alzheimer's disease, the basal forebrain cholinergic neurons are selectively vulnerable, putatively because of their expression of the cell death mediator p75(NTR) (the common neurotrophin receptor), and its interaction with proapoptotic ligands pro-nerve growth factor and amyloid-beta peptide.</dc:description>
    <j.2:journal rdf:resource="http://scai.fraunhofer.de/Journal/Ann Neurol"/>
    <rdfs:label rdf:datatype="http://www.w3.org/2001/XMLSchema#string">19334058</rdfs:label>
    <rdf:type rdf:resource="http://bio2rdf.org/pubmed_vocabulary:PubMedRecord"/>
  </rdf:Description>
  <rdf:Description rdf:about="http://scai.fraunhofer.de/Journal/J Cell Biochem">
    <rdf:type rdf:resource="http://bio2rdf.org/pubmed_vocabulary:Journal"/>
    <rdfs:label rdf:datatype="http://www.w3.org/2001/XMLSchema#string">J Cell Biochem</rdfs:label>
  </rdf:Description>
  <rdf:Description rdf:about="http://bio2rdf.org/pubmed:20144652">
    <dc:description rdf:datatype="http://www.w3.org/2001/XMLSchema#string">Within neuritic plaques, reticulon 3 (RTN3), a homolog of Nogo protein, appears to regulate the formation of both amyloid deposition via negative modulation of BACE1 activity and dystrophic neurites via the formation of RTN3 aggregates.</dc:description>
    <j.2:journal rdf:resource="http://scai.fraunhofer.de/Journal/Neurosci Biobehav Rev"/>
    <rdfs:label rdf:datatype="http://www.w3.org/2001/XMLSchema#string">20144652</rdfs:label>
    <rdf:type rdf:resource="http://bio2rdf.org/pubmed_vocabulary:PubMedRecord"/>
  </rdf:Description>
  <rdf:Description rdf:nodeID="A204">
    <j.4:has_type rdf:resource="http://scai.fraunhofer.de/Invitro"/>
    <rdf:type rdf:resource="http://www.biopax.org/release/biopax-level3.owl#Evidence"/>
  </rdf:Description>
  <rdf:Description rdf:about="http://bio2rdf.org/geneid:3416">
    <j.1:has_symbol rdf:datatype="http://www.w3.org/2001/XMLSchema#string">IDE</j.1:has_symbol>
    <rdfs:label rdf:datatype="http://www.w3.org/2001/XMLSchema#string">3416</rdfs:label>
    <rdf:type rdf:resource="http://bio2rdf.org/geneid_vocabulary:Gene"/>
  </rdf:Description>
  <rdf:Description rdf:about="http://purl.uniprot.org/uniprot/Q8NEB9">
    <j.5:encodedBy rdf:resource="http://bio2rdf.org/geneid:5289"/>
    <rdfs:label rdf:datatype="http://www.w3.org/2001/XMLSchema#string">Q8NEB9</rdfs:label>
    <rdf:type rdf:resource="http://purl.uniprot.org/core/Protein"/>
  </rdf:Description>
  <rdf:Description rdf:nodeID="A205">
    <j.4:has_type rdf:resource="http://scai.fraunhofer.de/Invitro"/>
    <rdf:type rdf:resource="http://www.biopax.org/release/biopax-level3.owl#Evidence"/>
  </rdf:Description>
  <rdf:Description rdf:about="http://scai.fraunhofer.de/Interaction/DYRK1A (pp) PSEN1">
    <j.3:article rdf:resource="http://bio2rdf.org/pubmed:20456003"/>
    <j.0:evidence rdf:nodeID="A109"/>
    <j.0:evidence rdf:nodeID="A117"/>
    <j.5:participant rdf:resource="http://purl.uniprot.org/uniprot/P49768"/>
    <j.5:participant rdf:resource="http://purl.uniprot.org/uniprot/Q13627"/>
    <rdf:type rdf:resource="http://purl.uniprot.org/core/Interaction"/>
  </rdf:Description>
  <rdf:Description rdf:about="http://scai.fraunhofer.de/Interaction/F2RL3 (pp) BACE1">
    <j.3:article rdf:resource="http://bio2rdf.org/pubmed:15671026"/>
    <j.0:evidence rdf:nodeID="A206"/>
    <j.5:participant rdf:resource="http://purl.uniprot.org/uniprot/P56817"/>
    <j.5:participant rdf:resource="http://purl.uniprot.org/uniprot/Q96RI0"/>
    <rdf:type rdf:resource="http://purl.uniprot.org/core/Interaction"/>
  </rdf:Description>
  <rdf:Description rdf:nodeID="A130">
    <j.4:has_type rdf:resource="http://scai.fraunhofer.de/Invitro"/>
    <rdf:type rdf:resource="http://www.biopax.org/release/biopax-level3.owl#Evidence"/>
  </rdf:Description>
  <rdf:Description rdf:nodeID="A207">
    <j.4:has_type rdf:resource="http://scai.fraunhofer.de/Invitro"/>
    <rdf:type rdf:resource="http://www.biopax.org/release/biopax-level3.owl#Evidence"/>
  </rdf:Description>
  <rdf:Description rdf:about="http://purl.uniprot.org/uniprot/Q9UBN7">
    <j.5:encodedBy rdf:resource="http://bio2rdf.org/geneid:10013"/>
    <rdfs:label rdf:datatype="http://www.w3.org/2001/XMLSchema#string">Q9UBN7</rdfs:label>
    <rdf:type rdf:resource="http://purl.uniprot.org/core/Protein"/>
  </rdf:Description>
  <rdf:Description rdf:about="http://bio2rdf.org/pubmed:15283956">
    <dc:description rdf:datatype="http://www.w3.org/2001/XMLSchema#string">These results demonstrate that peptides derived from the LDLR binding domain of ApoE block the function of nAChRs in hippocampal slices, an interaction that may have implications for AD.</dc:description>
    <j.2:journal rdf:resource="http://scai.fraunhofer.de/Journal/Neuroscience"/>
    <rdfs:label rdf:datatype="http://www.w3.org/2001/XMLSchema#string">15283956</rdfs:label>
    <rdf:type rdf:resource="http://bio2rdf.org/pubmed_vocabulary:PubMedRecord"/>
  </rdf:Description>
  <rdf:Description rdf:about="http://scai.fraunhofer.de/Interaction/PIN1 (pp) CDC25C">
    <j.3:article rdf:resource="http://bio2rdf.org/pubmed:14691750"/>
    <j.5:participant rdf:resource="http://purl.uniprot.org/uniprot/P30307"/>
    <j.5:participant rdf:resource="http://purl.uniprot.org/uniprot/Q13526"/>
    <rdf:type rdf:resource="http://purl.uniprot.org/core/Interaction"/>
  </rdf:Description>
  <rdf:Description rdf:nodeID="A208">
    <j.4:has_type rdf:resource="http://scai.fraunhofer.de/Invitro"/>
    <rdf:type rdf:resource="http://www.biopax.org/release/biopax-level3.owl#Evidence"/>
  </rdf:Description>
  <rdf:Description rdf:about="http://bio2rdf.org/pubmed:19458225">
    <dc:description rdf:datatype="http://www.w3.org/2001/XMLSchema#string">Interestingly, GPCs from AD patients exhibited elevated levels of glycogen synthase kinase 3beta (GSK-3beta, an enzyme known to phosphorylate beta-catenin), accompanied by an increase in phosphorylated beta-catenin and a decrease in nonphosphorylated beta-catenin compared with HC counterparts.</dc:description>
    <j.2:journal rdf:resource="http://scai.fraunhofer.de/Journal/J Neurosci"/>
    <rdfs:label rdf:datatype="http://www.w3.org/2001/XMLSchema#string">19458225</rdfs:label>
    <rdf:type rdf:resource="http://bio2rdf.org/pubmed_vocabulary:PubMedRecord"/>
  </rdf:Description>
  <rdf:Description rdf:about="http://bio2rdf.org/geneid:10519">
    <j.1:has_symbol rdf:datatype="http://www.w3.org/2001/XMLSchema#string">CIB1</j.1:has_symbol>
    <rdfs:label rdf:datatype="http://www.w3.org/2001/XMLSchema#string">10519</rdfs:label>
    <rdf:type rdf:resource="http://bio2rdf.org/geneid_vocabulary:Gene"/>
  </rdf:Description>
  <rdf:Description rdf:nodeID="A6">
    <j.4:has_type rdf:resource="http://scai.fraunhofer.de/Invitro"/>
    <rdf:type rdf:resource="http://www.biopax.org/release/biopax-level3.owl#Evidence"/>
  </rdf:Description>
  <rdf:Description rdf:about="http://scai.fraunhofer.de/Journal/Neurochem Res">
    <rdf:type rdf:resource="http://bio2rdf.org/pubmed_vocabulary:Journal"/>
    <rdfs:label rdf:datatype="http://www.w3.org/2001/XMLSchema#string">Neurochem Res</rdfs:label>
  </rdf:Description>
  <rdf:Description rdf:about="http://scai.fraunhofer.de/Interaction/PSEN1 (pp) GSK3B">
    <j.3:article rdf:resource="http://bio2rdf.org/pubmed:21238544"/>
    <j.0:evidence rdf:nodeID="A209"/>
    <j.0:evidence rdf:nodeID="A135"/>
    <j.5:participant rdf:resource="http://purl.uniprot.org/uniprot/P49841"/>
    <j.5:participant rdf:resource="http://purl.uniprot.org/uniprot/P49768"/>
    <rdf:type rdf:resource="http://purl.uniprot.org/core/Interaction"/>
  </rdf:Description>
  <rdf:Description rdf:about="http://bio2rdf.org/pubmed:16444902">
    <dc:description rdf:datatype="http://www.w3.org/2001/XMLSchema#string">Insulin and IGF-I may modulate brain levels of insulin degrading enzyme, which would also lead to an accumulation of Abeta amyloid.</dc:description>
    <j.2:journal rdf:resource="http://scai.fraunhofer.de/Journal/Neural Plast"/>
    <rdfs:label rdf:datatype="http://www.w3.org/2001/XMLSchema#string">16444902</rdfs:label>
    <rdf:type rdf:resource="http://bio2rdf.org/pubmed_vocabulary:PubMedRecord"/>
  </rdf:Description>
  <rdf:Description rdf:about="http://bio2rdf.org/pubmed:18636984">
    <dc:description rdf:datatype="http://www.w3.org/2001/XMLSchema#string">These findings establish HDAC6 as a tau-interacting protein and as a potential modulator of tau phosphorylation and accumulation.</dc:description>
    <j.2:journal rdf:resource="http://scai.fraunhofer.de/Journal/J Neurochem"/>
    <rdfs:label rdf:datatype="http://www.w3.org/2001/XMLSchema#string">18636984</rdfs:label>
    <rdf:type rdf:resource="http://bio2rdf.org/pubmed_vocabulary:PubMedRecord"/>
  </rdf:Description>
  <rdf:Description rdf:nodeID="A210">
    <j.4:has_type rdf:resource="http://scai.fraunhofer.de/Invitro"/>
    <rdf:type rdf:resource="http://www.biopax.org/release/biopax-level3.owl#Evidence"/>
  </rdf:Description>
  <rdf:Description rdf:about="http://bio2rdf.org/pubmed:7765750">
    <dc:description rdf:datatype="http://www.w3.org/2001/XMLSchema#string">The neuropathological demonstration of apolipoprotein E (apoE) within neuronal cytoplasm in a location suitable for proposed interaction with microtubule-associated protein tau and MAP2c has introduced a new view of neuronal neurobiology.</dc:description>
    <j.2:journal rdf:resource="http://scai.fraunhofer.de/Journal/Current Opinion in Biotechnology"/>
    <rdfs:label rdf:datatype="http://www.w3.org/2001/XMLSchema#string">7765750</rdfs:label>
    <rdf:type rdf:resource="http://bio2rdf.org/pubmed_vocabulary:PubMedRecord"/>
  </rdf:Description>
  <rdf:Description rdf:about="http://bio2rdf.org/geneid:7023">
    <j.1:has_symbol rdf:datatype="http://www.w3.org/2001/XMLSchema#string">TFAP4</j.1:has_symbol>
    <rdfs:label rdf:datatype="http://www.w3.org/2001/XMLSchema#string">7023</rdfs:label>
    <rdf:type rdf:resource="http://bio2rdf.org/geneid_vocabulary:Gene"/>
  </rdf:Description>
  <rdf:Description rdf:nodeID="A211">
    <j.4:has_type rdf:resource="http://scai.fraunhofer.de/Invitro"/>
    <rdf:type rdf:resource="http://www.biopax.org/release/biopax-level3.owl#Evidence"/>
  </rdf:Description>
  <rdf:Description rdf:about="http://bio2rdf.org/pubmed:18220524">
    <dc:description rdf:datatype="http://www.w3.org/2001/XMLSchema#string">APP physically associates with the NgR.</dc:description>
    <j.2:journal rdf:resource="http://scai.fraunhofer.de/Journal/Curr Alzheimer Res"/>
    <rdfs:label rdf:datatype="http://www.w3.org/2001/XMLSchema#string">18220524</rdfs:label>
    <rdf:type rdf:resource="http://bio2rdf.org/pubmed_vocabulary:PubMedRecord"/>
  </rdf:Description>
  <rdf:Description rdf:about="http://purl.uniprot.org/uniprot/P30291">
    <j.5:encodedBy rdf:resource="http://bio2rdf.org/geneid:7465"/>
    <rdfs:label rdf:datatype="http://www.w3.org/2001/XMLSchema#string">P30291</rdfs:label>
    <rdf:type rdf:resource="http://purl.uniprot.org/core/Protein"/>
  </rdf:Description>
  <rdf:Description rdf:about="http://purl.uniprot.org/uniprot/P01308">
    <j.5:encodedBy rdf:resource="http://bio2rdf.org/geneid:3630"/>
    <rdfs:label rdf:datatype="http://www.w3.org/2001/XMLSchema#string">P01308</rdfs:label>
    <rdf:type rdf:resource="http://purl.uniprot.org/core/Protein"/>
  </rdf:Description>
  <rdf:Description rdf:about="http://scai.fraunhofer.de/Interaction/MAPK14 (pp) MAP3K5">
    <j.3:article rdf:resource="http://bio2rdf.org/pubmed:15626821"/>
    <j.0:evidence rdf:nodeID="A212"/>
    <j.5:participant rdf:resource="http://purl.uniprot.org/uniprot/Q99683"/>
    <j.5:participant rdf:resource="http://purl.uniprot.org/uniprot/Q16539"/>
    <rdf:type rdf:resource="http://purl.uniprot.org/core/Interaction"/>
  </rdf:Description>
  <rdf:Description rdf:about="http://scai.fraunhofer.de/Interaction/PICALM (pp) XPOT">
    <j.3:article rdf:resource="http://bio2rdf.org/pubmed:20674675"/>
    <j.0:evidence rdf:nodeID="A213"/>
    <j.5:participant rdf:resource="http://purl.uniprot.org/uniprot/O43592"/>
    <j.5:participant rdf:resource="http://purl.uniprot.org/uniprot/Q13492"/>
    <rdf:type rdf:resource="http://purl.uniprot.org/core/Interaction"/>
  </rdf:Description>
  <rdf:Description rdf:nodeID="A214">
    <j.4:has_type rdf:resource="http://doe-generated-ontology.com/OntoAD#C1515657"/>
    <rdf:type rdf:resource="http://www.biopax.org/release/biopax-level3.owl#Evidence"/>
  </rdf:Description>
  <rdf:Description rdf:about="http://bio2rdf.org/pubmed:15658002">
    <dc:description rdf:datatype="http://www.w3.org/2001/XMLSchema#string">Moreover, SAPK/JNK- and p38-immunoprecipitated sub-cellular fractions enriched in abnormal hyperphosphorylated tau have the capacity to phosphorylate recombinat tau and c-Jun and ATF-2 which are specific substrates of SAPK/JNK and p38 in AD and PiD.</dc:description>
    <j.2:journal rdf:resource="http://scai.fraunhofer.de/Journal/Neurotox Res"/>
    <rdfs:label rdf:datatype="http://www.w3.org/2001/XMLSchema#string">15658002</rdfs:label>
    <rdf:type rdf:resource="http://bio2rdf.org/pubmed_vocabulary:PubMedRecord"/>
  </rdf:Description>
  <rdf:Description rdf:about="http://scai.fraunhofer.de/Journal/J Alzheimers Dis">
    <rdf:type rdf:resource="http://bio2rdf.org/pubmed_vocabulary:Journal"/>
    <rdfs:label rdf:datatype="http://www.w3.org/2001/XMLSchema#string">J Alzheimers Dis</rdfs:label>
  </rdf:Description>
  <rdf:Description rdf:nodeID="A215">
    <j.4:has_type rdf:resource="http://scai.fraunhofer.de/Invitro"/>
    <rdf:type rdf:resource="http://www.biopax.org/release/biopax-level3.owl#Evidence"/>
  </rdf:Description>
  <rdf:Description rdf:about="http://bio2rdf.org/geneid:11140">
    <j.1:has_symbol rdf:datatype="http://www.w3.org/2001/XMLSchema#string">CDC37</j.1:has_symbol>
    <rdfs:label rdf:datatype="http://www.w3.org/2001/XMLSchema#string">11140</rdfs:label>
    <rdf:type rdf:resource="http://bio2rdf.org/geneid_vocabulary:Gene"/>
  </rdf:Description>
  <rdf:Description rdf:about="http://bio2rdf.org/geneid:3725">
    <j.1:has_symbol rdf:datatype="http://www.w3.org/2001/XMLSchema#string">JUN</j.1:has_symbol>
    <rdfs:label rdf:datatype="http://www.w3.org/2001/XMLSchema#string">3725</rdfs:label>
    <rdf:type rdf:resource="http://bio2rdf.org/geneid_vocabulary:Gene"/>
  </rdf:Description>
  <rdf:Description rdf:about="http://bio2rdf.org/pubmed:17314098">
    <dc:description rdf:datatype="http://www.w3.org/2001/XMLSchema#string">Amyloid precursor protein and Presenilin1 interact with the adaptor GRB2 and modulate ERK 1,2 signaling.</dc:description>
    <j.2:journal rdf:resource="http://scai.fraunhofer.de/Journal/J Biol Chem"/>
    <rdfs:label rdf:datatype="http://www.w3.org/2001/XMLSchema#string">17314098</rdfs:label>
    <rdf:type rdf:resource="http://bio2rdf.org/pubmed_vocabulary:PubMedRecord"/>
  </rdf:Description>
  <rdf:Description rdf:about="http://purl.uniprot.org/uniprot/P42345">
    <j.5:encodedBy rdf:resource="http://bio2rdf.org/geneid:2475"/>
    <rdfs:label rdf:datatype="http://www.w3.org/2001/XMLSchema#string">P42345</rdfs:label>
    <rdf:type rdf:resource="http://purl.uniprot.org/core/Protein"/>
  </rdf:Description>
  <rdf:Description rdf:about="http://bio2rdf.org/pubmed:18487604">
    <dc:description rdf:datatype="http://www.w3.org/2001/XMLSchema#string">Caspase-6 cleavage of alpha-Tubulin, alpha-Actinin-4, Spinophilin, and Drebrin was confirmed.</dc:description>
    <j.2:journal rdf:resource="http://scai.fraunhofer.de/Journal/Mol Cell Proteomics"/>
    <rdfs:label rdf:datatype="http://www.w3.org/2001/XMLSchema#string">18487604</rdfs:label>
    <rdf:type rdf:resource="http://bio2rdf.org/pubmed_vocabulary:PubMedRecord"/>
  </rdf:Description>
  <rdf:Description rdf:nodeID="A216">
    <j.4:has_type rdf:resource="http://doe-generated-ontology.com/OntoAD#C1515657"/>
    <rdf:type rdf:resource="http://www.biopax.org/release/biopax-level3.owl#Evidence"/>
  </rdf:Description>
  <rdf:Description rdf:nodeID="A217">
    <j.4:has_type rdf:resource="http://scai.fraunhofer.de/Invitro"/>
    <rdf:type rdf:resource="http://www.biopax.org/release/biopax-level3.owl#Evidence"/>
  </rdf:Description>
  <rdf:Description rdf:about="http://bio2rdf.org/geneid:7157">
    <j.1:has_symbol rdf:datatype="http://www.w3.org/2001/XMLSchema#string">TP53</j.1:has_symbol>
    <rdfs:label rdf:datatype="http://www.w3.org/2001/XMLSchema#string">7157</rdfs:label>
    <rdf:type rdf:resource="http://bio2rdf.org/geneid_vocabulary:Gene"/>
  </rdf:Description>
  <rdf:Description rdf:about="http://bio2rdf.org/geneid:2745">
    <j.1:has_symbol rdf:datatype="http://www.w3.org/2001/XMLSchema#string">GLRX</j.1:has_symbol>
    <rdfs:label rdf:datatype="http://www.w3.org/2001/XMLSchema#string">2745</rdfs:label>
    <rdf:type rdf:resource="http://bio2rdf.org/geneid_vocabulary:Gene"/>
  </rdf:Description>
  <rdf:Description rdf:about="http://purl.uniprot.org/uniprot/P62158">
    <j.5:encodedBy rdf:resource="http://bio2rdf.org/geneid:808"/>
    <rdfs:label rdf:datatype="http://www.w3.org/2001/XMLSchema#string">P62158</rdfs:label>
    <rdf:type rdf:resource="http://purl.uniprot.org/core/Protein"/>
  </rdf:Description>
  <rdf:Description rdf:about="http://scai.fraunhofer.de/Journal/Ciba Foundation Symposium">
    <rdf:type rdf:resource="http://bio2rdf.org/pubmed_vocabulary:Journal"/>
    <rdfs:label rdf:datatype="http://www.w3.org/2001/XMLSchema#string">Ciba Foundation Symposium</rdfs:label>
  </rdf:Description>
  <rdf:Description rdf:about="http://purl.uniprot.org/uniprot/P00325">
    <j.5:encodedBy rdf:resource="http://bio2rdf.org/geneid:125"/>
    <rdfs:label rdf:datatype="http://www.w3.org/2001/XMLSchema#string">P00325</rdfs:label>
    <rdf:type rdf:resource="http://purl.uniprot.org/core/Protein"/>
  </rdf:Description>
  <rdf:Description rdf:about="http://purl.uniprot.org/uniprot/P15336">
    <j.5:encodedBy rdf:resource="http://bio2rdf.org/geneid:1386"/>
    <rdfs:label rdf:datatype="http://www.w3.org/2001/XMLSchema#string">P15336</rdfs:label>
    <rdf:type rdf:resource="http://purl.uniprot.org/core/Protein"/>
  </rdf:Description>
  <rdf:Description rdf:about="http://scai.fraunhofer.de/Interaction/IL1 (pp) APOE">
    <j.3:article rdf:resource="http://bio2rdf.org/pubmed:10850859"/>
    <j.0:evidence rdf:nodeID="A56"/>
    <j.5:participant rdf:resource="http://purl.uniprot.org/uniprot/P02649"/>
    <j.5:participant rdf:resource="http://purl.uniprot.org/uniprot/No_id_IL1"/>
    <rdf:type rdf:resource="http://purl.uniprot.org/core/Interaction"/>
  </rdf:Description>
  <rdf:Description rdf:nodeID="A218">
    <j.4:has_type rdf:resource="http://scai.fraunhofer.de/Invitro"/>
    <rdf:type rdf:resource="http://www.biopax.org/release/biopax-level3.owl#Evidence"/>
  </rdf:Description>
  <rdf:Description rdf:about="http://bio2rdf.org/geneid:6480">
    <j.1:has_symbol rdf:datatype="http://www.w3.org/2001/XMLSchema#string">ST6GAL1</j.1:has_symbol>
    <rdfs:label rdf:datatype="http://www.w3.org/2001/XMLSchema#string">6480</rdfs:label>
    <rdf:type rdf:resource="http://bio2rdf.org/geneid_vocabulary:Gene"/>
  </rdf:Description>
  <rdf:Description rdf:about="http://scai.fraunhofer.de/Interaction/PPP2R4 (pp) MAPT">
    <j.3:article rdf:resource="http://bio2rdf.org/pubmed:8529836"/>
    <j.0:evidence rdf:nodeID="A69"/>
    <j.5:participant rdf:resource="http://purl.uniprot.org/uniprot/P10636"/>
    <j.5:participant rdf:resource="http://purl.uniprot.org/uniprot/Q15257"/>
    <rdf:type rdf:resource="http://purl.uniprot.org/core/Interaction"/>
  </rdf:Description>
  <rdf:Description rdf:about="http://scai.fraunhofer.de/Journal/Biochim Biophys Acta">
    <rdf:type rdf:resource="http://bio2rdf.org/pubmed_vocabulary:Journal"/>
    <rdfs:label rdf:datatype="http://www.w3.org/2001/XMLSchema#string">Biochim Biophys Acta</rdfs:label>
  </rdf:Description>
  <rdf:Description rdf:about="http://scai.fraunhofer.de/Interaction/PRNP (pp) APP">
    <j.3:article rdf:resource="http://bio2rdf.org/pubmed:19822779"/>
    <j.0:evidence rdf:nodeID="A219"/>
    <j.0:evidence rdf:nodeID="A220"/>
    <j.5:participant rdf:resource="http://purl.uniprot.org/uniprot/P05067"/>
    <j.5:participant rdf:resource="http://purl.uniprot.org/uniprot/P04156"/>
    <rdf:type rdf:resource="http://purl.uniprot.org/core/Interaction"/>
  </rdf:Description>
  <rdf:Description rdf:about="http://bio2rdf.org/geneid:2">
    <j.1:has_symbol rdf:datatype="http://www.w3.org/2001/XMLSchema#string">A2M</j.1:has_symbol>
    <rdfs:label rdf:datatype="http://www.w3.org/2001/XMLSchema#string">2</rdfs:label>
    <rdf:type rdf:resource="http://bio2rdf.org/geneid_vocabulary:Gene"/>
  </rdf:Description>
  <rdf:Description rdf:nodeID="A187">
    <j.4:has_type rdf:resource="http://scai.fraunhofer.de/Invitro"/>
    <rdf:type rdf:resource="http://www.biopax.org/release/biopax-level3.owl#Evidence"/>
  </rdf:Description>
  <rdf:Description rdf:about="http://bio2rdf.org/pubmed:16014719">
    <dc:description rdf:datatype="http://www.w3.org/2001/XMLSchema#string">In vitro, Abl phosphorylated tau directly.</dc:description>
    <j.2:journal rdf:resource="http://scai.fraunhofer.de/Journal/J Neurosci"/>
    <rdfs:label rdf:datatype="http://www.w3.org/2001/XMLSchema#string">16014719</rdfs:label>
    <rdf:type rdf:resource="http://bio2rdf.org/pubmed_vocabulary:PubMedRecord"/>
  </rdf:Description>
  <rdf:Description rdf:nodeID="A1">
    <j.4:has_type rdf:resource="http://scai.fraunhofer.de/Invitro"/>
    <rdf:type rdf:resource="http://www.biopax.org/release/biopax-level3.owl#Evidence"/>
  </rdf:Description>
  <rdf:Description rdf:about="http://scai.fraunhofer.de/Journal/Neurology">
    <rdf:type rdf:resource="http://bio2rdf.org/pubmed_vocabulary:Journal"/>
    <rdfs:label rdf:datatype="http://www.w3.org/2001/XMLSchema#string">Neurology</rdfs:label>
  </rdf:Description>
  <rdf:Description rdf:about="http://bio2rdf.org/pubmed:17721864">
    <dc:description rdf:datatype="http://www.w3.org/2001/XMLSchema#string">OBJECTIVE: LR11 (aka sorLA) is a multifunctional neuronal receptor that binds apolipoprotein E and interacts with amyloid precursor protein to regulate amyloidogenesis.</dc:description>
    <j.2:journal rdf:resource="http://scai.fraunhofer.de/Journal/Annals of Neurology"/>
    <rdfs:label rdf:datatype="http://www.w3.org/2001/XMLSchema#string">17721864</rdfs:label>
    <rdf:type rdf:resource="http://bio2rdf.org/pubmed_vocabulary:PubMedRecord"/>
  </rdf:Description>
  <rdf:Description rdf:nodeID="A221">
    <j.4:has_type rdf:resource="http://scai.fraunhofer.de/Invitro"/>
    <rdf:type rdf:resource="http://www.biopax.org/release/biopax-level3.owl#Evidence"/>
  </rdf:Description>
  <rdf:Description rdf:about="http://scai.fraunhofer.de/Interaction/PIN1 (pp) WEE1">
    <j.3:article rdf:resource="http://bio2rdf.org/pubmed:14691750"/>
    <j.5:participant rdf:resource="http://purl.uniprot.org/uniprot/P30291"/>
    <j.5:participant rdf:resource="http://purl.uniprot.org/uniprot/Q13526"/>
    <rdf:type rdf:resource="http://purl.uniprot.org/core/Interaction"/>
  </rdf:Description>
  <rdf:Description rdf:nodeID="A23">
    <j.4:has_type rdf:resource="http://scai.fraunhofer.de/Invitro"/>
    <rdf:type rdf:resource="http://www.biopax.org/release/biopax-level3.owl#Evidence"/>
  </rdf:Description>
  <rdf:Description rdf:about="http://bio2rdf.org/geneid:26088">
    <j.1:has_symbol rdf:datatype="http://www.w3.org/2001/XMLSchema#string">GGA1</j.1:has_symbol>
    <rdfs:label rdf:datatype="http://www.w3.org/2001/XMLSchema#string">26088</rdfs:label>
    <rdf:type rdf:resource="http://bio2rdf.org/geneid_vocabulary:Gene"/>
  </rdf:Description>
  <rdf:Description rdf:about="http://scai.fraunhofer.de/Interaction/A2M (pp) TGFB1">
    <j.3:article rdf:resource="http://bio2rdf.org/pubmed:14678766"/>
    <j.0:evidence rdf:nodeID="A150"/>
    <j.5:participant rdf:resource="http://purl.uniprot.org/uniprot/P01137"/>
    <j.5:participant rdf:resource="http://purl.uniprot.org/uniprot/P01023"/>
    <rdf:type rdf:resource="http://purl.uniprot.org/core/Interaction"/>
  </rdf:Description>
  <rdf:Description rdf:about="http://bio2rdf.org/geneid:6709">
    <j.1:has_symbol rdf:datatype="http://www.w3.org/2001/XMLSchema#string">SPTAN1</j.1:has_symbol>
    <rdfs:label rdf:datatype="http://www.w3.org/2001/XMLSchema#string">6709</rdfs:label>
    <rdf:type rdf:resource="http://bio2rdf.org/geneid_vocabulary:Gene"/>
  </rdf:Description>
  <rdf:Description rdf:about="http://purl.uniprot.org/uniprot/Q8TBC4">
    <j.5:encodedBy rdf:resource="http://bio2rdf.org/geneid:9039"/>
    <rdfs:label rdf:datatype="http://www.w3.org/2001/XMLSchema#string">Q8TBC4</rdfs:label>
    <rdf:type rdf:resource="http://purl.uniprot.org/core/Protein"/>
  </rdf:Description>
  <rdf:Description rdf:nodeID="A222">
    <j.4:has_type rdf:resource="http://scai.fraunhofer.de/Invitro"/>
    <rdf:type rdf:resource="http://www.biopax.org/release/biopax-level3.owl#Evidence"/>
  </rdf:Description>
  <rdf:Description rdf:about="http://bio2rdf.org/pubmed:17828772">
    <dc:description rdf:datatype="http://www.w3.org/2001/XMLSchema#string">The FE65 PTB1 domain also interacts with two cell surface lipoproteins receptors, the low-density lipoprotein receptor-related protein (LRP) and ApoEr2, forming trimeric complexes with APP.</dc:description>
    <j.2:journal rdf:resource="http://scai.fraunhofer.de/Journal/Journal of Neuroscience Research"/>
    <rdfs:label rdf:datatype="http://www.w3.org/2001/XMLSchema#string">17828772</rdfs:label>
    <rdf:type rdf:resource="http://bio2rdf.org/pubmed_vocabulary:PubMedRecord"/>
  </rdf:Description>
  <rdf:Description rdf:nodeID="A124">
    <j.4:has_type rdf:resource="http://scai.fraunhofer.de/Invitro"/>
    <rdf:type rdf:resource="http://www.biopax.org/release/biopax-level3.owl#Evidence"/>
  </rdf:Description>
  <rdf:Description rdf:about="http://bio2rdf.org/geneid:4968">
    <j.1:has_symbol rdf:datatype="http://www.w3.org/2001/XMLSchema#string">OGG1</j.1:has_symbol>
    <rdfs:label rdf:datatype="http://www.w3.org/2001/XMLSchema#string">4968</rdfs:label>
    <rdf:type rdf:resource="http://bio2rdf.org/geneid_vocabulary:Gene"/>
  </rdf:Description>
  <rdf:Description rdf:about="http://bio2rdf.org/geneid:4087">
    <j.1:has_symbol rdf:datatype="http://www.w3.org/2001/XMLSchema#string">SMAD2</j.1:has_symbol>
    <rdfs:label rdf:datatype="http://www.w3.org/2001/XMLSchema#string">4087</rdfs:label>
    <rdf:type rdf:resource="http://bio2rdf.org/geneid_vocabulary:Gene"/>
  </rdf:Description>
  <rdf:Description rdf:about="http://bio2rdf.org/pubmed:19221404">
    <dc:description rdf:datatype="http://www.w3.org/2001/XMLSchema#string">Peripheral insulin resistance related intense interactions between JNK, GSK3, FOXO factors, and p53, which may lead to apoptotic neuronal death, are outlined in a postulate.</dc:description>
    <j.2:journal rdf:resource="http://scai.fraunhofer.de/Journal/J Alzheimers Dis"/>
    <rdfs:label rdf:datatype="http://www.w3.org/2001/XMLSchema#string">19221404</rdfs:label>
    <rdf:type rdf:resource="http://bio2rdf.org/pubmed_vocabulary:PubMedRecord"/>
  </rdf:Description>
  <rdf:Description rdf:about="http://scai.fraunhofer.de/Interaction/IGF1R (pp) LRP2">
    <j.3:article rdf:resource="http://bio2rdf.org/pubmed:20351102"/>
    <j.0:evidence rdf:nodeID="A223"/>
    <j.5:participant rdf:resource="http://purl.uniprot.org/uniprot/P98164"/>
    <j.5:participant rdf:resource="http://purl.uniprot.org/uniprot/P08069"/>
    <rdf:type rdf:resource="http://purl.uniprot.org/core/Interaction"/>
  </rdf:Description>
  <rdf:Description rdf:about="http://bio2rdf.org/pubmed:11212302">
    <dc:description rdf:datatype="http://www.w3.org/2001/XMLSchema#string">In the absence of an activating signal, phosphorylation of beta-catenin by glycogen synthase kinase 3 (GSK3) acting in conjunction with adenomatous polyposis coli and axin/conductin causes beta-catenin to interact with the beta-transducin repeat-containing protein which results in its ubiquitination and degradation.</dc:description>
    <j.2:journal rdf:resource="http://scai.fraunhofer.de/Journal/Cellular and Molecular Life Sciences"/>
    <rdfs:label rdf:datatype="http://www.w3.org/2001/XMLSchema#string">11212302</rdfs:label>
    <rdf:type rdf:resource="http://bio2rdf.org/pubmed_vocabulary:PubMedRecord"/>
  </rdf:Description>
  <rdf:Description rdf:about="http://purl.uniprot.org/uniprot/P37231">
    <j.5:encodedBy rdf:resource="http://bio2rdf.org/geneid:5468"/>
    <rdfs:label rdf:datatype="http://www.w3.org/2001/XMLSchema#string">P37231</rdfs:label>
    <rdf:type rdf:resource="http://purl.uniprot.org/core/Protein"/>
  </rdf:Description>
  <rdf:Description rdf:nodeID="A224">
    <j.4:has_type rdf:resource="http://scai.fraunhofer.de/Invitro"/>
    <rdf:type rdf:resource="http://www.biopax.org/release/biopax-level3.owl#Evidence"/>
  </rdf:Description>
  <rdf:Description rdf:about="http://bio2rdf.org/geneid:4741">
    <j.1:has_symbol rdf:datatype="http://www.w3.org/2001/XMLSchema#string">NEFM</j.1:has_symbol>
    <rdfs:label rdf:datatype="http://www.w3.org/2001/XMLSchema#string">4741</rdfs:label>
    <rdf:type rdf:resource="http://bio2rdf.org/geneid_vocabulary:Gene"/>
  </rdf:Description>
  <rdf:Description rdf:about="http://bio2rdf.org/geneid:1808">
    <j.1:has_symbol rdf:datatype="http://www.w3.org/2001/XMLSchema#string">DPYSL2</j.1:has_symbol>
    <rdfs:label rdf:datatype="http://www.w3.org/2001/XMLSchema#string">1808</rdfs:label>
    <rdf:type rdf:resource="http://bio2rdf.org/geneid_vocabulary:Gene"/>
  </rdf:Description>
  <rdf:Description rdf:nodeID="A225">
    <j.4:has_type rdf:resource="http://scai.fraunhofer.de/Invitro"/>
    <rdf:type rdf:resource="http://www.biopax.org/release/biopax-level3.owl#Evidence"/>
  </rdf:Description>
  <rdf:Description rdf:about="http://scai.fraunhofer.de/Interaction/APBB1 (pp) MAPT">
    <j.3:article rdf:resource="http://bio2rdf.org/pubmed:15686969"/>
    <j.0:evidence rdf:nodeID="A226"/>
    <j.0:evidence rdf:nodeID="A227"/>
    <j.5:participant rdf:resource="http://purl.uniprot.org/uniprot/P10636"/>
    <j.5:participant rdf:resource="http://purl.uniprot.org/uniprot/O00213"/>
    <rdf:type rdf:resource="http://purl.uniprot.org/core/Interaction"/>
  </rdf:Description>
  <rdf:Description rdf:nodeID="A201">
    <j.4:has_type rdf:resource="http://scai.fraunhofer.de/Invitro"/>
    <rdf:type rdf:resource="http://www.biopax.org/release/biopax-level3.owl#Evidence"/>
  </rdf:Description>
  <rdf:Description rdf:about="http://scai.fraunhofer.de/Interaction/GRK2 (pp) MAPT">
    <j.3:article rdf:resource="http://bio2rdf.org/pubmed:17146290"/>
    <j.0:evidence rdf:nodeID="A228"/>
    <j.5:participant rdf:resource="http://purl.uniprot.org/uniprot/P10636"/>
    <j.5:participant rdf:resource="http://purl.uniprot.org/uniprot/No_id_GRK2"/>
    <rdf:type rdf:resource="http://purl.uniprot.org/core/Interaction"/>
  </rdf:Description>
  <rdf:Description rdf:nodeID="A11">
    <j.4:has_type rdf:resource="http://scai.fraunhofer.de/Invitro"/>
    <rdf:type rdf:resource="http://www.biopax.org/release/biopax-level3.owl#Evidence"/>
  </rdf:Description>
  <rdf:Description rdf:nodeID="A122">
    <j.4:has_type rdf:resource="http://scai.fraunhofer.de/Invitro"/>
    <rdf:type rdf:resource="http://www.biopax.org/release/biopax-level3.owl#Evidence"/>
  </rdf:Description>
  <rdf:Description rdf:nodeID="A41">
    <j.4:has_type rdf:resource="http://scai.fraunhofer.de/Invitro"/>
    <rdf:type rdf:resource="http://www.biopax.org/release/biopax-level3.owl#Evidence"/>
  </rdf:Description>
  <rdf:Description rdf:about="http://purl.uniprot.org/uniprot/P02647">
    <j.5:encodedBy rdf:resource="http://bio2rdf.org/geneid:335"/>
    <rdfs:label rdf:datatype="http://www.w3.org/2001/XMLSchema#string">P02647</rdfs:label>
    <rdf:type rdf:resource="http://purl.uniprot.org/core/Protein"/>
  </rdf:Description>
  <rdf:Description rdf:about="http://scai.fraunhofer.de/Interaction/APP (pp) MAPK8">
    <j.3:article rdf:resource="http://bio2rdf.org/pubmed:19038340"/>
    <j.0:evidence rdf:nodeID="A229"/>
    <j.5:participant rdf:resource="http://purl.uniprot.org/uniprot/P45983"/>
    <j.5:participant rdf:resource="http://purl.uniprot.org/uniprot/P05067"/>
    <rdf:type rdf:resource="http://purl.uniprot.org/core/Interaction"/>
  </rdf:Description>
  <rdf:Description rdf:about="http://scai.fraunhofer.de/Journal/Japanese journal of psychopharmacology">
    <rdf:type rdf:resource="http://bio2rdf.org/pubmed_vocabulary:Journal"/>
    <rdfs:label rdf:datatype="http://www.w3.org/2001/XMLSchema#string">Japanese journal of psychopharmacology</rdfs:label>
  </rdf:Description>
  <rdf:Description rdf:about="http://bio2rdf.org/pubmed:19129379">
    <dc:description rdf:datatype="http://www.w3.org/2001/XMLSchema#string">Single and double immunohistochemical staining demonstrated marked immunoreactivity, for both Flt-1 and its ligand VEGF, in association with microglia and Abeta deposits in AD, but not ND, brain tissue.</dc:description>
    <j.2:journal rdf:resource="http://scai.fraunhofer.de/Journal/J Neurosci"/>
    <rdfs:label rdf:datatype="http://www.w3.org/2001/XMLSchema#string">19129379</rdfs:label>
    <rdf:type rdf:resource="http://bio2rdf.org/pubmed_vocabulary:PubMedRecord"/>
  </rdf:Description>
  <rdf:Description rdf:nodeID="A230">
    <j.4:has_type rdf:resource="http://scai.fraunhofer.de/Invitro"/>
    <rdf:type rdf:resource="http://www.biopax.org/release/biopax-level3.owl#Evidence"/>
  </rdf:Description>
  <rdf:Description rdf:about="http://scai.fraunhofer.de/Journal/J Neurosci Res">
    <rdf:type rdf:resource="http://bio2rdf.org/pubmed_vocabulary:Journal"/>
    <rdfs:label rdf:datatype="http://www.w3.org/2001/XMLSchema#string">J Neurosci Res</rdfs:label>
  </rdf:Description>
  <rdf:Description rdf:about="http://scai.fraunhofer.de/Interaction/ABCG2 (pp) APP">
    <j.3:article rdf:resource="http://bio2rdf.org/pubmed:19403814"/>
    <j.0:evidence rdf:nodeID="A231"/>
    <j.0:evidence rdf:nodeID="A232"/>
    <j.0:evidence rdf:nodeID="A233"/>
    <j.5:participant rdf:resource="http://purl.uniprot.org/uniprot/P05067"/>
    <j.5:participant rdf:resource="http://purl.uniprot.org/uniprot/Q9UNQ0"/>
    <rdf:type rdf:resource="http://purl.uniprot.org/core/Interaction"/>
  </rdf:Description>
  <rdf:Description rdf:about="http://scai.fraunhofer.de/Interaction/CSF1 (pp) CSF1R">
    <j.3:article rdf:resource="http://bio2rdf.org/pubmed:9144231"/>
    <j.0:evidence rdf:nodeID="A234"/>
    <j.5:participant rdf:resource="http://purl.uniprot.org/uniprot/P07333"/>
    <j.5:participant rdf:resource="http://purl.uniprot.org/uniprot/P09603"/>
    <rdf:type rdf:resource="http://purl.uniprot.org/core/Interaction"/>
  </rdf:Description>
  <rdf:Description rdf:about="http://purl.uniprot.org/uniprot/P50406">
    <j.5:encodedBy rdf:resource="http://bio2rdf.org/geneid:3362"/>
    <rdfs:label rdf:datatype="http://www.w3.org/2001/XMLSchema#string">P50406</rdfs:label>
    <rdf:type rdf:resource="http://purl.uniprot.org/core/Protein"/>
  </rdf:Description>
  <rdf:Description rdf:about="http://purl.uniprot.org/uniprot/P55786">
    <j.5:encodedBy rdf:resource="http://bio2rdf.org/geneid:9520"/>
    <rdfs:label rdf:datatype="http://www.w3.org/2001/XMLSchema#string">P55786</rdfs:label>
    <rdf:type rdf:resource="http://purl.uniprot.org/core/Protein"/>
  </rdf:Description>
  <rdf:Description rdf:about="http://scai.fraunhofer.de/Interaction/IL1 (pp) SERPINA3">
    <j.3:article rdf:resource="http://bio2rdf.org/pubmed:10850859"/>
    <j.0:evidence rdf:nodeID="A235"/>
    <j.5:participant rdf:resource="http://purl.uniprot.org/uniprot/P01011"/>
    <j.5:participant rdf:resource="http://purl.uniprot.org/uniprot/No_id_IL1"/>
    <rdf:type rdf:resource="http://purl.uniprot.org/core/Interaction"/>
  </rdf:Description>
  <rdf:Description rdf:nodeID="A190">
    <j.4:has_type rdf:resource="http://scai.fraunhofer.de/Invitro"/>
    <rdf:type rdf:resource="http://www.biopax.org/release/biopax-level3.owl#Evidence"/>
  </rdf:Description>
  <rdf:Description rdf:about="http://bio2rdf.org/pubmed:15977985">
    <dc:description rdf:datatype="http://www.w3.org/2001/XMLSchema#string">Moreover, SAPK/JNK- and p38-immunoprecipitated sub-cellular fractions enriched in abnormal hyperphosphorylated tau have the capacity to phosphorylate recombinant tau and c-Jun and ATF-2 which are specific substrates of SAPK/JNK and p38 in AD and PiD.</dc:description>
    <j.2:journal rdf:resource="http://scai.fraunhofer.de/Journal/Current Alzheimer Research"/>
    <rdfs:label rdf:datatype="http://www.w3.org/2001/XMLSchema#string">15977985</rdfs:label>
    <rdf:type rdf:resource="http://bio2rdf.org/pubmed_vocabulary:PubMedRecord"/>
  </rdf:Description>
  <rdf:Description rdf:about="http://bio2rdf.org/geneid:10513">
    <j.1:has_symbol rdf:datatype="http://www.w3.org/2001/XMLSchema#string">APPBP2</j.1:has_symbol>
    <rdfs:label rdf:datatype="http://www.w3.org/2001/XMLSchema#string">10513</rdfs:label>
    <rdf:type rdf:resource="http://bio2rdf.org/geneid_vocabulary:Gene"/>
  </rdf:Description>
  <rdf:Description rdf:nodeID="A236">
    <j.4:has_type rdf:resource="http://scai.fraunhofer.de/Invitro"/>
    <rdf:type rdf:resource="http://www.biopax.org/release/biopax-level3.owl#Evidence"/>
  </rdf:Description>
  <rdf:Description rdf:about="http://scai.fraunhofer.de/Interaction/DSTN (pp) LIMK1">
    <j.3:article rdf:resource="http://bio2rdf.org/pubmed:16775141"/>
    <j.0:evidence rdf:nodeID="A237"/>
    <j.5:participant rdf:resource="http://purl.uniprot.org/uniprot/P53667"/>
    <j.5:participant rdf:resource="http://purl.uniprot.org/uniprot/P60981"/>
    <rdf:type rdf:resource="http://purl.uniprot.org/core/Interaction"/>
  </rdf:Description>
  <rdf:Description rdf:about="http://bio2rdf.org/geneid:2475">
    <j.1:has_symbol rdf:datatype="http://www.w3.org/2001/XMLSchema#string">MTOR</j.1:has_symbol>
    <rdfs:label rdf:datatype="http://www.w3.org/2001/XMLSchema#string">2475</rdfs:label>
    <rdf:type rdf:resource="http://bio2rdf.org/geneid_vocabulary:Gene"/>
  </rdf:Description>
  <rdf:Description rdf:nodeID="A68">
    <j.4:has_type rdf:resource="http://scai.fraunhofer.de/Invitro"/>
    <rdf:type rdf:resource="http://www.biopax.org/release/biopax-level3.owl#Evidence"/>
  </rdf:Description>
  <rdf:Description rdf:about="http://purl.uniprot.org/uniprot/P14136">
    <j.5:encodedBy rdf:resource="http://bio2rdf.org/geneid:2670"/>
    <rdfs:label rdf:datatype="http://www.w3.org/2001/XMLSchema#string">P14136</rdfs:label>
    <rdf:type rdf:resource="http://purl.uniprot.org/core/Protein"/>
  </rdf:Description>
  <rdf:Description rdf:about="http://purl.uniprot.org/uniprot/P29353">
    <j.5:encodedBy rdf:resource="http://bio2rdf.org/geneid:6464"/>
    <rdfs:label rdf:datatype="http://www.w3.org/2001/XMLSchema#string">P29353</rdfs:label>
    <rdf:type rdf:resource="http://purl.uniprot.org/core/Protein"/>
  </rdf:Description>
  <rdf:Description rdf:about="http://scai.fraunhofer.de/Journal/Ann N Y Acad Sci">
    <rdf:type rdf:resource="http://bio2rdf.org/pubmed_vocabulary:Journal"/>
    <rdfs:label rdf:datatype="http://www.w3.org/2001/XMLSchema#string">Ann N Y Acad Sci</rdfs:label>
  </rdf:Description>
  <rdf:Description rdf:nodeID="A238">
    <j.4:has_type rdf:resource="http://scai.fraunhofer.de/Invitro"/>
    <rdf:type rdf:resource="http://www.biopax.org/release/biopax-level3.owl#Evidence"/>
  </rdf:Description>
  <rdf:Description rdf:about="http://bio2rdf.org/geneid:4217">
    <j.1:has_symbol rdf:datatype="http://www.w3.org/2001/XMLSchema#string">MAP3K5</j.1:has_symbol>
    <rdfs:label rdf:datatype="http://www.w3.org/2001/XMLSchema#string">4217</rdfs:label>
    <rdf:type rdf:resource="http://bio2rdf.org/geneid_vocabulary:Gene"/>
  </rdf:Description>
  <rdf:Description rdf:about="http://purl.uniprot.org/uniprot/O00198">
    <j.5:encodedBy rdf:resource="http://bio2rdf.org/geneid:8739"/>
    <rdfs:label rdf:datatype="http://www.w3.org/2001/XMLSchema#string">O00198</rdfs:label>
    <rdf:type rdf:resource="http://purl.uniprot.org/core/Protein"/>
  </rdf:Description>
  <rdf:Description rdf:nodeID="A239">
    <j.4:has_type rdf:resource="http://doe-generated-ontology.com/OntoAD#C1515657"/>
    <rdf:type rdf:resource="http://www.biopax.org/release/biopax-level3.owl#Evidence"/>
  </rdf:Description>
  <rdf:Description rdf:about="http://scai.fraunhofer.de/Journal/Proc Natl Acad Sci U S A">
    <rdf:type rdf:resource="http://bio2rdf.org/pubmed_vocabulary:Journal"/>
    <rdfs:label rdf:datatype="http://www.w3.org/2001/XMLSchema#string">Proc Natl Acad Sci U S A</rdfs:label>
  </rdf:Description>
  <rdf:Description rdf:about="http://purl.uniprot.org/uniprot/Q02818">
    <j.5:encodedBy rdf:resource="http://bio2rdf.org/geneid:4924"/>
    <rdfs:label rdf:datatype="http://www.w3.org/2001/XMLSchema#string">Q02818</rdfs:label>
    <rdf:type rdf:resource="http://purl.uniprot.org/core/Protein"/>
  </rdf:Description>
  <rdf:Description rdf:about="http://purl.uniprot.org/uniprot/No_id_JNK3">
    <j.5:encodedBy rdf:resource="http://bio2rdf.org/geneid:-"/>
    <rdfs:label rdf:datatype="http://www.w3.org/2001/XMLSchema#string">No_id_JNK3</rdfs:label>
    <rdf:type rdf:resource="http://purl.uniprot.org/core/Protein"/>
  </rdf:Description>
  <rdf:Description rdf:about="http://bio2rdf.org/geneid:351">
    <j.1:has_symbol rdf:datatype="http://www.w3.org/2001/XMLSchema#string">APP</j.1:has_symbol>
    <rdfs:label rdf:datatype="http://www.w3.org/2001/XMLSchema#string">351</rdfs:label>
    <rdf:type rdf:resource="http://bio2rdf.org/geneid_vocabulary:Gene"/>
  </rdf:Description>
  <rdf:Description rdf:about="http://purl.uniprot.org/uniprot/P02778">
    <j.5:encodedBy rdf:resource="http://bio2rdf.org/geneid:3627"/>
    <rdfs:label rdf:datatype="http://www.w3.org/2001/XMLSchema#string">P02778</rdfs:label>
    <rdf:type rdf:resource="http://purl.uniprot.org/core/Protein"/>
  </rdf:Description>
  <rdf:Description rdf:nodeID="A240">
    <j.4:has_type rdf:resource="http://doe-generated-ontology.com/OntoAD#C1515657"/>
    <rdf:type rdf:resource="http://www.biopax.org/release/biopax-level3.owl#Evidence"/>
  </rdf:Description>
  <rdf:Description rdf:about="http://bio2rdf.org/pubmed:17091494">
    <dc:description rdf:datatype="http://www.w3.org/2001/XMLSchema#string">Ser727 of STAT1 can be phosphorylated by diverse kinases, such as phosphatidylinositol 3-kinase/Akt, calcium/calmodulin-dependent kinase II, protein kinase Cë, and MAPKs.</dc:description>
    <j.2:journal rdf:resource="http://scai.fraunhofer.de/Journal/Glia"/>
    <rdfs:label rdf:datatype="http://www.w3.org/2001/XMLSchema#string">17091494</rdfs:label>
    <rdf:type rdf:resource="http://bio2rdf.org/pubmed_vocabulary:PubMedRecord"/>
  </rdf:Description>
  <rdf:Description rdf:about="http://scai.fraunhofer.de/Interaction/CDK5 (pp) GOLGA2">
    <j.3:article rdf:resource="http://bio2rdf.org/pubmed:18480410"/>
    <j.0:evidence rdf:nodeID="A241"/>
    <j.5:participant rdf:resource="http://purl.uniprot.org/uniprot/Q08379"/>
    <j.5:participant rdf:resource="http://purl.uniprot.org/uniprot/Q00535"/>
    <rdf:type rdf:resource="http://purl.uniprot.org/core/Interaction"/>
  </rdf:Description>
  <rdf:Description rdf:about="http://scai.fraunhofer.de/Interaction/NTRK1 (pp) NGF">
    <j.3:article rdf:resource="http://bio2rdf.org/pubmed:16856868"/>
    <j.0:evidence rdf:nodeID="A211"/>
    <j.5:participant rdf:resource="http://purl.uniprot.org/uniprot/P01138"/>
    <j.5:participant rdf:resource="http://purl.uniprot.org/uniprot/P04629"/>
    <rdf:type rdf:resource="http://purl.uniprot.org/core/Interaction"/>
  </rdf:Description>
  <rdf:Description rdf:about="http://bio2rdf.org/geneid:1234">
    <j.1:has_symbol rdf:datatype="http://www.w3.org/2001/XMLSchema#string">CCR5</j.1:has_symbol>
    <rdfs:label rdf:datatype="http://www.w3.org/2001/XMLSchema#string">1234</rdfs:label>
    <rdf:type rdf:resource="http://bio2rdf.org/geneid_vocabulary:Gene"/>
  </rdf:Description>
  <rdf:Description rdf:about="http://bio2rdf.org/geneid:356">
    <j.1:has_symbol rdf:datatype="http://www.w3.org/2001/XMLSchema#string">FASLG</j.1:has_symbol>
    <rdfs:label rdf:datatype="http://www.w3.org/2001/XMLSchema#string">356</rdfs:label>
    <rdf:type rdf:resource="http://bio2rdf.org/geneid_vocabulary:Gene"/>
  </rdf:Description>
  <rdf:Description rdf:nodeID="A242">
    <j.4:has_type rdf:resource="http://scai.fraunhofer.de/Invitro"/>
    <rdf:type rdf:resource="http://www.biopax.org/release/biopax-level3.owl#Evidence"/>
  </rdf:Description>
  <rdf:Description rdf:about="http://scai.fraunhofer.de/Journal/Zhongguo Zhong Xi Yi Jie He Za Zhi">
    <rdf:type rdf:resource="http://bio2rdf.org/pubmed_vocabulary:Journal"/>
    <rdfs:label rdf:datatype="http://www.w3.org/2001/XMLSchema#string">Zhongguo Zhong Xi Yi Jie He Za Zhi</rdfs:label>
  </rdf:Description>
  <rdf:Description rdf:about="http://scai.fraunhofer.de/Interaction/ECE2 (pp) EDN1">
    <j.3:article rdf:resource="http://bio2rdf.org/pubmed:20345647"/>
    <j.0:evidence rdf:nodeID="A121"/>
    <j.5:participant rdf:resource="http://purl.uniprot.org/uniprot/P05305"/>
    <j.5:participant rdf:resource="http://purl.uniprot.org/uniprot/O60344"/>
    <rdf:type rdf:resource="http://purl.uniprot.org/core/Interaction"/>
  </rdf:Description>
  <rdf:Description rdf:about="http://bio2rdf.org/pubmed:12425945">
    <j.2:journal rdf:resource="http://scai.fraunhofer.de/Journal/Brain Res Mol Brain Res"/>
    <rdfs:label rdf:datatype="http://www.w3.org/2001/XMLSchema#string">12425945</rdfs:label>
    <rdf:type rdf:resource="http://bio2rdf.org/pubmed_vocabulary:PubMedRecord"/>
  </rdf:Description>
  <rdf:Description rdf:about="http://scai.fraunhofer.de/Interaction/ADAP1 (pp) NCL">
    <j.3:article rdf:resource="http://bio2rdf.org/pubmed:15106847"/>
    <j.0:evidence rdf:nodeID="A70"/>
    <j.5:participant rdf:resource="http://purl.uniprot.org/uniprot/P19338"/>
    <j.5:participant rdf:resource="http://purl.uniprot.org/uniprot/O75689"/>
    <rdf:type rdf:resource="http://purl.uniprot.org/core/Interaction"/>
  </rdf:Description>
  <rdf:Description rdf:nodeID="A243">
    <j.4:has_type rdf:resource="http://scai.fraunhofer.de/Invitro"/>
    <rdf:type rdf:resource="http://www.biopax.org/release/biopax-level3.owl#Evidence"/>
  </rdf:Description>
  <rdf:Description rdf:about="http://purl.uniprot.org/uniprot/P15907">
    <j.5:encodedBy rdf:resource="http://bio2rdf.org/geneid:6480"/>
    <rdfs:label rdf:datatype="http://www.w3.org/2001/XMLSchema#string">P15907</rdfs:label>
    <rdf:type rdf:resource="http://purl.uniprot.org/core/Protein"/>
  </rdf:Description>
  <rdf:Description rdf:about="http://scai.fraunhofer.de/Journal/Genes Cells">
    <rdf:type rdf:resource="http://bio2rdf.org/pubmed_vocabulary:Journal"/>
    <rdfs:label rdf:datatype="http://www.w3.org/2001/XMLSchema#string">Genes Cells</rdfs:label>
  </rdf:Description>
  <rdf:Description rdf:about="http://scai.fraunhofer.de/Journal/Nature">
    <rdf:type rdf:resource="http://bio2rdf.org/pubmed_vocabulary:Journal"/>
    <rdfs:label rdf:datatype="http://www.w3.org/2001/XMLSchema#string">Nature</rdfs:label>
  </rdf:Description>
  <rdf:Description rdf:about="http://purl.uniprot.org/uniprot/P55212">
    <j.5:encodedBy rdf:resource="http://bio2rdf.org/geneid:839"/>
    <rdfs:label rdf:datatype="http://www.w3.org/2001/XMLSchema#string">P55212</rdfs:label>
    <rdf:type rdf:resource="http://purl.uniprot.org/core/Protein"/>
  </rdf:Description>
  <rdf:Description rdf:about="http://bio2rdf.org/pubmed:10362524">
    <dc:description rdf:datatype="http://www.w3.org/2001/XMLSchema#string">A model of the complex between cyclin-dependent kinase 5 and the activation domain of neuronal Cdk5 activator.</dc:description>
    <j.2:journal rdf:resource="http://scai.fraunhofer.de/Journal/Biochem Biophys Res Commun"/>
    <rdfs:label rdf:datatype="http://www.w3.org/2001/XMLSchema#string">10362524</rdfs:label>
    <rdf:type rdf:resource="http://bio2rdf.org/pubmed_vocabulary:PubMedRecord"/>
  </rdf:Description>
  <rdf:Description rdf:about="http://bio2rdf.org/geneid:1499">
    <j.1:has_symbol rdf:datatype="http://www.w3.org/2001/XMLSchema#string">CTNNB1</j.1:has_symbol>
    <rdfs:label rdf:datatype="http://www.w3.org/2001/XMLSchema#string">1499</rdfs:label>
    <rdf:type rdf:resource="http://bio2rdf.org/geneid_vocabulary:Gene"/>
  </rdf:Description>
  <rdf:Description rdf:about="http://scai.fraunhofer.de/Interaction/HSPA8 (pp) MAPT">
    <j.3:article rdf:resource="http://bio2rdf.org/pubmed:17954934"/>
    <j.0:evidence rdf:nodeID="A244"/>
    <j.0:evidence rdf:nodeID="A245"/>
    <j.5:participant rdf:resource="http://purl.uniprot.org/uniprot/P10636"/>
    <j.5:participant rdf:resource="http://purl.uniprot.org/uniprot/P11142"/>
    <rdf:type rdf:resource="http://purl.uniprot.org/core/Interaction"/>
  </rdf:Description>
  <rdf:Description rdf:about="http://bio2rdf.org/geneid:4744">
    <j.1:has_symbol rdf:datatype="http://www.w3.org/2001/XMLSchema#string">NEFH</j.1:has_symbol>
    <rdfs:label rdf:datatype="http://www.w3.org/2001/XMLSchema#string">4744</rdfs:label>
    <rdf:type rdf:resource="http://bio2rdf.org/geneid_vocabulary:Gene"/>
  </rdf:Description>
  <rdf:Description rdf:about="http://bio2rdf.org/pubmed:12056836">
    <dc:description rdf:datatype="http://www.w3.org/2001/XMLSchema#string">Here we demonstrate that cyclin dependent kinase-5/p35 (cdk5/p35) phosphorylates PS1 on threonine(354) within C-PS1 both in vitro and in vivo.</dc:description>
    <j.2:journal rdf:resource="http://scai.fraunhofer.de/Journal/Mol Cell Neurosci"/>
    <rdfs:label rdf:datatype="http://www.w3.org/2001/XMLSchema#string">12056836</rdfs:label>
    <rdf:type rdf:resource="http://bio2rdf.org/pubmed_vocabulary:PubMedRecord"/>
  </rdf:Description>
  <rdf:Description rdf:about="http://scai.fraunhofer.de/Interaction/SORL1 (pp) APOE">
    <j.3:article rdf:resource="http://bio2rdf.org/pubmed:17721864"/>
    <j.0:evidence rdf:nodeID="A246"/>
    <j.5:participant rdf:resource="http://purl.uniprot.org/uniprot/P02649"/>
    <j.5:participant rdf:resource="http://purl.uniprot.org/uniprot/Q92673"/>
    <rdf:type rdf:resource="http://purl.uniprot.org/core/Interaction"/>
  </rdf:Description>
  <rdf:Description rdf:about="http://scai.fraunhofer.de/Interaction/IGF1 (pp) LRP2">
    <j.3:article rdf:resource="http://bio2rdf.org/pubmed:20351102"/>
    <j.0:evidence rdf:nodeID="A222"/>
    <j.5:participant rdf:resource="http://purl.uniprot.org/uniprot/P98164"/>
    <j.5:participant rdf:resource="http://purl.uniprot.org/uniprot/P05019"/>
    <rdf:type rdf:resource="http://purl.uniprot.org/core/Interaction"/>
  </rdf:Description>
  <rdf:Description rdf:about="http://scai.fraunhofer.de/Interaction/KIF16B (pp) MAPK8IP1">
    <j.3:article rdf:resource="http://bio2rdf.org/pubmed:19491104"/>
    <j.0:evidence rdf:nodeID="A247"/>
    <j.0:evidence rdf:nodeID="A248"/>
    <j.5:participant rdf:resource="http://purl.uniprot.org/uniprot/Q9UQF2"/>
    <j.5:participant rdf:resource="http://purl.uniprot.org/uniprot/Q96L93"/>
    <rdf:type rdf:resource="http://purl.uniprot.org/core/Interaction"/>
  </rdf:Description>
  <rdf:Description rdf:nodeID="A249">
    <j.4:has_type rdf:resource="http://doe-generated-ontology.com/OntoAD#C1515657"/>
    <rdf:type rdf:resource="http://www.biopax.org/release/biopax-level3.owl#Evidence"/>
  </rdf:Description>
  <rdf:Description rdf:about="http://bio2rdf.org/pubmed:14691750">
    <j.2:journal rdf:resource="http://scai.fraunhofer.de/Journal/Med Sci (Paris)"/>
    <rdfs:label rdf:datatype="http://www.w3.org/2001/XMLSchema#string">14691750</rdfs:label>
    <rdf:type rdf:resource="http://bio2rdf.org/pubmed_vocabulary:PubMedRecord"/>
  </rdf:Description>
  <rdf:Description rdf:about="http://scai.fraunhofer.de/Interaction/FURIN (pp) BACE1">
    <j.3:article rdf:resource="http://bio2rdf.org/pubmed:11481238"/>
    <j.0:evidence rdf:nodeID="A250"/>
    <j.5:participant rdf:resource="http://purl.uniprot.org/uniprot/P56817"/>
    <j.5:participant rdf:resource="http://purl.uniprot.org/uniprot/P09958"/>
    <rdf:type rdf:resource="http://purl.uniprot.org/core/Interaction"/>
  </rdf:Description>
  <rdf:Description rdf:nodeID="A251">
    <j.4:has_type rdf:resource="http://scai.fraunhofer.de/Invitro"/>
    <rdf:type rdf:resource="http://www.biopax.org/release/biopax-level3.owl#Evidence"/>
  </rdf:Description>
  <rdf:Description rdf:about="http://bio2rdf.org/pubmed:9304698">
    <dc:description rdf:datatype="http://www.w3.org/2001/XMLSchema#string">This receptor system can be modulated by a complex of IL-6 and soluble IL-6 receptor acting as agonist.</dc:description>
    <j.2:journal rdf:resource="http://scai.fraunhofer.de/Journal/Prog Neurobiol"/>
    <rdfs:label rdf:datatype="http://www.w3.org/2001/XMLSchema#string">9304698</rdfs:label>
    <rdf:type rdf:resource="http://bio2rdf.org/pubmed_vocabulary:PubMedRecord"/>
  </rdf:Description>
  <rdf:Description rdf:about="http://scai.fraunhofer.de/Journal/Horm Behav">
    <rdf:type rdf:resource="http://bio2rdf.org/pubmed_vocabulary:Journal"/>
    <rdfs:label rdf:datatype="http://www.w3.org/2001/XMLSchema#string">Horm Behav</rdfs:label>
  </rdf:Description>
  <rdf:Description rdf:about="http://bio2rdf.org/pubmed:12829723">
    <dc:description rdf:datatype="http://www.w3.org/2001/XMLSchema#string">Because ASK1 belongs to the mitogen-activated protein kinase kinase kinase-class kinases of the JNK pathway, there was a possibility that ASK1 would form a direct complex with JIP-1b, which is the established scaffold protein of the kinases in the JNK pathway.ÿ</dc:description>
    <j.2:journal rdf:resource="http://scai.fraunhofer.de/Journal/J Pharmacol Exp Ther"/>
    <rdfs:label rdf:datatype="http://www.w3.org/2001/XMLSchema#string">12829723</rdfs:label>
    <rdf:type rdf:resource="http://bio2rdf.org/pubmed_vocabulary:PubMedRecord"/>
  </rdf:Description>
  <rdf:Description rdf:about="http://bio2rdf.org/pubmed:20811458">
    <dc:description rdf:datatype="http://www.w3.org/2001/XMLSchema#string">Here we report the discovery of a novel gamma-secretase activating protein (GSAP) that drastically and selectively increases amyloid-beta production through a mechanism involving its interactions with both gamma-secretase and its substrate, the amyloid precursor protein carboxy-terminal fragment (APP-CTF).</dc:description>
    <j.2:journal rdf:resource="http://scai.fraunhofer.de/Journal/Nature"/>
    <rdfs:label rdf:datatype="http://www.w3.org/2001/XMLSchema#string">20811458</rdfs:label>
    <rdf:type rdf:resource="http://bio2rdf.org/pubmed_vocabulary:PubMedRecord"/>
  </rdf:Description>
  <rdf:Description rdf:about="http://bio2rdf.org/geneid:1103">
    <j.1:has_symbol rdf:datatype="http://www.w3.org/2001/XMLSchema#string">CHAT</j.1:has_symbol>
    <rdfs:label rdf:datatype="http://www.w3.org/2001/XMLSchema#string">1103</rdfs:label>
    <rdf:type rdf:resource="http://bio2rdf.org/geneid_vocabulary:Gene"/>
  </rdf:Description>
  <rdf:Description rdf:about="http://scai.fraunhofer.de/Interaction/EIF2AK3 (pp) EIF2S1">
    <j.3:article rdf:resource="http://bio2rdf.org/pubmed:12163019"/>
    <j.0:evidence rdf:nodeID="A252"/>
    <j.5:participant rdf:resource="http://purl.uniprot.org/uniprot/P05198"/>
    <j.5:participant rdf:resource="http://purl.uniprot.org/uniprot/Q9NZJ5"/>
    <rdf:type rdf:resource="http://purl.uniprot.org/core/Interaction"/>
  </rdf:Description>
  <rdf:Description rdf:about="http://bio2rdf.org/pubmed:21431475">
    <dc:description rdf:datatype="http://www.w3.org/2001/XMLSchema#string">In human neural cells overexpressing beta-amyloid precursor protein (??APP), the lipid mediator suppressed A??42 shedding by downregulating ??-secretase (BACE1) while activating the ??-secretase (ADAM10), thus shifting the ??APP cleavage from the noxious amyloidogenic pathway into a non-amyloidogenic, neurotrophic pathway.</dc:description>
    <j.2:journal rdf:resource="http://scai.fraunhofer.de/Journal/Mol Neurobiol"/>
    <rdfs:label rdf:datatype="http://www.w3.org/2001/XMLSchema#string">21431475</rdfs:label>
    <rdf:type rdf:resource="http://bio2rdf.org/pubmed_vocabulary:PubMedRecord"/>
  </rdf:Description>
  <rdf:Description rdf:about="http://scai.fraunhofer.de/Journal/Dev Dyn">
    <rdf:type rdf:resource="http://bio2rdf.org/pubmed_vocabulary:Journal"/>
    <rdfs:label rdf:datatype="http://www.w3.org/2001/XMLSchema#string">Dev Dyn</rdfs:label>
  </rdf:Description>
  <rdf:Description rdf:about="http://scai.fraunhofer.de/Interaction/APP (pp) AQP1">
    <j.3:article rdf:resource="http://bio2rdf.org/pubmed:18509662"/>
    <j.0:evidence rdf:nodeID="A8"/>
    <j.0:evidence rdf:nodeID="A193"/>
    <j.5:participant rdf:resource="http://purl.uniprot.org/uniprot/P29972"/>
    <j.5:participant rdf:resource="http://purl.uniprot.org/uniprot/P05067"/>
    <rdf:type rdf:resource="http://purl.uniprot.org/core/Interaction"/>
  </rdf:Description>
  <rdf:Description rdf:nodeID="A253">
    <j.4:has_type rdf:resource="http://scai.fraunhofer.de/Invitro"/>
    <rdf:type rdf:resource="http://www.biopax.org/release/biopax-level3.owl#Evidence"/>
  </rdf:Description>
  <rdf:Description rdf:about="http://bio2rdf.org/geneid:3630">
    <j.1:has_symbol rdf:datatype="http://www.w3.org/2001/XMLSchema#string">INS</j.1:has_symbol>
    <rdfs:label rdf:datatype="http://www.w3.org/2001/XMLSchema#string">3630</rdfs:label>
    <rdf:type rdf:resource="http://bio2rdf.org/geneid_vocabulary:Gene"/>
  </rdf:Description>
  <rdf:Description rdf:about="http://bio2rdf.org/pubmed:19035514">
    <dc:description rdf:datatype="http://www.w3.org/2001/XMLSchema#string">The receptor activation assays revealed that apoE as well as beta amyloid activated the CASR and that the level of activation appeared to be isoform dependent for apoE.</dc:description>
    <j.2:journal rdf:resource="http://scai.fraunhofer.de/Journal/American journal of medical genetics. Part B, Neuropsychiatric genetics"/>
    <rdfs:label rdf:datatype="http://www.w3.org/2001/XMLSchema#string">19035514</rdfs:label>
    <rdf:type rdf:resource="http://bio2rdf.org/pubmed_vocabulary:PubMedRecord"/>
  </rdf:Description>
  <rdf:Description rdf:nodeID="A254">
    <j.4:has_type rdf:resource="http://doe-generated-ontology.com/OntoAD#C1515657"/>
    <rdf:type rdf:resource="http://www.biopax.org/release/biopax-level3.owl#Evidence"/>
  </rdf:Description>
  <rdf:Description rdf:nodeID="A255">
    <j.4:has_type rdf:resource="http://scai.fraunhofer.de/Invitro"/>
    <rdf:type rdf:resource="http://www.biopax.org/release/biopax-level3.owl#Evidence"/>
  </rdf:Description>
  <rdf:Description rdf:about="http://bio2rdf.org/pubmed:9544446">
    <dc:description rdf:datatype="http://www.w3.org/2001/XMLSchema#string">SDS-PAGE, immunoblot and N-terminal sequence analysis of the biotin-A beta positive protein bands revealed that A beta is bound to many apolipoproteins of the HDL, mainly apoA-I, apoA-II, apoE and apoJ.</dc:description>
    <j.2:journal rdf:resource="http://scai.fraunhofer.de/Journal/Clinica Chimica ACTA"/>
    <rdfs:label rdf:datatype="http://www.w3.org/2001/XMLSchema#string">9544446</rdfs:label>
    <rdf:type rdf:resource="http://bio2rdf.org/pubmed_vocabulary:PubMedRecord"/>
  </rdf:Description>
  <rdf:Description rdf:about="http://bio2rdf.org/pubmed:11208907">
    <dc:description rdf:datatype="http://www.w3.org/2001/XMLSchema#string">GAPDH binds specifically to proteins implicated in the pathogenesis of a variety of neurodegenerative disorders including the beta-amyloid precursor protein and the huntingtin protein.</dc:description>
    <j.2:journal rdf:resource="http://scai.fraunhofer.de/Journal/J Neurochem"/>
    <rdfs:label rdf:datatype="http://www.w3.org/2001/XMLSchema#string">11208907</rdfs:label>
    <rdf:type rdf:resource="http://bio2rdf.org/pubmed_vocabulary:PubMedRecord"/>
  </rdf:Description>
  <rdf:Description rdf:about="http://scai.fraunhofer.de/Journal/Exp Neurol">
    <rdf:type rdf:resource="http://bio2rdf.org/pubmed_vocabulary:Journal"/>
    <rdfs:label rdf:datatype="http://www.w3.org/2001/XMLSchema#string">Exp Neurol</rdfs:label>
  </rdf:Description>
  <rdf:Description rdf:about="http://scai.fraunhofer.de/Journal/J Pept Sci">
    <rdf:type rdf:resource="http://bio2rdf.org/pubmed_vocabulary:Journal"/>
    <rdfs:label rdf:datatype="http://www.w3.org/2001/XMLSchema#string">J Pept Sci</rdfs:label>
  </rdf:Description>
  <rdf:Description rdf:about="http://scai.fraunhofer.de/Interaction/APOE (pp) AR">
    <j.3:article rdf:resource="http://bio2rdf.org/pubmed:18395206"/>
    <j.0:evidence rdf:nodeID="A256"/>
    <j.5:participant rdf:resource="http://purl.uniprot.org/uniprot/P10275"/>
    <j.5:participant rdf:resource="http://purl.uniprot.org/uniprot/P02649"/>
    <rdf:type rdf:resource="http://purl.uniprot.org/core/Interaction"/>
  </rdf:Description>
  <rdf:Description rdf:about="http://bio2rdf.org/geneid:355">
    <j.1:has_symbol rdf:datatype="http://www.w3.org/2001/XMLSchema#string">FAS</j.1:has_symbol>
    <rdfs:label rdf:datatype="http://www.w3.org/2001/XMLSchema#string">355</rdfs:label>
    <rdf:type rdf:resource="http://bio2rdf.org/geneid_vocabulary:Gene"/>
  </rdf:Description>
  <rdf:Description rdf:nodeID="A257">
    <j.4:has_type rdf:resource="http://scai.fraunhofer.de/Invitro"/>
    <rdf:type rdf:resource="http://www.biopax.org/release/biopax-level3.owl#Evidence"/>
  </rdf:Description>
  <rdf:Description rdf:about="http://scai.fraunhofer.de/Interaction/JUN (pp) JUN">
    <j.3:article rdf:resource="http://bio2rdf.org/pubmed:10508860"/>
    <j.0:evidence rdf:nodeID="A180"/>
    <j.5:participant rdf:resource="http://purl.uniprot.org/uniprot/P05412"/>
    <rdf:type rdf:resource="http://purl.uniprot.org/core/Interaction"/>
  </rdf:Description>
  <rdf:Description rdf:nodeID="A185">
    <j.4:has_type rdf:resource="http://scai.fraunhofer.de/Invitro"/>
    <rdf:type rdf:resource="http://www.biopax.org/release/biopax-level3.owl#Evidence"/>
  </rdf:Description>
  <rdf:Description rdf:about="http://bio2rdf.org/pubmed:11137576">
    <dc:description rdf:datatype="http://www.w3.org/2001/XMLSchema#string">IL-10 was found to suppress all A beta and LPS-induced inflammatory proteins measured (IL-1 alpha, IL-1 beta, IL-6, TNF-alpha and MCP-1) in both cell types with the exception of LPS-induced MCP-1 in THP-1 cells where no change was observed.</dc:description>
    <j.2:journal rdf:resource="http://scai.fraunhofer.de/Journal/Journal of Neuroimmunology"/>
    <rdfs:label rdf:datatype="http://www.w3.org/2001/XMLSchema#string">11137576</rdfs:label>
    <rdf:type rdf:resource="http://bio2rdf.org/pubmed_vocabulary:PubMedRecord"/>
  </rdf:Description>
  <rdf:Description rdf:about="http://scai.fraunhofer.de/Journal/Dementia and Geriatric Cognitive Disorders">
    <rdf:type rdf:resource="http://bio2rdf.org/pubmed_vocabulary:Journal"/>
    <rdfs:label rdf:datatype="http://www.w3.org/2001/XMLSchema#string">Dementia and Geriatric Cognitive Disorders</rdfs:label>
  </rdf:Description>
  <rdf:Description rdf:about="http://bio2rdf.org/pubmed:10850859">
    <j.2:journal rdf:resource="http://scai.fraunhofer.de/Journal/J Neuropathol Exp Neurol"/>
    <dc:description rdf:datatype="http://www.w3.org/2001/XMLSchema#string">IL-1 interacts with the gene products of several other known or suspected genetic risk factors for AD, including betaAPP, apolipoprotein E, alpha1-antichymotrypsin, and alpha2-macroglobulin.</dc:description>
    <j.2:journal rdf:resource="http://scai.fraunhofer.de/Journal/Journal of Neuropathology and Experimental Neurology"/>
    <rdfs:label rdf:datatype="http://www.w3.org/2001/XMLSchema#string">10850859</rdfs:label>
    <rdf:type rdf:resource="http://bio2rdf.org/pubmed_vocabulary:PubMedRecord"/>
  </rdf:Description>
  <rdf:Description rdf:about="http://scai.fraunhofer.de/Interaction/APBB1 (pp) LRP8">
    <j.3:article rdf:resource="http://bio2rdf.org/pubmed:17828772"/>
    <j.0:evidence rdf:nodeID="A258"/>
    <j.5:participant rdf:resource="http://purl.uniprot.org/uniprot/Q14114"/>
    <j.5:participant rdf:resource="http://purl.uniprot.org/uniprot/O00213"/>
    <rdf:type rdf:resource="http://purl.uniprot.org/core/Interaction"/>
  </rdf:Description>
  <rdf:Description rdf:about="http://bio2rdf.org/geneid:573">
    <j.1:has_symbol rdf:datatype="http://www.w3.org/2001/XMLSchema#string">BAG1</j.1:has_symbol>
    <rdfs:label rdf:datatype="http://www.w3.org/2001/XMLSchema#string">573</rdfs:label>
    <rdf:type rdf:resource="http://bio2rdf.org/geneid_vocabulary:Gene"/>
  </rdf:Description>
  <rdf:Description rdf:nodeID="A259">
    <j.4:has_type rdf:resource="http://doe-generated-ontology.com/OntoAD#C1515657"/>
    <rdf:type rdf:resource="http://www.biopax.org/release/biopax-level3.owl#Evidence"/>
  </rdf:Description>
  <rdf:Description rdf:about="http://bio2rdf.org/geneid:3146">
    <j.1:has_symbol rdf:datatype="http://www.w3.org/2001/XMLSchema#string">HMGB1</j.1:has_symbol>
    <rdfs:label rdf:datatype="http://www.w3.org/2001/XMLSchema#string">3146</rdfs:label>
    <rdf:type rdf:resource="http://bio2rdf.org/geneid_vocabulary:Gene"/>
  </rdf:Description>
  <rdf:Description rdf:nodeID="A72">
    <j.4:has_type rdf:resource="http://scai.fraunhofer.de/Invitro"/>
    <rdf:type rdf:resource="http://www.biopax.org/release/biopax-level3.owl#Evidence"/>
  </rdf:Description>
  <rdf:Description rdf:about="http://bio2rdf.org/pubmed:18725330">
    <dc:description rdf:datatype="http://www.w3.org/2001/XMLSchema#string">It was demonstrated that non-native forms of GAPDH obtained by different ways (cold denaturation, oxidation of the enzyme, and its unfolding in guanidine hydrochloride) efficiently bind to soluble amyloid-beta peptide (1-42) yielding a stable complex.</dc:description>
    <j.2:journal rdf:resource="http://scai.fraunhofer.de/Journal/Biochimica et biophysica acta"/>
    <rdfs:label rdf:datatype="http://www.w3.org/2001/XMLSchema#string">18725330</rdfs:label>
    <rdf:type rdf:resource="http://bio2rdf.org/pubmed_vocabulary:PubMedRecord"/>
  </rdf:Description>
  <rdf:Description rdf:about="http://purl.uniprot.org/uniprot/P42261">
    <j.5:encodedBy rdf:resource="http://bio2rdf.org/geneid:2890"/>
    <rdfs:label rdf:datatype="http://www.w3.org/2001/XMLSchema#string">P42261</rdfs:label>
    <rdf:type rdf:resource="http://purl.uniprot.org/core/Protein"/>
  </rdf:Description>
  <rdf:Description rdf:about="http://bio2rdf.org/pubmed:7838374">
    <dc:description rdf:datatype="http://www.w3.org/2001/XMLSchema#string">In the Alzheimer's tissues, significant elevations in (125I) interleukin-1 beta (by 65 percent) and (125I) interleukin-2 (by 69 percent) binding were noted.</dc:description>
    <j.2:journal rdf:resource="http://scai.fraunhofer.de/Journal/Neuroscience"/>
    <rdfs:label rdf:datatype="http://www.w3.org/2001/XMLSchema#string">7838374</rdfs:label>
    <rdf:type rdf:resource="http://bio2rdf.org/pubmed_vocabulary:PubMedRecord"/>
  </rdf:Description>
  <rdf:Description rdf:about="http://purl.uniprot.org/uniprot/P01137">
    <j.5:encodedBy rdf:resource="http://bio2rdf.org/geneid:7040"/>
    <rdfs:label rdf:datatype="http://www.w3.org/2001/XMLSchema#string">P01137</rdfs:label>
    <rdf:type rdf:resource="http://purl.uniprot.org/core/Protein"/>
  </rdf:Description>
  <rdf:Description rdf:about="http://scai.fraunhofer.de/Interaction/PARK2 (pp) APP">
    <j.3:article rdf:resource="http://bio2rdf.org/pubmed:19610108"/>
    <j.0:evidence rdf:nodeID="A260"/>
    <j.0:evidence rdf:nodeID="A261"/>
    <j.0:evidence rdf:nodeID="A262"/>
    <j.5:participant rdf:resource="http://purl.uniprot.org/uniprot/P05067"/>
    <j.5:participant rdf:resource="http://purl.uniprot.org/uniprot/O60260"/>
    <rdf:type rdf:resource="http://purl.uniprot.org/core/Interaction"/>
  </rdf:Description>
  <rdf:Description rdf:about="http://purl.uniprot.org/uniprot/Q9UD71">
    <j.5:encodedBy rdf:resource="http://bio2rdf.org/geneid:84152"/>
    <rdfs:label rdf:datatype="http://www.w3.org/2001/XMLSchema#string">Q9UD71</rdfs:label>
    <rdf:type rdf:resource="http://purl.uniprot.org/core/Protein"/>
  </rdf:Description>
  <rdf:Description rdf:about="http://scai.fraunhofer.de/Interaction/MMP14 (pp) APP">
    <j.3:article rdf:resource="http://bio2rdf.org/pubmed:20050683"/>
    <j.0:evidence rdf:nodeID="A74"/>
    <j.5:participant rdf:resource="http://purl.uniprot.org/uniprot/P05067"/>
    <j.5:participant rdf:resource="http://purl.uniprot.org/uniprot/P50281"/>
    <rdf:type rdf:resource="http://purl.uniprot.org/core/Interaction"/>
  </rdf:Description>
  <rdf:Description rdf:nodeID="A9">
    <j.4:has_type rdf:resource="http://scai.fraunhofer.de/Invitro"/>
    <rdf:type rdf:resource="http://www.biopax.org/release/biopax-level3.owl#Evidence"/>
  </rdf:Description>
  <rdf:Description rdf:about="http://bio2rdf.org/geneid:4345">
    <j.1:has_symbol rdf:datatype="http://www.w3.org/2001/XMLSchema#string">CD200</j.1:has_symbol>
    <rdfs:label rdf:datatype="http://www.w3.org/2001/XMLSchema#string">4345</rdfs:label>
    <rdf:type rdf:resource="http://bio2rdf.org/geneid_vocabulary:Gene"/>
  </rdf:Description>
  <rdf:Description rdf:about="http://purl.uniprot.org/uniprot/Q9NQC3">
    <j.5:encodedBy rdf:resource="http://bio2rdf.org/geneid:57142"/>
    <rdfs:label rdf:datatype="http://www.w3.org/2001/XMLSchema#string">Q9NQC3</rdfs:label>
    <rdf:type rdf:resource="http://purl.uniprot.org/core/Protein"/>
  </rdf:Description>
  <rdf:Description rdf:about="http://purl.uniprot.org/uniprot/P62993">
    <j.5:encodedBy rdf:resource="http://bio2rdf.org/geneid:2885"/>
    <rdfs:label rdf:datatype="http://www.w3.org/2001/XMLSchema#string">P62993</rdfs:label>
    <rdf:type rdf:resource="http://purl.uniprot.org/core/Protein"/>
  </rdf:Description>
  <rdf:Description rdf:nodeID="A178">
    <j.4:has_type rdf:resource="http://scai.fraunhofer.de/Invitro"/>
    <rdf:type rdf:resource="http://www.biopax.org/release/biopax-level3.owl#Evidence"/>
  </rdf:Description>
  <rdf:Description rdf:about="http://bio2rdf.org/geneid:2033">
    <j.1:has_symbol rdf:datatype="http://www.w3.org/2001/XMLSchema#string">EP300</j.1:has_symbol>
    <rdfs:label rdf:datatype="http://www.w3.org/2001/XMLSchema#string">2033</rdfs:label>
    <rdf:type rdf:resource="http://bio2rdf.org/geneid_vocabulary:Gene"/>
  </rdf:Description>
  <rdf:Description rdf:about="http://bio2rdf.org/pubmed:19228967">
    <dc:description rdf:datatype="http://www.w3.org/2001/XMLSchema#string">The BAG2/Hsp70 complex is tethered to the microtubule and this complex can capture and deliver Tau to the proteasome for ubiquitin-independent degradation.</dc:description>
    <j.2:journal rdf:resource="http://scai.fraunhofer.de/Journal/J Neurosci"/>
    <rdfs:label rdf:datatype="http://www.w3.org/2001/XMLSchema#string">19228967</rdfs:label>
    <rdf:type rdf:resource="http://bio2rdf.org/pubmed_vocabulary:PubMedRecord"/>
  </rdf:Description>
  <rdf:Description rdf:about="http://scai.fraunhofer.de/Interaction/NCSTN (pp) APP">
    <j.3:article rdf:resource="http://bio2rdf.org/pubmed:11832221"/>
    <j.0:evidence rdf:nodeID="A263"/>
    <j.5:participant rdf:resource="http://purl.uniprot.org/uniprot/P05067"/>
    <j.5:participant rdf:resource="http://purl.uniprot.org/uniprot/Q92542"/>
    <rdf:type rdf:resource="http://purl.uniprot.org/core/Interaction"/>
  </rdf:Description>
  <rdf:Description rdf:nodeID="A258">
    <j.4:has_type rdf:resource="http://scai.fraunhofer.de/Invitro"/>
    <rdf:type rdf:resource="http://www.biopax.org/release/biopax-level3.owl#Evidence"/>
  </rdf:Description>
  <rdf:Description rdf:about="http://purl.uniprot.org/uniprot/P78536">
    <j.5:encodedBy rdf:resource="http://bio2rdf.org/geneid:6868"/>
    <rdfs:label rdf:datatype="http://www.w3.org/2001/XMLSchema#string">P78536</rdfs:label>
    <rdf:type rdf:resource="http://purl.uniprot.org/core/Protein"/>
  </rdf:Description>
  <rdf:Description rdf:about="http://scai.fraunhofer.de/Journal/Prog Neurobiol">
    <rdf:type rdf:resource="http://bio2rdf.org/pubmed_vocabulary:Journal"/>
    <rdfs:label rdf:datatype="http://www.w3.org/2001/XMLSchema#string">Prog Neurobiol</rdfs:label>
  </rdf:Description>
  <rdf:Description rdf:about="http://purl.uniprot.org/uniprot/P14174">
    <j.5:encodedBy rdf:resource="http://bio2rdf.org/geneid:4282"/>
    <rdfs:label rdf:datatype="http://www.w3.org/2001/XMLSchema#string">P14174</rdfs:label>
    <rdf:type rdf:resource="http://purl.uniprot.org/core/Protein"/>
  </rdf:Description>
  <rdf:Description rdf:about="http://purl.uniprot.org/uniprot/P35754">
    <j.5:encodedBy rdf:resource="http://bio2rdf.org/geneid:2745"/>
    <rdfs:label rdf:datatype="http://www.w3.org/2001/XMLSchema#string">P35754</rdfs:label>
    <rdf:type rdf:resource="http://purl.uniprot.org/core/Protein"/>
  </rdf:Description>
  <rdf:Description rdf:about="http://purl.uniprot.org/uniprot/P01138">
    <j.5:encodedBy rdf:resource="http://bio2rdf.org/geneid:4803"/>
    <rdfs:label rdf:datatype="http://www.w3.org/2001/XMLSchema#string">P01138</rdfs:label>
    <rdf:type rdf:resource="http://purl.uniprot.org/core/Protein"/>
  </rdf:Description>
  <rdf:Description rdf:about="http://bio2rdf.org/pubmed:21320871">
    <dc:description rdf:datatype="http://www.w3.org/2001/XMLSchema#string">Puromycin-sensitive aminopeptidase (PSA/NPEPPS) is a novel modifier of TAU-induced neurodegeneration with neuroprotective effects via direct proteolysis of TAU protein.</dc:description>
    <j.2:journal rdf:resource="http://scai.fraunhofer.de/Journal/Hum Mol Genet"/>
    <rdfs:label rdf:datatype="http://www.w3.org/2001/XMLSchema#string">21320871</rdfs:label>
    <rdf:type rdf:resource="http://bio2rdf.org/pubmed_vocabulary:PubMedRecord"/>
  </rdf:Description>
  <rdf:Description rdf:about="http://scai.fraunhofer.de/Interaction/PATL2 (pp) APPBP2">
    <j.3:article rdf:resource="http://bio2rdf.org/pubmed:17050537"/>
    <j.0:evidence rdf:nodeID="A264"/>
    <j.5:participant rdf:resource="http://purl.uniprot.org/uniprot/Q92624"/>
    <j.5:participant rdf:resource="http://purl.uniprot.org/uniprot/C9JE40"/>
    <rdf:type rdf:resource="http://purl.uniprot.org/core/Interaction"/>
  </rdf:Description>
  <rdf:Description rdf:about="http://scai.fraunhofer.de/Journal/American journal of medical genetics. Part B, Neuropsychiatric genetics">
    <rdf:type rdf:resource="http://bio2rdf.org/pubmed_vocabulary:Journal"/>
    <rdfs:label rdf:datatype="http://www.w3.org/2001/XMLSchema#string">American journal of medical genetics. Part B, Neuropsychiatric genetics</rdfs:label>
  </rdf:Description>
  <rdf:Description rdf:nodeID="A265">
    <j.4:has_type rdf:resource="http://scai.fraunhofer.de/Invitro"/>
    <rdf:type rdf:resource="http://www.biopax.org/release/biopax-level3.owl#Evidence"/>
  </rdf:Description>
  <rdf:Description rdf:about="http://scai.fraunhofer.de/Interaction/HMGB1 (pp) AGER">
    <j.3:article rdf:resource="http://bio2rdf.org/pubmed:18448809"/>
    <j.0:evidence rdf:nodeID="A266"/>
    <j.5:participant rdf:resource="http://purl.uniprot.org/uniprot/Q15109"/>
    <j.5:participant rdf:resource="http://purl.uniprot.org/uniprot/P09429"/>
    <rdf:type rdf:resource="http://purl.uniprot.org/core/Interaction"/>
  </rdf:Description>
  <rdf:Description rdf:about="http://purl.uniprot.org/uniprot/P12830">
    <j.5:encodedBy rdf:resource="http://bio2rdf.org/geneid:999"/>
    <rdfs:label rdf:datatype="http://www.w3.org/2001/XMLSchema#string">P12830</rdfs:label>
    <rdf:type rdf:resource="http://purl.uniprot.org/core/Protein"/>
  </rdf:Description>
  <rdf:Description rdf:about="http://bio2rdf.org/geneid:175">
    <j.1:has_symbol rdf:datatype="http://www.w3.org/2001/XMLSchema#string">AGA</j.1:has_symbol>
    <rdfs:label rdf:datatype="http://www.w3.org/2001/XMLSchema#string">175</rdfs:label>
    <rdf:type rdf:resource="http://bio2rdf.org/geneid_vocabulary:Gene"/>
  </rdf:Description>
  <rdf:Description rdf:nodeID="A267">
    <j.4:has_type rdf:resource="http://scai.fraunhofer.de/Invitro"/>
    <rdf:type rdf:resource="http://www.biopax.org/release/biopax-level3.owl#Evidence"/>
  </rdf:Description>
  <rdf:Description rdf:nodeID="A226">
    <j.4:has_type rdf:resource="http://scai.fraunhofer.de/Invitro"/>
    <rdf:type rdf:resource="http://www.biopax.org/release/biopax-level3.owl#Evidence"/>
  </rdf:Description>
  <rdf:Description rdf:about="http://bio2rdf.org/pubmed:19605645">
    <dc:description rdf:datatype="http://www.w3.org/2001/XMLSchema#string">With insulin resistance in diabetics and models, IRS-1 is phosphorylated at Ser312 by insulin-stimulated or stress-activated kinases, including c-Jun N-terminal kinase (JNK), which uncouples IRS-1 (Aguirre et al., 2002) and triggers rapid IRS-1 degradation (Sun et al., 1999), yielding a deficient signal transduction response (Pederson et al., 2001;ÿRui et al., 2001).ÿ</dc:description>
    <j.2:journal rdf:resource="http://scai.fraunhofer.de/Journal/J Neurosci"/>
    <rdfs:label rdf:datatype="http://www.w3.org/2001/XMLSchema#string">19605645</rdfs:label>
    <rdf:type rdf:resource="http://bio2rdf.org/pubmed_vocabulary:PubMedRecord"/>
  </rdf:Description>
  <rdf:Description rdf:about="http://bio2rdf.org/pubmed:16472763">
    <dc:description rdf:datatype="http://www.w3.org/2001/XMLSchema#string">Bax can homodimerize with itself and heterodimerize with Bcl-2 or Bcl-xL</dc:description>
    <j.2:journal rdf:resource="http://scai.fraunhofer.de/Journal/Biochem Biophys Res Commun"/>
    <rdfs:label rdf:datatype="http://www.w3.org/2001/XMLSchema#string">16472763</rdfs:label>
    <rdf:type rdf:resource="http://bio2rdf.org/pubmed_vocabulary:PubMedRecord"/>
  </rdf:Description>
  <rdf:Description rdf:about="http://scai.fraunhofer.de/Interaction/DPYSL2 (pp) GSK3B">
    <j.3:article rdf:resource="http://bio2rdf.org/pubmed:20831597"/>
    <j.0:evidence rdf:nodeID="A89"/>
    <j.5:participant rdf:resource="http://purl.uniprot.org/uniprot/P49841"/>
    <j.5:participant rdf:resource="http://purl.uniprot.org/uniprot/Q16555"/>
    <rdf:type rdf:resource="http://purl.uniprot.org/core/Interaction"/>
  </rdf:Description>
  <rdf:Description rdf:about="http://bio2rdf.org/pubmed:16600437">
    <dc:description rdf:datatype="http://www.w3.org/2001/XMLSchema#string">These data are the first to suggest that the interaction between MIP-1alpha overexpressed by T cells and CCR5 on HBMECs is involved in AD patients' T cells migrating from blood to brain.</dc:description>
    <j.2:journal rdf:resource="http://scai.fraunhofer.de/Journal/Neurobiol Aging"/>
    <rdfs:label rdf:datatype="http://www.w3.org/2001/XMLSchema#string">16600437</rdfs:label>
    <rdf:type rdf:resource="http://bio2rdf.org/pubmed_vocabulary:PubMedRecord"/>
  </rdf:Description>
  <rdf:Description rdf:about="http://bio2rdf.org/geneid:3362">
    <j.1:has_symbol rdf:datatype="http://www.w3.org/2001/XMLSchema#string">HTR6</j.1:has_symbol>
    <rdfs:label rdf:datatype="http://www.w3.org/2001/XMLSchema#string">3362</rdfs:label>
    <rdf:type rdf:resource="http://bio2rdf.org/geneid_vocabulary:Gene"/>
  </rdf:Description>
  <rdf:Description rdf:about="http://scai.fraunhofer.de/Journal/Journal of Neural Transmission">
    <rdf:type rdf:resource="http://bio2rdf.org/pubmed_vocabulary:Journal"/>
    <rdfs:label rdf:datatype="http://www.w3.org/2001/XMLSchema#string">Journal of Neural Transmission</rdfs:label>
  </rdf:Description>
  <rdf:Description rdf:about="http://purl.uniprot.org/uniprot/Q96L93">
    <j.5:encodedBy rdf:resource="http://bio2rdf.org/geneid:55614"/>
    <rdfs:label rdf:datatype="http://www.w3.org/2001/XMLSchema#string">Q96L93</rdfs:label>
    <rdf:type rdf:resource="http://purl.uniprot.org/core/Protein"/>
  </rdf:Description>
  <rdf:Description rdf:nodeID="A268">
    <j.4:has_type rdf:resource="http://doe-generated-ontology.com/OntoAD#C1515657"/>
    <rdf:type rdf:resource="http://www.biopax.org/release/biopax-level3.owl#Evidence"/>
  </rdf:Description>
  <rdf:Description rdf:nodeID="A25">
    <j.4:has_type rdf:resource="http://scai.fraunhofer.de/Invitro"/>
    <rdf:type rdf:resource="http://www.biopax.org/release/biopax-level3.owl#Evidence"/>
  </rdf:Description>
  <rdf:Description rdf:about="http://purl.uniprot.org/uniprot/P46531">
    <j.5:encodedBy rdf:resource="http://bio2rdf.org/geneid:4851"/>
    <rdfs:label rdf:datatype="http://www.w3.org/2001/XMLSchema#string">P46531</rdfs:label>
    <rdf:type rdf:resource="http://purl.uniprot.org/core/Protein"/>
  </rdf:Description>
  <rdf:Description rdf:about="http://bio2rdf.org/geneid:1186">
    <j.1:has_symbol rdf:datatype="http://www.w3.org/2001/XMLSchema#string">CLCN7</j.1:has_symbol>
    <rdfs:label rdf:datatype="http://www.w3.org/2001/XMLSchema#string">1186</rdfs:label>
    <rdf:type rdf:resource="http://bio2rdf.org/geneid_vocabulary:Gene"/>
  </rdf:Description>
  <rdf:Description rdf:nodeID="A269">
    <j.4:has_type rdf:resource="http://doe-generated-ontology.com/OntoAD#C1515657"/>
    <rdf:type rdf:resource="http://www.biopax.org/release/biopax-level3.owl#Evidence"/>
  </rdf:Description>
  <rdf:Description rdf:about="http://bio2rdf.org/pubmed:11327298">
    <dc:description rdf:datatype="http://www.w3.org/2001/XMLSchema#string">OBJECTIVE: Urinary-type plasminogen activator (uPA) binding to uPA receptor (uPAR) promotes the activation of matrix metalloproteinase-9 (MMP-9), which degrades amyloid beta protein (Abeta) in vitro.</dc:description>
    <j.2:journal rdf:resource="http://scai.fraunhofer.de/Journal/Clin Neuropathol"/>
    <rdfs:label rdf:datatype="http://www.w3.org/2001/XMLSchema#string">11327298</rdfs:label>
    <rdf:type rdf:resource="http://bio2rdf.org/pubmed_vocabulary:PubMedRecord"/>
  </rdf:Description>
  <rdf:Description rdf:about="http://purl.uniprot.org/uniprot/P16220">
    <j.5:encodedBy rdf:resource="http://bio2rdf.org/geneid:1385"/>
    <rdfs:label rdf:datatype="http://www.w3.org/2001/XMLSchema#string">P16220</rdfs:label>
    <rdf:type rdf:resource="http://purl.uniprot.org/core/Protein"/>
  </rdf:Description>
  <rdf:Description rdf:nodeID="A227">
    <j.4:has_type rdf:resource="http://doe-generated-ontology.com/OntoAD#C1515657"/>
    <rdf:type rdf:resource="http://www.biopax.org/release/biopax-level3.owl#Evidence"/>
  </rdf:Description>
  <rdf:Description rdf:about="http://bio2rdf.org/geneid:836">
    <j.1:has_symbol rdf:datatype="http://www.w3.org/2001/XMLSchema#string">CASP3</j.1:has_symbol>
    <rdfs:label rdf:datatype="http://www.w3.org/2001/XMLSchema#string">836</rdfs:label>
    <rdf:type rdf:resource="http://bio2rdf.org/geneid_vocabulary:Gene"/>
  </rdf:Description>
  <rdf:Description rdf:about="http://bio2rdf.org/geneid:22926">
    <j.1:has_symbol rdf:datatype="http://www.w3.org/2001/XMLSchema#string">ATF6</j.1:has_symbol>
    <rdfs:label rdf:datatype="http://www.w3.org/2001/XMLSchema#string">22926</rdfs:label>
    <rdf:type rdf:resource="http://bio2rdf.org/geneid_vocabulary:Gene"/>
  </rdf:Description>
  <rdf:Description rdf:about="http://bio2rdf.org/pubmed:11020224">
    <dc:description rdf:datatype="http://www.w3.org/2001/XMLSchema#string">To assess Notch-1 processing and its nuclear localization in familial Alzheimer's disease (FAD)-linked presenilin-1 (PS-1) mutants, we overexpressed wild type, M146V, A246E, C410Y, or deltaE9 PS-1 mutant with a membrane-bound Notch-1 in a PS-1-deficient cell line.</dc:description>
    <j.2:journal rdf:resource="http://scai.fraunhofer.de/Journal/J Neurosci Res"/>
    <rdfs:label rdf:datatype="http://www.w3.org/2001/XMLSchema#string">11020224</rdfs:label>
    <rdf:type rdf:resource="http://bio2rdf.org/pubmed_vocabulary:PubMedRecord"/>
  </rdf:Description>
  <rdf:Description rdf:about="http://bio2rdf.org/pubmed:17610523">
    <dc:description rdf:datatype="http://www.w3.org/2001/XMLSchema#string">In the present study, MDR1-transfected LLC cells growing in a polarized cell layer were used to characterize the interaction of Abeta1-40/1-42 with P-gp.</dc:description>
    <j.2:journal rdf:resource="http://scai.fraunhofer.de/Journal/Brain Pathol"/>
    <rdfs:label rdf:datatype="http://www.w3.org/2001/XMLSchema#string">17610523</rdfs:label>
    <rdf:type rdf:resource="http://bio2rdf.org/pubmed_vocabulary:PubMedRecord"/>
  </rdf:Description>
  <rdf:Description rdf:about="http://scai.fraunhofer.de/Interaction/LRP1 (pp) LPL">
    <j.3:article rdf:resource="http://bio2rdf.org/pubmed:10936883"/>
    <j.0:evidence rdf:nodeID="A270"/>
    <j.5:participant rdf:resource="http://purl.uniprot.org/uniprot/P06858"/>
    <j.5:participant rdf:resource="http://purl.uniprot.org/uniprot/Q07954"/>
    <rdf:type rdf:resource="http://purl.uniprot.org/core/Interaction"/>
  </rdf:Description>
  <rdf:Description rdf:about="http://scai.fraunhofer.de/Interaction/APP (pp) ABL1">
    <j.3:article rdf:resource="http://bio2rdf.org/pubmed:15474370"/>
    <j.0:evidence rdf:nodeID="A160"/>
    <j.5:participant rdf:resource="http://purl.uniprot.org/uniprot/P00519"/>
    <j.5:participant rdf:resource="http://purl.uniprot.org/uniprot/P05067"/>
    <rdf:type rdf:resource="http://purl.uniprot.org/core/Interaction"/>
  </rdf:Description>
  <rdf:Description rdf:nodeID="A241">
    <j.4:has_type rdf:resource="http://scai.fraunhofer.de/Invitro"/>
    <rdf:type rdf:resource="http://www.biopax.org/release/biopax-level3.owl#Evidence"/>
  </rdf:Description>
  <rdf:Description rdf:about="http://scai.fraunhofer.de/Interaction/PSEN2 (pp) ATF6">
    <j.3:article rdf:resource="http://bio2rdf.org/pubmed:11493036"/>
    <j.0:evidence rdf:nodeID="A202"/>
    <j.5:participant rdf:resource="http://purl.uniprot.org/uniprot/P18850"/>
    <j.5:participant rdf:resource="http://purl.uniprot.org/uniprot/P49810"/>
    <rdf:type rdf:resource="http://purl.uniprot.org/core/Interaction"/>
  </rdf:Description>
  <rdf:Description rdf:nodeID="A49">
    <j.4:has_type rdf:resource="http://scai.fraunhofer.de/Invitro"/>
    <rdf:type rdf:resource="http://www.biopax.org/release/biopax-level3.owl#Evidence"/>
  </rdf:Description>
  <rdf:Description rdf:about="http://scai.fraunhofer.de/Interaction/MMP9 (pp) APP">
    <j.3:article rdf:resource="http://bio2rdf.org/pubmed:19235898"/>
    <j.0:evidence rdf:nodeID="A86"/>
    <j.5:participant rdf:resource="http://purl.uniprot.org/uniprot/P05067"/>
    <j.5:participant rdf:resource="http://purl.uniprot.org/uniprot/P14780"/>
    <rdf:type rdf:resource="http://purl.uniprot.org/core/Interaction"/>
  </rdf:Description>
  <rdf:Description rdf:nodeID="A151">
    <j.4:has_type rdf:resource="http://scai.fraunhofer.de/Invitro"/>
    <rdf:type rdf:resource="http://www.biopax.org/release/biopax-level3.owl#Evidence"/>
  </rdf:Description>
  <rdf:Description rdf:about="http://bio2rdf.org/geneid:3586">
    <j.1:has_symbol rdf:datatype="http://www.w3.org/2001/XMLSchema#string">IL10</j.1:has_symbol>
    <rdfs:label rdf:datatype="http://www.w3.org/2001/XMLSchema#string">3586</rdfs:label>
    <rdf:type rdf:resource="http://bio2rdf.org/geneid_vocabulary:Gene"/>
  </rdf:Description>
  <rdf:Description rdf:about="http://bio2rdf.org/pubmed:17683481">
    <dc:description rdf:datatype="http://www.w3.org/2001/XMLSchema#string">Meanwhile, there is no change in CRMP2 phosphorylation in two other transgenic mouse lines that display elevated amyloid beta peptide levels (Tg2576 and APP/amyloid beta-binding alcohol dehydrogenase).</dc:description>
    <dc:description rdf:datatype="http://www.w3.org/2001/XMLSchema#string">In addition, CRMP2 phosphorylation at the Cdk5 and GSK3 sites is increased in cortex and hippocampus of the triple transgenic mouse (presenilin-1 (PS1)(M146V)KI; Thy1.2-amyloid precursor protein (APP)(swe); Thy1.2tau(P301L)) that develops AD-like plaques and tangles, as well as the double (PS1(M146V)KI; Thy1.2-APP(swe)) transgenic mouse.</dc:description>
    <j.2:journal rdf:resource="http://scai.fraunhofer.de/Journal/J Neurochem"/>
    <rdfs:label rdf:datatype="http://www.w3.org/2001/XMLSchema#string">17683481</rdfs:label>
    <rdf:type rdf:resource="http://bio2rdf.org/pubmed_vocabulary:PubMedRecord"/>
  </rdf:Description>
  <rdf:Description rdf:about="http://bio2rdf.org/geneid:5329">
    <j.1:has_symbol rdf:datatype="http://www.w3.org/2001/XMLSchema#string">PLAUR</j.1:has_symbol>
    <rdfs:label rdf:datatype="http://www.w3.org/2001/XMLSchema#string">5329</rdfs:label>
    <rdf:type rdf:resource="http://bio2rdf.org/geneid_vocabulary:Gene"/>
  </rdf:Description>
  <rdf:Description rdf:about="http://purl.uniprot.org/uniprot/P01133">
    <j.5:encodedBy rdf:resource="http://bio2rdf.org/geneid:1950"/>
    <rdfs:label rdf:datatype="http://www.w3.org/2001/XMLSchema#string">P01133</rdfs:label>
    <rdf:type rdf:resource="http://purl.uniprot.org/core/Protein"/>
  </rdf:Description>
  <rdf:Description rdf:about="http://bio2rdf.org/pubmed:15467394">
    <dc:description rdf:datatype="http://www.w3.org/2001/XMLSchema#string">We previously found that BACE1 also cleaves a membrane-bound sialyltransferase (ST6Gal I).</dc:description>
    <j.2:journal rdf:resource="http://scai.fraunhofer.de/Journal/Glycoconj J"/>
    <rdfs:label rdf:datatype="http://www.w3.org/2001/XMLSchema#string">15467394</rdfs:label>
    <rdf:type rdf:resource="http://bio2rdf.org/pubmed_vocabulary:PubMedRecord"/>
  </rdf:Description>
  <rdf:Description rdf:about="http://scai.fraunhofer.de/Interaction/APP (pp) PSEN2">
    <j.3:article rdf:resource="http://bio2rdf.org/pubmed:9055862"/>
    <j.0:evidence rdf:nodeID="A200"/>
    <j.5:participant rdf:resource="http://purl.uniprot.org/uniprot/P49810"/>
    <j.5:participant rdf:resource="http://purl.uniprot.org/uniprot/P05067"/>
    <rdf:type rdf:resource="http://purl.uniprot.org/core/Interaction"/>
  </rdf:Description>
  <rdf:Description rdf:about="http://scai.fraunhofer.de/Journal/Glycoconj J">
    <rdf:type rdf:resource="http://bio2rdf.org/pubmed_vocabulary:Journal"/>
    <rdfs:label rdf:datatype="http://www.w3.org/2001/XMLSchema#string">Glycoconj J</rdfs:label>
  </rdf:Description>
  <rdf:Description rdf:about="http://scai.fraunhofer.de/Interaction/CTNND2 (pp) PSEN1">
    <j.3:article rdf:resource="http://bio2rdf.org/pubmed:17097608"/>
    <j.0:evidence rdf:nodeID="A271"/>
    <j.5:participant rdf:resource="http://purl.uniprot.org/uniprot/P49768"/>
    <j.5:participant rdf:resource="http://purl.uniprot.org/uniprot/Q9UQB3"/>
    <rdf:type rdf:resource="http://purl.uniprot.org/core/Interaction"/>
  </rdf:Description>
  <rdf:Description rdf:nodeID="A148">
    <j.4:has_type rdf:resource="http://scai.fraunhofer.de/Invitro"/>
    <rdf:type rdf:resource="http://www.biopax.org/release/biopax-level3.owl#Evidence"/>
  </rdf:Description>
  <rdf:Description rdf:about="http://bio2rdf.org/geneid:6653">
    <j.1:has_symbol rdf:datatype="http://www.w3.org/2001/XMLSchema#string">SORL1</j.1:has_symbol>
    <rdfs:label rdf:datatype="http://www.w3.org/2001/XMLSchema#string">6653</rdfs:label>
    <rdf:type rdf:resource="http://bio2rdf.org/geneid_vocabulary:Gene"/>
  </rdf:Description>
  <rdf:Description rdf:nodeID="A29">
    <j.4:has_type rdf:resource="http://scai.fraunhofer.de/Invitro"/>
    <rdf:type rdf:resource="http://www.biopax.org/release/biopax-level3.owl#Evidence"/>
  </rdf:Description>
  <rdf:Description rdf:about="http://purl.uniprot.org/uniprot/Q12830">
    <j.5:encodedBy rdf:resource="http://bio2rdf.org/geneid:2186"/>
    <rdfs:label rdf:datatype="http://www.w3.org/2001/XMLSchema#string">Q12830</rdfs:label>
    <rdf:type rdf:resource="http://purl.uniprot.org/core/Protein"/>
  </rdf:Description>
  <rdf:Description rdf:about="http://scai.fraunhofer.de/Interaction/MAPK10 (pp) MAPT">
    <j.3:article rdf:resource="http://bio2rdf.org/pubmed:12191990"/>
    <j.0:evidence rdf:nodeID="A272"/>
    <j.5:participant rdf:resource="http://purl.uniprot.org/uniprot/P10636"/>
    <j.5:participant rdf:resource="http://purl.uniprot.org/uniprot/P53779"/>
    <rdf:type rdf:resource="http://purl.uniprot.org/core/Interaction"/>
  </rdf:Description>
  <rdf:Description rdf:nodeID="A273">
    <j.4:has_type rdf:resource="http://scai.fraunhofer.de/Invitro"/>
    <rdf:type rdf:resource="http://www.biopax.org/release/biopax-level3.owl#Evidence"/>
  </rdf:Description>
  <rdf:Description rdf:about="http://purl.uniprot.org/uniprot/Q99767">
    <j.5:encodedBy rdf:resource="http://bio2rdf.org/geneid:321"/>
    <rdfs:label rdf:datatype="http://www.w3.org/2001/XMLSchema#string">Q99767</rdfs:label>
    <rdf:type rdf:resource="http://purl.uniprot.org/core/Protein"/>
  </rdf:Description>
  <rdf:Description rdf:nodeID="A274">
    <j.4:has_type rdf:resource="http://scai.fraunhofer.de/Invitro"/>
    <rdf:type rdf:resource="http://www.biopax.org/release/biopax-level3.owl#Evidence"/>
  </rdf:Description>
  <rdf:Description rdf:about="http://scai.fraunhofer.de/Journal/PLoS One">
    <rdf:type rdf:resource="http://bio2rdf.org/pubmed_vocabulary:Journal"/>
    <rdfs:label rdf:datatype="http://www.w3.org/2001/XMLSchema#string">PLoS One</rdfs:label>
  </rdf:Description>
  <rdf:Description rdf:about="http://bio2rdf.org/geneid:5328">
    <j.1:has_symbol rdf:datatype="http://www.w3.org/2001/XMLSchema#string">PLAU</j.1:has_symbol>
    <rdfs:label rdf:datatype="http://www.w3.org/2001/XMLSchema#string">5328</rdfs:label>
    <rdf:type rdf:resource="http://bio2rdf.org/geneid_vocabulary:Gene"/>
  </rdf:Description>
  <rdf:Description rdf:about="http://purl.uniprot.org/uniprot/P29965">
    <j.5:encodedBy rdf:resource="http://bio2rdf.org/geneid:959"/>
    <rdfs:label rdf:datatype="http://www.w3.org/2001/XMLSchema#string">P29965</rdfs:label>
    <rdf:type rdf:resource="http://purl.uniprot.org/core/Protein"/>
  </rdf:Description>
  <rdf:Description rdf:about="http://scai.fraunhofer.de/Interaction/BAG3 (pp) HSPA1B">
    <j.3:article rdf:resource="http://bio2rdf.org/pubmed:21233200"/>
    <j.0:evidence rdf:nodeID="A275"/>
    <j.5:participant rdf:resource="http://purl.uniprot.org/uniprot/P0DMV9"/>
    <j.5:participant rdf:resource="http://purl.uniprot.org/uniprot/O95817"/>
    <rdf:type rdf:resource="http://purl.uniprot.org/core/Interaction"/>
  </rdf:Description>
  <rdf:Description rdf:about="http://scai.fraunhofer.de/Interaction/DPYSL2 (pp) GSK3A">
    <j.3:article rdf:resource="http://bio2rdf.org/pubmed:17902168"/>
    <j.0:evidence rdf:nodeID="A84"/>
    <j.5:participant rdf:resource="http://purl.uniprot.org/uniprot/P49840"/>
    <j.5:participant rdf:resource="http://purl.uniprot.org/uniprot/Q16555"/>
    <rdf:type rdf:resource="http://purl.uniprot.org/core/Interaction"/>
  </rdf:Description>
  <rdf:Description rdf:about="http://purl.uniprot.org/uniprot/O75689">
    <j.5:encodedBy rdf:resource="http://bio2rdf.org/geneid:11033"/>
    <rdfs:label rdf:datatype="http://www.w3.org/2001/XMLSchema#string">O75689</rdfs:label>
    <rdf:type rdf:resource="http://purl.uniprot.org/core/Protein"/>
  </rdf:Description>
  <rdf:Description rdf:about="http://purl.uniprot.org/uniprot/O43592">
    <j.5:encodedBy rdf:resource="http://bio2rdf.org/geneid:11260"/>
    <rdfs:label rdf:datatype="http://www.w3.org/2001/XMLSchema#string">O43592</rdfs:label>
    <rdf:type rdf:resource="http://purl.uniprot.org/core/Protein"/>
  </rdf:Description>
  <rdf:Description rdf:about="http://scai.fraunhofer.de/Interaction/APP (pp) CLU">
    <j.3:article rdf:resource="http://bio2rdf.org/pubmed:9544446"/>
    <j.0:evidence rdf:nodeID="A276"/>
    <j.5:participant rdf:resource="http://purl.uniprot.org/uniprot/P10909"/>
    <j.5:participant rdf:resource="http://purl.uniprot.org/uniprot/P05067"/>
    <rdf:type rdf:resource="http://purl.uniprot.org/core/Interaction"/>
  </rdf:Description>
  <rdf:Description rdf:nodeID="A38">
    <j.4:has_type rdf:resource="http://scai.fraunhofer.de/Invitro"/>
    <rdf:type rdf:resource="http://www.biopax.org/release/biopax-level3.owl#Evidence"/>
  </rdf:Description>
  <rdf:Description rdf:about="http://purl.uniprot.org/uniprot/P19338">
    <j.5:encodedBy rdf:resource="http://bio2rdf.org/geneid:4691"/>
    <rdfs:label rdf:datatype="http://www.w3.org/2001/XMLSchema#string">P19338</rdfs:label>
    <rdf:type rdf:resource="http://purl.uniprot.org/core/Protein"/>
  </rdf:Description>
  <rdf:Description rdf:about="http://bio2rdf.org/geneid:7416">
    <j.1:has_symbol rdf:datatype="http://www.w3.org/2001/XMLSchema#string">VDAC1</j.1:has_symbol>
    <rdfs:label rdf:datatype="http://www.w3.org/2001/XMLSchema#string">7416</rdfs:label>
    <rdf:type rdf:resource="http://bio2rdf.org/geneid_vocabulary:Gene"/>
  </rdf:Description>
  <rdf:Description rdf:nodeID="A277">
    <j.4:has_type rdf:resource="http://scai.fraunhofer.de/Invitro"/>
    <rdf:type rdf:resource="http://www.biopax.org/release/biopax-level3.owl#Evidence"/>
  </rdf:Description>
  <rdf:Description rdf:about="http://purl.uniprot.org/uniprot/P23560">
    <j.5:encodedBy rdf:resource="http://bio2rdf.org/geneid:627"/>
    <rdfs:label rdf:datatype="http://www.w3.org/2001/XMLSchema#string">P23560</rdfs:label>
    <rdf:type rdf:resource="http://purl.uniprot.org/core/Protein"/>
  </rdf:Description>
  <rdf:Description rdf:about="http://scai.fraunhofer.de/Interaction/PSEN1 (pp) EIF2S1">
    <j.3:article rdf:resource="http://bio2rdf.org/pubmed:12163019"/>
    <j.0:evidence rdf:nodeID="A278"/>
    <j.5:participant rdf:resource="http://purl.uniprot.org/uniprot/P05198"/>
    <j.5:participant rdf:resource="http://purl.uniprot.org/uniprot/P49768"/>
    <rdf:type rdf:resource="http://purl.uniprot.org/core/Interaction"/>
  </rdf:Description>
  <rdf:Description rdf:about="http://bio2rdf.org/pubmed:21573099">
    <dc:description rdf:datatype="http://www.w3.org/2001/XMLSchema#string">Results demonstrate that the ??-carboline compounds (1) potently reduce the expression of all three phosphorylated forms of tau protein, and (2) inhibit the DYRK1A catalyzed direct phosphorylation of tau protein on serine 396.</dc:description>
    <j.2:journal rdf:resource="http://scai.fraunhofer.de/Journal/PLoS One"/>
    <rdfs:label rdf:datatype="http://www.w3.org/2001/XMLSchema#string">21573099</rdfs:label>
    <rdf:type rdf:resource="http://bio2rdf.org/pubmed_vocabulary:PubMedRecord"/>
  </rdf:Description>
  <rdf:Description rdf:about="http://scai.fraunhofer.de/Interaction/APP (pp) AGER">
    <j.3:article rdf:resource="http://bio2rdf.org/pubmed:18448809"/>
    <j.0:evidence rdf:nodeID="A164"/>
    <j.5:participant rdf:resource="http://purl.uniprot.org/uniprot/Q15109"/>
    <j.5:participant rdf:resource="http://purl.uniprot.org/uniprot/P05067"/>
    <rdf:type rdf:resource="http://purl.uniprot.org/core/Interaction"/>
  </rdf:Description>
  <rdf:Description rdf:about="http://bio2rdf.org/geneid:5327">
    <j.1:has_symbol rdf:datatype="http://www.w3.org/2001/XMLSchema#string">PLAT</j.1:has_symbol>
    <rdfs:label rdf:datatype="http://www.w3.org/2001/XMLSchema#string">5327</rdfs:label>
    <rdf:type rdf:resource="http://bio2rdf.org/geneid_vocabulary:Gene"/>
  </rdf:Description>
  <rdf:Description rdf:about="http://scai.fraunhofer.de/Interaction/ABCA1 (pp) APOE">
    <j.3:article rdf:resource="http://bio2rdf.org/pubmed:18202749"/>
    <j.0:evidence rdf:nodeID="A134"/>
    <j.5:participant rdf:resource="http://purl.uniprot.org/uniprot/P02649"/>
    <j.5:participant rdf:resource="http://purl.uniprot.org/uniprot/O95477"/>
    <rdf:type rdf:resource="http://purl.uniprot.org/core/Interaction"/>
  </rdf:Description>
  <rdf:Description rdf:nodeID="A219">
    <j.4:has_type rdf:resource="http://scai.fraunhofer.de/Invitro"/>
    <rdf:type rdf:resource="http://www.biopax.org/release/biopax-level3.owl#Evidence"/>
  </rdf:Description>
  <rdf:Description rdf:about="http://purl.uniprot.org/uniprot/P33316">
    <j.5:encodedBy rdf:resource="http://bio2rdf.org/geneid:1854"/>
    <rdfs:label rdf:datatype="http://www.w3.org/2001/XMLSchema#string">P33316</rdfs:label>
    <rdf:type rdf:resource="http://purl.uniprot.org/core/Protein"/>
  </rdf:Description>
  <rdf:Description rdf:about="http://bio2rdf.org/geneid:839">
    <j.1:has_symbol rdf:datatype="http://www.w3.org/2001/XMLSchema#string">CASP6</j.1:has_symbol>
    <rdfs:label rdf:datatype="http://www.w3.org/2001/XMLSchema#string">839</rdfs:label>
    <rdf:type rdf:resource="http://bio2rdf.org/geneid_vocabulary:Gene"/>
  </rdf:Description>
  <rdf:Description rdf:about="http://purl.uniprot.org/uniprot/P20933">
    <j.5:encodedBy rdf:resource="http://bio2rdf.org/geneid:175"/>
    <rdfs:label rdf:datatype="http://www.w3.org/2001/XMLSchema#string">P20933</rdfs:label>
    <rdf:type rdf:resource="http://purl.uniprot.org/core/Protein"/>
  </rdf:Description>
  <rdf:Description rdf:about="http://scai.fraunhofer.de/Interaction/GSK3A (pp) APP">
    <j.3:article rdf:resource="http://bio2rdf.org/pubmed:16914869"/>
    <j.0:evidence rdf:nodeID="A279"/>
    <j.5:participant rdf:resource="http://purl.uniprot.org/uniprot/P05067"/>
    <j.5:participant rdf:resource="http://purl.uniprot.org/uniprot/P49840"/>
    <rdf:type rdf:resource="http://purl.uniprot.org/core/Interaction"/>
  </rdf:Description>
  <rdf:Description rdf:about="http://purl.uniprot.org/uniprot/Q96BI3">
    <j.5:encodedBy rdf:resource="http://bio2rdf.org/geneid:51107"/>
    <rdfs:label rdf:datatype="http://www.w3.org/2001/XMLSchema#string">Q96BI3</rdfs:label>
    <rdf:type rdf:resource="http://purl.uniprot.org/core/Protein"/>
  </rdf:Description>
  <rdf:Description rdf:nodeID="A280">
    <j.4:has_type rdf:resource="http://scai.fraunhofer.de/Invitro"/>
    <rdf:type rdf:resource="http://www.biopax.org/release/biopax-level3.owl#Evidence"/>
  </rdf:Description>
  <rdf:Description rdf:nodeID="A176">
    <j.4:has_type rdf:resource="http://scai.fraunhofer.de/Invitro"/>
    <rdf:type rdf:resource="http://www.biopax.org/release/biopax-level3.owl#Evidence"/>
  </rdf:Description>
  <rdf:Description rdf:about="http://scai.fraunhofer.de/Interaction/FAS (pp) FASLG">
    <j.3:article rdf:resource="http://bio2rdf.org/pubmed:11567045"/>
    <j.0:evidence rdf:nodeID="A281"/>
    <j.5:participant rdf:resource="http://purl.uniprot.org/uniprot/P48023"/>
    <j.5:participant rdf:resource="http://purl.uniprot.org/uniprot/P25445"/>
    <rdf:type rdf:resource="http://purl.uniprot.org/core/Interaction"/>
  </rdf:Description>
  <rdf:Description rdf:about="http://scai.fraunhofer.de/Interaction/PSEN1 (pp) CTNND2">
    <j.3:article rdf:resource="http://bio2rdf.org/pubmed:17097608"/>
    <j.0:evidence rdf:nodeID="A282"/>
    <j.5:participant rdf:resource="http://purl.uniprot.org/uniprot/Q9UQB3"/>
    <j.5:participant rdf:resource="http://purl.uniprot.org/uniprot/P49768"/>
    <rdf:type rdf:resource="http://purl.uniprot.org/core/Interaction"/>
  </rdf:Description>
  <rdf:Description rdf:about="http://scai.fraunhofer.de/Interaction/NOS1 (pp) MT3">
    <j.3:article rdf:resource="http://bio2rdf.org/pubmed:16444595"/>
    <j.0:evidence rdf:nodeID="A171"/>
    <j.5:participant rdf:resource="http://purl.uniprot.org/uniprot/P25713"/>
    <j.5:participant rdf:resource="http://purl.uniprot.org/uniprot/P29475"/>
    <rdf:type rdf:resource="http://purl.uniprot.org/core/Interaction"/>
  </rdf:Description>
  <rdf:Description rdf:about="http://bio2rdf.org/pubmed:16943564">
    <dc:description rdf:datatype="http://www.w3.org/2001/XMLSchema#string">Furthermore, in AD brains, mitochondrially associated APP formed stable approximately 480 kDa complexes with the translocase of the outer mitochondrial membrane 40 (TOM40) import channel and a super complex of approximately 620 kDa with both mitochondrial TOM40 and the translocase of the inner mitochondrial membrane 23 (TIM23) import channel TIM23 in an "N(in mitochondria)-C(out cytoplasm)" orientation.</dc:description>
    <j.2:journal rdf:resource="http://scai.fraunhofer.de/Journal/J Neurosci"/>
    <rdfs:label rdf:datatype="http://www.w3.org/2001/XMLSchema#string">16943564</rdfs:label>
    <rdf:type rdf:resource="http://bio2rdf.org/pubmed_vocabulary:PubMedRecord"/>
  </rdf:Description>
  <rdf:Description rdf:about="http://bio2rdf.org/pubmed:10075695">
    <dc:description rdf:datatype="http://www.w3.org/2001/XMLSchema#string">Moreover, DP5 specifically interacts with Bcl-xl during neuronal apoptosis following exposure to A beta, and its binding could impair the survival-promoting activities of Bcl-xl.</dc:description>
    <j.2:journal rdf:resource="http://scai.fraunhofer.de/Journal/J Biol Chem"/>
    <rdfs:label rdf:datatype="http://www.w3.org/2001/XMLSchema#string">10075695</rdfs:label>
    <rdf:type rdf:resource="http://bio2rdf.org/pubmed_vocabulary:PubMedRecord"/>
  </rdf:Description>
  <rdf:Description rdf:about="http://scai.fraunhofer.de/Interaction/DLG4 (pp) GRIN2A">
    <j.3:article rdf:resource="http://bio2rdf.org/pubmed:20441772"/>
    <j.0:evidence rdf:nodeID="A283"/>
    <j.5:participant rdf:resource="http://purl.uniprot.org/uniprot/Q12879"/>
    <j.5:participant rdf:resource="http://purl.uniprot.org/uniprot/P78352"/>
    <rdf:type rdf:resource="http://purl.uniprot.org/core/Interaction"/>
  </rdf:Description>
  <rdf:Description rdf:nodeID="A220">
    <j.4:has_type rdf:resource="http://doe-generated-ontology.com/OntoAD#C1515657"/>
    <rdf:type rdf:resource="http://www.biopax.org/release/biopax-level3.owl#Evidence"/>
  </rdf:Description>
  <rdf:Description rdf:about="http://scai.fraunhofer.de/Interaction/LRP1 (pp) A2M">
    <j.3:article rdf:resource="http://bio2rdf.org/pubmed:10797543"/>
    <j.0:evidence rdf:nodeID="A284"/>
    <j.5:participant rdf:resource="http://purl.uniprot.org/uniprot/P01023"/>
    <j.5:participant rdf:resource="http://purl.uniprot.org/uniprot/Q07954"/>
    <rdf:type rdf:resource="http://purl.uniprot.org/core/Interaction"/>
  </rdf:Description>
  <rdf:Description rdf:about="http://scai.fraunhofer.de/Journal/Molecular Psychiatry">
    <rdf:type rdf:resource="http://bio2rdf.org/pubmed_vocabulary:Journal"/>
    <rdfs:label rdf:datatype="http://www.w3.org/2001/XMLSchema#string">Molecular Psychiatry</rdfs:label>
  </rdf:Description>
  <rdf:Description rdf:about="http://scai.fraunhofer.de/Interaction/LEP (pp) LRP2">
    <j.3:article rdf:resource="http://bio2rdf.org/pubmed:17324488"/>
    <j.0:evidence rdf:nodeID="A285"/>
    <j.0:evidence rdf:nodeID="A286"/>
    <j.0:evidence rdf:nodeID="A287"/>
    <j.5:participant rdf:resource="http://purl.uniprot.org/uniprot/P98164"/>
    <j.5:participant rdf:resource="http://purl.uniprot.org/uniprot/P41159"/>
    <rdf:type rdf:resource="http://purl.uniprot.org/core/Interaction"/>
  </rdf:Description>
  <rdf:Description rdf:about="http://scai.fraunhofer.de/Journal/Brain research">
    <rdf:type rdf:resource="http://bio2rdf.org/pubmed_vocabulary:Journal"/>
    <rdfs:label rdf:datatype="http://www.w3.org/2001/XMLSchema#string">Brain research</rdfs:label>
  </rdf:Description>
  <rdf:Description rdf:about="http://scai.fraunhofer.de/Interaction/PADI2 (pp) APP">
    <j.3:article rdf:resource="http://bio2rdf.org/pubmed:20224908"/>
    <j.0:evidence rdf:nodeID="A288"/>
    <j.5:participant rdf:resource="http://purl.uniprot.org/uniprot/P05067"/>
    <j.5:participant rdf:resource="http://purl.uniprot.org/uniprot/Q9Y2J8"/>
    <rdf:type rdf:resource="http://purl.uniprot.org/core/Interaction"/>
  </rdf:Description>
  <rdf:Description rdf:about="http://bio2rdf.org/geneid:177">
    <j.1:has_symbol rdf:datatype="http://www.w3.org/2001/XMLSchema#string">AGER</j.1:has_symbol>
    <rdfs:label rdf:datatype="http://www.w3.org/2001/XMLSchema#string">177</rdfs:label>
    <rdf:type rdf:resource="http://bio2rdf.org/geneid_vocabulary:Gene"/>
  </rdf:Description>
  <rdf:Description rdf:nodeID="A289">
    <j.4:has_type rdf:resource="http://scai.fraunhofer.de/Invitro"/>
    <rdf:type rdf:resource="http://www.biopax.org/release/biopax-level3.owl#Evidence"/>
  </rdf:Description>
  <rdf:Description rdf:about="http://purl.uniprot.org/uniprot/No_id_APPBP1">
    <j.5:encodedBy rdf:resource="http://bio2rdf.org/geneid:-"/>
    <rdfs:label rdf:datatype="http://www.w3.org/2001/XMLSchema#string">No_id_APPBP1</rdfs:label>
    <rdf:type rdf:resource="http://purl.uniprot.org/core/Protein"/>
  </rdf:Description>
  <rdf:Description rdf:nodeID="A90">
    <j.4:has_type rdf:resource="http://scai.fraunhofer.de/Invitro"/>
    <rdf:type rdf:resource="http://www.biopax.org/release/biopax-level3.owl#Evidence"/>
  </rdf:Description>
  <rdf:Description rdf:about="http://purl.uniprot.org/uniprot/P05305">
    <j.5:encodedBy rdf:resource="http://bio2rdf.org/geneid:1906"/>
    <rdfs:label rdf:datatype="http://www.w3.org/2001/XMLSchema#string">P05305</rdfs:label>
    <rdf:type rdf:resource="http://purl.uniprot.org/core/Protein"/>
  </rdf:Description>
  <rdf:Description rdf:about="http://bio2rdf.org/pubmed:20230749">
    <dc:description rdf:datatype="http://www.w3.org/2001/XMLSchema#string">Herein, we report the interaction of an YKFFE sequence from the cytosolic tail of the Alzheimer's disease amyloid precursor protein (APP) with the mu4 subunit of AP-4.</dc:description>
    <j.2:journal rdf:resource="http://scai.fraunhofer.de/Journal/Dev Cell"/>
    <rdfs:label rdf:datatype="http://www.w3.org/2001/XMLSchema#string">20230749</rdfs:label>
    <rdf:type rdf:resource="http://bio2rdf.org/pubmed_vocabulary:PubMedRecord"/>
  </rdf:Description>
  <rdf:Description rdf:about="http://bio2rdf.org/geneid:8851">
    <j.1:has_symbol rdf:datatype="http://www.w3.org/2001/XMLSchema#string">CDK5R1</j.1:has_symbol>
    <rdfs:label rdf:datatype="http://www.w3.org/2001/XMLSchema#string">8851</rdfs:label>
    <rdf:type rdf:resource="http://bio2rdf.org/geneid_vocabulary:Gene"/>
  </rdf:Description>
  <rdf:Description rdf:about="http://scai.fraunhofer.de/Interaction/ABL1 (pp) APP">
    <j.3:article rdf:resource="http://bio2rdf.org/pubmed:19306298"/>
    <j.0:evidence rdf:nodeID="A290"/>
    <j.5:participant rdf:resource="http://purl.uniprot.org/uniprot/P05067"/>
    <j.5:participant rdf:resource="http://purl.uniprot.org/uniprot/P00519"/>
    <rdf:type rdf:resource="http://purl.uniprot.org/core/Interaction"/>
  </rdf:Description>
  <rdf:Description rdf:about="http://bio2rdf.org/geneid:48">
    <j.1:has_symbol rdf:datatype="http://www.w3.org/2001/XMLSchema#string">ACO1</j.1:has_symbol>
    <rdfs:label rdf:datatype="http://www.w3.org/2001/XMLSchema#string">48</rdfs:label>
    <rdf:type rdf:resource="http://bio2rdf.org/geneid_vocabulary:Gene"/>
  </rdf:Description>
  <rdf:Description rdf:about="http://bio2rdf.org/pubmed:12740599">
    <dc:description rdf:datatype="http://www.w3.org/2001/XMLSchema#string">IB1/JIP-1 interacts with many cellular components including the reelin receptor ApoER2, the low-density lipoprotein receptor-related protein (LRP), kinesin and the Alzheimer's amyloid precursor protein.</dc:description>
    <j.2:journal rdf:resource="http://scai.fraunhofer.de/Journal/Mol Psychiatry"/>
    <rdfs:label rdf:datatype="http://www.w3.org/2001/XMLSchema#string">12740599</rdfs:label>
    <rdf:type rdf:resource="http://bio2rdf.org/pubmed_vocabulary:PubMedRecord"/>
  </rdf:Description>
  <rdf:Description rdf:about="http://bio2rdf.org/geneid:131450">
    <j.1:has_symbol rdf:datatype="http://www.w3.org/2001/XMLSchema#string">CD200R1</j.1:has_symbol>
    <rdfs:label rdf:datatype="http://www.w3.org/2001/XMLSchema#string">131450</rdfs:label>
    <rdf:type rdf:resource="http://bio2rdf.org/geneid_vocabulary:Gene"/>
  </rdf:Description>
  <rdf:Description rdf:about="http://bio2rdf.org/pubmed:9861015">
    <dc:description rdf:datatype="http://www.w3.org/2001/XMLSchema#string">Moreover, in the AD subjects the Abeta bound to apoE is more sensitive to protease digestion than is the unbound Abeta.</dc:description>
    <j.2:journal rdf:resource="http://scai.fraunhofer.de/Journal/Proc Natl Acad Sci U S A"/>
    <rdfs:label rdf:datatype="http://www.w3.org/2001/XMLSchema#string">9861015</rdfs:label>
    <rdf:type rdf:resource="http://bio2rdf.org/pubmed_vocabulary:PubMedRecord"/>
  </rdf:Description>
  <rdf:Description rdf:nodeID="A260">
    <j.4:has_type rdf:resource="http://scai.fraunhofer.de/Invitro"/>
    <rdf:type rdf:resource="http://www.biopax.org/release/biopax-level3.owl#Evidence"/>
  </rdf:Description>
  <rdf:Description rdf:about="http://scai.fraunhofer.de/Journal/Brain Res Rev">
    <rdf:type rdf:resource="http://bio2rdf.org/pubmed_vocabulary:Journal"/>
    <rdfs:label rdf:datatype="http://www.w3.org/2001/XMLSchema#string">Brain Res Rev</rdfs:label>
  </rdf:Description>
  <rdf:Description rdf:about="http://scai.fraunhofer.de/Journal/Cellular and Molecular Life Sciences">
    <rdf:type rdf:resource="http://bio2rdf.org/pubmed_vocabulary:Journal"/>
    <rdfs:label rdf:datatype="http://www.w3.org/2001/XMLSchema#string">Cellular and Molecular Life Sciences</rdfs:label>
  </rdf:Description>
  <rdf:Description rdf:about="http://scai.fraunhofer.de/Journal/Free Radic Biol Med">
    <rdf:type rdf:resource="http://bio2rdf.org/pubmed_vocabulary:Journal"/>
    <rdfs:label rdf:datatype="http://www.w3.org/2001/XMLSchema#string">Free Radic Biol Med</rdfs:label>
  </rdf:Description>
  <rdf:Description rdf:about="http://purl.uniprot.org/uniprot/Q99828">
    <j.5:encodedBy rdf:resource="http://bio2rdf.org/geneid:10519"/>
    <rdfs:label rdf:datatype="http://www.w3.org/2001/XMLSchema#string">Q99828</rdfs:label>
    <rdf:type rdf:resource="http://purl.uniprot.org/core/Protein"/>
  </rdf:Description>
  <rdf:Description rdf:about="http://purl.uniprot.org/uniprot/O14672">
    <j.5:encodedBy rdf:resource="http://bio2rdf.org/geneid:102"/>
    <rdfs:label rdf:datatype="http://www.w3.org/2001/XMLSchema#string">O14672</rdfs:label>
    <rdf:type rdf:resource="http://purl.uniprot.org/core/Protein"/>
  </rdf:Description>
  <rdf:Description rdf:about="http://purl.uniprot.org/uniprot/P01033">
    <j.5:encodedBy rdf:resource="http://bio2rdf.org/geneid:7076"/>
    <rdfs:label rdf:datatype="http://www.w3.org/2001/XMLSchema#string">P01033</rdfs:label>
    <rdf:type rdf:resource="http://purl.uniprot.org/core/Protein"/>
  </rdf:Description>
  <rdf:Description rdf:about="http://scai.fraunhofer.de/Interaction/APPBP1 (pp) APP">
    <j.3:article rdf:resource="http://bio2rdf.org/pubmed:14557245"/>
    <j.0:evidence rdf:nodeID="A291"/>
    <j.0:evidence rdf:nodeID="A292"/>
    <j.5:participant rdf:resource="http://purl.uniprot.org/uniprot/P05067"/>
    <j.5:participant rdf:resource="http://purl.uniprot.org/uniprot/No_id_APPBP1"/>
    <rdf:type rdf:resource="http://purl.uniprot.org/core/Interaction"/>
  </rdf:Description>
  <rdf:Description rdf:nodeID="A293">
    <j.4:has_type rdf:resource="http://doe-generated-ontology.com/OntoAD#C1515657"/>
    <rdf:type rdf:resource="http://www.biopax.org/release/biopax-level3.owl#Evidence"/>
  </rdf:Description>
  <rdf:Description rdf:about="http://purl.uniprot.org/uniprot/P53779">
    <j.5:encodedBy rdf:resource="http://bio2rdf.org/geneid:5602"/>
    <rdfs:label rdf:datatype="http://www.w3.org/2001/XMLSchema#string">P53779</rdfs:label>
    <rdf:type rdf:resource="http://purl.uniprot.org/core/Protein"/>
  </rdf:Description>
  <rdf:Description rdf:about="http://scai.fraunhofer.de/Interaction/LDLR (pp) RELN">
    <j.3:article rdf:resource="http://bio2rdf.org/pubmed:16793187"/>
    <j.5:participant rdf:resource="http://purl.uniprot.org/uniprot/P78509"/>
    <j.5:participant rdf:resource="http://purl.uniprot.org/uniprot/P01130"/>
    <rdf:type rdf:resource="http://purl.uniprot.org/core/Interaction"/>
  </rdf:Description>
  <rdf:Description rdf:about="http://bio2rdf.org/geneid:5340">
    <j.1:has_symbol rdf:datatype="http://www.w3.org/2001/XMLSchema#string">PLG</j.1:has_symbol>
    <rdfs:label rdf:datatype="http://www.w3.org/2001/XMLSchema#string">5340</rdfs:label>
    <rdf:type rdf:resource="http://bio2rdf.org/geneid_vocabulary:Gene"/>
  </rdf:Description>
  <rdf:Description rdf:about="http://scai.fraunhofer.de/Interaction/CDK5 (pp) DPYSL2">
    <j.3:article rdf:resource="http://bio2rdf.org/pubmed:17683481"/>
    <j.0:evidence rdf:nodeID="A265"/>
    <j.0:evidence rdf:nodeID="A268"/>
    <j.5:participant rdf:resource="http://purl.uniprot.org/uniprot/Q16555"/>
    <j.5:participant rdf:resource="http://purl.uniprot.org/uniprot/Q00535"/>
    <rdf:type rdf:resource="http://purl.uniprot.org/core/Interaction"/>
  </rdf:Description>
  <rdf:Description rdf:about="http://bio2rdf.org/pubmed:3121601">
    <dc:description rdf:datatype="http://www.w3.org/2001/XMLSchema#string">Calcium/calmodulin (CaM)-dependent protein kinases isolated from bovine and rat brains phosphorylate the microtubule-associated tau protein in the mode that shifts the mobility of tau in sodium dodecyl sulfate-polyacrylamide gel electrophoresis (mode I).</dc:description>
    <j.2:journal rdf:resource="http://scai.fraunhofer.de/Journal/J Biol Chem"/>
    <rdfs:label rdf:datatype="http://www.w3.org/2001/XMLSchema#string">3121601</rdfs:label>
    <rdf:type rdf:resource="http://bio2rdf.org/pubmed_vocabulary:PubMedRecord"/>
  </rdf:Description>
  <rdf:Description rdf:about="http://scai.fraunhofer.de/Interaction/HBA1 (pp) APP">
    <j.3:article rdf:resource="http://bio2rdf.org/pubmed:11004532"/>
    <j.0:evidence rdf:nodeID="A294"/>
    <j.0:evidence rdf:nodeID="A295"/>
    <j.5:participant rdf:resource="http://purl.uniprot.org/uniprot/P05067"/>
    <j.5:participant rdf:resource="http://purl.uniprot.org/uniprot/P69905"/>
    <rdf:type rdf:resource="http://purl.uniprot.org/core/Interaction"/>
  </rdf:Description>
  <rdf:Description rdf:about="http://scai.fraunhofer.de/Interaction/HDAC6 (pp) MAPT">
    <j.3:article rdf:resource="http://bio2rdf.org/pubmed:18636984"/>
    <j.0:evidence rdf:nodeID="A13"/>
    <j.0:evidence rdf:nodeID="A19"/>
    <j.5:participant rdf:resource="http://purl.uniprot.org/uniprot/P10636"/>
    <j.5:participant rdf:resource="http://purl.uniprot.org/uniprot/Q9UBN7"/>
    <rdf:type rdf:resource="http://purl.uniprot.org/core/Interaction"/>
  </rdf:Description>
  <rdf:Description rdf:about="http://scai.fraunhofer.de/Interaction/IL6 (pp) IL6R">
    <j.3:article rdf:resource="http://bio2rdf.org/pubmed:9304698"/>
    <j.0:evidence rdf:nodeID="A296"/>
    <j.5:participant rdf:resource="http://purl.uniprot.org/uniprot/P08887"/>
    <j.5:participant rdf:resource="http://purl.uniprot.org/uniprot/P05231"/>
    <rdf:type rdf:resource="http://purl.uniprot.org/core/Interaction"/>
  </rdf:Description>
  <rdf:Description rdf:about="http://bio2rdf.org/geneid:999">
    <j.1:has_symbol rdf:datatype="http://www.w3.org/2001/XMLSchema#string">CDH1</j.1:has_symbol>
    <rdfs:label rdf:datatype="http://www.w3.org/2001/XMLSchema#string">999</rdfs:label>
    <rdf:type rdf:resource="http://bio2rdf.org/geneid_vocabulary:Gene"/>
  </rdf:Description>
  <rdf:Description rdf:about="http://bio2rdf.org/geneid:2931">
    <j.1:has_symbol rdf:datatype="http://www.w3.org/2001/XMLSchema#string">GSK3A</j.1:has_symbol>
    <rdfs:label rdf:datatype="http://www.w3.org/2001/XMLSchema#string">2931</rdfs:label>
    <rdf:type rdf:resource="http://bio2rdf.org/geneid_vocabulary:Gene"/>
  </rdf:Description>
  <rdf:Description rdf:about="http://bio2rdf.org/geneid:7436">
    <j.1:has_symbol rdf:datatype="http://www.w3.org/2001/XMLSchema#string">VLDLR</j.1:has_symbol>
    <rdfs:label rdf:datatype="http://www.w3.org/2001/XMLSchema#string">7436</rdfs:label>
    <rdf:type rdf:resource="http://bio2rdf.org/geneid_vocabulary:Gene"/>
  </rdf:Description>
  <rdf:Description rdf:nodeID="A261">
    <j.4:has_type rdf:resource="http://doe-generated-ontology.com/OntoAD#C1515657"/>
    <rdf:type rdf:resource="http://www.biopax.org/release/biopax-level3.owl#Evidence"/>
  </rdf:Description>
  <rdf:Description rdf:about="http://purl.uniprot.org/uniprot/P78509">
    <j.5:encodedBy rdf:resource="http://bio2rdf.org/geneid:5649"/>
    <rdfs:label rdf:datatype="http://www.w3.org/2001/XMLSchema#string">P78509</rdfs:label>
    <rdf:type rdf:resource="http://purl.uniprot.org/core/Protein"/>
  </rdf:Description>
  <rdf:Description rdf:about="http://purl.uniprot.org/uniprot/P08069">
    <j.5:encodedBy rdf:resource="http://bio2rdf.org/geneid:3480"/>
    <rdfs:label rdf:datatype="http://www.w3.org/2001/XMLSchema#string">P08069</rdfs:label>
    <rdf:type rdf:resource="http://purl.uniprot.org/core/Protein"/>
  </rdf:Description>
  <rdf:Description rdf:about="http://scai.fraunhofer.de/Interaction/PSEN1 (pp) GRB2">
    <j.3:article rdf:resource="http://bio2rdf.org/pubmed:17314098"/>
    <j.0:evidence rdf:nodeID="A158"/>
    <j.5:participant rdf:resource="http://purl.uniprot.org/uniprot/P62993"/>
    <j.5:participant rdf:resource="http://purl.uniprot.org/uniprot/P49768"/>
    <rdf:type rdf:resource="http://purl.uniprot.org/core/Interaction"/>
  </rdf:Description>
  <rdf:Description rdf:nodeID="A262">
    <j.4:has_type rdf:resource="http://doe-generated-ontology.com/OntoAD#C1515657"/>
    <rdf:type rdf:resource="http://www.biopax.org/release/biopax-level3.owl#Evidence"/>
  </rdf:Description>
  <rdf:Description rdf:about="http://purl.uniprot.org/uniprot/P30307">
    <j.5:encodedBy rdf:resource="http://bio2rdf.org/geneid:995"/>
    <rdfs:label rdf:datatype="http://www.w3.org/2001/XMLSchema#string">P30307</rdfs:label>
    <rdf:type rdf:resource="http://purl.uniprot.org/core/Protein"/>
  </rdf:Description>
  <rdf:Description rdf:about="http://bio2rdf.org/pubmed:17077142">
    <dc:description rdf:datatype="http://www.w3.org/2001/XMLSchema#string">Results of these analyses demonstrated that activation of ERalpha either by 17beta-estradiol or a specific-agonist, propylpyrazole triol, up-regulated ApoE mRNA and protein expression.</dc:description>
    <j.2:journal rdf:resource="http://scai.fraunhofer.de/Journal/Proceedings of the National Academy of Sciences of the United States of America"/>
    <rdfs:label rdf:datatype="http://www.w3.org/2001/XMLSchema#string">17077142</rdfs:label>
    <rdf:type rdf:resource="http://bio2rdf.org/pubmed_vocabulary:PubMedRecord"/>
  </rdf:Description>
  <rdf:Description rdf:about="http://purl.uniprot.org/uniprot/Q06481">
    <j.5:encodedBy rdf:resource="http://bio2rdf.org/geneid:334"/>
    <rdfs:label rdf:datatype="http://www.w3.org/2001/XMLSchema#string">Q06481</rdfs:label>
    <rdf:type rdf:resource="http://purl.uniprot.org/core/Protein"/>
  </rdf:Description>
  <rdf:Description rdf:about="http://bio2rdf.org/geneid:4804">
    <j.1:has_symbol rdf:datatype="http://www.w3.org/2001/XMLSchema#string">NGFR</j.1:has_symbol>
    <rdfs:label rdf:datatype="http://www.w3.org/2001/XMLSchema#string">4804</rdfs:label>
    <rdf:type rdf:resource="http://bio2rdf.org/geneid_vocabulary:Gene"/>
  </rdf:Description>
  <rdf:Description rdf:nodeID="A297">
    <j.4:has_type rdf:resource="http://scai.fraunhofer.de/Invitro"/>
    <rdf:type rdf:resource="http://www.biopax.org/release/biopax-level3.owl#Evidence"/>
  </rdf:Description>
  <rdf:Description rdf:about="http://purl.uniprot.org/uniprot/O00468">
    <j.5:encodedBy rdf:resource="http://bio2rdf.org/geneid:375790"/>
    <rdfs:label rdf:datatype="http://www.w3.org/2001/XMLSchema#string">O00468</rdfs:label>
    <rdf:type rdf:resource="http://purl.uniprot.org/core/Protein"/>
  </rdf:Description>
  <rdf:Description rdf:about="http://purl.uniprot.org/uniprot/P13500">
    <j.5:encodedBy rdf:resource="http://bio2rdf.org/geneid:6347"/>
    <rdfs:label rdf:datatype="http://www.w3.org/2001/XMLSchema#string">P13500</rdfs:label>
    <rdf:type rdf:resource="http://purl.uniprot.org/core/Protein"/>
  </rdf:Description>
  <rdf:Description rdf:about="http://purl.uniprot.org/uniprot/Q16555">
    <j.5:encodedBy rdf:resource="http://bio2rdf.org/geneid:1808"/>
    <rdfs:label rdf:datatype="http://www.w3.org/2001/XMLSchema#string">Q16555</rdfs:label>
    <rdf:type rdf:resource="http://purl.uniprot.org/core/Protein"/>
  </rdf:Description>
  <rdf:Description rdf:nodeID="A127">
    <j.4:has_type rdf:resource="http://scai.fraunhofer.de/Invitro"/>
    <rdf:type rdf:resource="http://www.biopax.org/release/biopax-level3.owl#Evidence"/>
  </rdf:Description>
  <rdf:Description rdf:about="http://bio2rdf.org/pubmed:16856868">
    <dc:description rdf:datatype="http://www.w3.org/2001/XMLSchema#string">Biochemical studies have shown that domain 5 of the TrkA (tropomyosin receptor kinase A) receptor is involved in the binding of NGF (nerve growth factor).</dc:description>
    <j.2:journal rdf:resource="http://scai.fraunhofer.de/Journal/Biochem Soc Trans"/>
    <rdfs:label rdf:datatype="http://www.w3.org/2001/XMLSchema#string">16856868</rdfs:label>
    <rdf:type rdf:resource="http://bio2rdf.org/pubmed_vocabulary:PubMedRecord"/>
  </rdf:Description>
  <rdf:Description rdf:nodeID="A191">
    <j.4:has_type rdf:resource="http://doe-generated-ontology.com/OntoAD#C1515657"/>
    <rdf:type rdf:resource="http://www.biopax.org/release/biopax-level3.owl#Evidence"/>
  </rdf:Description>
  <rdf:Description rdf:about="http://bio2rdf.org/geneid:1950">
    <j.1:has_symbol rdf:datatype="http://www.w3.org/2001/XMLSchema#string">EGF</j.1:has_symbol>
    <rdfs:label rdf:datatype="http://www.w3.org/2001/XMLSchema#string">1950</rdfs:label>
    <rdf:type rdf:resource="http://bio2rdf.org/geneid_vocabulary:Gene"/>
  </rdf:Description>
  <rdf:Description rdf:about="http://scai.fraunhofer.de/Interaction/ALB (pp) APP">
    <j.3:article rdf:resource="http://bio2rdf.org/pubmed:11004532"/>
    <j.0:evidence rdf:nodeID="A243"/>
    <j.0:evidence rdf:nodeID="A249"/>
    <j.5:participant rdf:resource="http://purl.uniprot.org/uniprot/P05067"/>
    <j.5:participant rdf:resource="http://purl.uniprot.org/uniprot/P02768"/>
    <rdf:type rdf:resource="http://purl.uniprot.org/core/Interaction"/>
  </rdf:Description>
  <rdf:Description rdf:nodeID="A298">
    <j.4:has_type rdf:resource="http://scai.fraunhofer.de/Invitro"/>
    <rdf:type rdf:resource="http://www.biopax.org/release/biopax-level3.owl#Evidence"/>
  </rdf:Description>
  <rdf:Description rdf:about="http://bio2rdf.org/geneid:4803">
    <j.1:has_symbol rdf:datatype="http://www.w3.org/2001/XMLSchema#string">NGF</j.1:has_symbol>
    <rdfs:label rdf:datatype="http://www.w3.org/2001/XMLSchema#string">4803</rdfs:label>
    <rdf:type rdf:resource="http://bio2rdf.org/geneid_vocabulary:Gene"/>
  </rdf:Description>
  <rdf:Description rdf:about="http://bio2rdf.org/pubmed:16257512">
    <dc:description rdf:datatype="http://www.w3.org/2001/XMLSchema#string">We now report that calmyrin binds specifically endogenous PS2 and not PS1.</dc:description>
    <j.2:journal rdf:resource="http://scai.fraunhofer.de/Journal/Biochim Biophys Acta"/>
    <rdfs:label rdf:datatype="http://www.w3.org/2001/XMLSchema#string">16257512</rdfs:label>
    <rdf:type rdf:resource="http://bio2rdf.org/pubmed_vocabulary:PubMedRecord"/>
  </rdf:Description>
  <rdf:Description rdf:about="http://scai.fraunhofer.de/Interaction/IL10 (pp) IL6">
    <j.3:article rdf:resource="http://bio2rdf.org/pubmed:11137576"/>
    <j.0:evidence rdf:nodeID="A280"/>
    <j.5:participant rdf:resource="http://purl.uniprot.org/uniprot/P05231"/>
    <j.5:participant rdf:resource="http://purl.uniprot.org/uniprot/P22301"/>
    <rdf:type rdf:resource="http://purl.uniprot.org/core/Interaction"/>
  </rdf:Description>
  <rdf:Description rdf:about="http://purl.uniprot.org/uniprot/No_id_TPKI">
    <j.5:encodedBy rdf:resource="http://bio2rdf.org/geneid:-"/>
    <rdfs:label rdf:datatype="http://www.w3.org/2001/XMLSchema#string">No_id_TPKI</rdfs:label>
    <rdf:type rdf:resource="http://purl.uniprot.org/core/Protein"/>
  </rdf:Description>
  <rdf:Description rdf:nodeID="A234">
    <j.4:has_type rdf:resource="http://scai.fraunhofer.de/Invitro"/>
    <rdf:type rdf:resource="http://www.biopax.org/release/biopax-level3.owl#Evidence"/>
  </rdf:Description>
  <rdf:Description rdf:about="http://bio2rdf.org/pubmed:8892344">
    <dc:description rdf:datatype="http://www.w3.org/2001/XMLSchema#string">Clusterin is a multifunctional protein that causes cell aggregation, binds to beta-endorphin, and inhibits the terminal complex formation of complement.</dc:description>
    <j.2:journal rdf:resource="http://scai.fraunhofer.de/Journal/Neurobiol Aging"/>
    <rdfs:label rdf:datatype="http://www.w3.org/2001/XMLSchema#string">8892344</rdfs:label>
    <rdf:type rdf:resource="http://bio2rdf.org/pubmed_vocabulary:PubMedRecord"/>
  </rdf:Description>
  <rdf:Description rdf:about="http://scai.fraunhofer.de/Journal/Am J Med Genet B Neuropsychiatr Genet">
    <rdf:type rdf:resource="http://bio2rdf.org/pubmed_vocabulary:Journal"/>
    <rdfs:label rdf:datatype="http://www.w3.org/2001/XMLSchema#string">Am J Med Genet B Neuropsychiatr Genet</rdfs:label>
  </rdf:Description>
  <rdf:Description rdf:about="http://scai.fraunhofer.de/Interaction/PRKACB (pp) SRSF1">
    <j.3:article rdf:resource="http://bio2rdf.org/pubmed:21367856"/>
    <j.0:evidence rdf:nodeID="A274"/>
    <j.5:participant rdf:resource="http://purl.uniprot.org/uniprot/Q07955"/>
    <j.5:participant rdf:resource="http://purl.uniprot.org/uniprot/P22694"/>
    <rdf:type rdf:resource="http://purl.uniprot.org/core/Interaction"/>
  </rdf:Description>
  <rdf:Description rdf:about="http://bio2rdf.org/geneid:5430">
    <j.1:has_symbol rdf:datatype="http://www.w3.org/2001/XMLSchema#string">POLR2A</j.1:has_symbol>
    <rdfs:label rdf:datatype="http://www.w3.org/2001/XMLSchema#string">5430</rdfs:label>
    <rdf:type rdf:resource="http://bio2rdf.org/geneid_vocabulary:Gene"/>
  </rdf:Description>
  <rdf:Description rdf:nodeID="A299">
    <j.4:has_type rdf:resource="http://scai.fraunhofer.de/Invitro"/>
    <rdf:type rdf:resource="http://www.biopax.org/release/biopax-level3.owl#Evidence"/>
  </rdf:Description>
  <rdf:Description rdf:about="http://purl.uniprot.org/uniprot/P06858">
    <j.5:encodedBy rdf:resource="http://bio2rdf.org/geneid:4023"/>
    <rdfs:label rdf:datatype="http://www.w3.org/2001/XMLSchema#string">P06858</rdfs:label>
    <rdf:type rdf:resource="http://purl.uniprot.org/core/Protein"/>
  </rdf:Description>
  <rdf:Description rdf:about="http://scai.fraunhofer.de/Interaction/SORL1 (pp) APP">
    <j.3:article rdf:resource="http://bio2rdf.org/pubmed:17721864"/>
    <j.0:evidence rdf:nodeID="A207"/>
    <j.5:participant rdf:resource="http://purl.uniprot.org/uniprot/P05067"/>
    <j.5:participant rdf:resource="http://purl.uniprot.org/uniprot/Q92673"/>
    <rdf:type rdf:resource="http://purl.uniprot.org/core/Interaction"/>
  </rdf:Description>
  <rdf:Description rdf:about="http://bio2rdf.org/pubmed:16037493">
    <dc:description rdf:datatype="http://www.w3.org/2001/XMLSchema#string">Agrin binds alpha-synuclein and modulates alpha-synuclein fibrillation.</dc:description>
    <j.2:journal rdf:resource="http://scai.fraunhofer.de/Journal/Glycobiology"/>
    <rdfs:label rdf:datatype="http://www.w3.org/2001/XMLSchema#string">16037493</rdfs:label>
    <rdf:type rdf:resource="http://bio2rdf.org/pubmed_vocabulary:PubMedRecord"/>
  </rdf:Description>
  <rdf:Description rdf:about="http://purl.uniprot.org/uniprot/P17948">
    <j.5:encodedBy rdf:resource="http://bio2rdf.org/geneid:2321"/>
    <rdfs:label rdf:datatype="http://www.w3.org/2001/XMLSchema#string">P17948</rdfs:label>
    <rdf:type rdf:resource="http://purl.uniprot.org/core/Protein"/>
  </rdf:Description>
  <rdf:Description rdf:about="http://bio2rdf.org/geneid:2801">
    <j.1:has_symbol rdf:datatype="http://www.w3.org/2001/XMLSchema#string">GOLGA2</j.1:has_symbol>
    <rdfs:label rdf:datatype="http://www.w3.org/2001/XMLSchema#string">2801</rdfs:label>
    <rdf:type rdf:resource="http://bio2rdf.org/geneid_vocabulary:Gene"/>
  </rdf:Description>
  <rdf:Description rdf:nodeID="A88">
    <j.4:has_type rdf:resource="http://scai.fraunhofer.de/Invitro"/>
    <rdf:type rdf:resource="http://www.biopax.org/release/biopax-level3.owl#Evidence"/>
  </rdf:Description>
  <rdf:Description rdf:about="http://bio2rdf.org/geneid:2186">
    <j.1:has_symbol rdf:datatype="http://www.w3.org/2001/XMLSchema#string">BPTF</j.1:has_symbol>
    <rdfs:label rdf:datatype="http://www.w3.org/2001/XMLSchema#string">2186</rdfs:label>
    <rdf:type rdf:resource="http://bio2rdf.org/geneid_vocabulary:Gene"/>
  </rdf:Description>
  <rdf:Description rdf:about="http://scai.fraunhofer.de/Interaction/NOTCH1 (pp) PSEN1">
    <j.3:article rdf:resource="http://bio2rdf.org/pubmed:9720489"/>
    <j.0:evidence rdf:nodeID="A221"/>
    <j.5:participant rdf:resource="http://purl.uniprot.org/uniprot/P49768"/>
    <j.5:participant rdf:resource="http://purl.uniprot.org/uniprot/P46531"/>
    <rdf:type rdf:resource="http://purl.uniprot.org/core/Interaction"/>
  </rdf:Description>
  <rdf:Description rdf:about="http://scai.fraunhofer.de/Interaction/APP (pp) APOA2">
    <j.3:article rdf:resource="http://bio2rdf.org/pubmed:9544446"/>
    <j.0:evidence rdf:nodeID="A300"/>
    <j.5:participant rdf:resource="http://purl.uniprot.org/uniprot/P02652"/>
    <j.5:participant rdf:resource="http://purl.uniprot.org/uniprot/P05067"/>
    <rdf:type rdf:resource="http://purl.uniprot.org/core/Interaction"/>
  </rdf:Description>
  <rdf:Description rdf:about="http://bio2rdf.org/geneid:8678">
    <j.1:has_symbol rdf:datatype="http://www.w3.org/2001/XMLSchema#string">BECN1</j.1:has_symbol>
    <rdfs:label rdf:datatype="http://www.w3.org/2001/XMLSchema#string">8678</rdfs:label>
    <rdf:type rdf:resource="http://bio2rdf.org/geneid_vocabulary:Gene"/>
  </rdf:Description>
  <rdf:Description rdf:about="http://bio2rdf.org/pubmed:3049945">
    <dc:description rdf:datatype="http://www.w3.org/2001/XMLSchema#string">Epidermal growth factor (EGF) plays an important role outside the central nervous system (CNS) through interaction with its specific receptor, EGF-R.</dc:description>
    <j.2:journal rdf:resource="http://scai.fraunhofer.de/Journal/J Neuropathol Exp Neurol"/>
    <rdfs:label rdf:datatype="http://www.w3.org/2001/XMLSchema#string">3049945</rdfs:label>
    <rdf:type rdf:resource="http://bio2rdf.org/pubmed_vocabulary:PubMedRecord"/>
  </rdf:Description>
  <rdf:Description rdf:nodeID="A301">
    <j.4:has_type rdf:resource="http://scai.fraunhofer.de/Invitro"/>
    <rdf:type rdf:resource="http://www.biopax.org/release/biopax-level3.owl#Evidence"/>
  </rdf:Description>
  <rdf:Description rdf:about="http://bio2rdf.org/pubmed:10727212">
    <dc:description rdf:datatype="http://www.w3.org/2001/XMLSchema#string">Fetal Alz-50 clone 1 (FAC1) protein interacts with the Myc-associated zinc finger protein (ZF87/MAZ) and alters its transcriptional activity.</dc:description>
    <j.2:journal rdf:resource="http://scai.fraunhofer.de/Journal/Biochemistry"/>
    <rdfs:label rdf:datatype="http://www.w3.org/2001/XMLSchema#string">10727212</rdfs:label>
    <rdf:type rdf:resource="http://bio2rdf.org/pubmed_vocabulary:PubMedRecord"/>
  </rdf:Description>
  <rdf:Description rdf:about="http://scai.fraunhofer.de/Journal/J Mol Biol">
    <rdf:type rdf:resource="http://bio2rdf.org/pubmed_vocabulary:Journal"/>
    <rdfs:label rdf:datatype="http://www.w3.org/2001/XMLSchema#string">J Mol Biol</rdfs:label>
  </rdf:Description>
  <rdf:Description rdf:nodeID="A302">
    <j.4:has_type rdf:resource="http://doe-generated-ontology.com/OntoAD#C1515657"/>
    <rdf:type rdf:resource="http://www.biopax.org/release/biopax-level3.owl#Evidence"/>
  </rdf:Description>
  <rdf:Description rdf:about="http://purl.uniprot.org/uniprot/P43220">
    <j.5:encodedBy rdf:resource="http://bio2rdf.org/geneid:2740"/>
    <rdfs:label rdf:datatype="http://www.w3.org/2001/XMLSchema#string">P43220</rdfs:label>
    <rdf:type rdf:resource="http://purl.uniprot.org/core/Protein"/>
  </rdf:Description>
  <rdf:Description rdf:about="http://bio2rdf.org/geneid:84447">
    <j.1:has_symbol rdf:datatype="http://www.w3.org/2001/XMLSchema#string">SYVN1</j.1:has_symbol>
    <rdfs:label rdf:datatype="http://www.w3.org/2001/XMLSchema#string">84447</rdfs:label>
    <rdf:type rdf:resource="http://bio2rdf.org/geneid_vocabulary:Gene"/>
  </rdf:Description>
  <rdf:Description rdf:about="http://scai.fraunhofer.de/Journal/Acta neurologica Scandinavica">
    <rdf:type rdf:resource="http://bio2rdf.org/pubmed_vocabulary:Journal"/>
    <rdfs:label rdf:datatype="http://www.w3.org/2001/XMLSchema#string">Acta neurologica Scandinavica</rdfs:label>
  </rdf:Description>
  <rdf:Description rdf:about="http://scai.fraunhofer.de/Interaction/CDK5 (pp) MAPT">
    <j.3:article rdf:resource="http://bio2rdf.org/pubmed:7704571"/>
    <j.0:evidence rdf:nodeID="A57"/>
    <j.5:participant rdf:resource="http://purl.uniprot.org/uniprot/P10636"/>
    <j.5:participant rdf:resource="http://purl.uniprot.org/uniprot/Q00535"/>
    <rdf:type rdf:resource="http://purl.uniprot.org/core/Interaction"/>
  </rdf:Description>
  <rdf:Description rdf:nodeID="A283">
    <j.4:has_type rdf:resource="http://scai.fraunhofer.de/Invitro"/>
    <rdf:type rdf:resource="http://www.biopax.org/release/biopax-level3.owl#Evidence"/>
  </rdf:Description>
  <rdf:Description rdf:about="http://bio2rdf.org/pubmed:21367866">
    <dc:description rdf:datatype="http://www.w3.org/2001/XMLSchema#string">Cdc37 was found to co-localize with tau in neuronal cells and to physically interact with tau from human brain.</dc:description>
    <j.2:journal rdf:resource="http://scai.fraunhofer.de/Journal/J Biol Chem"/>
    <rdfs:label rdf:datatype="http://www.w3.org/2001/XMLSchema#string">21367866</rdfs:label>
    <rdf:type rdf:resource="http://bio2rdf.org/pubmed_vocabulary:PubMedRecord"/>
  </rdf:Description>
  <rdf:Description rdf:about="http://scai.fraunhofer.de/Interaction/APP (pp) APOA1">
    <j.3:article rdf:resource="http://bio2rdf.org/pubmed:9544446"/>
    <j.0:evidence rdf:nodeID="A303"/>
    <j.5:participant rdf:resource="http://purl.uniprot.org/uniprot/P02647"/>
    <j.5:participant rdf:resource="http://purl.uniprot.org/uniprot/P05067"/>
    <rdf:type rdf:resource="http://purl.uniprot.org/core/Interaction"/>
  </rdf:Description>
  <rdf:Description rdf:nodeID="A304">
    <j.4:has_type rdf:resource="http://scai.fraunhofer.de/Invitro"/>
    <rdf:type rdf:resource="http://www.biopax.org/release/biopax-level3.owl#Evidence"/>
  </rdf:Description>
  <rdf:Description rdf:about="http://purl.uniprot.org/uniprot/P29972">
    <j.5:encodedBy rdf:resource="http://bio2rdf.org/geneid:358"/>
    <rdfs:label rdf:datatype="http://www.w3.org/2001/XMLSchema#string">P29972</rdfs:label>
    <rdf:type rdf:resource="http://purl.uniprot.org/core/Protein"/>
  </rdf:Description>
  <rdf:Description rdf:about="http://scai.fraunhofer.de/Journal/Neuroscience">
    <rdf:type rdf:resource="http://bio2rdf.org/pubmed_vocabulary:Journal"/>
    <rdfs:label rdf:datatype="http://www.w3.org/2001/XMLSchema#string">Neuroscience</rdfs:label>
  </rdf:Description>
  <rdf:Description rdf:about="http://scai.fraunhofer.de/Interaction/PPARG (pp) BACE1">
    <j.3:article rdf:resource="http://bio2rdf.org/pubmed:16988505"/>
    <j.0:evidence rdf:nodeID="A305"/>
    <j.5:participant rdf:resource="http://purl.uniprot.org/uniprot/P56817"/>
    <j.5:participant rdf:resource="http://purl.uniprot.org/uniprot/P37231"/>
    <rdf:type rdf:resource="http://purl.uniprot.org/core/Interaction"/>
  </rdf:Description>
  <rdf:Description rdf:about="http://scai.fraunhofer.de/Interaction/IL1B (pp) PTGS2">
    <j.3:article rdf:resource="http://bio2rdf.org/pubmed:11250126"/>
    <j.0:evidence rdf:nodeID="A129"/>
    <j.5:participant rdf:resource="http://purl.uniprot.org/uniprot/P35354"/>
    <j.5:participant rdf:resource="http://purl.uniprot.org/uniprot/P01584"/>
    <rdf:type rdf:resource="http://purl.uniprot.org/core/Interaction"/>
  </rdf:Description>
  <rdf:Description rdf:nodeID="A306">
    <j.4:has_type rdf:resource="http://scai.fraunhofer.de/Invitro"/>
    <rdf:type rdf:resource="http://www.biopax.org/release/biopax-level3.owl#Evidence"/>
  </rdf:Description>
  <rdf:Description rdf:about="http://scai.fraunhofer.de/Interaction/VEGFA (pp) FLT1">
    <j.3:article rdf:resource="http://bio2rdf.org/pubmed:19129379"/>
    <j.0:evidence rdf:nodeID="A307"/>
    <j.5:participant rdf:resource="http://purl.uniprot.org/uniprot/P17948"/>
    <j.5:participant rdf:resource="http://purl.uniprot.org/uniprot/P15692"/>
    <rdf:type rdf:resource="http://purl.uniprot.org/core/Interaction"/>
  </rdf:Description>
  <rdf:Description rdf:nodeID="A244">
    <j.4:has_type rdf:resource="http://scai.fraunhofer.de/Invitro"/>
    <rdf:type rdf:resource="http://www.biopax.org/release/biopax-level3.owl#Evidence"/>
  </rdf:Description>
  <rdf:Description rdf:about="http://bio2rdf.org/pubmed:18806802">
    <dc:description rdf:datatype="http://www.w3.org/2001/XMLSchema#string">Here we show that interaction of CypD with mitochondrial amyloid-beta protein (Abeta) potentiates mitochondrial, neuronal and synaptic stress.</dc:description>
    <j.2:journal rdf:resource="http://scai.fraunhofer.de/Journal/Nat Med"/>
    <rdfs:label rdf:datatype="http://www.w3.org/2001/XMLSchema#string">18806802</rdfs:label>
    <rdf:type rdf:resource="http://bio2rdf.org/pubmed_vocabulary:PubMedRecord"/>
  </rdf:Description>
  <rdf:Description rdf:about="http://bio2rdf.org/pubmed:18509662">
    <dc:description rdf:datatype="http://www.w3.org/2001/XMLSchema#string">By immunoprecipitation, the C-terminal fragment-beta (CTFbeta) of amyloid precursor protein interacted with the N-terminal half of AQP1 spanning the transmembrane helices H1, H2 and H3.</dc:description>
    <j.2:journal rdf:resource="http://scai.fraunhofer.de/Journal/Acta Neuropathol"/>
    <rdfs:label rdf:datatype="http://www.w3.org/2001/XMLSchema#string">18509662</rdfs:label>
    <rdf:type rdf:resource="http://bio2rdf.org/pubmed_vocabulary:PubMedRecord"/>
  </rdf:Description>
  <rdf:Description rdf:about="http://scai.fraunhofer.de/Interaction/MN1 (pp) APP">
    <j.3:article rdf:resource="http://bio2rdf.org/pubmed:16175584"/>
    <j.0:evidence rdf:nodeID="A91"/>
    <j.5:participant rdf:resource="http://purl.uniprot.org/uniprot/P05067"/>
    <j.5:participant rdf:resource="http://purl.uniprot.org/uniprot/Q10571"/>
    <rdf:type rdf:resource="http://purl.uniprot.org/core/Interaction"/>
  </rdf:Description>
  <rdf:Description rdf:about="http://bio2rdf.org/geneid:2932">
    <j.1:has_symbol rdf:datatype="http://www.w3.org/2001/XMLSchema#string">GSK3B</j.1:has_symbol>
    <rdfs:label rdf:datatype="http://www.w3.org/2001/XMLSchema#string">2932</rdfs:label>
    <rdf:type rdf:resource="http://bio2rdf.org/geneid_vocabulary:Gene"/>
  </rdf:Description>
  <rdf:Description rdf:about="http://scai.fraunhofer.de/Interaction/CDH2 (pp) CTNNB1">
    <j.3:article rdf:resource="http://bio2rdf.org/pubmed:17389597"/>
    <j.0:evidence rdf:nodeID="A308"/>
    <j.5:participant rdf:resource="http://purl.uniprot.org/uniprot/P35222"/>
    <j.5:participant rdf:resource="http://purl.uniprot.org/uniprot/P19022"/>
    <rdf:type rdf:resource="http://purl.uniprot.org/core/Interaction"/>
  </rdf:Description>
  <rdf:Description rdf:about="http://bio2rdf.org/geneid:2099">
    <j.1:has_symbol rdf:datatype="http://www.w3.org/2001/XMLSchema#string">ESR1</j.1:has_symbol>
    <rdfs:label rdf:datatype="http://www.w3.org/2001/XMLSchema#string">2099</rdfs:label>
    <rdf:type rdf:resource="http://bio2rdf.org/geneid_vocabulary:Gene"/>
  </rdf:Description>
  <rdf:Description rdf:about="http://scai.fraunhofer.de/Journal/Molecular Biology of the Cell">
    <rdf:type rdf:resource="http://bio2rdf.org/pubmed_vocabulary:Journal"/>
    <rdfs:label rdf:datatype="http://www.w3.org/2001/XMLSchema#string">Molecular Biology of the Cell</rdfs:label>
  </rdf:Description>
  <rdf:Description rdf:about="http://scai.fraunhofer.de/Interaction/BACE1 (pp) ST6GAL1">
    <j.3:article rdf:resource="http://bio2rdf.org/pubmed:15467394"/>
    <j.0:evidence rdf:nodeID="A189"/>
    <j.0:evidence rdf:nodeID="A195"/>
    <j.5:participant rdf:resource="http://purl.uniprot.org/uniprot/P15907"/>
    <j.5:participant rdf:resource="http://purl.uniprot.org/uniprot/P56817"/>
    <rdf:type rdf:resource="http://purl.uniprot.org/core/Interaction"/>
  </rdf:Description>
  <rdf:Description rdf:nodeID="A309">
    <j.4:has_type rdf:resource="http://scai.fraunhofer.de/Invitro"/>
    <rdf:type rdf:resource="http://www.biopax.org/release/biopax-level3.owl#Evidence"/>
  </rdf:Description>
  <rdf:Description rdf:about="http://bio2rdf.org/geneid:3383">
    <j.1:has_symbol rdf:datatype="http://www.w3.org/2001/XMLSchema#string">ICAM1</j.1:has_symbol>
    <rdfs:label rdf:datatype="http://www.w3.org/2001/XMLSchema#string">3383</rdfs:label>
    <rdf:type rdf:resource="http://bio2rdf.org/geneid_vocabulary:Gene"/>
  </rdf:Description>
  <rdf:Description rdf:about="http://purl.uniprot.org/uniprot/Q13393">
    <j.5:encodedBy rdf:resource="http://bio2rdf.org/geneid:5337"/>
    <rdfs:label rdf:datatype="http://www.w3.org/2001/XMLSchema#string">Q13393</rdfs:label>
    <rdf:type rdf:resource="http://purl.uniprot.org/core/Protein"/>
  </rdf:Description>
  <rdf:Description rdf:about="http://scai.fraunhofer.de/Interaction/PDE5A (pp) CREB1">
    <j.3:article rdf:resource="http://bio2rdf.org/pubmed:19553447"/>
    <j.0:evidence rdf:nodeID="A310"/>
    <j.5:participant rdf:resource="http://purl.uniprot.org/uniprot/P16220"/>
    <j.5:participant rdf:resource="http://purl.uniprot.org/uniprot/O76074"/>
    <rdf:type rdf:resource="http://purl.uniprot.org/core/Interaction"/>
  </rdf:Description>
  <rdf:Description rdf:nodeID="A311">
    <j.4:has_type rdf:resource="http://scai.fraunhofer.de/Invitro"/>
    <rdf:type rdf:resource="http://www.biopax.org/release/biopax-level3.owl#Evidence"/>
  </rdf:Description>
  <rdf:Description rdf:nodeID="A15">
    <j.4:has_type rdf:resource="http://scai.fraunhofer.de/Invitro"/>
    <rdf:type rdf:resource="http://www.biopax.org/release/biopax-level3.owl#Evidence"/>
  </rdf:Description>
  <rdf:Description rdf:about="http://purl.uniprot.org/uniprot/No_id_FAAD">
    <j.5:encodedBy rdf:resource="http://bio2rdf.org/geneid:-"/>
    <rdfs:label rdf:datatype="http://www.w3.org/2001/XMLSchema#string">No_id_FAAD</rdfs:label>
    <rdf:type rdf:resource="http://purl.uniprot.org/core/Protein"/>
  </rdf:Description>
  <rdf:Description rdf:nodeID="A245">
    <j.4:has_type rdf:resource="http://doe-generated-ontology.com/OntoAD#C1515657"/>
    <rdf:type rdf:resource="http://www.biopax.org/release/biopax-level3.owl#Evidence"/>
  </rdf:Description>
  <rdf:Description rdf:about="http://scai.fraunhofer.de/Interaction/CDH1 (pp) CTNND2">
    <j.3:article rdf:resource="http://bio2rdf.org/pubmed:10896674"/>
    <j.0:evidence rdf:nodeID="A312"/>
    <j.5:participant rdf:resource="http://purl.uniprot.org/uniprot/Q9UQB3"/>
    <j.5:participant rdf:resource="http://purl.uniprot.org/uniprot/P12830"/>
    <rdf:type rdf:resource="http://purl.uniprot.org/core/Interaction"/>
  </rdf:Description>
  <rdf:Description rdf:about="http://scai.fraunhofer.de/Interaction/TP53INP2 (pp) BACE1">
    <j.3:article rdf:resource="http://bio2rdf.org/pubmed:20066010"/>
    <j.0:evidence rdf:nodeID="A293"/>
    <j.5:participant rdf:resource="http://purl.uniprot.org/uniprot/P56817"/>
    <j.5:participant rdf:resource="http://purl.uniprot.org/uniprot/Q8IXH6"/>
    <rdf:type rdf:resource="http://purl.uniprot.org/core/Interaction"/>
  </rdf:Description>
  <rdf:Description rdf:about="http://scai.fraunhofer.de/Journal/Neurobiol Aging">
    <rdf:type rdf:resource="http://bio2rdf.org/pubmed_vocabulary:Journal"/>
    <rdfs:label rdf:datatype="http://www.w3.org/2001/XMLSchema#string">Neurobiol Aging</rdfs:label>
  </rdf:Description>
  <rdf:Description rdf:about="http://bio2rdf.org/geneid:55614">
    <j.1:has_symbol rdf:datatype="http://www.w3.org/2001/XMLSchema#string">KIF16B</j.1:has_symbol>
    <rdfs:label rdf:datatype="http://www.w3.org/2001/XMLSchema#string">55614</rdfs:label>
    <rdf:type rdf:resource="http://bio2rdf.org/geneid_vocabulary:Gene"/>
  </rdf:Description>
  <rdf:Description rdf:about="http://scai.fraunhofer.de/Interaction/VLDLR (pp) APOE">
    <j.3:article rdf:resource="http://bio2rdf.org/pubmed:11743951"/>
    <j.0:evidence rdf:nodeID="A313"/>
    <j.5:participant rdf:resource="http://purl.uniprot.org/uniprot/P02649"/>
    <j.5:participant rdf:resource="http://purl.uniprot.org/uniprot/P98155"/>
    <rdf:type rdf:resource="http://purl.uniprot.org/core/Interaction"/>
  </rdf:Description>
  <rdf:Description rdf:nodeID="A314">
    <j.4:has_type rdf:resource="http://scai.fraunhofer.de/Invitro"/>
    <rdf:type rdf:resource="http://www.biopax.org/release/biopax-level3.owl#Evidence"/>
  </rdf:Description>
  <rdf:Description rdf:about="http://bio2rdf.org/geneid:11240">
    <j.1:has_symbol rdf:datatype="http://www.w3.org/2001/XMLSchema#string">PADI2</j.1:has_symbol>
    <rdfs:label rdf:datatype="http://www.w3.org/2001/XMLSchema#string">11240</rdfs:label>
    <rdf:type rdf:resource="http://bio2rdf.org/geneid_vocabulary:Gene"/>
  </rdf:Description>
  <rdf:Description rdf:about="http://bio2rdf.org/pubmed:11311545">
    <dc:description rdf:datatype="http://www.w3.org/2001/XMLSchema#string">The present data show that up-regulation of apoE is an early event in the glial activation triggered by neurodegeneration in vitro and that activation of nuclear factor kappaB directly or indirectly mediates the increase in apoE expression.</dc:description>
    <j.2:journal rdf:resource="http://scai.fraunhofer.de/Journal/Neuroscience"/>
    <rdfs:label rdf:datatype="http://www.w3.org/2001/XMLSchema#string">11311545</rdfs:label>
    <rdf:type rdf:resource="http://bio2rdf.org/pubmed_vocabulary:PubMedRecord"/>
  </rdf:Description>
  <rdf:Description rdf:nodeID="A315">
    <j.4:has_type rdf:resource="http://scai.fraunhofer.de/Invitro"/>
    <rdf:type rdf:resource="http://www.biopax.org/release/biopax-level3.owl#Evidence"/>
  </rdf:Description>
  <rdf:Description rdf:about="http://purl.uniprot.org/uniprot/P11142">
    <j.5:encodedBy rdf:resource="http://bio2rdf.org/geneid:3312"/>
    <rdfs:label rdf:datatype="http://www.w3.org/2001/XMLSchema#string">P11142</rdfs:label>
    <rdf:type rdf:resource="http://purl.uniprot.org/core/Protein"/>
  </rdf:Description>
  <rdf:Description rdf:nodeID="A16">
    <j.4:has_type rdf:resource="http://doe-generated-ontology.com/OntoAD#C1515657"/>
    <rdf:type rdf:resource="http://www.biopax.org/release/biopax-level3.owl#Evidence"/>
  </rdf:Description>
  <rdf:Description rdf:nodeID="A316">
    <j.4:has_type rdf:resource="http://scai.fraunhofer.de/Invitro"/>
    <rdf:type rdf:resource="http://www.biopax.org/release/biopax-level3.owl#Evidence"/>
  </rdf:Description>
  <rdf:Description rdf:nodeID="A317">
    <j.4:has_type rdf:resource="http://scai.fraunhofer.de/Invitro"/>
    <rdf:type rdf:resource="http://www.biopax.org/release/biopax-level3.owl#Evidence"/>
  </rdf:Description>
  <rdf:Description rdf:about="http://bio2rdf.org/geneid:7124">
    <j.1:has_symbol rdf:datatype="http://www.w3.org/2001/XMLSchema#string">TNF</j.1:has_symbol>
    <rdfs:label rdf:datatype="http://www.w3.org/2001/XMLSchema#string">7124</rdfs:label>
    <rdf:type rdf:resource="http://bio2rdf.org/geneid_vocabulary:Gene"/>
  </rdf:Description>
  <rdf:Description rdf:about="http://bio2rdf.org/geneid:336">
    <j.1:has_symbol rdf:datatype="http://www.w3.org/2001/XMLSchema#string">APOA2</j.1:has_symbol>
    <rdfs:label rdf:datatype="http://www.w3.org/2001/XMLSchema#string">336</rdfs:label>
    <rdf:type rdf:resource="http://bio2rdf.org/geneid_vocabulary:Gene"/>
  </rdf:Description>
  <rdf:Description rdf:about="http://scai.fraunhofer.de/Interaction/CASP8 (pp) CASP3">
    <j.3:article rdf:resource="http://bio2rdf.org/pubmed:17385278"/>
    <j.5:participant rdf:resource="http://purl.uniprot.org/uniprot/P42574"/>
    <j.5:participant rdf:resource="http://purl.uniprot.org/uniprot/Q14790"/>
    <rdf:type rdf:resource="http://purl.uniprot.org/core/Interaction"/>
  </rdf:Description>
  <rdf:Description rdf:about="http://bio2rdf.org/geneid:2534">
    <j.1:has_symbol rdf:datatype="http://www.w3.org/2001/XMLSchema#string">FYN</j.1:has_symbol>
    <rdfs:label rdf:datatype="http://www.w3.org/2001/XMLSchema#string">2534</rdfs:label>
    <rdf:type rdf:resource="http://bio2rdf.org/geneid_vocabulary:Gene"/>
  </rdf:Description>
  <rdf:Description rdf:about="http://scai.fraunhofer.de/Interaction/ICAM1 (pp) ITGB2">
    <j.3:article rdf:resource="http://bio2rdf.org/pubmed:8337942"/>
    <j.0:evidence rdf:nodeID="A24"/>
    <j.5:participant rdf:resource="http://purl.uniprot.org/uniprot/P05107"/>
    <j.5:participant rdf:resource="http://purl.uniprot.org/uniprot/P05362"/>
    <rdf:type rdf:resource="http://purl.uniprot.org/core/Interaction"/>
  </rdf:Description>
  <rdf:Description rdf:about="http://bio2rdf.org/geneid:2885">
    <j.1:has_symbol rdf:datatype="http://www.w3.org/2001/XMLSchema#string">GRB2</j.1:has_symbol>
    <rdfs:label rdf:datatype="http://www.w3.org/2001/XMLSchema#string">2885</rdfs:label>
    <rdf:type rdf:resource="http://bio2rdf.org/geneid_vocabulary:Gene"/>
  </rdf:Description>
  <rdf:Description rdf:nodeID="A318">
    <j.4:has_type rdf:resource="http://scai.fraunhofer.de/Invitro"/>
    <rdf:type rdf:resource="http://www.biopax.org/release/biopax-level3.owl#Evidence"/>
  </rdf:Description>
  <rdf:Description rdf:about="http://purl.uniprot.org/uniprot/Q07817">
    <j.5:encodedBy rdf:resource="http://bio2rdf.org/geneid:598"/>
    <rdfs:label rdf:datatype="http://www.w3.org/2001/XMLSchema#string">Q07817</rdfs:label>
    <rdf:type rdf:resource="http://purl.uniprot.org/core/Protein"/>
  </rdf:Description>
  <rdf:Description rdf:nodeID="A319">
    <j.4:has_type rdf:resource="http://scai.fraunhofer.de/Invitro"/>
    <rdf:type rdf:resource="http://www.biopax.org/release/biopax-level3.owl#Evidence"/>
  </rdf:Description>
  <rdf:Description rdf:about="http://bio2rdf.org/pubmed:7566652">
    <dc:description rdf:datatype="http://www.w3.org/2001/XMLSchema#string">Isoform specific interactions of ApoE have been shown with the microtubule-associated protein tau, which forms the neurofibrillary tangle in this disease.</dc:description>
    <j.2:journal rdf:resource="http://scai.fraunhofer.de/Journal/Neuroscience Letters"/>
    <rdfs:label rdf:datatype="http://www.w3.org/2001/XMLSchema#string">7566652</rdfs:label>
    <rdf:type rdf:resource="http://bio2rdf.org/pubmed_vocabulary:PubMedRecord"/>
  </rdf:Description>
  <rdf:Description rdf:nodeID="A14">
    <j.4:has_type rdf:resource="http://scai.fraunhofer.de/Invitro"/>
    <rdf:type rdf:resource="http://www.biopax.org/release/biopax-level3.owl#Evidence"/>
  </rdf:Description>
  <rdf:Description rdf:nodeID="A303">
    <j.4:has_type rdf:resource="http://scai.fraunhofer.de/Invitro"/>
    <rdf:type rdf:resource="http://www.biopax.org/release/biopax-level3.owl#Evidence"/>
  </rdf:Description>
  <rdf:Description rdf:about="http://scai.fraunhofer.de/Interaction/MAPKAPK2 (pp) MAPK14">
    <j.3:article rdf:resource="http://bio2rdf.org/pubmed:16774924"/>
    <j.0:evidence rdf:nodeID="A123"/>
    <j.5:participant rdf:resource="http://purl.uniprot.org/uniprot/Q16539"/>
    <j.5:participant rdf:resource="http://purl.uniprot.org/uniprot/P49137"/>
    <rdf:type rdf:resource="http://purl.uniprot.org/core/Interaction"/>
  </rdf:Description>
  <rdf:Description rdf:nodeID="A247">
    <j.4:has_type rdf:resource="http://scai.fraunhofer.de/Invitro"/>
    <rdf:type rdf:resource="http://www.biopax.org/release/biopax-level3.owl#Evidence"/>
  </rdf:Description>
  <rdf:Description rdf:about="http://scai.fraunhofer.de/Interaction/MAPK8 (pp) JUN">
    <j.3:article rdf:resource="http://bio2rdf.org/pubmed:17455299"/>
    <j.0:evidence rdf:nodeID="A186"/>
    <j.5:participant rdf:resource="http://purl.uniprot.org/uniprot/P05412"/>
    <j.5:participant rdf:resource="http://purl.uniprot.org/uniprot/P45983"/>
    <rdf:type rdf:resource="http://purl.uniprot.org/core/Interaction"/>
  </rdf:Description>
  <rdf:Description rdf:about="http://purl.uniprot.org/uniprot/P42773">
    <j.5:encodedBy rdf:resource="http://bio2rdf.org/geneid:1031"/>
    <rdfs:label rdf:datatype="http://www.w3.org/2001/XMLSchema#string">P42773</rdfs:label>
    <rdf:type rdf:resource="http://purl.uniprot.org/core/Protein"/>
  </rdf:Description>
  <rdf:Description rdf:nodeID="A275">
    <j.4:has_type rdf:resource="http://scai.fraunhofer.de/Invitro"/>
    <rdf:type rdf:resource="http://www.biopax.org/release/biopax-level3.owl#Evidence"/>
  </rdf:Description>
  <rdf:Description rdf:about="http://bio2rdf.org/geneid:9520">
    <j.1:has_symbol rdf:datatype="http://www.w3.org/2001/XMLSchema#string">NPEPPS</j.1:has_symbol>
    <rdfs:label rdf:datatype="http://www.w3.org/2001/XMLSchema#string">9520</rdfs:label>
    <rdf:type rdf:resource="http://bio2rdf.org/geneid_vocabulary:Gene"/>
  </rdf:Description>
  <rdf:Description rdf:about="http://purl.uniprot.org/uniprot/O15527">
    <j.5:encodedBy rdf:resource="http://bio2rdf.org/geneid:4968"/>
    <rdfs:label rdf:datatype="http://www.w3.org/2001/XMLSchema#string">O15527</rdfs:label>
    <rdf:type rdf:resource="http://purl.uniprot.org/core/Protein"/>
  </rdf:Description>
  <rdf:Description rdf:about="http://bio2rdf.org/geneid:2668">
    <j.1:has_symbol rdf:datatype="http://www.w3.org/2001/XMLSchema#string">GDNF</j.1:has_symbol>
    <rdfs:label rdf:datatype="http://www.w3.org/2001/XMLSchema#string">2668</rdfs:label>
    <rdf:type rdf:resource="http://bio2rdf.org/geneid_vocabulary:Gene"/>
  </rdf:Description>
  <rdf:Description rdf:about="http://bio2rdf.org/geneid:23621">
    <j.1:has_symbol rdf:datatype="http://www.w3.org/2001/XMLSchema#string">BACE1</j.1:has_symbol>
    <rdfs:label rdf:datatype="http://www.w3.org/2001/XMLSchema#string">23621</rdfs:label>
    <rdf:type rdf:resource="http://bio2rdf.org/geneid_vocabulary:Gene"/>
  </rdf:Description>
  <rdf:Description rdf:about="http://bio2rdf.org/pubmed:11832221">
    <dc:description rdf:datatype="http://www.w3.org/2001/XMLSchema#string">The transmembrane protein Nicastrin has been found to associate with Presenilin, Notch, and APP.</dc:description>
    <j.2:journal rdf:resource="http://scai.fraunhofer.de/Journal/Neuron"/>
    <rdfs:label rdf:datatype="http://www.w3.org/2001/XMLSchema#string">11832221</rdfs:label>
    <rdf:type rdf:resource="http://bio2rdf.org/pubmed_vocabulary:PubMedRecord"/>
  </rdf:Description>
  <rdf:Description rdf:about="http://scai.fraunhofer.de/Interaction/BACE1 (pp) GGA1">
    <j.3:article rdf:resource="http://bio2rdf.org/pubmed:16888322"/>
    <j.0:evidence rdf:nodeID="A182"/>
    <j.5:participant rdf:resource="http://purl.uniprot.org/uniprot/Q9UJY5"/>
    <j.5:participant rdf:resource="http://purl.uniprot.org/uniprot/P56817"/>
    <rdf:type rdf:resource="http://purl.uniprot.org/core/Interaction"/>
  </rdf:Description>
  <rdf:Description rdf:about="http://doe-generated-ontology.com/OntoAD#C1515657">
    <rdfs:label rdf:datatype="http://www.w3.org/2001/XMLSchema#string">Western Blot</rdfs:label>
    <rdfs:label rdf:datatype="http://www.w3.org/2001/XMLSchema#string">crosslinking</rdfs:label>
    <rdfs:label rdf:datatype="http://www.w3.org/2001/XMLSchema#string">Immunoblot,Immunoprecipitation</rdfs:label>
    <rdfs:label rdf:datatype="http://www.w3.org/2001/XMLSchema#string">Immunoflourescence</rdfs:label>
    <rdfs:label rdf:datatype="http://www.w3.org/2001/XMLSchema#string">Mass spectrometry</rdfs:label>
    <rdfs:label rdf:datatype="http://www.w3.org/2001/XMLSchema#string">Co-Immunoprecipitation</rdfs:label>
    <rdfs:label rdf:datatype="http://www.w3.org/2001/XMLSchema#string">Phosphorylation and SDS PAGE and phosphor imaging, coimmunoprecipitation</rdfs:label>
    <rdfs:label rdf:datatype="http://www.w3.org/2001/XMLSchema#string">Receptor Activation Assays</rdfs:label>
    <rdfs:label rdf:datatype="http://www.w3.org/2001/XMLSchema#string">Immunoprecipitations</rdfs:label>
    <rdfs:label rdf:datatype="http://www.w3.org/2001/XMLSchema#string">Immunoprecipitation</rdfs:label>
    <rdfs:label rdf:datatype="http://www.w3.org/2001/XMLSchema#string">Review(Invitro-Immunoflourescence)</rdfs:label>
    <rdfs:label rdf:datatype="http://www.w3.org/2001/XMLSchema#string">Co-Immunoprecipitation assays</rdfs:label>
    <rdfs:label rdf:datatype="http://www.w3.org/2001/XMLSchema#string">Western Blotting</rdfs:label>
    <rdfs:label rdf:datatype="http://www.w3.org/2001/XMLSchema#string">Western blot</rdfs:label>
    <rdfs:label rdf:datatype="http://www.w3.org/2001/XMLSchema#string">Western blot analysis</rdfs:label>
    <rdfs:label rdf:datatype="http://www.w3.org/2001/XMLSchema#string">Coimmunoprecipitation</rdfs:label>
    <rdfs:label rdf:datatype="http://www.w3.org/2001/XMLSchema#string">Immunocytochemistry</rdfs:label>
    <rdfs:label rdf:datatype="http://www.w3.org/2001/XMLSchema#string">Immunohistochemistry</rdfs:label>
    <rdfs:label rdf:datatype="http://www.w3.org/2001/XMLSchema#string">biochemical analysis</rdfs:label>
    <rdfs:label rdf:datatype="http://www.w3.org/2001/XMLSchema#string">Invitro(Westernblot Analysis)</rdfs:label>
    <rdfs:label rdf:datatype="http://www.w3.org/2001/XMLSchema#string">Human</rdfs:label>
    <rdfs:label rdf:datatype="http://www.w3.org/2001/XMLSchema#string">Immunoblot,Autoradiography</rdfs:label>
    <rdfs:label rdf:datatype="http://www.w3.org/2001/XMLSchema#string">structural analysis</rdfs:label>
    <rdfs:label rdf:datatype="http://www.w3.org/2001/XMLSchema#string">Immunoprecipitation, Immunoblot analysis</rdfs:label>
    <rdfs:label rdf:datatype="http://www.w3.org/2001/XMLSchema#string">immunoprecipitation</rdfs:label>
    <rdfs:label rdf:datatype="http://www.w3.org/2001/XMLSchema#string">Yeast two-hybrid reporter assay, Co-Immunoprecipitation</rdfs:label>
    <rdfs:label rdf:datatype="http://www.w3.org/2001/XMLSchema#string">Review(Invitro-Immunoprecipitation,Western Blot)</rdfs:label>
    <rdfs:label rdf:datatype="http://www.w3.org/2001/XMLSchema#string">Mouse</rdfs:label>
    <rdfs:label rdf:datatype="http://www.w3.org/2001/XMLSchema#string">Co-immunoprecipitation</rdfs:label>
  </rdf:Description>
  <rdf:Description rdf:nodeID="A320">
    <j.4:has_type rdf:resource="http://scai.fraunhofer.de/Invitro"/>
    <rdf:type rdf:resource="http://www.biopax.org/release/biopax-level3.owl#Evidence"/>
  </rdf:Description>
  <rdf:Description rdf:about="http://scai.fraunhofer.de/Journal/FEBS Lett">
    <rdf:type rdf:resource="http://bio2rdf.org/pubmed_vocabulary:Journal"/>
    <rdfs:label rdf:datatype="http://www.w3.org/2001/XMLSchema#string">FEBS Lett</rdfs:label>
  </rdf:Description>
  <rdf:Description rdf:about="http://purl.uniprot.org/uniprot/P19022">
    <j.5:encodedBy rdf:resource="http://bio2rdf.org/geneid:1000"/>
    <rdfs:label rdf:datatype="http://www.w3.org/2001/XMLSchema#string">P19022</rdfs:label>
    <rdf:type rdf:resource="http://purl.uniprot.org/core/Protein"/>
  </rdf:Description>
  <rdf:Description rdf:nodeID="A279">
    <j.4:has_type rdf:resource="http://scai.fraunhofer.de/Invitro"/>
    <rdf:type rdf:resource="http://www.biopax.org/release/biopax-level3.owl#Evidence"/>
  </rdf:Description>
  <rdf:Description rdf:nodeID="A321">
    <j.4:has_type rdf:resource="http://scai.fraunhofer.de/Invitro"/>
    <rdf:type rdf:resource="http://www.biopax.org/release/biopax-level3.owl#Evidence"/>
  </rdf:Description>
  <rdf:Description rdf:about="http://scai.fraunhofer.de/Interaction/JAK2 (pp) STAT3">
    <j.3:article rdf:resource="http://bio2rdf.org/pubmed:18813209"/>
    <j.0:evidence rdf:nodeID="A169"/>
    <j.5:participant rdf:resource="http://purl.uniprot.org/uniprot/P40763"/>
    <j.5:participant rdf:resource="http://purl.uniprot.org/uniprot/O60674"/>
    <rdf:type rdf:resource="http://purl.uniprot.org/core/Interaction"/>
  </rdf:Description>
  <rdf:Description rdf:about="http://bio2rdf.org/geneid:1991">
    <j.1:has_symbol rdf:datatype="http://www.w3.org/2001/XMLSchema#string">ELANE</j.1:has_symbol>
    <rdfs:label rdf:datatype="http://www.w3.org/2001/XMLSchema#string">1991</rdfs:label>
    <rdf:type rdf:resource="http://bio2rdf.org/geneid_vocabulary:Gene"/>
  </rdf:Description>
  <rdf:Description rdf:nodeID="A248">
    <j.4:has_type rdf:resource="http://doe-generated-ontology.com/OntoAD#C1515657"/>
    <rdf:type rdf:resource="http://www.biopax.org/release/biopax-level3.owl#Evidence"/>
  </rdf:Description>
  <rdf:Description rdf:about="http://bio2rdf.org/geneid:334">
    <j.1:has_symbol rdf:datatype="http://www.w3.org/2001/XMLSchema#string">APLP2</j.1:has_symbol>
    <rdfs:label rdf:datatype="http://www.w3.org/2001/XMLSchema#string">334</rdfs:label>
    <rdf:type rdf:resource="http://bio2rdf.org/geneid_vocabulary:Gene"/>
  </rdf:Description>
  <rdf:Description rdf:nodeID="A300">
    <j.4:has_type rdf:resource="http://scai.fraunhofer.de/Invitro"/>
    <rdf:type rdf:resource="http://www.biopax.org/release/biopax-level3.owl#Evidence"/>
  </rdf:Description>
  <rdf:Description rdf:about="http://bio2rdf.org/pubmed:17197080">
    <dc:description rdf:datatype="http://www.w3.org/2001/XMLSchema#string">A recent report has suggested that mutant PS1 can also disrupt the TCF/beta-catenin/CBP interaction but has no effect on the TCF/beta-catenin/p300 interaction.</dc:description>
    <j.2:journal rdf:resource="http://scai.fraunhofer.de/Journal/Neurosci Lett"/>
    <rdfs:label rdf:datatype="http://www.w3.org/2001/XMLSchema#string">17197080</rdfs:label>
    <rdf:type rdf:resource="http://bio2rdf.org/pubmed_vocabulary:PubMedRecord"/>
  </rdf:Description>
  <rdf:Description rdf:about="http://purl.uniprot.org/uniprot/P31152">
    <j.5:encodedBy rdf:resource="http://bio2rdf.org/geneid:5596"/>
    <rdfs:label rdf:datatype="http://www.w3.org/2001/XMLSchema#string">P31152</rdfs:label>
    <rdf:type rdf:resource="http://purl.uniprot.org/core/Protein"/>
  </rdf:Description>
  <rdf:Description rdf:nodeID="A212">
    <j.4:has_type rdf:resource="http://scai.fraunhofer.de/Invitro"/>
    <rdf:type rdf:resource="http://www.biopax.org/release/biopax-level3.owl#Evidence"/>
  </rdf:Description>
  <rdf:Description rdf:about="http://scai.fraunhofer.de/Interaction/APP (pp) SYVN1">
    <j.3:article rdf:resource="http://bio2rdf.org/pubmed:20237263"/>
    <j.0:evidence rdf:nodeID="A277"/>
    <j.5:participant rdf:resource="http://purl.uniprot.org/uniprot/Q86TM6"/>
    <j.5:participant rdf:resource="http://purl.uniprot.org/uniprot/P05067"/>
    <rdf:type rdf:resource="http://purl.uniprot.org/core/Interaction"/>
  </rdf:Description>
  <rdf:Description rdf:about="http://purl.uniprot.org/uniprot/Q9UJY5">
    <j.5:encodedBy rdf:resource="http://bio2rdf.org/geneid:26088"/>
    <rdfs:label rdf:datatype="http://www.w3.org/2001/XMLSchema#string">Q9UJY5</rdfs:label>
    <rdf:type rdf:resource="http://purl.uniprot.org/core/Protein"/>
  </rdf:Description>
  <rdf:Description rdf:nodeID="A237">
    <j.4:has_type rdf:resource="http://scai.fraunhofer.de/Invitro"/>
    <rdf:type rdf:resource="http://www.biopax.org/release/biopax-level3.owl#Evidence"/>
  </rdf:Description>
  <rdf:Description rdf:about="http://bio2rdf.org/pubmed:20219649">
    <dc:description rdf:datatype="http://www.w3.org/2001/XMLSchema#string">Mice knock out for the histone acetyltransferase p300/CREB binding protein-associated factor develop a resistance to amyloid toxicity.</dc:description>
    <j.2:journal rdf:resource="http://scai.fraunhofer.de/Journal/Neuroscience"/>
    <rdfs:label rdf:datatype="http://www.w3.org/2001/XMLSchema#string">20219649</rdfs:label>
    <rdf:type rdf:resource="http://bio2rdf.org/pubmed_vocabulary:PubMedRecord"/>
  </rdf:Description>
  <rdf:Description rdf:about="http://scai.fraunhofer.de/Interaction/NTRK2 (pp) BDNF">
    <j.3:article rdf:resource="http://bio2rdf.org/pubmed:17918233"/>
    <j.0:evidence rdf:nodeID="A133"/>
    <j.5:participant rdf:resource="http://purl.uniprot.org/uniprot/P23560"/>
    <j.5:participant rdf:resource="http://purl.uniprot.org/uniprot/Q16620"/>
    <rdf:type rdf:resource="http://purl.uniprot.org/core/Interaction"/>
  </rdf:Description>
  <rdf:Description rdf:about="http://scai.fraunhofer.de/Journal/Acta Neuropathol">
    <rdf:type rdf:resource="http://bio2rdf.org/pubmed_vocabulary:Journal"/>
    <rdfs:label rdf:datatype="http://www.w3.org/2001/XMLSchema#string">Acta Neuropathol</rdfs:label>
  </rdf:Description>
  <rdf:Description rdf:nodeID="A229">
    <j.4:has_type rdf:resource="http://scai.fraunhofer.de/Invitro"/>
    <rdf:type rdf:resource="http://www.biopax.org/release/biopax-level3.owl#Evidence"/>
  </rdf:Description>
  <rdf:Description rdf:nodeID="A276">
    <j.4:has_type rdf:resource="http://scai.fraunhofer.de/Invitro"/>
    <rdf:type rdf:resource="http://www.biopax.org/release/biopax-level3.owl#Evidence"/>
  </rdf:Description>
  <rdf:Description rdf:about="http://bio2rdf.org/geneid:335">
    <j.1:has_symbol rdf:datatype="http://www.w3.org/2001/XMLSchema#string">APOA1</j.1:has_symbol>
    <rdfs:label rdf:datatype="http://www.w3.org/2001/XMLSchema#string">335</rdfs:label>
    <rdf:type rdf:resource="http://bio2rdf.org/geneid_vocabulary:Gene"/>
  </rdf:Description>
  <rdf:Description rdf:nodeID="A66">
    <j.4:has_type rdf:resource="http://scai.fraunhofer.de/Invitro"/>
    <rdf:type rdf:resource="http://www.biopax.org/release/biopax-level3.owl#Evidence"/>
  </rdf:Description>
  <rdf:Description rdf:about="http://purl.uniprot.org/uniprot/Q96RI0">
    <j.5:encodedBy rdf:resource="http://bio2rdf.org/geneid:9002"/>
    <rdfs:label rdf:datatype="http://www.w3.org/2001/XMLSchema#string">Q96RI0</rdfs:label>
    <rdf:type rdf:resource="http://purl.uniprot.org/core/Protein"/>
  </rdf:Description>
  <rdf:Description rdf:about="http://purl.uniprot.org/uniprot/Q92793">
    <j.5:encodedBy rdf:resource="http://bio2rdf.org/geneid:1387"/>
    <rdfs:label rdf:datatype="http://www.w3.org/2001/XMLSchema#string">Q92793</rdfs:label>
    <rdf:type rdf:resource="http://purl.uniprot.org/core/Protein"/>
  </rdf:Description>
  <rdf:Description rdf:about="http://purl.uniprot.org/uniprot/P08246">
    <j.5:encodedBy rdf:resource="http://bio2rdf.org/geneid:1991"/>
    <rdfs:label rdf:datatype="http://www.w3.org/2001/XMLSchema#string">P08246</rdfs:label>
    <rdf:type rdf:resource="http://purl.uniprot.org/core/Protein"/>
  </rdf:Description>
  <rdf:Description rdf:about="http://bio2rdf.org/pubmed:11551913">
    <dc:description rdf:datatype="http://www.w3.org/2001/XMLSchema#string">In contrast, FAD-linked PS1 mutants were confirmed to disturb UPR signaling by inhibiting activation of both Ire1alpha and ATF6, both of which are endoplasmic reticulum (ER) stress transducers in the UPR.</dc:description>
    <j.2:journal rdf:resource="http://scai.fraunhofer.de/Journal/Journal of Biological Chemistry"/>
    <rdfs:label rdf:datatype="http://www.w3.org/2001/XMLSchema#string">11551913</rdfs:label>
    <rdf:type rdf:resource="http://bio2rdf.org/pubmed_vocabulary:PubMedRecord"/>
  </rdf:Description>
  <rdf:Description rdf:about="http://purl.uniprot.org/uniprot/P69905">
    <j.5:encodedBy rdf:resource="http://bio2rdf.org/geneid:3039"/>
    <rdfs:label rdf:datatype="http://www.w3.org/2001/XMLSchema#string">P69905</rdfs:label>
    <rdf:type rdf:resource="http://purl.uniprot.org/core/Protein"/>
  </rdf:Description>
  <rdf:Description rdf:nodeID="A157">
    <j.4:has_type rdf:resource="http://scai.fraunhofer.de/Invitro"/>
    <rdf:type rdf:resource="http://www.biopax.org/release/biopax-level3.owl#Evidence"/>
  </rdf:Description>
  <rdf:Description rdf:about="http://scai.fraunhofer.de/Invitro">
    <rdfs:label rdf:datatype="http://www.w3.org/2001/XMLSchema#string">Immunoprecipitation,Immunoblot</rdfs:label>
    <rdfs:label rdf:datatype="http://www.w3.org/2001/XMLSchema#string">In Vitro kinase Assay, Autoradiography, Western blot analysis</rdfs:label>
    <rdfs:label rdf:datatype="http://www.w3.org/2001/XMLSchema#string">In-vitro GST pull-down assay</rdfs:label>
    <rdfs:label rdf:datatype="http://www.w3.org/2001/XMLSchema#string">Western Blot</rdfs:label>
    <rdfs:label rdf:datatype="http://www.w3.org/2001/XMLSchema#string"> Immunoblot and N-terminal sequence analysis</rdfs:label>
    <rdfs:label rdf:datatype="http://www.w3.org/2001/XMLSchema#string">Review(Invitro-Immunoblot)</rdfs:label>
    <rdfs:label rdf:datatype="http://www.w3.org/2001/XMLSchema#string">ELISA,Western Blot,</rdfs:label>
    <rdfs:label rdf:datatype="http://www.w3.org/2001/XMLSchema#string">Immunoflourescence</rdfs:label>
    <rdfs:label rdf:datatype="http://www.w3.org/2001/XMLSchema#string">Y2H(Immunoflourescence)</rdfs:label>
    <rdfs:label rdf:datatype="http://www.w3.org/2001/XMLSchema#string">Co-Immunoprecipitation, Surface protein biotinylation, Immunoblotting, Immunocytochemistry</rdfs:label>
    <rdfs:label rdf:datatype="http://www.w3.org/2001/XMLSchema#string">peptide sequence alignment</rdfs:label>
    <rdfs:label rdf:datatype="http://www.w3.org/2001/XMLSchema#string">Immunoprecipitation, Western blotting, GST binding assays</rdfs:label>
    <rdfs:label rdf:datatype="http://www.w3.org/2001/XMLSchema#string">Immunocytochemical staining and  western blot</rdfs:label>
    <rdfs:label rdf:datatype="http://www.w3.org/2001/XMLSchema#string">immunohistochemistry, Western blot analysis, ELISA</rdfs:label>
    <rdfs:label rdf:datatype="http://www.w3.org/2001/XMLSchema#string">HPLC,Electrophysiological recordings</rdfs:label>
    <rdfs:label rdf:datatype="http://www.w3.org/2001/XMLSchema#string">Invitro(Westernblot Analysis)</rdfs:label>
    <rdfs:label rdf:datatype="http://www.w3.org/2001/XMLSchema#string">Immunofluorescence, direct binding</rdfs:label>
    <rdfs:label rdf:datatype="http://www.w3.org/2001/XMLSchema#string">binding asay</rdfs:label>
    <rdfs:label rdf:datatype="http://www.w3.org/2001/XMLSchema#string">Receptor Activation Assays</rdfs:label>
    <rdfs:label rdf:datatype="http://www.w3.org/2001/XMLSchema#string">BESTFIT program in the GCG package(IN SILICO EXPERIMENT)</rdfs:label>
    <rdfs:label rdf:datatype="http://www.w3.org/2001/XMLSchema#string">Invitro(ELISA)</rdfs:label>
    <rdfs:label rdf:datatype="http://www.w3.org/2001/XMLSchema#string">Review(Invitro-Immunoprecipitaiton,Immunoblotting)</rdfs:label>
    <rdfs:label rdf:datatype="http://www.w3.org/2001/XMLSchema#string">Immunoprecipitation,Western Blot</rdfs:label>
    <rdfs:label rdf:datatype="http://www.w3.org/2001/XMLSchema#string">Biochemical Assays</rdfs:label>
    <rdfs:label rdf:datatype="http://www.w3.org/2001/XMLSchema#string">Review(Invitro-Immunocytochemistry)</rdfs:label>
    <rdfs:label rdf:datatype="http://www.w3.org/2001/XMLSchema#string">MALDI-TOF/MS</rdfs:label>
    <rdfs:label rdf:datatype="http://www.w3.org/2001/XMLSchema#string">Review(ref-Immunohistochemistry)</rdfs:label>
    <rdfs:label rdf:datatype="http://www.w3.org/2001/XMLSchema#string">kinase assay</rdfs:label>
    <rdfs:label rdf:datatype="http://www.w3.org/2001/XMLSchema#string">Y2H(Immunoprecipitation,Immunohistochemistry)</rdfs:label>
    <rdfs:label rdf:datatype="http://www.w3.org/2001/XMLSchema#string"> yeast two-hybrid assays, immunoprecipitation</rdfs:label>
    <rdfs:label rdf:datatype="http://www.w3.org/2001/XMLSchema#string">Immunoblot analysis/Western blot</rdfs:label>
    <rdfs:label rdf:datatype="http://www.w3.org/2001/XMLSchema#string">Coimmunoprecipitation,FRET, confocal microscopy,</rdfs:label>
    <rdfs:label rdf:datatype="http://www.w3.org/2001/XMLSchema#string">RT PCR</rdfs:label>
    <rdfs:label rdf:datatype="http://www.w3.org/2001/XMLSchema#string">Immunoprecipitation and Western Blot Analysis</rdfs:label>
    <rdfs:label rdf:datatype="http://www.w3.org/2001/XMLSchema#string">immunohistochemistry</rdfs:label>
    <rdfs:label rdf:datatype="http://www.w3.org/2001/XMLSchema#string">Immunoblot Analysis and ELISA</rdfs:label>
    <rdfs:label rdf:datatype="http://www.w3.org/2001/XMLSchema#string">Invitro(immunochemistry)</rdfs:label>
    <rdfs:label rdf:datatype="http://www.w3.org/2001/XMLSchema#string">RT PCR, Immunofloresence, Western blot</rdfs:label>
    <rdfs:label rdf:datatype="http://www.w3.org/2001/XMLSchema#string">coimmunoprecipitation, yeast two-hybrid assay, bioluminescence resonance energy transfer, confocal microscopy</rdfs:label>
    <rdfs:label rdf:datatype="http://www.w3.org/2001/XMLSchema#string">MS,Immunoprecipitation</rdfs:label>
    <rdfs:label rdf:datatype="http://www.w3.org/2001/XMLSchema#string">Semiquantitative tau ELISA,Immunoblot</rdfs:label>
    <rdfs:label rdf:datatype="http://www.w3.org/2001/XMLSchema#string">ELISA</rdfs:label>
    <rdfs:label rdf:datatype="http://www.w3.org/2001/XMLSchema#string">Referential evidence/PMID evidence is review paper and is very old</rdfs:label>
    <rdfs:label rdf:datatype="http://www.w3.org/2001/XMLSchema#string">Immunohistochemistry,Western Immunoblot</rdfs:label>
    <rdfs:label rdf:datatype="http://www.w3.org/2001/XMLSchema#string">Immunohistochemistry</rdfs:label>
    <rdfs:label rdf:datatype="http://www.w3.org/2001/XMLSchema#string">Mass Spectrometry</rdfs:label>
    <rdfs:label rdf:datatype="http://www.w3.org/2001/XMLSchema#string">electrophoretic mobility shift assay</rdfs:label>
[truncated: 274,157 more chars]
