# Supplementary material for: NeuroRDF: semantic integration of highly curated data to prioritize biomarker candidates in Alzheimer's disease
Source: J Biomed Semantics. 2016 Jul 8;7:45. doi: 10.1186/s13326-016-0079-8 (PMC4939021; doi:10.1186/s13326-016-0079-8)
Supplement: Additional file 2: — The developed RDF models and the SPARQL queries used are made available at: http://www.scai.fraunhofer.de/en/business-research-areas/bioinformatics/downloads/neurordf.html. (ZIP 178 kb) [file 13326_2016_79_MOESM2_ESM.zip › RDFModels_Queries/Brain_PPI_Interactome_NeuroRDF.rdf]

<rdf:RDF
    xmlns:rdf="http://www.w3.org/1999/02/22-rdf-syntax-ns#"
    xmlns:j.0="http://www.biopax.org/release/biopax-level3.owl#"
    xmlns:j.1="http://bio2rdf.org/geneid_vocabulary:"
    xmlns:j.2="http://purl.obolibrary.org/obo/"
    xmlns:j.3="http://bio2rdf.org/pubmed_vocabulary:"
    xmlns:j.4="http://bio2rdf.org/ctd_vocabulary:"
    xmlns:rdfs="http://www.w3.org/2000/01/rdf-schema#"
    xmlns:j.5="http://purl.uniprot.org/core/" > 
  <rdf:Description rdf:about="http://bio2rdf.org/pubmed:11390477">
    <rdfs:label rdf:datatype="http://www.w3.org/2001/XMLSchema#string">11390477</rdfs:label>
    <rdf:type rdf:resource="http://bio2rdf.org/pubmed_vocabulary:PubMedRecord"/>
  </rdf:Description>
  <rdf:Description rdf:about="http://bio2rdf.org/pubmed:10389763">
    <rdfs:label rdf:datatype="http://www.w3.org/2001/XMLSchema#string">10389763</rdfs:label>
    <rdf:type rdf:resource="http://bio2rdf.org/pubmed_vocabulary:PubMedRecord"/>
  </rdf:Description>
  <rdf:Description rdf:about="http://bio2rdf.org/pubmed:7544794">
    <rdfs:label rdf:datatype="http://www.w3.org/2001/XMLSchema#string">7544794</rdfs:label>
    <rdf:type rdf:resource="http://bio2rdf.org/pubmed_vocabulary:PubMedRecord"/>
  </rdf:Description>
  <rdf:Description rdf:about="http://purl.uniprot.org/uniprot/P01189">
    <j.5:encodedBy rdf:resource="http://bio2rdf.org/geneid:5443"/>
    <rdfs:label rdf:datatype="http://www.w3.org/2001/XMLSchema#string">P01189</rdfs:label>
    <rdf:type rdf:resource="http://purl.uniprot.org/core/Protein"/>
  </rdf:Description>
  <rdf:Description rdf:about="http://bio2rdf.org/pubmed:12588987">
    <rdfs:label rdf:datatype="http://www.w3.org/2001/XMLSchema#string">12588987</rdfs:label>
    <rdf:type rdf:resource="http://bio2rdf.org/pubmed_vocabulary:PubMedRecord"/>
  </rdf:Description>
  <rdf:Description rdf:about="http://bio2rdf.org/pubmed:11742726">
    <rdfs:label rdf:datatype="http://www.w3.org/2001/XMLSchema#string">11742726</rdfs:label>
    <rdf:type rdf:resource="http://bio2rdf.org/pubmed_vocabulary:PubMedRecord"/>
  </rdf:Description>
  <rdf:Description rdf:about="http://bio2rdf.org/pubmed:12021275">
    <rdfs:label rdf:datatype="http://www.w3.org/2001/XMLSchema#string">12021275</rdfs:label>
    <rdf:type rdf:resource="http://bio2rdf.org/pubmed_vocabulary:PubMedRecord"/>
  </rdf:Description>
  <rdf:Description rdf:about="http://bio2rdf.org/geneid:2869">
    <j.1:has_symbol rdf:datatype="http://www.w3.org/2001/XMLSchema#string">GRK5</j.1:has_symbol>
    <rdfs:label rdf:datatype="http://www.w3.org/2001/XMLSchema#string">2869</rdfs:label>
    <rdf:type rdf:resource="http://bio2rdf.org/geneid_vocabulary:Gene"/>
  </rdf:Description>
  <rdf:Description rdf:about="http://bio2rdf.org/geneid:4915">
    <j.1:has_symbol rdf:datatype="http://www.w3.org/2001/XMLSchema#string">NTRK2</j.1:has_symbol>
    <rdfs:label rdf:datatype="http://www.w3.org/2001/XMLSchema#string">4915</rdfs:label>
    <rdf:type rdf:resource="http://bio2rdf.org/geneid_vocabulary:Gene"/>
  </rdf:Description>
  <rdf:Description rdf:about="http://bio2rdf.org/pubmed:15448688">
    <rdfs:label rdf:datatype="http://www.w3.org/2001/XMLSchema#string">15448688</rdfs:label>
    <rdf:type rdf:resource="http://bio2rdf.org/pubmed_vocabulary:PubMedRecord"/>
  </rdf:Description>
  <rdf:Description rdf:about="http://bio2rdf.org/pubmed:8530489">
    <rdfs:label rdf:datatype="http://www.w3.org/2001/XMLSchema#string">8530489</rdfs:label>
    <rdf:type rdf:resource="http://bio2rdf.org/pubmed_vocabulary:PubMedRecord"/>
  </rdf:Description>
  <rdf:Description rdf:about="http://neurolex.org/wiki/Category:Cerebellum">
    <rdfs:label rdf:datatype="http://www.w3.org/2001/XMLSchema#string">cerebellum</rdfs:label>
    <rdf:type rdf:resource="http://purl.uniprot.org/core/Tissue"/>
    <rdfs:label rdf:datatype="http://www.w3.org/2001/XMLSchema#string">CerebellumPeduncles</rdfs:label>
  </rdf:Description>
  <rdf:Description rdf:about="http://bio2rdf.org/pubmed:12482991">
    <rdfs:label rdf:datatype="http://www.w3.org/2001/XMLSchema#string">12482991</rdfs:label>
    <rdf:type rdf:resource="http://bio2rdf.org/pubmed_vocabulary:PubMedRecord"/>
  </rdf:Description>
  <rdf:Description rdf:about="http://scai.fraunhofer.de/Interaction/GRB2 (pp) SRC">
    <j.5:database rdf:resource="http://example.org/databases:UNILEVER"/>
    <j.5:participant rdf:resource="http://purl.uniprot.org/uniprot/P62993"/>
    <j.4:article rdf:resource="http://bio2rdf.org/pubmed:9016807"/>
    <j.0:evidence rdf:resource="http://example.org/d_evidence:in_vitro"/>
    <j.0:evidence rdf:resource="http://example.org/d_evidence:in_vivo"/>
    <j.5:database rdf:resource="http://example.org/databases:BIOGRID"/>
    <j.0:evidence rdf:resource="http://example.org/d_evidence:affinitycapture_ms"/>
    <j.5:database rdf:resource="http://example.org/databases:INTNET"/>
    <j.0:evidence rdf:resource="http://example.org/d_evidence:share_go_function"/>
    <j.5:database rdf:resource="http://example.org/databases:HPRD"/>
    <j.5:database rdf:resource="http://example.org/databases:BIOVERSE"/>
    <j.0:evidence rdf:resource="http://example.org/d_evidence:literature"/>
    <j.5:database rdf:resource="http://example.org/databases:COCIT-COCIT"/>
    <j.2:BFO_0000066 rdf:resource="http://neurolex.org/wiki/Category:Prefrontal_cortex"/>
    <j.5:database rdf:resource="http://example.org/databases:COCIT-HPRD"/>
    <j.5:database rdf:resource="http://example.org/databases:CCSB-curated"/>
    <j.4:article rdf:resource="http://bio2rdf.org/pubmed:15892868"/>
    <j.4:article rdf:resource="http://bio2rdf.org/pubmed:16189514"/>
    <rdf:type rdf:resource="http://purl.uniprot.org/core/Interaction"/>
    <j.5:participant rdf:resource="http://purl.uniprot.org/uniprot/P12931"/>
    <j.4:article rdf:resource="http://bio2rdf.org/pubmed:11964172"/>
  </rdf:Description>
  <rdf:Description rdf:about="http://bio2rdf.org/geneid:841">
    <j.1:has_symbol rdf:datatype="http://www.w3.org/2001/XMLSchema#string">CASP8</j.1:has_symbol>
    <rdfs:label rdf:datatype="http://www.w3.org/2001/XMLSchema#string">841</rdfs:label>
    <rdf:type rdf:resource="http://bio2rdf.org/geneid_vocabulary:Gene"/>
  </rdf:Description>
  <rdf:Description rdf:about="http://bio2rdf.org/pubmed:9636029">
    <rdfs:label rdf:datatype="http://www.w3.org/2001/XMLSchema#string">9636029</rdfs:label>
    <rdf:type rdf:resource="http://bio2rdf.org/pubmed_vocabulary:PubMedRecord"/>
  </rdf:Description>
  <rdf:Description rdf:about="http://example.org/d_evidence:affinitycapture_ms">
    <rdfs:label rdf:datatype="http://www.w3.org/2001/XMLSchema#string">affinitycapture_ms</rdfs:label>
    <rdf:type rdf:resource="http://www.biopax.org/release/biopax-level3.owl#Evidence"/>
  </rdf:Description>
  <rdf:Description rdf:about="http://bio2rdf.org/pubmed:9738936">
    <rdfs:label rdf:datatype="http://www.w3.org/2001/XMLSchema#string">9738936</rdfs:label>
    <rdf:type rdf:resource="http://bio2rdf.org/pubmed_vocabulary:PubMedRecord"/>
  </rdf:Description>
  <rdf:Description rdf:about="http://bio2rdf.org/pubmed:7524086">
    <rdfs:label rdf:datatype="http://www.w3.org/2001/XMLSchema#string">7524086</rdfs:label>
    <rdf:type rdf:resource="http://bio2rdf.org/pubmed_vocabulary:PubMedRecord"/>
  </rdf:Description>
  <rdf:Description rdf:about="http://example.org/d_evidence:literature_annotated_complex:lrp-1-alpha-2-m-annexin_vi_complex(mi:0019-_coimmunoprecipitation)">
    <rdfs:label rdf:datatype="http://www.w3.org/2001/XMLSchema#string">literature_annotated_complex:lrp-1-alpha-2-m-annexin_vi_complex(mi:0019-_coimmunoprecipitation)</rdfs:label>
    <rdf:type rdf:resource="http://www.biopax.org/release/biopax-level3.owl#Evidence"/>
  </rdf:Description>
  <rdf:Description rdf:about="http://scai.fraunhofer.de/Interaction/JAK2 (pp) GRB2">
    <j.2:BFO_0000066 rdf:resource="http://neurolex.org/wiki/Category:Globus_pallidus"/>
    <j.2:BFO_0000066 rdf:resource="http://neurolex.org/wiki/Category:Hypothalamus"/>
    <j.5:database rdf:resource="http://example.org/databases:BIOVERSE"/>
    <j.5:database rdf:resource="http://example.org/databases:HPRD"/>
    <j.5:participant rdf:resource="http://purl.uniprot.org/uniprot/O60674"/>
    <j.2:BFO_0000066 rdf:resource="http://neurolex.org/wiki/Category:Amygdala"/>
    <j.2:BFO_0000066 rdf:resource="http://neurolex.org/wiki/Category:Cerebellum"/>
    <j.5:participant rdf:resource="http://purl.uniprot.org/uniprot/P62993"/>
    <j.5:database rdf:resource="http://example.org/databases:UNILEVER"/>
    <j.5:database rdf:resource="http://example.org/databases:COCIT-COCIT"/>
    <j.4:article rdf:resource="http://bio2rdf.org/pubmed:15892868"/>
    <j.4:article rdf:resource="http://bio2rdf.org/pubmed:7500025"/>
    <j.5:database rdf:resource="http://example.org/databases:COCIT-HPRD"/>
    <j.2:BFO_0000066 rdf:resource="http://neurolex.org/wiki/Category:Cingulate_cortex"/>
    <j.0:evidence rdf:resource="http://example.org/d_evidence:in_vivo"/>
    <j.2:BFO_0000066 rdf:resource="http://neurolex.org/wiki/Category:Medulla_oblongata"/>
    <j.2:BFO_0000066 rdf:resource="http://neurolex.org/wiki/Category:Occipital_lobe"/>
    <rdf:type rdf:resource="http://purl.uniprot.org/core/Interaction"/>
    <j.5:database rdf:resource="http://example.org/databases:INTNET"/>
    <j.2:BFO_0000066 rdf:resource="http://neurolex.org/wiki/Category:Prefrontal_cortex"/>
    <j.5:database rdf:resource="http://example.org/databases:OPHID"/>
    <j.5:database rdf:resource="http://example.org/databases:BIOGRID"/>
  </rdf:Description>
  <rdf:Description rdf:about="http://purl.uniprot.org/uniprot/P07858">
    <j.5:encodedBy rdf:resource="http://bio2rdf.org/geneid:1508"/>
    <rdfs:label rdf:datatype="http://www.w3.org/2001/XMLSchema#string">P07858</rdfs:label>
    <rdf:type rdf:resource="http://purl.uniprot.org/core/Protein"/>
  </rdf:Description>
  <rdf:Description rdf:about="http://bio2rdf.org/pubmed:7816143">
    <rdfs:label rdf:datatype="http://www.w3.org/2001/XMLSchema#string">7816143</rdfs:label>
    <rdf:type rdf:resource="http://bio2rdf.org/pubmed_vocabulary:PubMedRecord"/>
  </rdf:Description>
  <rdf:Description rdf:about="http://scai.fraunhofer.de/Interaction/CASP6 (pp) LMNA">
    <j.5:participant rdf:resource="http://purl.uniprot.org/uniprot/P02545"/>
    <j.5:database rdf:resource="http://example.org/databases:UNILEVER"/>
    <j.0:evidence rdf:resource="http://example.org/d_evidence:in_vitro"/>
    <j.4:article rdf:resource="http://bio2rdf.org/pubmed:8978814"/>
    <rdf:type rdf:resource="http://purl.uniprot.org/core/Interaction"/>
    <j.5:database rdf:resource="http://example.org/databases:HPRD"/>
    <j.5:participant rdf:resource="http://purl.uniprot.org/uniprot/P55212"/>
    <j.4:article rdf:resource="http://bio2rdf.org/pubmed:11953316"/>
    <j.0:evidence rdf:resource="http://example.org/d_evidence:in_vivo"/>
    <j.2:BFO_0000066 rdf:resource="http://neurolex.org/wiki/Category:Temporal_lobe"/>
  </rdf:Description>
  <rdf:Description rdf:about="http://scai.fraunhofer.de/Interaction/S100B (pp) MAPT">
    <j.2:BFO_0000066 rdf:resource="http://neurolex.org/wiki/Category:Hypothalamus"/>
    <j.2:BFO_0000066 rdf:resource="http://neurolex.org/wiki/Category:Cingulate_cortex"/>
    <j.5:participant rdf:resource="http://purl.uniprot.org/uniprot/P10636"/>
    <j.0:evidence rdf:resource="http://example.org/d_evidence:in_vitro"/>
    <j.5:database rdf:resource="http://example.org/databases:BIOGRID"/>
    <j.5:database rdf:resource="http://example.org/databases:OPHID"/>
    <j.2:BFO_0000066 rdf:resource="http://neurolex.org/wiki/Category:Parietal_lobe"/>
    <j.2:BFO_0000066 rdf:resource="http://neurolex.org/wiki/Category:Prefrontal_cortex"/>
    <j.5:participant rdf:resource="http://purl.uniprot.org/uniprot/P04271"/>
    <j.4:article rdf:resource="http://bio2rdf.org/pubmed:11264299"/>
    <j.5:database rdf:resource="http://example.org/databases:HPRD"/>
    <j.2:BFO_0000066 rdf:resource="http://neurolex.org/wiki/Category:Subthalamus"/>
    <j.2:BFO_0000066 rdf:resource="http://neurolex.org/wiki/Category:Pons"/>
    <j.2:BFO_0000066 rdf:resource="http://neurolex.org/wiki/Category:Medulla_oblongata"/>
    <j.2:BFO_0000066 rdf:resource="http://neurolex.org/wiki/Category:Brain"/>
    <j.2:BFO_0000066 rdf:resource="http://neurolex.org/wiki/Category:Occipital_lobe"/>
    <j.5:database rdf:resource="http://example.org/databases:UNILEVER"/>
    <j.2:BFO_0000066 rdf:resource="http://neurolex.org/wiki/Category:Cerebellum"/>
    <j.4:article rdf:resource="http://bio2rdf.org/pubmed:2833519"/>
    <j.0:evidence rdf:resource="http://example.org/d_evidence:in_vivo"/>
    <j.2:BFO_0000066 rdf:resource="http://neurolex.org/wiki/Category:Thalamus"/>
    <j.2:BFO_0000066 rdf:resource="http://neurolex.org/wiki/Category:Globus_pallidus"/>
    <j.5:database rdf:resource="http://example.org/databases:HOMOMINT"/>
    <j.2:BFO_0000066 rdf:resource="http://neurolex.org/wiki/Category:Temporal_lobe"/>
    <j.2:BFO_0000066 rdf:resource="http://neurolex.org/wiki/Category:Amygdala"/>
    <rdf:type rdf:resource="http://purl.uniprot.org/core/Interaction"/>
    <j.2:BFO_0000066 rdf:resource="http://neurolex.org/wiki/Category:Caudate_nucleus"/>
  </rdf:Description>
  <rdf:Description rdf:about="http://scai.fraunhofer.de/Interaction/EIF2AK2 (pp) CASP3">
    <j.2:BFO_0000066 rdf:resource="http://neurolex.org/wiki/Category:Cingulate_cortex"/>
    <j.2:BFO_0000066 rdf:resource="http://neurolex.org/wiki/Category:Parietal_lobe"/>
    <j.2:BFO_0000066 rdf:resource="http://neurolex.org/wiki/Category:Medulla_oblongata"/>
    <j.4:article rdf:resource="http://bio2rdf.org/pubmed:11555640"/>
    <j.2:BFO_0000066 rdf:resource="http://neurolex.org/wiki/Category:Thalamus"/>
    <j.5:database rdf:resource="http://example.org/databases:HPRD"/>
    <j.2:BFO_0000066 rdf:resource="http://neurolex.org/wiki/Category:Brain"/>
    <j.5:database rdf:resource="http://example.org/databases:UNILEVER"/>
    <j.0:evidence rdf:resource="http://example.org/d_evidence:in_vivo"/>
    <j.2:BFO_0000066 rdf:resource="http://neurolex.org/wiki/Category:Globus_pallidus"/>
    <j.5:participant rdf:resource="http://purl.uniprot.org/uniprot/P42574"/>
    <rdf:type rdf:resource="http://purl.uniprot.org/core/Interaction"/>
    <j.2:BFO_0000066 rdf:resource="http://neurolex.org/wiki/Category:Amygdala"/>
    <j.2:BFO_0000066 rdf:resource="http://neurolex.org/wiki/Category:Temporal_lobe"/>
    <j.2:BFO_0000066 rdf:resource="http://neurolex.org/wiki/Category:Cerebellum"/>
    <j.2:BFO_0000066 rdf:resource="http://neurolex.org/wiki/Category:Occipital_lobe"/>
    <j.2:BFO_0000066 rdf:resource="http://neurolex.org/wiki/Category:Hypothalamus"/>
    <j.5:participant rdf:resource="http://purl.uniprot.org/uniprot/P19525"/>
    <j.0:evidence rdf:resource="http://example.org/d_evidence:in_vitro"/>
    <j.2:BFO_0000066 rdf:resource="http://neurolex.org/wiki/Category:Prefrontal_cortex"/>
    <j.2:BFO_0000066 rdf:resource="http://neurolex.org/wiki/Category:Caudate_nucleus"/>
  </rdf:Description>
  <rdf:Description rdf:about="http://bio2rdf.org/pubmed:12556559">
    <rdfs:label rdf:datatype="http://www.w3.org/2001/XMLSchema#string">12556559</rdfs:label>
    <rdf:type rdf:resource="http://bio2rdf.org/pubmed_vocabulary:PubMedRecord"/>
  </rdf:Description>
  <rdf:Description rdf:about="http://bio2rdf.org/pubmed:10896674">
    <rdfs:label rdf:datatype="http://www.w3.org/2001/XMLSchema#string">10896674</rdfs:label>
    <rdf:type rdf:resource="http://bio2rdf.org/pubmed_vocabulary:PubMedRecord"/>
  </rdf:Description>
  <rdf:Description rdf:about="http://bio2rdf.org/pubmed:15284024">
    <rdfs:label rdf:datatype="http://www.w3.org/2001/XMLSchema#string">15284024</rdfs:label>
    <rdf:type rdf:resource="http://bio2rdf.org/pubmed_vocabulary:PubMedRecord"/>
  </rdf:Description>
  <rdf:Description rdf:about="http://bio2rdf.org/pubmed:10894364">
    <rdfs:label rdf:datatype="http://www.w3.org/2001/XMLSchema#string">10894364</rdfs:label>
    <rdf:type rdf:resource="http://bio2rdf.org/pubmed_vocabulary:PubMedRecord"/>
  </rdf:Description>
  <rdf:Description rdf:about="http://example.org/d_evidence:share_go_component">
    <rdfs:label rdf:datatype="http://www.w3.org/2001/XMLSchema#string">share_go_component</rdfs:label>
    <rdf:type rdf:resource="http://www.biopax.org/release/biopax-level3.owl#Evidence"/>
  </rdf:Description>
  <rdf:Description rdf:about="http://bio2rdf.org/pubmed:14636947">
    <rdfs:label rdf:datatype="http://www.w3.org/2001/XMLSchema#string">14636947</rdfs:label>
    <rdf:type rdf:resource="http://bio2rdf.org/pubmed_vocabulary:PubMedRecord"/>
  </rdf:Description>
  <rdf:Description rdf:about="http://bio2rdf.org/pubmed:11156376">
    <rdfs:label rdf:datatype="http://www.w3.org/2001/XMLSchema#string">11156376</rdfs:label>
    <rdf:type rdf:resource="http://bio2rdf.org/pubmed_vocabulary:PubMedRecord"/>
  </rdf:Description>
  <rdf:Description rdf:about="http://bio2rdf.org/pubmed:8621427">
    <rdfs:label rdf:datatype="http://www.w3.org/2001/XMLSchema#string">8621427</rdfs:label>
    <rdf:type rdf:resource="http://bio2rdf.org/pubmed_vocabulary:PubMedRecord"/>
  </rdf:Description>
  <rdf:Description rdf:about="http://bio2rdf.org/pubmed:11439344">
    <rdfs:label rdf:datatype="http://www.w3.org/2001/XMLSchema#string">11439344</rdfs:label>
    <rdf:type rdf:resource="http://bio2rdf.org/pubmed_vocabulary:PubMedRecord"/>
  </rdf:Description>
  <rdf:Description rdf:about="http://purl.uniprot.org/uniprot/P20783">
    <j.5:encodedBy rdf:resource="http://bio2rdf.org/geneid:4908"/>
    <rdfs:label rdf:datatype="http://www.w3.org/2001/XMLSchema#string">P20783</rdfs:label>
    <rdf:type rdf:resource="http://purl.uniprot.org/core/Protein"/>
  </rdf:Description>
  <rdf:Description rdf:about="http://bio2rdf.org/pubmed:8051160">
    <rdfs:label rdf:datatype="http://www.w3.org/2001/XMLSchema#string">8051160</rdfs:label>
    <rdf:type rdf:resource="http://bio2rdf.org/pubmed_vocabulary:PubMedRecord"/>
  </rdf:Description>
  <rdf:Description rdf:about="http://bio2rdf.org/pubmed:8529671">
    <rdfs:label rdf:datatype="http://www.w3.org/2001/XMLSchema#string">8529671</rdfs:label>
    <rdf:type rdf:resource="http://bio2rdf.org/pubmed_vocabulary:PubMedRecord"/>
  </rdf:Description>
  <rdf:Description rdf:about="http://scai.fraunhofer.de/Interaction/MAPK8 (pp) TP53">
    <j.4:article rdf:resource="http://bio2rdf.org/pubmed:15892868"/>
    <j.5:database rdf:resource="http://example.org/databases:BIOVERSE"/>
    <j.5:database rdf:resource="http://example.org/databases:COCIT-COCIT"/>
    <j.0:evidence rdf:resource="http://example.org/d_evidence:in_vitro"/>
    <j.4:article rdf:resource="http://bio2rdf.org/pubmed:11283254"/>
    <j.4:article rdf:resource="http://bio2rdf.org/pubmed:10397243"/>
    <j.5:database rdf:resource="http://example.org/databases:HPRD"/>
    <j.0:evidence rdf:resource="http://example.org/d_evidence:in_vivo"/>
    <j.5:database rdf:resource="http://example.org/databases:UNILEVER"/>
    <j.4:article rdf:resource="http://bio2rdf.org/pubmed:10669748"/>
    <j.4:article rdf:resource="http://bio2rdf.org/pubmed:10022809"/>
    <j.5:database rdf:resource="http://example.org/databases:BIND"/>
    <j.2:BFO_0000066 rdf:resource="http://neurolex.org/wiki/Category:Prefrontal_cortex"/>
    <j.4:article rdf:resource="http://bio2rdf.org/pubmed:15750624"/>
    <j.5:participant rdf:resource="http://purl.uniprot.org/uniprot/P04637"/>
    <j.4:article rdf:resource="http://bio2rdf.org/pubmed:9393873"/>
    <j.4:article rdf:resource="http://bio2rdf.org/pubmed:9622070"/>
    <j.4:article rdf:resource="http://bio2rdf.org/pubmed:9732264"/>
    <j.4:article rdf:resource="http://bio2rdf.org/pubmed:10570055"/>
    <j.4:article rdf:resource="http://bio2rdf.org/pubmed:15580310"/>
    <j.5:participant rdf:resource="http://purl.uniprot.org/uniprot/P45983"/>
    <j.5:database rdf:resource="http://example.org/databases:BIOGRID"/>
    <rdf:type rdf:resource="http://purl.uniprot.org/core/Interaction"/>
    <j.5:database rdf:resource="http://example.org/databases:COCIT-HPRD"/>
    <j.4:article rdf:resource="http://bio2rdf.org/pubmed:9331070"/>
    <j.4:article rdf:resource="http://bio2rdf.org/pubmed:11494044"/>
    <j.4:article rdf:resource="http://bio2rdf.org/pubmed:9521859"/>
    <j.2:BFO_0000066 rdf:resource="http://neurolex.org/wiki/Category:Globus_pallidus"/>
    <j.2:BFO_0000066 rdf:resource="http://neurolex.org/wiki/Category:Thalamus"/>
    <j.5:database rdf:resource="http://example.org/databases:OPHID"/>
    <j.5:database rdf:resource="http://example.org/databases:HOMOMINT"/>
  </rdf:Description>
  <rdf:Description rdf:about="http://purl.uniprot.org/uniprot/P31749">
    <j.5:encodedBy rdf:resource="http://bio2rdf.org/geneid:207"/>
    <rdfs:label rdf:datatype="http://www.w3.org/2001/XMLSchema#string">P31749</rdfs:label>
    <rdf:type rdf:resource="http://purl.uniprot.org/core/Protein"/>
  </rdf:Description>
  <rdf:Description rdf:about="http://bio2rdf.org/pubmed:15556606">
    <rdfs:label rdf:datatype="http://www.w3.org/2001/XMLSchema#string">15556606</rdfs:label>
    <rdf:type rdf:resource="http://bio2rdf.org/pubmed_vocabulary:PubMedRecord"/>
  </rdf:Description>
  <rdf:Description rdf:about="http://bio2rdf.org/pubmed:11792809">
    <rdfs:label rdf:datatype="http://www.w3.org/2001/XMLSchema#string">11792809</rdfs:label>
    <rdf:type rdf:resource="http://bio2rdf.org/pubmed_vocabulary:PubMedRecord"/>
  </rdf:Description>
  <rdf:Description rdf:about="http://bio2rdf.org/pubmed:8892107">
    <rdfs:label rdf:datatype="http://www.w3.org/2001/XMLSchema#string">8892107</rdfs:label>
    <rdf:type rdf:resource="http://bio2rdf.org/pubmed_vocabulary:PubMedRecord"/>
  </rdf:Description>
  <rdf:Description rdf:about="http://bio2rdf.org/geneid:3717">
    <j.1:has_symbol rdf:datatype="http://www.w3.org/2001/XMLSchema#string">JAK2</j.1:has_symbol>
    <rdfs:label rdf:datatype="http://www.w3.org/2001/XMLSchema#string">3717</rdfs:label>
    <rdf:type rdf:resource="http://bio2rdf.org/geneid_vocabulary:Gene"/>
  </rdf:Description>
  <rdf:Description rdf:about="http://scai.fraunhofer.de/Interaction/EP300 (pp) JUN">
    <j.2:BFO_0000066 rdf:resource="http://neurolex.org/wiki/Category:Occipital_lobe"/>
    <j.0:evidence rdf:resource="http://example.org/d_evidence:in_vivo"/>
    <j.2:BFO_0000066 rdf:resource="http://neurolex.org/wiki/Category:Subthalamus"/>
    <j.5:database rdf:resource="http://example.org/databases:UNILEVER"/>
    <j.4:article rdf:resource="http://bio2rdf.org/pubmed:11689449"/>
    <j.2:BFO_0000066 rdf:resource="http://neurolex.org/wiki/Category:Prefrontal_cortex"/>
    <j.2:BFO_0000066 rdf:resource="http://neurolex.org/wiki/Category:Brain"/>
    <j.2:BFO_0000066 rdf:resource="http://neurolex.org/wiki/Category:Parietal_lobe"/>
    <j.5:participant rdf:resource="http://purl.uniprot.org/uniprot/Q09472"/>
    <j.5:database rdf:resource="http://example.org/databases:HPRD"/>
    <j.2:BFO_0000066 rdf:resource="http://neurolex.org/wiki/Category:Cingulate_cortex"/>
    <j.0:evidence rdf:resource="http://example.org/d_evidence:in_vitro"/>
    <j.2:BFO_0000066 rdf:resource="http://neurolex.org/wiki/Category:Thalamus"/>
    <j.2:BFO_0000066 rdf:resource="http://neurolex.org/wiki/Category:Cerebellum"/>
    <j.2:BFO_0000066 rdf:resource="http://neurolex.org/wiki/Category:Hypothalamus"/>
    <j.5:participant rdf:resource="http://purl.uniprot.org/uniprot/P05412"/>
    <rdf:type rdf:resource="http://purl.uniprot.org/core/Interaction"/>
  </rdf:Description>
  <rdf:Description rdf:about="http://bio2rdf.org/pubmed:12620237">
    <rdfs:label rdf:datatype="http://www.w3.org/2001/XMLSchema#string">12620237</rdfs:label>
    <rdf:type rdf:resource="http://bio2rdf.org/pubmed_vocabulary:PubMedRecord"/>
  </rdf:Description>
  <rdf:Description rdf:about="http://bio2rdf.org/pubmed:12023017">
    <rdfs:label rdf:datatype="http://www.w3.org/2001/XMLSchema#string">12023017</rdfs:label>
    <rdf:type rdf:resource="http://bio2rdf.org/pubmed_vocabulary:PubMedRecord"/>
  </rdf:Description>
  <rdf:Description rdf:about="http://purl.uniprot.org/uniprot/Q9UQF2">
    <j.5:encodedBy rdf:resource="http://bio2rdf.org/geneid:9479"/>
    <rdfs:label rdf:datatype="http://www.w3.org/2001/XMLSchema#string">Q9UQF2</rdfs:label>
    <rdf:type rdf:resource="http://purl.uniprot.org/core/Protein"/>
  </rdf:Description>
  <rdf:Description rdf:about="http://scai.fraunhofer.de/Interaction/CDK5 (pp) CTNNB1">
    <j.0:evidence rdf:resource="http://example.org/d_evidence:in_vitro"/>
    <j.2:BFO_0000066 rdf:resource="http://neurolex.org/wiki/Category:Cerebellum"/>
    <j.2:BFO_0000066 rdf:resource="http://neurolex.org/wiki/Category:Amygdala"/>
    <j.2:BFO_0000066 rdf:resource="http://neurolex.org/wiki/Category:Caudate_nucleus"/>
    <j.2:BFO_0000066 rdf:resource="http://neurolex.org/wiki/Category:Brain"/>
    <j.2:BFO_0000066 rdf:resource="http://neurolex.org/wiki/Category:Hypothalamus"/>
    <j.0:evidence rdf:resource="http://example.org/d_evidence:two_hybrid"/>
    <j.5:participant rdf:resource="http://purl.uniprot.org/uniprot/P35222"/>
    <rdf:type rdf:resource="http://purl.uniprot.org/core/Interaction"/>
    <j.2:BFO_0000066 rdf:resource="http://neurolex.org/wiki/Category:Thalamus"/>
    <j.2:BFO_0000066 rdf:resource="http://neurolex.org/wiki/Category:Pons"/>
    <j.4:article rdf:resource="http://bio2rdf.org/pubmed:11168528"/>
    <j.2:BFO_0000066 rdf:resource="http://neurolex.org/wiki/Category:Subthalamus"/>
    <j.2:BFO_0000066 rdf:resource="http://neurolex.org/wiki/Category:Medulla_oblongata"/>
    <j.5:participant rdf:resource="http://purl.uniprot.org/uniprot/Q00535"/>
    <j.5:database rdf:resource="http://example.org/databases:COCIT-HPRD"/>
    <j.2:BFO_0000066 rdf:resource="http://neurolex.org/wiki/Category:Globus_pallidus"/>
    <j.2:BFO_0000066 rdf:resource="http://neurolex.org/wiki/Category:Occipital_lobe"/>
    <j.5:database rdf:resource="http://example.org/databases:BIOGRID"/>
    <j.0:evidence rdf:resource="http://example.org/d_evidence:in_vivo"/>
    <j.5:database rdf:resource="http://example.org/databases:OPHID"/>
    <j.2:BFO_0000066 rdf:resource="http://neurolex.org/wiki/Category:Temporal_lobe"/>
    <j.2:BFO_0000066 rdf:resource="http://neurolex.org/wiki/Category:Parietal_lobe"/>
    <j.2:BFO_0000066 rdf:resource="http://neurolex.org/wiki/Category:Prefrontal_cortex"/>
    <j.2:BFO_0000066 rdf:resource="http://neurolex.org/wiki/Category:Cingulate_cortex"/>
  </rdf:Description>
  <rdf:Description rdf:about="http://bio2rdf.org/pubmed:1623525">
    <rdfs:label rdf:datatype="http://www.w3.org/2001/XMLSchema#string">1623525</rdfs:label>
    <rdf:type rdf:resource="http://bio2rdf.org/pubmed_vocabulary:PubMedRecord"/>
  </rdf:Description>
  <rdf:Description rdf:about="http://bio2rdf.org/pubmed:10781592">
    <rdfs:label rdf:datatype="http://www.w3.org/2001/XMLSchema#string">10781592</rdfs:label>
    <rdf:type rdf:resource="http://bio2rdf.org/pubmed_vocabulary:PubMedRecord"/>
  </rdf:Description>
  <rdf:Description rdf:about="http://bio2rdf.org/pubmed:16049941">
    <rdfs:label rdf:datatype="http://www.w3.org/2001/XMLSchema#string">16049941</rdfs:label>
    <rdf:type rdf:resource="http://bio2rdf.org/pubmed_vocabulary:PubMedRecord"/>
  </rdf:Description>
  <rdf:Description rdf:about="http://purl.uniprot.org/uniprot/P55273">
    <j.5:encodedBy rdf:resource="http://bio2rdf.org/geneid:1032"/>
    <rdfs:label rdf:datatype="http://www.w3.org/2001/XMLSchema#string">P55273</rdfs:label>
    <rdf:type rdf:resource="http://purl.uniprot.org/core/Protein"/>
  </rdf:Description>
  <rdf:Description rdf:about="http://example.org/d_evidence:literature_annotated_complex:fhl2-creb_complex(mi:0007-_anti_tag_coimmunoprecipitation)">
    <rdfs:label rdf:datatype="http://www.w3.org/2001/XMLSchema#string">literature_annotated_complex:fhl2-creb_complex(mi:0007-_anti_tag_coimmunoprecipitation)</rdfs:label>
    <rdf:type rdf:resource="http://www.biopax.org/release/biopax-level3.owl#Evidence"/>
  </rdf:Description>
  <rdf:Description rdf:about="http://example.org/d_evidence:cosedimentation">
    <rdfs:label rdf:datatype="http://www.w3.org/2001/XMLSchema#string">cosedimentation</rdfs:label>
    <rdf:type rdf:resource="http://www.biopax.org/release/biopax-level3.owl#Evidence"/>
  </rdf:Description>
  <rdf:Description rdf:about="http://bio2rdf.org/pubmed:12138091">
    <rdfs:label rdf:datatype="http://www.w3.org/2001/XMLSchema#string">12138091</rdfs:label>
    <rdf:type rdf:resource="http://bio2rdf.org/pubmed_vocabulary:PubMedRecord"/>
  </rdf:Description>
  <rdf:Description rdf:about="http://scai.fraunhofer.de/Interaction/FYN (pp) MAPT">
    <j.2:BFO_0000066 rdf:resource="http://neurolex.org/wiki/Category:Caudate_nucleus"/>
    <j.2:BFO_0000066 rdf:resource="http://neurolex.org/wiki/Category:Pons"/>
    <j.2:BFO_0000066 rdf:resource="http://neurolex.org/wiki/Category:Occipital_lobe"/>
    <j.2:BFO_0000066 rdf:resource="http://neurolex.org/wiki/Category:Cingulate_cortex"/>
    <j.2:BFO_0000066 rdf:resource="http://neurolex.org/wiki/Category:Parietal_lobe"/>
    <j.2:BFO_0000066 rdf:resource="http://neurolex.org/wiki/Category:Brain"/>
    <j.2:BFO_0000066 rdf:resource="http://neurolex.org/wiki/Category:Thalamus"/>
    <j.2:BFO_0000066 rdf:resource="http://neurolex.org/wiki/Category:Medulla_oblongata"/>
    <rdf:type rdf:resource="http://purl.uniprot.org/core/Interaction"/>
    <j.2:BFO_0000066 rdf:resource="http://neurolex.org/wiki/Category:Amygdala"/>
    <j.2:BFO_0000066 rdf:resource="http://neurolex.org/wiki/Category:Hypothalamus"/>
    <j.4:article rdf:resource="http://bio2rdf.org/pubmed:11826099"/>
    <j.2:BFO_0000066 rdf:resource="http://neurolex.org/wiki/Category:Subthalamus"/>
    <j.2:BFO_0000066 rdf:resource="http://neurolex.org/wiki/Category:Cerebellum"/>
    <j.2:BFO_0000066 rdf:resource="http://neurolex.org/wiki/Category:Globus_pallidus"/>
    <j.2:BFO_0000066 rdf:resource="http://neurolex.org/wiki/Category:Temporal_lobe"/>
    <j.5:database rdf:resource="http://example.org/databases:HPRD"/>
    <j.2:BFO_0000066 rdf:resource="http://neurolex.org/wiki/Category:Prefrontal_cortex"/>
    <j.0:evidence rdf:resource="http://example.org/d_evidence:in_vivo"/>
    <j.0:evidence rdf:resource="http://example.org/d_evidence:in_vitro"/>
    <j.4:article rdf:resource="http://bio2rdf.org/pubmed:16014719"/>
    <j.5:database rdf:resource="http://example.org/databases:UNILEVER"/>
    <j.5:participant rdf:resource="http://purl.uniprot.org/uniprot/P06241"/>
    <j.5:participant rdf:resource="http://purl.uniprot.org/uniprot/P10636"/>
  </rdf:Description>
  <rdf:Description rdf:about="http://bio2rdf.org/pubmed:11988841">
    <rdfs:label rdf:datatype="http://www.w3.org/2001/XMLSchema#string">11988841</rdfs:label>
    <rdf:type rdf:resource="http://bio2rdf.org/pubmed_vocabulary:PubMedRecord"/>
  </rdf:Description>
  <rdf:Description rdf:about="http://scai.fraunhofer.de/Interaction/EGF (pp) GRB2">
    <j.5:database rdf:resource="http://example.org/databases:COCIT-COCIT"/>
    <j.4:article rdf:resource="http://bio2rdf.org/pubmed:8662907"/>
    <j.2:BFO_0000066 rdf:resource="http://neurolex.org/wiki/Category:Hypothalamus"/>
    <j.2:BFO_0000066 rdf:resource="http://neurolex.org/wiki/Category:Prefrontal_cortex"/>
    <j.4:article rdf:resource="http://bio2rdf.org/pubmed:10973965"/>
    <j.2:BFO_0000066 rdf:resource="http://neurolex.org/wiki/Category:Pons"/>
    <j.4:article rdf:resource="http://bio2rdf.org/pubmed:9544989"/>
    <j.4:article rdf:resource="http://bio2rdf.org/pubmed:9003010"/>
    <j.4:article rdf:resource="http://bio2rdf.org/pubmed:9553137"/>
    <j.4:article rdf:resource="http://bio2rdf.org/pubmed:8959326"/>
    <j.4:article rdf:resource="http://bio2rdf.org/pubmed:8530489"/>
    <j.4:article rdf:resource="http://bio2rdf.org/pubmed:10995035"/>
    <j.4:article rdf:resource="http://bio2rdf.org/pubmed:9935193"/>
    <j.4:article rdf:resource="http://bio2rdf.org/pubmed:10807665"/>
    <j.4:article rdf:resource="http://bio2rdf.org/pubmed:7478553"/>
    <j.4:article rdf:resource="http://bio2rdf.org/pubmed:9367879"/>
    <j.4:article rdf:resource="http://bio2rdf.org/pubmed:8810340"/>
    <j.5:participant rdf:resource="http://purl.uniprot.org/uniprot/P62993"/>
    <j.4:article rdf:resource="http://bio2rdf.org/pubmed:9362449"/>
    <j.5:database rdf:resource="http://example.org/databases:HPRD"/>
    <j.4:article rdf:resource="http://bio2rdf.org/pubmed:7544794"/>
    <j.4:article rdf:resource="http://bio2rdf.org/pubmed:15892868"/>
    <j.4:article rdf:resource="http://bio2rdf.org/pubmed:8524223"/>
    <j.4:article rdf:resource="http://bio2rdf.org/pubmed:10702246"/>
    <j.5:database rdf:resource="http://example.org/databases:UNILEVER"/>
    <j.5:participant rdf:resource="http://purl.uniprot.org/uniprot/P01133"/>
    <j.5:database rdf:resource="http://example.org/databases:COCIT-HPRD"/>
    <rdf:type rdf:resource="http://purl.uniprot.org/core/Interaction"/>
    <j.4:article rdf:resource="http://bio2rdf.org/pubmed:9121472"/>
    <j.4:article rdf:resource="http://bio2rdf.org/pubmed:10822386"/>
    <j.4:article rdf:resource="http://bio2rdf.org/pubmed:9714065"/>
    <j.4:article rdf:resource="http://bio2rdf.org/pubmed:10683142"/>
    <j.4:article rdf:resource="http://bio2rdf.org/pubmed:8621459"/>
    <j.4:article rdf:resource="http://bio2rdf.org/pubmed:8660324"/>
    <j.5:database rdf:resource="http://example.org/databases:OPHID"/>
    <j.4:article rdf:resource="http://bio2rdf.org/pubmed:8570170"/>
    <j.4:article rdf:resource="http://bio2rdf.org/pubmed:8700557"/>
    <j.5:database rdf:resource="http://example.org/databases:BIOGRID"/>
    <j.4:article rdf:resource="http://bio2rdf.org/pubmed:9346957"/>
    <j.4:article rdf:resource="http://bio2rdf.org/pubmed:9307968"/>
    <j.4:article rdf:resource="http://bio2rdf.org/pubmed:75926"/>
    <j.4:article rdf:resource="http://bio2rdf.org/pubmed:9774681"/>
    <j.4:article rdf:resource="http://bio2rdf.org/pubmed:8662998"/>
    <j.4:article rdf:resource="http://bio2rdf.org/pubmed:9190882"/>
    <j.4:article rdf:resource="http://bio2rdf.org/pubmed:10049786"/>
    <j.4:article rdf:resource="http://bio2rdf.org/pubmed:9660480"/>
    <j.4:article rdf:resource="http://bio2rdf.org/pubmed:8647288"/>
    <j.0:evidence rdf:resource="http://example.org/d_evidence:in_vivo"/>
    <j.5:database rdf:resource="http://example.org/databases:INTNET"/>
  </rdf:Description>
  <rdf:Description rdf:about="http://bio2rdf.org/pubmed:7866310">
    <rdfs:label rdf:datatype="http://www.w3.org/2001/XMLSchema#string">7866310</rdfs:label>
    <rdf:type rdf:resource="http://bio2rdf.org/pubmed_vocabulary:PubMedRecord"/>
  </rdf:Description>
  <rdf:Description rdf:about="http://bio2rdf.org/pubmed:8621424">
    <rdfs:label rdf:datatype="http://www.w3.org/2001/XMLSchema#string">8621424</rdfs:label>
    <rdf:type rdf:resource="http://bio2rdf.org/pubmed_vocabulary:PubMedRecord"/>
  </rdf:Description>
  <rdf:Description rdf:about="http://purl.uniprot.org/uniprot/P42574">
    <j.5:encodedBy rdf:resource="http://bio2rdf.org/geneid:836"/>
    <rdfs:label rdf:datatype="http://www.w3.org/2001/XMLSchema#string">P42574</rdfs:label>
    <rdf:type rdf:resource="http://purl.uniprot.org/core/Protein"/>
  </rdf:Description>
  <rdf:Description rdf:about="http://bio2rdf.org/pubmed:15996546">
    <rdfs:label rdf:datatype="http://www.w3.org/2001/XMLSchema#string">15996546</rdfs:label>
    <rdf:type rdf:resource="http://bio2rdf.org/pubmed_vocabulary:PubMedRecord"/>
  </rdf:Description>
  <rdf:Description rdf:about="http://bio2rdf.org/geneid:23163">
    <j.1:has_symbol rdf:datatype="http://www.w3.org/2001/XMLSchema#string">GGA3</j.1:has_symbol>
    <rdfs:label rdf:datatype="http://www.w3.org/2001/XMLSchema#string">23163</rdfs:label>
    <rdf:type rdf:resource="http://bio2rdf.org/geneid_vocabulary:Gene"/>
  </rdf:Description>
  <rdf:Description rdf:about="http://scai.fraunhofer.de/Interaction/ITPR3 (pp) TRPC6">
    <j.5:database rdf:resource="http://example.org/databases:INTNET"/>
    <j.5:database rdf:resource="http://example.org/databases:OPHID"/>
    <j.2:BFO_0000066 rdf:resource="http://neurolex.org/wiki/Category:Prefrontal_cortex"/>
    <j.5:database rdf:resource="http://example.org/databases:BIOGRID"/>
    <j.5:participant rdf:resource="http://purl.uniprot.org/uniprot/Q9Y210"/>
    <j.5:database rdf:resource="http://example.org/databases:HPRD"/>
    <j.2:BFO_0000066 rdf:resource="http://neurolex.org/wiki/Category:Hypothalamus"/>
    <j.0:evidence rdf:resource="http://example.org/d_evidence:in_vitro"/>
    <j.5:database rdf:resource="http://example.org/databases:UNILEVER"/>
    <rdf:type rdf:resource="http://purl.uniprot.org/core/Interaction"/>
    <j.5:database rdf:resource="http://example.org/databases:COCIT-HPRD"/>
    <j.4:article rdf:resource="http://bio2rdf.org/pubmed:11290752"/>
    <j.5:participant rdf:resource="http://purl.uniprot.org/uniprot/Q14573"/>
    <j.2:BFO_0000066 rdf:resource="http://neurolex.org/wiki/Category:Medulla_oblongata"/>
  </rdf:Description>
  <rdf:Description rdf:about="http://example.org/databases:INTACT">
    <rdf:type rdf:resource="http://purl.uniprot.org/core/Database"/>
    <rdfs:label rdf:datatype="http://www.w3.org/2001/XMLSchema#string">INTACT</rdfs:label>
  </rdf:Description>
  <rdf:Description rdf:about="http://bio2rdf.org/pubmed:9732264">
    <rdfs:label rdf:datatype="http://www.w3.org/2001/XMLSchema#string">9732264</rdfs:label>
    <rdf:type rdf:resource="http://bio2rdf.org/pubmed_vocabulary:PubMedRecord"/>
  </rdf:Description>
  <rdf:Description rdf:about="http://bio2rdf.org/pubmed:8599580">
    <rdfs:label rdf:datatype="http://www.w3.org/2001/XMLSchema#string">8599580</rdfs:label>
    <rdf:type rdf:resource="http://bio2rdf.org/pubmed_vocabulary:PubMedRecord"/>
  </rdf:Description>
  <rdf:Description rdf:about="http://bio2rdf.org/pubmed:12637511">
    <rdfs:label rdf:datatype="http://www.w3.org/2001/XMLSchema#string">12637511</rdfs:label>
    <rdf:type rdf:resource="http://bio2rdf.org/pubmed_vocabulary:PubMedRecord"/>
  </rdf:Description>
  <rdf:Description rdf:about="http://bio2rdf.org/geneid:2071">
    <j.1:has_symbol rdf:datatype="http://www.w3.org/2001/XMLSchema#string">ERCC3</j.1:has_symbol>
    <rdfs:label rdf:datatype="http://www.w3.org/2001/XMLSchema#string">2071</rdfs:label>
    <rdf:type rdf:resource="http://bio2rdf.org/geneid_vocabulary:Gene"/>
  </rdf:Description>
  <rdf:Description rdf:about="http://scai.fraunhofer.de/Interaction/MMP2 (pp) TGFB1">
    <j.2:BFO_0000066 rdf:resource="http://neurolex.org/wiki/Category:Subthalamus"/>
    <rdf:type rdf:resource="http://purl.uniprot.org/core/Interaction"/>
    <j.2:BFO_0000066 rdf:resource="http://neurolex.org/wiki/Category:Medulla_oblongata"/>
    <j.0:evidence rdf:resource="http://example.org/d_evidence:in_vivo"/>
    <j.2:BFO_0000066 rdf:resource="http://neurolex.org/wiki/Category:Thalamus"/>
    <j.0:evidence rdf:resource="http://example.org/d_evidence:in_vitro"/>
    <j.0:evidence rdf:resource="http://example.org/d_evidence:affinitycapture_ms"/>
    <j.4:article rdf:resource="http://bio2rdf.org/pubmed:16189514"/>
    <j.5:participant rdf:resource="http://purl.uniprot.org/uniprot/P08253"/>
    <j.4:article rdf:resource="http://bio2rdf.org/pubmed:10652271"/>
    <j.2:BFO_0000066 rdf:resource="http://neurolex.org/wiki/Category:Temporal_lobe"/>
    <j.5:database rdf:resource="http://example.org/databases:CCSB-curated"/>
    <j.2:BFO_0000066 rdf:resource="http://neurolex.org/wiki/Category:Pons"/>
    <j.5:participant rdf:resource="http://purl.uniprot.org/uniprot/P01137"/>
    <j.5:database rdf:resource="http://example.org/databases:BIOGRID"/>
    <j.2:BFO_0000066 rdf:resource="http://neurolex.org/wiki/Category:Caudate_nucleus"/>
    <j.2:BFO_0000066 rdf:resource="http://neurolex.org/wiki/Category:Amygdala"/>
    <j.2:BFO_0000066 rdf:resource="http://neurolex.org/wiki/Category:Cingulate_cortex"/>
    <j.2:BFO_0000066 rdf:resource="http://neurolex.org/wiki/Category:Cerebellum"/>
    <j.5:database rdf:resource="http://example.org/databases:OPHID"/>
    <j.5:database rdf:resource="http://example.org/databases:UNILEVER"/>
    <j.0:evidence rdf:resource="http://example.org/d_evidence:literature"/>
    <j.2:BFO_0000066 rdf:resource="http://neurolex.org/wiki/Category:Occipital_lobe"/>
    <j.5:database rdf:resource="http://example.org/databases:HPRD"/>
    <j.2:BFO_0000066 rdf:resource="http://neurolex.org/wiki/Category:Brain"/>
    <j.2:BFO_0000066 rdf:resource="http://neurolex.org/wiki/Category:Prefrontal_cortex"/>
    <j.2:BFO_0000066 rdf:resource="http://neurolex.org/wiki/Category:Hypothalamus"/>
    <j.2:BFO_0000066 rdf:resource="http://neurolex.org/wiki/Category:Parietal_lobe"/>
  </rdf:Description>
  <rdf:Description rdf:about="http://bio2rdf.org/pubmed:11438452">
    <rdfs:label rdf:datatype="http://www.w3.org/2001/XMLSchema#string">11438452</rdfs:label>
    <rdf:type rdf:resource="http://bio2rdf.org/pubmed_vocabulary:PubMedRecord"/>
  </rdf:Description>
  <rdf:Description rdf:about="http://bio2rdf.org/pubmed:9488719">
    <rdfs:label rdf:datatype="http://www.w3.org/2001/XMLSchema#string">9488719</rdfs:label>
    <rdf:type rdf:resource="http://bio2rdf.org/pubmed_vocabulary:PubMedRecord"/>
  </rdf:Description>
  <rdf:Description rdf:about="http://example.org/d_evidence:&quot;literature_annotated_complex:ubiquitin_e3_ligase_(cdc34,_nedd8,_btrc,_cul1,_skp1a,_rbx1)(mi:0007-_anti_tag_coimmunoprecipitation)">
    <rdfs:label rdf:datatype="http://www.w3.org/2001/XMLSchema#string">"literature_annotated_complex:ubiquitin_e3_ligase_(cdc34,_nedd8,_btrc,_cul1,_skp1a,_rbx1)(mi:0007-_anti_tag_coimmunoprecipitation)</rdfs:label>
    <rdf:type rdf:resource="http://www.biopax.org/release/biopax-level3.owl#Evidence"/>
  </rdf:Description>
  <rdf:Description rdf:about="http://bio2rdf.org/pubmed:11278763">
    <rdfs:label rdf:datatype="http://www.w3.org/2001/XMLSchema#string">11278763</rdfs:label>
    <rdf:type rdf:resource="http://bio2rdf.org/pubmed_vocabulary:PubMedRecord"/>
  </rdf:Description>
  <rdf:Description rdf:about="http://scai.fraunhofer.de/Interaction/APP (pp) CASP3">
    <j.2:BFO_0000066 rdf:resource="http://neurolex.org/wiki/Category:Temporal_lobe"/>
    <j.2:BFO_0000066 rdf:resource="http://neurolex.org/wiki/Category:Parietal_lobe"/>
    <j.2:BFO_0000066 rdf:resource="http://neurolex.org/wiki/Category:Prefrontal_cortex"/>
    <j.4:article rdf:resource="http://bio2rdf.org/pubmed:8943232"/>
    <j.5:participant rdf:resource="http://purl.uniprot.org/uniprot/P42574"/>
    <j.2:BFO_0000066 rdf:resource="http://neurolex.org/wiki/Category:Cingulate_cortex"/>
    <j.2:BFO_0000066 rdf:resource="http://neurolex.org/wiki/Category:Amygdala"/>
    <j.2:BFO_0000066 rdf:resource="http://neurolex.org/wiki/Category:Hypothalamus"/>
    <j.5:participant rdf:resource="http://purl.uniprot.org/uniprot/P05067"/>
    <j.2:BFO_0000066 rdf:resource="http://neurolex.org/wiki/Category:Globus_pallidus"/>
    <rdf:type rdf:resource="http://purl.uniprot.org/core/Interaction"/>
    <j.2:BFO_0000066 rdf:resource="http://neurolex.org/wiki/Category:Thalamus"/>
    <j.4:article rdf:resource="http://bio2rdf.org/pubmed:15178331"/>
    <j.2:BFO_0000066 rdf:resource="http://neurolex.org/wiki/Category:Occipital_lobe"/>
    <j.5:database rdf:resource="http://example.org/databases:UNILEVER"/>
    <j.0:evidence rdf:resource="http://example.org/d_evidence:in_vivo"/>
    <j.5:database rdf:resource="http://example.org/databases:HPRD"/>
    <j.0:evidence rdf:resource="http://example.org/d_evidence:in_vitro"/>
    <j.2:BFO_0000066 rdf:resource="http://neurolex.org/wiki/Category:Caudate_nucleus"/>
    <j.2:BFO_0000066 rdf:resource="http://neurolex.org/wiki/Category:Brain"/>
    <j.2:BFO_0000066 rdf:resource="http://neurolex.org/wiki/Category:Cerebellum"/>
    <j.2:BFO_0000066 rdf:resource="http://neurolex.org/wiki/Category:Medulla_oblongata"/>
  </rdf:Description>
  <rdf:Description rdf:about="http://bio2rdf.org/pubmed:9847304">
    <rdfs:label rdf:datatype="http://www.w3.org/2001/XMLSchema#string">9847304</rdfs:label>
    <rdf:type rdf:resource="http://bio2rdf.org/pubmed_vocabulary:PubMedRecord"/>
  </rdf:Description>
  <rdf:Description rdf:about="http://bio2rdf.org/pubmed:11228158">
    <rdfs:label rdf:datatype="http://www.w3.org/2001/XMLSchema#string">11228158</rdfs:label>
    <rdf:type rdf:resource="http://bio2rdf.org/pubmed_vocabulary:PubMedRecord"/>
  </rdf:Description>
  <rdf:Description rdf:about="http://example.org/d_evidence:&quot;in_vitro">
    <rdfs:label rdf:datatype="http://www.w3.org/2001/XMLSchema#string">"in_vitro</rdfs:label>
    <rdf:type rdf:resource="http://www.biopax.org/release/biopax-level3.owl#Evidence"/>
  </rdf:Description>
  <rdf:Description rdf:about="http://purl.uniprot.org/uniprot/P37840">
    <j.5:encodedBy rdf:resource="http://bio2rdf.org/geneid:6622"/>
    <rdfs:label rdf:datatype="http://www.w3.org/2001/XMLSchema#string">P37840</rdfs:label>
    <rdf:type rdf:resource="http://purl.uniprot.org/core/Protein"/>
  </rdf:Description>
  <rdf:Description rdf:about="http://bio2rdf.org/pubmed:11158204">
    <rdfs:label rdf:datatype="http://www.w3.org/2001/XMLSchema#string">11158204</rdfs:label>
    <rdf:type rdf:resource="http://bio2rdf.org/pubmed_vocabulary:PubMedRecord"/>
  </rdf:Description>
  <rdf:Description rdf:about="http://purl.uniprot.org/uniprot/P07197">
    <j.5:encodedBy rdf:resource="http://bio2rdf.org/geneid:4741"/>
    <rdfs:label rdf:datatype="http://www.w3.org/2001/XMLSchema#string">P07197</rdfs:label>
    <rdf:type rdf:resource="http://purl.uniprot.org/core/Protein"/>
  </rdf:Description>
  <rdf:Description rdf:about="http://purl.uniprot.org/uniprot/P53667">
    <j.5:encodedBy rdf:resource="http://bio2rdf.org/geneid:3984"/>
    <rdfs:label rdf:datatype="http://www.w3.org/2001/XMLSchema#string">P53667</rdfs:label>
    <rdf:type rdf:resource="http://purl.uniprot.org/core/Protein"/>
  </rdf:Description>
  <rdf:Description rdf:about="http://bio2rdf.org/pubmed:10497195">
    <rdfs:label rdf:datatype="http://www.w3.org/2001/XMLSchema#string">10497195</rdfs:label>
    <rdf:type rdf:resource="http://bio2rdf.org/pubmed_vocabulary:PubMedRecord"/>
  </rdf:Description>
  <rdf:Description rdf:about="http://bio2rdf.org/pubmed:9136113">
    <rdfs:label rdf:datatype="http://www.w3.org/2001/XMLSchema#string">9136113</rdfs:label>
    <rdf:type rdf:resource="http://bio2rdf.org/pubmed_vocabulary:PubMedRecord"/>
  </rdf:Description>
  <rdf:Description rdf:about="http://bio2rdf.org/geneid:1889">
    <j.1:has_symbol rdf:datatype="http://www.w3.org/2001/XMLSchema#string">ECE1</j.1:has_symbol>
    <rdfs:label rdf:datatype="http://www.w3.org/2001/XMLSchema#string">1889</rdfs:label>
    <rdf:type rdf:resource="http://bio2rdf.org/geneid_vocabulary:Gene"/>
  </rdf:Description>
  <rdf:Description rdf:about="http://scai.fraunhofer.de/Interaction/ADAM19 (pp) FURIN">
    <j.5:participant rdf:resource="http://purl.uniprot.org/uniprot/Q9H013"/>
    <j.4:article rdf:resource="http://bio2rdf.org/pubmed:12006600"/>
    <j.4:article rdf:resource="http://bio2rdf.org/pubmed:12058067"/>
    <j.2:BFO_0000066 rdf:resource="http://neurolex.org/wiki/Category:Prefrontal_cortex"/>
    <j.2:BFO_0000066 rdf:resource="http://neurolex.org/wiki/Category:Amygdala"/>
    <j.2:BFO_0000066 rdf:resource="http://neurolex.org/wiki/Category:Pons"/>
    <j.0:evidence rdf:resource="http://example.org/d_evidence:in_vitro"/>
    <j.2:BFO_0000066 rdf:resource="http://neurolex.org/wiki/Category:Hypothalamus"/>
    <j.2:BFO_0000066 rdf:resource="http://neurolex.org/wiki/Category:Thalamus"/>
    <j.0:evidence rdf:resource="http://example.org/d_evidence:in_vivo"/>
    <j.2:BFO_0000066 rdf:resource="http://neurolex.org/wiki/Category:Medulla_oblongata"/>
    <j.2:BFO_0000066 rdf:resource="http://neurolex.org/wiki/Category:Cingulate_cortex"/>
    <j.5:database rdf:resource="http://example.org/databases:HPRD"/>
    <rdf:type rdf:resource="http://purl.uniprot.org/core/Interaction"/>
    <j.5:participant rdf:resource="http://purl.uniprot.org/uniprot/P09958"/>
    <j.2:BFO_0000066 rdf:resource="http://neurolex.org/wiki/Category:Globus_pallidus"/>
    <j.2:BFO_0000066 rdf:resource="http://neurolex.org/wiki/Category:Brain"/>
    <j.2:BFO_0000066 rdf:resource="http://neurolex.org/wiki/Category:Temporal_lobe"/>
    <j.2:BFO_0000066 rdf:resource="http://neurolex.org/wiki/Category:Occipital_lobe"/>
    <j.2:BFO_0000066 rdf:resource="http://neurolex.org/wiki/Category:Cerebellum"/>
    <j.2:BFO_0000066 rdf:resource="http://neurolex.org/wiki/Category:Subthalamus"/>
    <j.2:BFO_0000066 rdf:resource="http://neurolex.org/wiki/Category:Parietal_lobe"/>
    <j.5:database rdf:resource="http://example.org/databases:UNILEVER"/>
    <j.2:BFO_0000066 rdf:resource="http://neurolex.org/wiki/Category:Caudate_nucleus"/>
  </rdf:Description>
  <rdf:Description rdf:about="http://bio2rdf.org/pubmed:11116142">
    <rdfs:label rdf:datatype="http://www.w3.org/2001/XMLSchema#string">11116142</rdfs:label>
    <rdf:type rdf:resource="http://bio2rdf.org/pubmed_vocabulary:PubMedRecord"/>
  </rdf:Description>
  <rdf:Description rdf:about="http://bio2rdf.org/pubmed:12417588">
    <rdfs:label rdf:datatype="http://www.w3.org/2001/XMLSchema#string">12417588</rdfs:label>
    <rdf:type rdf:resource="http://bio2rdf.org/pubmed_vocabulary:PubMedRecord"/>
  </rdf:Description>
  <rdf:Description rdf:about="http://purl.uniprot.org/uniprot/Q12879">
    <j.5:encodedBy rdf:resource="http://bio2rdf.org/geneid:2903"/>
    <rdfs:label rdf:datatype="http://www.w3.org/2001/XMLSchema#string">Q12879</rdfs:label>
    <rdf:type rdf:resource="http://purl.uniprot.org/core/Protein"/>
  </rdf:Description>
  <rdf:Description rdf:about="http://bio2rdf.org/pubmed:9126968">
    <rdfs:label rdf:datatype="http://www.w3.org/2001/XMLSchema#string">9126968</rdfs:label>
    <rdf:type rdf:resource="http://bio2rdf.org/pubmed_vocabulary:PubMedRecord"/>
  </rdf:Description>
  <rdf:Description rdf:about="http://purl.uniprot.org/uniprot/P10275">
    <j.5:encodedBy rdf:resource="http://bio2rdf.org/geneid:367"/>
    <rdfs:label rdf:datatype="http://www.w3.org/2001/XMLSchema#string">P10275</rdfs:label>
    <rdf:type rdf:resource="http://purl.uniprot.org/core/Protein"/>
  </rdf:Description>
  <rdf:Description rdf:about="http://bio2rdf.org/pubmed:10815807">
    <rdfs:label rdf:datatype="http://www.w3.org/2001/XMLSchema#string">10815807</rdfs:label>
    <rdf:type rdf:resource="http://bio2rdf.org/pubmed_vocabulary:PubMedRecord"/>
  </rdf:Description>
  <rdf:Description rdf:about="http://scai.fraunhofer.de/Interaction/MAPK3 (pp) MAPK14">
    <j.2:BFO_0000066 rdf:resource="http://neurolex.org/wiki/Category:Cerebellum"/>
    <j.2:BFO_0000066 rdf:resource="http://neurolex.org/wiki/Category:Subthalamus"/>
    <j.2:BFO_0000066 rdf:resource="http://neurolex.org/wiki/Category:Prefrontal_cortex"/>
    <j.2:BFO_0000066 rdf:resource="http://neurolex.org/wiki/Category:Globus_pallidus"/>
    <j.2:BFO_0000066 rdf:resource="http://neurolex.org/wiki/Category:Cingulate_cortex"/>
    <j.2:BFO_0000066 rdf:resource="http://neurolex.org/wiki/Category:Temporal_lobe"/>
    <rdf:type rdf:resource="http://purl.uniprot.org/core/Interaction"/>
    <j.2:BFO_0000066 rdf:resource="http://neurolex.org/wiki/Category:Pons"/>
    <j.2:BFO_0000066 rdf:resource="http://neurolex.org/wiki/Category:Parietal_lobe"/>
    <j.5:database rdf:resource="http://example.org/databases:BIOVERSE"/>
    <j.5:participant rdf:resource="http://purl.uniprot.org/uniprot/P27361"/>
    <j.5:database rdf:resource="http://example.org/databases:OPHID"/>
    <j.5:database rdf:resource="http://example.org/databases:UNILEVER"/>
    <j.2:BFO_0000066 rdf:resource="http://neurolex.org/wiki/Category:Caudate_nucleus"/>
    <j.0:evidence rdf:resource="http://example.org/d_evidence:in_vitro"/>
    <j.0:evidence rdf:resource="http://example.org/d_evidence:in_vivo"/>
    <j.2:BFO_0000066 rdf:resource="http://neurolex.org/wiki/Category:Medulla_oblongata"/>
    <j.5:database rdf:resource="http://example.org/databases:HPRD"/>
    <j.5:database rdf:resource="http://example.org/databases:BIOGRID"/>
    <j.2:BFO_0000066 rdf:resource="http://neurolex.org/wiki/Category:Occipital_lobe"/>
    <j.2:BFO_0000066 rdf:resource="http://neurolex.org/wiki/Category:Brain"/>
    <j.2:BFO_0000066 rdf:resource="http://neurolex.org/wiki/Category:Thalamus"/>
    <j.2:BFO_0000066 rdf:resource="http://neurolex.org/wiki/Category:Hypothalamus"/>
    <j.5:database rdf:resource="http://example.org/databases:ORTHO-noncore"/>
    <j.2:BFO_0000066 rdf:resource="http://neurolex.org/wiki/Category:Amygdala"/>
    <j.5:participant rdf:resource="http://purl.uniprot.org/uniprot/Q16539"/>
    <j.4:article rdf:resource="http://bio2rdf.org/pubmed:12697810"/>
  </rdf:Description>
  <rdf:Description rdf:about="http://scai.fraunhofer.de/Interaction/APOE (pp) MAPT">
    <j.2:BFO_0000066 rdf:resource="http://neurolex.org/wiki/Category:Thalamus"/>
    <j.2:BFO_0000066 rdf:resource="http://neurolex.org/wiki/Category:Occipital_lobe"/>
    <j.2:BFO_0000066 rdf:resource="http://neurolex.org/wiki/Category:Amygdala"/>
    <j.2:BFO_0000066 rdf:resource="http://neurolex.org/wiki/Category:Hypothalamus"/>
    <j.0:evidence rdf:resource="http://example.org/d_evidence:in_vivo"/>
    <j.5:participant rdf:resource="http://purl.uniprot.org/uniprot/P02649"/>
    <j.2:BFO_0000066 rdf:resource="http://neurolex.org/wiki/Category:Brain"/>
    <j.5:database rdf:resource="http://example.org/databases:OPHID"/>
    <j.2:BFO_0000066 rdf:resource="http://neurolex.org/wiki/Category:Prefrontal_cortex"/>
    <j.5:participant rdf:resource="http://purl.uniprot.org/uniprot/P10636"/>
    <j.4:article rdf:resource="http://bio2rdf.org/pubmed:9147408"/>
    <j.2:BFO_0000066 rdf:resource="http://neurolex.org/wiki/Category:Cingulate_cortex"/>
    <j.2:BFO_0000066 rdf:resource="http://neurolex.org/wiki/Category:Caudate_nucleus"/>
    <rdf:type rdf:resource="http://purl.uniprot.org/core/Interaction"/>
    <j.2:BFO_0000066 rdf:resource="http://neurolex.org/wiki/Category:Parietal_lobe"/>
    <j.2:BFO_0000066 rdf:resource="http://neurolex.org/wiki/Category:Subthalamus"/>
    <j.2:BFO_0000066 rdf:resource="http://neurolex.org/wiki/Category:Medulla_oblongata"/>
    <j.2:BFO_0000066 rdf:resource="http://neurolex.org/wiki/Category:Cerebellum"/>
    <j.0:evidence rdf:resource="http://example.org/d_evidence:in_vitro"/>
    <j.5:database rdf:resource="http://example.org/databases:HPRD"/>
    <j.5:database rdf:resource="http://example.org/databases:BIOGRID"/>
    <j.2:BFO_0000066 rdf:resource="http://neurolex.org/wiki/Category:Temporal_lobe"/>
    <j.2:BFO_0000066 rdf:resource="http://neurolex.org/wiki/Category:Pons"/>
    <j.4:article rdf:resource="http://bio2rdf.org/pubmed:9512010"/>
    <j.4:article rdf:resource="http://bio2rdf.org/pubmed:7566652"/>
    <j.2:BFO_0000066 rdf:resource="http://neurolex.org/wiki/Category:Globus_pallidus"/>
  </rdf:Description>
  <rdf:Description rdf:about="http://bio2rdf.org/pubmed:10995898">
    <rdfs:label rdf:datatype="http://www.w3.org/2001/XMLSchema#string">10995898</rdfs:label>
    <rdf:type rdf:resource="http://bio2rdf.org/pubmed_vocabulary:PubMedRecord"/>
  </rdf:Description>
  <rdf:Description rdf:about="http://example.org/d_evidence:cross-linking">
    <rdfs:label rdf:datatype="http://www.w3.org/2001/XMLSchema#string">cross-linking</rdfs:label>
    <rdf:type rdf:resource="http://www.biopax.org/release/biopax-level3.owl#Evidence"/>
  </rdf:Description>
  <rdf:Description rdf:about="http://scai.fraunhofer.de/Interaction/IGF1 (pp) IDE">
    <j.2:BFO_0000066 rdf:resource="http://neurolex.org/wiki/Category:Pons"/>
    <j.4:article rdf:resource="http://bio2rdf.org/pubmed:1733942"/>
    <j.0:evidence rdf:resource="http://example.org/d_evidence:in_vitro"/>
    <j.5:database rdf:resource="http://example.org/databases:UNILEVER"/>
    <j.5:database rdf:resource="http://example.org/databases:HPRD"/>
    <j.5:database rdf:resource="http://example.org/databases:BIOGRID"/>
    <j.5:participant rdf:resource="http://purl.uniprot.org/uniprot/P14735"/>
    <j.5:participant rdf:resource="http://purl.uniprot.org/uniprot/P05019"/>
    <rdf:type rdf:resource="http://purl.uniprot.org/core/Interaction"/>
  </rdf:Description>
  <rdf:Description rdf:about="http://bio2rdf.org/pubmed:15892868">
    <rdfs:label rdf:datatype="http://www.w3.org/2001/XMLSchema#string">15892868</rdfs:label>
    <rdf:type rdf:resource="http://bio2rdf.org/pubmed_vocabulary:PubMedRecord"/>
  </rdf:Description>
  <rdf:Description rdf:about="http://bio2rdf.org/pubmed:10075741">
    <rdfs:label rdf:datatype="http://www.w3.org/2001/XMLSchema#string">10075741</rdfs:label>
    <rdf:type rdf:resource="http://bio2rdf.org/pubmed_vocabulary:PubMedRecord"/>
  </rdf:Description>
  <rdf:Description rdf:about="http://scai.fraunhofer.de/Interaction/CREBBP (pp) POLR2A">
    <j.5:participant rdf:resource="http://purl.uniprot.org/uniprot/Q92793"/>
    <j.2:BFO_0000066 rdf:resource="http://neurolex.org/wiki/Category:Amygdala"/>
    <j.5:database rdf:resource="http://example.org/databases:OPHID"/>
    <rdf:type rdf:resource="http://purl.uniprot.org/core/Interaction"/>
    <j.0:evidence rdf:resource="http://example.org/d_evidence:literature_annotated_complex:camk2-delta-mash1_promoter-coactivator_complex(mi:0402-_chromatin_immunoprecipitation_assays)"/>
    <j.0:evidence rdf:resource="http://example.org/d_evidence:in_vitro"/>
    <j.2:BFO_0000066 rdf:resource="http://neurolex.org/wiki/Category:Temporal_lobe"/>
    <j.5:database rdf:resource="http://example.org/databases:UNILEVER"/>
    <j.2:BFO_0000066 rdf:resource="http://neurolex.org/wiki/Category:Cerebellum"/>
    <j.5:participant rdf:resource="http://purl.uniprot.org/uniprot/P24928"/>
    <j.2:BFO_0000066 rdf:resource="http://neurolex.org/wiki/Category:Brain"/>
    <j.4:article rdf:resource="http://bio2rdf.org/pubmed:9710619"/>
    <j.2:BFO_0000066 rdf:resource="http://neurolex.org/wiki/Category:Hypothalamus"/>
    <j.2:BFO_0000066 rdf:resource="http://neurolex.org/wiki/Category:Globus_pallidus"/>
    <j.2:BFO_0000066 rdf:resource="http://neurolex.org/wiki/Category:Occipital_lobe"/>
    <j.0:evidence rdf:resource="http://example.org/d_evidence:in_vivo"/>
    <j.2:BFO_0000066 rdf:resource="http://neurolex.org/wiki/Category:Parietal_lobe"/>
    <j.2:BFO_0000066 rdf:resource="http://neurolex.org/wiki/Category:Subthalamus"/>
    <j.5:database rdf:resource="http://example.org/databases:BIOGRID"/>
    <j.2:BFO_0000066 rdf:resource="http://neurolex.org/wiki/Category:Pons"/>
    <j.5:database rdf:resource="http://example.org/databases:HPRD"/>
    <j.2:BFO_0000066 rdf:resource="http://neurolex.org/wiki/Category:Thalamus"/>
    <j.2:BFO_0000066 rdf:resource="http://neurolex.org/wiki/Category:Medulla_oblongata"/>
    <j.2:BFO_0000066 rdf:resource="http://neurolex.org/wiki/Category:Cingulate_cortex"/>
    <j.2:BFO_0000066 rdf:resource="http://neurolex.org/wiki/Category:Prefrontal_cortex"/>
    <j.5:database rdf:resource="http://example.org/databases:CORUM"/>
    <j.2:BFO_0000066 rdf:resource="http://neurolex.org/wiki/Category:Caudate_nucleus"/>
  </rdf:Description>
  <rdf:Description rdf:about="http://bio2rdf.org/pubmed:12226093">
    <rdfs:label rdf:datatype="http://www.w3.org/2001/XMLSchema#string">12226093</rdfs:label>
    <rdf:type rdf:resource="http://bio2rdf.org/pubmed_vocabulary:PubMedRecord"/>
  </rdf:Description>
  <rdf:Description rdf:about="http://purl.uniprot.org/uniprot/Q9H013">
    <j.5:encodedBy rdf:resource="http://bio2rdf.org/geneid:8728"/>
    <rdfs:label rdf:datatype="http://www.w3.org/2001/XMLSchema#string">Q9H013</rdfs:label>
    <rdf:type rdf:resource="http://purl.uniprot.org/core/Protein"/>
  </rdf:Description>
  <rdf:Description rdf:about="http://bio2rdf.org/geneid:627">
    <j.1:has_symbol rdf:datatype="http://www.w3.org/2001/XMLSchema#string">BDNF</j.1:has_symbol>
    <rdfs:label rdf:datatype="http://www.w3.org/2001/XMLSchema#string">627</rdfs:label>
    <rdf:type rdf:resource="http://bio2rdf.org/geneid_vocabulary:Gene"/>
  </rdf:Description>
  <rdf:Description rdf:about="http://bio2rdf.org/pubmed:10753743">
    <rdfs:label rdf:datatype="http://www.w3.org/2001/XMLSchema#string">10753743</rdfs:label>
    <rdf:type rdf:resource="http://bio2rdf.org/pubmed_vocabulary:PubMedRecord"/>
  </rdf:Description>
  <rdf:Description rdf:about="http://bio2rdf.org/pubmed:15225643">
    <rdfs:label rdf:datatype="http://www.w3.org/2001/XMLSchema#string">15225643</rdfs:label>
    <rdf:type rdf:resource="http://bio2rdf.org/pubmed_vocabulary:PubMedRecord"/>
  </rdf:Description>
  <rdf:Description rdf:about="http://bio2rdf.org/pubmed:7589480">
    <rdfs:label rdf:datatype="http://www.w3.org/2001/XMLSchema#string">7589480</rdfs:label>
    <rdf:type rdf:resource="http://bio2rdf.org/pubmed_vocabulary:PubMedRecord"/>
  </rdf:Description>
  <rdf:Description rdf:about="http://bio2rdf.org/pubmed:11294897">
    <rdfs:label rdf:datatype="http://www.w3.org/2001/XMLSchema#string">11294897</rdfs:label>
    <rdf:type rdf:resource="http://bio2rdf.org/pubmed_vocabulary:PubMedRecord"/>
  </rdf:Description>
  <rdf:Description rdf:about="http://scai.fraunhofer.de/Interaction/ESR1 (pp) IGF1R">
    <j.5:database rdf:resource="http://example.org/databases:UNILEVER"/>
    <j.2:BFO_0000066 rdf:resource="http://neurolex.org/wiki/Category:Cingulate_cortex"/>
    <j.5:participant rdf:resource="http://purl.uniprot.org/uniprot/P08069"/>
    <j.2:BFO_0000066 rdf:resource="http://neurolex.org/wiki/Category:Parietal_lobe"/>
    <j.2:BFO_0000066 rdf:resource="http://neurolex.org/wiki/Category:Occipital_lobe"/>
    <j.2:BFO_0000066 rdf:resource="http://neurolex.org/wiki/Category:Thalamus"/>
    <j.2:BFO_0000066 rdf:resource="http://neurolex.org/wiki/Category:Cerebellum"/>
    <j.5:database rdf:resource="http://example.org/databases:HPRD"/>
    <rdf:type rdf:resource="http://purl.uniprot.org/core/Interaction"/>
    <j.2:BFO_0000066 rdf:resource="http://neurolex.org/wiki/Category:Pons"/>
    <j.5:participant rdf:resource="http://purl.uniprot.org/uniprot/P03372"/>
    <j.0:evidence rdf:resource="http://example.org/d_evidence:in_vivo"/>
    <j.2:BFO_0000066 rdf:resource="http://neurolex.org/wiki/Category:Globus_pallidus"/>
    <j.2:BFO_0000066 rdf:resource="http://neurolex.org/wiki/Category:Prefrontal_cortex"/>
    <j.2:BFO_0000066 rdf:resource="http://neurolex.org/wiki/Category:Medulla_oblongata"/>
    <j.4:article rdf:resource="http://bio2rdf.org/pubmed:10749889"/>
    <j.2:BFO_0000066 rdf:resource="http://neurolex.org/wiki/Category:Amygdala"/>
    <j.2:BFO_0000066 rdf:resource="http://neurolex.org/wiki/Category:Subthalamus"/>
    <j.2:BFO_0000066 rdf:resource="http://neurolex.org/wiki/Category:Brain"/>
  </rdf:Description>
  <rdf:Description rdf:about="http://bio2rdf.org/pubmed:16291755">
    <rdfs:label rdf:datatype="http://www.w3.org/2001/XMLSchema#string">16291755</rdfs:label>
    <rdf:type rdf:resource="http://bio2rdf.org/pubmed_vocabulary:PubMedRecord"/>
  </rdf:Description>
  <rdf:Description rdf:about="http://scai.fraunhofer.de/Interaction/GSK3B (pp) AKT1">
    <j.2:BFO_0000066 rdf:resource="http://neurolex.org/wiki/Category:Subthalamus"/>
    <j.2:BFO_0000066 rdf:resource="http://neurolex.org/wiki/Category:Prefrontal_cortex"/>
    <j.2:BFO_0000066 rdf:resource="http://neurolex.org/wiki/Category:Cingulate_cortex"/>
    <j.5:database rdf:resource="http://example.org/databases:BIOVERSE"/>
    <j.2:BFO_0000066 rdf:resource="http://neurolex.org/wiki/Category:Cerebellum"/>
    <j.0:evidence rdf:resource="http://example.org/d_evidence:in_vivo"/>
    <j.2:BFO_0000066 rdf:resource="http://neurolex.org/wiki/Category:Globus_pallidus"/>
    <j.5:database rdf:resource="http://example.org/databases:UNILEVER"/>
    <j.2:BFO_0000066 rdf:resource="http://neurolex.org/wiki/Category:Temporal_lobe"/>
    <rdf:type rdf:resource="http://purl.uniprot.org/core/Interaction"/>
    <j.2:BFO_0000066 rdf:resource="http://neurolex.org/wiki/Category:Pons"/>
    <j.0:evidence rdf:resource="http://example.org/d_evidence:in_vitro"/>
    <j.5:database rdf:resource="http://example.org/databases:COCIT-COCIT"/>
    <j.4:article rdf:resource="http://bio2rdf.org/pubmed:15688030"/>
    <j.5:database rdf:resource="http://example.org/databases:INTACT"/>
    <j.5:database rdf:resource="http://example.org/databases:BIND"/>
    <j.4:article rdf:resource="http://bio2rdf.org/pubmed:8524413"/>
    <j.0:evidence rdf:resource="http://example.org/d_evidence:phosphorylation"/>
    <j.4:article rdf:resource="http://bio2rdf.org/pubmed:16282323"/>
    <j.2:BFO_0000066 rdf:resource="http://neurolex.org/wiki/Category:Amygdala"/>
    <j.5:database rdf:resource="http://example.org/databases:HPRD"/>
    <j.2:BFO_0000066 rdf:resource="http://neurolex.org/wiki/Category:Caudate_nucleus"/>
    <j.2:BFO_0000066 rdf:resource="http://neurolex.org/wiki/Category:Medulla_oblongata"/>
    <j.2:BFO_0000066 rdf:resource="http://neurolex.org/wiki/Category:Thalamus"/>
    <j.2:BFO_0000066 rdf:resource="http://neurolex.org/wiki/Category:Hypothalamus"/>
    <j.2:BFO_0000066 rdf:resource="http://neurolex.org/wiki/Category:Brain"/>
    <j.5:participant rdf:resource="http://purl.uniprot.org/uniprot/P49841"/>
    <j.2:BFO_0000066 rdf:resource="http://neurolex.org/wiki/Category:Parietal_lobe"/>
    <j.2:BFO_0000066 rdf:resource="http://neurolex.org/wiki/Category:Occipital_lobe"/>
    <j.4:article rdf:resource="http://bio2rdf.org/pubmed:11035810"/>
    <j.4:article rdf:resource="http://bio2rdf.org/pubmed:15892868"/>
    <j.0:evidence rdf:resource="http://example.org/d_evidence:protein_kinaseassay"/>
    <j.5:participant rdf:resource="http://purl.uniprot.org/uniprot/P31749"/>
  </rdf:Description>
  <rdf:Description rdf:about="http://purl.uniprot.org/uniprot/Q99933">
    <j.5:encodedBy rdf:resource="http://bio2rdf.org/geneid:573"/>
    <rdfs:label rdf:datatype="http://www.w3.org/2001/XMLSchema#string">Q99933</rdfs:label>
    <rdf:type rdf:resource="http://purl.uniprot.org/core/Protein"/>
  </rdf:Description>
  <rdf:Description rdf:about="http://bio2rdf.org/pubmed:10206645">
    <rdfs:label rdf:datatype="http://www.w3.org/2001/XMLSchema#string">10206645</rdfs:label>
    <rdf:type rdf:resource="http://bio2rdf.org/pubmed_vocabulary:PubMedRecord"/>
  </rdf:Description>
  <rdf:Description rdf:about="http://bio2rdf.org/pubmed:8660324">
    <rdfs:label rdf:datatype="http://www.w3.org/2001/XMLSchema#string">8660324</rdfs:label>
    <rdf:type rdf:resource="http://bio2rdf.org/pubmed_vocabulary:PubMedRecord"/>
  </rdf:Description>
  <rdf:Description rdf:about="http://bio2rdf.org/pubmed:14761972">
    <rdfs:label rdf:datatype="http://www.w3.org/2001/XMLSchema#string">14761972</rdfs:label>
    <rdf:type rdf:resource="http://bio2rdf.org/pubmed_vocabulary:PubMedRecord"/>
  </rdf:Description>
  <rdf:Description rdf:about="http://bio2rdf.org/geneid:8654">
    <j.1:has_symbol rdf:datatype="http://www.w3.org/2001/XMLSchema#string">PDE5A</j.1:has_symbol>
    <rdfs:label rdf:datatype="http://www.w3.org/2001/XMLSchema#string">8654</rdfs:label>
    <rdf:type rdf:resource="http://bio2rdf.org/geneid_vocabulary:Gene"/>
  </rdf:Description>
  <rdf:Description rdf:about="http://scai.fraunhofer.de/Interaction/PSEN1 (pp) BACE1">
    <j.2:BFO_0000066 rdf:resource="http://neurolex.org/wiki/Category:Hypothalamus"/>
    <j.0:evidence rdf:resource="http://example.org/d_evidence:in_vitro"/>
    <j.5:database rdf:resource="http://example.org/databases:HPRD"/>
    <j.5:database rdf:resource="http://example.org/databases:UNILEVER"/>
    <j.5:participant rdf:resource="http://purl.uniprot.org/uniprot/P49768"/>
    <j.2:BFO_0000066 rdf:resource="http://neurolex.org/wiki/Category:Caudate_nucleus"/>
    <j.5:database rdf:resource="http://example.org/databases:OPHID"/>
    <j.4:article rdf:resource="http://bio2rdf.org/pubmed:12901838"/>
    <j.2:BFO_0000066 rdf:resource="http://neurolex.org/wiki/Category:Subthalamus"/>
    <rdf:type rdf:resource="http://purl.uniprot.org/core/Interaction"/>
    <j.5:database rdf:resource="http://example.org/databases:MIPS"/>
    <j.5:database rdf:resource="http://example.org/databases:BIND"/>
    <j.2:BFO_0000066 rdf:resource="http://neurolex.org/wiki/Category:Amygdala"/>
    <j.2:BFO_0000066 rdf:resource="http://neurolex.org/wiki/Category:Brain"/>
    <j.0:evidence rdf:resource="http://example.org/d_evidence:two_hybrid"/>
    <j.2:BFO_0000066 rdf:resource="http://neurolex.org/wiki/Category:Occipital_lobe"/>
    <j.2:BFO_0000066 rdf:resource="http://neurolex.org/wiki/Category:Cingulate_cortex"/>
    <j.2:BFO_0000066 rdf:resource="http://neurolex.org/wiki/Category:Medulla_oblongata"/>
    <j.2:BFO_0000066 rdf:resource="http://neurolex.org/wiki/Category:Cerebellum"/>
    <j.2:BFO_0000066 rdf:resource="http://neurolex.org/wiki/Category:Globus_pallidus"/>
    <j.2:BFO_0000066 rdf:resource="http://neurolex.org/wiki/Category:Pons"/>
    <j.2:BFO_0000066 rdf:resource="http://neurolex.org/wiki/Category:Thalamus"/>
    <j.5:participant rdf:resource="http://purl.uniprot.org/uniprot/P56817"/>
    <j.2:BFO_0000066 rdf:resource="http://neurolex.org/wiki/Category:Temporal_lobe"/>
    <j.2:BFO_0000066 rdf:resource="http://neurolex.org/wiki/Category:Parietal_lobe"/>
    <j.5:database rdf:resource="http://example.org/databases:HOMOMINT"/>
    <j.0:evidence rdf:resource="http://example.org/d_evidence:in_vivo"/>
    <j.2:BFO_0000066 rdf:resource="http://neurolex.org/wiki/Category:Prefrontal_cortex"/>
    <j.0:evidence rdf:resource="http://example.org/d_evidence:co_immunoprecipitation"/>
  </rdf:Description>
  <rdf:Description rdf:about="http://bio2rdf.org/geneid:846">
    <j.1:has_symbol rdf:datatype="http://www.w3.org/2001/XMLSchema#string">CASR</j.1:has_symbol>
    <rdfs:label rdf:datatype="http://www.w3.org/2001/XMLSchema#string">846</rdfs:label>
    <rdf:type rdf:resource="http://bio2rdf.org/geneid_vocabulary:Gene"/>
  </rdf:Description>
  <rdf:Description rdf:about="http://bio2rdf.org/geneid:26232">
    <j.1:has_symbol rdf:datatype="http://www.w3.org/2001/XMLSchema#string">FBXO2</j.1:has_symbol>
    <rdfs:label rdf:datatype="http://www.w3.org/2001/XMLSchema#string">26232</rdfs:label>
    <rdf:type rdf:resource="http://bio2rdf.org/geneid_vocabulary:Gene"/>
  </rdf:Description>
  <rdf:Description rdf:about="http://scai.fraunhofer.de/Interaction/APP (pp) SNCA">
    <j.2:BFO_0000066 rdf:resource="http://neurolex.org/wiki/Category:Occipital_lobe"/>
    <j.2:BFO_0000066 rdf:resource="http://neurolex.org/wiki/Category:Thalamus"/>
    <j.2:BFO_0000066 rdf:resource="http://neurolex.org/wiki/Category:Amygdala"/>
    <j.2:BFO_0000066 rdf:resource="http://neurolex.org/wiki/Category:Subthalamus"/>
    <j.2:BFO_0000066 rdf:resource="http://neurolex.org/wiki/Category:Cerebellum"/>
    <j.2:BFO_0000066 rdf:resource="http://neurolex.org/wiki/Category:Brain"/>
    <j.2:BFO_0000066 rdf:resource="http://neurolex.org/wiki/Category:Globus_pallidus"/>
    <j.2:BFO_0000066 rdf:resource="http://neurolex.org/wiki/Category:Hypothalamus"/>
    <j.2:BFO_0000066 rdf:resource="http://neurolex.org/wiki/Category:Caudate_nucleus"/>
    <rdf:type rdf:resource="http://purl.uniprot.org/core/Interaction"/>
    <j.4:article rdf:resource="http://bio2rdf.org/pubmed:9163350"/>
    <j.5:database rdf:resource="http://example.org/databases:HPRD"/>
    <j.5:participant rdf:resource="http://purl.uniprot.org/uniprot/P05067"/>
    <j.2:BFO_0000066 rdf:resource="http://neurolex.org/wiki/Category:Temporal_lobe"/>
    <j.2:BFO_0000066 rdf:resource="http://neurolex.org/wiki/Category:Prefrontal_cortex"/>
    <j.2:BFO_0000066 rdf:resource="http://neurolex.org/wiki/Category:Cingulate_cortex"/>
    <j.5:participant rdf:resource="http://purl.uniprot.org/uniprot/P37840"/>
    <j.5:database rdf:resource="http://example.org/databases:UNILEVER"/>
    <j.2:BFO_0000066 rdf:resource="http://neurolex.org/wiki/Category:Pons"/>
    <j.0:evidence rdf:resource="http://example.org/d_evidence:in_vitro"/>
    <j.5:database rdf:resource="http://example.org/databases:BIOGRID"/>
    <j.2:BFO_0000066 rdf:resource="http://neurolex.org/wiki/Category:Medulla_oblongata"/>
    <j.2:BFO_0000066 rdf:resource="http://neurolex.org/wiki/Category:Parietal_lobe"/>
  </rdf:Description>
  <rdf:Description rdf:about="http://bio2rdf.org/pubmed:14645246">
    <rdfs:label rdf:datatype="http://www.w3.org/2001/XMLSchema#string">14645246</rdfs:label>
    <rdf:type rdf:resource="http://bio2rdf.org/pubmed_vocabulary:PubMedRecord"/>
  </rdf:Description>
  <rdf:Description rdf:about="http://bio2rdf.org/pubmed:7592875">
    <rdfs:label rdf:datatype="http://www.w3.org/2001/XMLSchema#string">7592875</rdfs:label>
    <rdf:type rdf:resource="http://bio2rdf.org/pubmed_vocabulary:PubMedRecord"/>
  </rdf:Description>
  <rdf:Description rdf:about="http://scai.fraunhofer.de/Interaction/FLT1 (pp) SHC1">
    <j.4:article rdf:resource="http://bio2rdf.org/pubmed:10749680"/>
    <j.5:database rdf:resource="http://example.org/databases:COCIT-HPRD"/>
    <j.2:BFO_0000066 rdf:resource="http://neurolex.org/wiki/Category:Globus_pallidus"/>
    <j.5:database rdf:resource="http://example.org/databases:BIOGRID"/>
    <j.5:database rdf:resource="http://example.org/databases:OPHID"/>
    <j.2:BFO_0000066 rdf:resource="http://neurolex.org/wiki/Category:Amygdala"/>
    <j.2:BFO_0000066 rdf:resource="http://neurolex.org/wiki/Category:Cingulate_cortex"/>
    <j.2:BFO_0000066 rdf:resource="http://neurolex.org/wiki/Category:Occipital_lobe"/>
    <j.2:BFO_0000066 rdf:resource="http://neurolex.org/wiki/Category:Medulla_oblongata"/>
    <j.5:participant rdf:resource="http://purl.uniprot.org/uniprot/P29353"/>
    <j.2:BFO_0000066 rdf:resource="http://neurolex.org/wiki/Category:Pons"/>
    <j.2:BFO_0000066 rdf:resource="http://neurolex.org/wiki/Category:Hypothalamus"/>
    <j.2:BFO_0000066 rdf:resource="http://neurolex.org/wiki/Category:Cerebellum"/>
    <j.2:BFO_0000066 rdf:resource="http://neurolex.org/wiki/Category:Thalamus"/>
    <j.2:BFO_0000066 rdf:resource="http://neurolex.org/wiki/Category:Caudate_nucleus"/>
    <j.2:BFO_0000066 rdf:resource="http://neurolex.org/wiki/Category:Prefrontal_cortex"/>
    <j.5:database rdf:resource="http://example.org/databases:HPRD"/>
    <j.0:evidence rdf:resource="http://example.org/d_evidence:in_vivo"/>
    <rdf:type rdf:resource="http://purl.uniprot.org/core/Interaction"/>
    <j.0:evidence rdf:resource="http://example.org/d_evidence:in_vitro"/>
    <j.5:participant rdf:resource="http://purl.uniprot.org/uniprot/P17948"/>
    <j.2:BFO_0000066 rdf:resource="http://neurolex.org/wiki/Category:Parietal_lobe"/>
    <j.0:evidence rdf:resource="http://example.org/d_evidence:two_hybrid"/>
    <j.5:database rdf:resource="http://example.org/databases:BIOVERSE"/>
    <j.2:BFO_0000066 rdf:resource="http://neurolex.org/wiki/Category:Subthalamus"/>
    <j.5:database rdf:resource="http://example.org/databases:HOMOMINT"/>
    <j.5:database rdf:resource="http://example.org/databases:UNILEVER"/>
  </rdf:Description>
  <rdf:Description rdf:about="http://bio2rdf.org/pubmed:1348215">
    <rdfs:label rdf:datatype="http://www.w3.org/2001/XMLSchema#string">1348215</rdfs:label>
    <rdf:type rdf:resource="http://bio2rdf.org/pubmed_vocabulary:PubMedRecord"/>
  </rdf:Description>
  <rdf:Description rdf:about="http://scai.fraunhofer.de/Interaction/DPYSL2 (pp) TUBB">
    <j.2:BFO_0000066 rdf:resource="http://neurolex.org/wiki/Category:Caudate_nucleus"/>
    <j.2:BFO_0000066 rdf:resource="http://neurolex.org/wiki/Category:Brain"/>
    <j.5:participant rdf:resource="http://purl.uniprot.org/uniprot/P07437"/>
    <j.2:BFO_0000066 rdf:resource="http://neurolex.org/wiki/Category:Cingulate_cortex"/>
    <rdf:type rdf:resource="http://purl.uniprot.org/core/Interaction"/>
    <j.2:BFO_0000066 rdf:resource="http://neurolex.org/wiki/Category:Parietal_lobe"/>
    <j.2:BFO_0000066 rdf:resource="http://neurolex.org/wiki/Category:Temporal_lobe"/>
    <j.5:participant rdf:resource="http://purl.uniprot.org/uniprot/Q16555"/>
    <j.2:BFO_0000066 rdf:resource="http://neurolex.org/wiki/Category:Hypothalamus"/>
    <j.2:BFO_0000066 rdf:resource="http://neurolex.org/wiki/Category:Amygdala"/>
    <j.5:database rdf:resource="http://example.org/databases:HPRD"/>
    <j.0:evidence rdf:resource="http://example.org/d_evidence:in_vivo"/>
    <j.2:BFO_0000066 rdf:resource="http://neurolex.org/wiki/Category:Medulla_oblongata"/>
    <j.2:BFO_0000066 rdf:resource="http://neurolex.org/wiki/Category:Subthalamus"/>
    <j.2:BFO_0000066 rdf:resource="http://neurolex.org/wiki/Category:Thalamus"/>
    <j.5:database rdf:resource="http://example.org/databases:UNILEVER"/>
    <j.2:BFO_0000066 rdf:resource="http://neurolex.org/wiki/Category:Pons"/>
    <j.2:BFO_0000066 rdf:resource="http://neurolex.org/wiki/Category:Prefrontal_cortex"/>
    <j.2:BFO_0000066 rdf:resource="http://neurolex.org/wiki/Category:Globus_pallidus"/>
    <j.4:article rdf:resource="http://bio2rdf.org/pubmed:12134159"/>
    <j.2:BFO_0000066 rdf:resource="http://neurolex.org/wiki/Category:Cerebellum"/>
    <j.0:evidence rdf:resource="http://example.org/d_evidence:in_vitro"/>
    <j.2:BFO_0000066 rdf:resource="http://neurolex.org/wiki/Category:Occipital_lobe"/>
  </rdf:Description>
  <rdf:Description rdf:about="http://bio2rdf.org/pubmed:16273093">
    <rdfs:label rdf:datatype="http://www.w3.org/2001/XMLSchema#string">16273093</rdfs:label>
    <rdf:type rdf:resource="http://bio2rdf.org/pubmed_vocabulary:PubMedRecord"/>
  </rdf:Description>
  <rdf:Description rdf:about="http://bio2rdf.org/pubmed:16151013">
    <rdfs:label rdf:datatype="http://www.w3.org/2001/XMLSchema#string">16151013</rdfs:label>
    <rdf:type rdf:resource="http://bio2rdf.org/pubmed_vocabulary:PubMedRecord"/>
  </rdf:Description>
  <rdf:Description rdf:about="http://purl.uniprot.org/uniprot/O15018">
    <j.5:encodedBy rdf:resource="http://bio2rdf.org/geneid:23037"/>
    <rdfs:label rdf:datatype="http://www.w3.org/2001/XMLSchema#string">O15018</rdfs:label>
    <rdf:type rdf:resource="http://purl.uniprot.org/core/Protein"/>
  </rdf:Description>
  <rdf:Description rdf:about="http://bio2rdf.org/pubmed:7543024">
    <rdfs:label rdf:datatype="http://www.w3.org/2001/XMLSchema#string">7543024</rdfs:label>
    <rdf:type rdf:resource="http://bio2rdf.org/pubmed_vocabulary:PubMedRecord"/>
  </rdf:Description>
  <rdf:Description rdf:about="http://purl.uniprot.org/uniprot/P24928">
    <j.5:encodedBy rdf:resource="http://bio2rdf.org/geneid:5430"/>
    <rdfs:label rdf:datatype="http://www.w3.org/2001/XMLSchema#string">P24928</rdfs:label>
    <rdf:type rdf:resource="http://purl.uniprot.org/core/Protein"/>
  </rdf:Description>
  <rdf:Description rdf:about="http://bio2rdf.org/pubmed:15782196">
    <rdfs:label rdf:datatype="http://www.w3.org/2001/XMLSchema#string">15782196</rdfs:label>
    <rdf:type rdf:resource="http://bio2rdf.org/pubmed_vocabulary:PubMedRecord"/>
  </rdf:Description>
  <rdf:Description rdf:about="http://bio2rdf.org/pubmed:10770639">
    <rdfs:label rdf:datatype="http://www.w3.org/2001/XMLSchema#string">10770639</rdfs:label>
    <rdf:type rdf:resource="http://bio2rdf.org/pubmed_vocabulary:PubMedRecord"/>
  </rdf:Description>
  <rdf:Description rdf:about="http://purl.uniprot.org/uniprot/P00519">
    <j.5:encodedBy rdf:resource="http://bio2rdf.org/geneid:25"/>
    <rdfs:label rdf:datatype="http://www.w3.org/2001/XMLSchema#string">P00519</rdfs:label>
    <rdf:type rdf:resource="http://purl.uniprot.org/core/Protein"/>
  </rdf:Description>
  <rdf:Description rdf:about="http://scai.fraunhofer.de/Interaction/CDK8 (pp) POLR2A">
    <rdf:type rdf:resource="http://purl.uniprot.org/core/Interaction"/>
    <j.0:evidence rdf:resource="http://example.org/d_evidence:literature_annotated_complex:rna_polymerase_ii_complex,_chromatin_structure_modifying(mi:0047-_far_western_blotting;_mi:0226-_ion_exchange_chromatography)"/>
    <j.5:database rdf:resource="http://example.org/databases:UNILEVER"/>
    <j.5:database rdf:resource="http://example.org/databases:OPHID"/>
    <j.0:evidence rdf:resource="http://example.org/d_evidence:&quot;"/>
    <j.5:database rdf:resource="http://example.org/databases:CORUM"/>
    <j.5:participant rdf:resource="http://purl.uniprot.org/uniprot/P49336"/>
    <j.5:database rdf:resource="http://example.org/databases:BIOGRID"/>
    <j.5:database rdf:resource="http://example.org/databases:ORTHO-noncore"/>
    <j.0:evidence rdf:resource="http://example.org/d_evidence:in_vivo"/>
    <j.5:database rdf:resource="http://example.org/databases:BIOVERSE"/>
    <j.2:BFO_0000066 rdf:resource="http://neurolex.org/wiki/Category:Amygdala"/>
    <j.4:article rdf:resource="http://bio2rdf.org/pubmed:8700522"/>
    <j.4:article rdf:resource="http://bio2rdf.org/pubmed:9443979"/>
    <j.0:evidence rdf:resource="http://example.org/d_evidence:&quot;in_vitro"/>
    <j.5:database rdf:resource="http://example.org/databases:HPRD"/>
    <j.5:participant rdf:resource="http://purl.uniprot.org/uniprot/P24928"/>
  </rdf:Description>
  <rdf:Description rdf:about="http://scai.fraunhofer.de/Interaction/FYN (pp) FASLG">
    <j.5:database rdf:resource="http://example.org/databases:BIOGRID"/>
    <j.2:BFO_0000066 rdf:resource="http://neurolex.org/wiki/Category:Globus_pallidus"/>
    <j.2:BFO_0000066 rdf:resource="http://neurolex.org/wiki/Category:Caudate_nucleus"/>
    <j.5:database rdf:resource="http://example.org/databases:COCIT-HPRD"/>
    <j.2:BFO_0000066 rdf:resource="http://neurolex.org/wiki/Category:Pons"/>
    <j.2:BFO_0000066 rdf:resource="http://neurolex.org/wiki/Category:Prefrontal_cortex"/>
    <j.2:BFO_0000066 rdf:resource="http://neurolex.org/wiki/Category:Subthalamus"/>
    <j.2:BFO_0000066 rdf:resource="http://neurolex.org/wiki/Category:Cingulate_cortex"/>
    <j.2:BFO_0000066 rdf:resource="http://neurolex.org/wiki/Category:Hypothalamus"/>
    <j.2:BFO_0000066 rdf:resource="http://neurolex.org/wiki/Category:Medulla_oblongata"/>
    <j.2:BFO_0000066 rdf:resource="http://neurolex.org/wiki/Category:Temporal_lobe"/>
    <j.2:BFO_0000066 rdf:resource="http://neurolex.org/wiki/Category:Amygdala"/>
    <j.0:evidence rdf:resource="http://example.org/d_evidence:in_vitro"/>
    <j.5:participant rdf:resource="http://purl.uniprot.org/uniprot/P48023"/>
    <j.5:participant rdf:resource="http://purl.uniprot.org/uniprot/P06241"/>
    <j.2:BFO_0000066 rdf:resource="http://neurolex.org/wiki/Category:Parietal_lobe"/>
    <j.2:BFO_0000066 rdf:resource="http://neurolex.org/wiki/Category:Occipital_lobe"/>
    <j.4:article rdf:resource="http://bio2rdf.org/pubmed:7589480"/>
    <j.2:BFO_0000066 rdf:resource="http://neurolex.org/wiki/Category:Cerebellum"/>
    <j.5:database rdf:resource="http://example.org/databases:OPHID"/>
    <rdf:type rdf:resource="http://purl.uniprot.org/core/Interaction"/>
    <j.2:BFO_0000066 rdf:resource="http://neurolex.org/wiki/Category:Brain"/>
    <j.2:BFO_0000066 rdf:resource="http://neurolex.org/wiki/Category:Thalamus"/>
    <j.5:database rdf:resource="http://example.org/databases:HPRD"/>
  </rdf:Description>
  <rdf:Description rdf:about="http://scai.fraunhofer.de/Interaction/FHL2 (pp) PSEN2">
    <j.2:BFO_0000066 rdf:resource="http://neurolex.org/wiki/Category:Parietal_lobe"/>
    <j.2:BFO_0000066 rdf:resource="http://neurolex.org/wiki/Category:Pons"/>
    <j.5:database rdf:resource="http://example.org/databases:UNILEVER"/>
    <j.5:participant rdf:resource="http://purl.uniprot.org/uniprot/P49810"/>
    <j.0:evidence rdf:resource="http://example.org/d_evidence:in_vitro"/>
    <j.0:evidence rdf:resource="http://example.org/d_evidence:in_vivo"/>
    <j.5:database rdf:resource="http://example.org/databases:HPRD"/>
    <j.5:database rdf:resource="http://example.org/databases:HOMOMINT"/>
    <j.2:BFO_0000066 rdf:resource="http://neurolex.org/wiki/Category:Occipital_lobe"/>
    <j.2:BFO_0000066 rdf:resource="http://neurolex.org/wiki/Category:Amygdala"/>
    <j.2:BFO_0000066 rdf:resource="http://neurolex.org/wiki/Category:Cingulate_cortex"/>
    <j.5:participant rdf:resource="http://purl.uniprot.org/uniprot/Q14192"/>
    <j.2:BFO_0000066 rdf:resource="http://neurolex.org/wiki/Category:Brain"/>
    <j.4:article rdf:resource="http://bio2rdf.org/pubmed:11001931"/>
    <j.0:evidence rdf:resource="http://example.org/d_evidence:two_hybrid"/>
    <j.5:database rdf:resource="http://example.org/databases:OPHID"/>
    <j.2:BFO_0000066 rdf:resource="http://neurolex.org/wiki/Category:Medulla_oblongata"/>
    <j.5:database rdf:resource="http://example.org/databases:BIOGRID"/>
    <rdf:type rdf:resource="http://purl.uniprot.org/core/Interaction"/>
    <j.2:BFO_0000066 rdf:resource="http://neurolex.org/wiki/Category:Subthalamus"/>
    <j.2:BFO_0000066 rdf:resource="http://neurolex.org/wiki/Category:Temporal_lobe"/>
  </rdf:Description>
  <rdf:Description rdf:about="http://scai.fraunhofer.de/Interaction/EIF2AK2 (pp) CASP8">
    <j.5:database rdf:resource="http://example.org/databases:HPRD"/>
    <j.2:BFO_0000066 rdf:resource="http://neurolex.org/wiki/Category:Amygdala"/>
    <j.2:BFO_0000066 rdf:resource="http://neurolex.org/wiki/Category:Temporal_lobe"/>
    <j.2:BFO_0000066 rdf:resource="http://neurolex.org/wiki/Category:Pons"/>
    <j.2:BFO_0000066 rdf:resource="http://neurolex.org/wiki/Category:Occipital_lobe"/>
    <j.0:evidence rdf:resource="http://example.org/d_evidence:in_vitro"/>
    <j.2:BFO_0000066 rdf:resource="http://neurolex.org/wiki/Category:Medulla_oblongata"/>
    <j.5:participant rdf:resource="http://purl.uniprot.org/uniprot/P19525"/>
    <j.5:database rdf:resource="http://example.org/databases:UNILEVER"/>
    <j.0:evidence rdf:resource="http://example.org/d_evidence:in_vivo"/>
    <j.5:participant rdf:resource="http://purl.uniprot.org/uniprot/Q14790"/>
    <j.2:BFO_0000066 rdf:resource="http://neurolex.org/wiki/Category:Globus_pallidus"/>
    <j.4:article rdf:resource="http://bio2rdf.org/pubmed:11555640"/>
    <rdf:type rdf:resource="http://purl.uniprot.org/core/Interaction"/>
    <j.2:BFO_0000066 rdf:resource="http://neurolex.org/wiki/Category:Cerebellum"/>
  </rdf:Description>
  <rdf:Description rdf:about="http://bio2rdf.org/pubmed:11416138">
    <rdfs:label rdf:datatype="http://www.w3.org/2001/XMLSchema#string">11416138</rdfs:label>
    <rdf:type rdf:resource="http://bio2rdf.org/pubmed_vocabulary:PubMedRecord"/>
  </rdf:Description>
  <rdf:Description rdf:about="http://bio2rdf.org/pubmed:11604511">
    <rdfs:label rdf:datatype="http://www.w3.org/2001/XMLSchema#string">11604511</rdfs:label>
    <rdf:type rdf:resource="http://bio2rdf.org/pubmed_vocabulary:PubMedRecord"/>
  </rdf:Description>
  <rdf:Description rdf:about="http://purl.uniprot.org/uniprot/Q13813">
    <j.5:encodedBy rdf:resource="http://bio2rdf.org/geneid:6709"/>
    <rdfs:label rdf:datatype="http://www.w3.org/2001/XMLSchema#string">Q13813</rdfs:label>
    <rdf:type rdf:resource="http://purl.uniprot.org/core/Protein"/>
  </rdf:Description>
  <rdf:Description rdf:about="http://scai.fraunhofer.de/Interaction/HRK (pp) BCL2L1">
    <j.4:article rdf:resource="http://bio2rdf.org/pubmed:15721256"/>
    <j.5:database rdf:resource="http://example.org/databases:OPHID"/>
    <j.0:evidence rdf:resource="http://example.org/d_evidence:in_vitro"/>
    <j.2:BFO_0000066 rdf:resource="http://neurolex.org/wiki/Category:Brain"/>
    <j.0:evidence rdf:resource="http://example.org/d_evidence:fps"/>
    <j.2:BFO_0000066 rdf:resource="http://neurolex.org/wiki/Category:Cingulate_cortex"/>
    <rdf:type rdf:resource="http://purl.uniprot.org/core/Interaction"/>
    <j.5:database rdf:resource="http://example.org/databases:COCIT-HPRD"/>
    <j.5:database rdf:resource="http://example.org/databases:INTNET"/>
    <j.5:participant rdf:resource="http://purl.uniprot.org/uniprot/Q07817"/>
    <j.5:participant rdf:resource="http://purl.uniprot.org/uniprot/O00198"/>
    <j.4:article rdf:resource="http://bio2rdf.org/pubmed:10075695"/>
    <j.5:database rdf:resource="http://example.org/databases:COCIT-BIND"/>
    <j.0:evidence rdf:resource="http://example.org/d_evidence:direct_interaction"/>
    <j.5:database rdf:resource="http://example.org/databases:BIND"/>
    <j.0:evidence rdf:resource="http://example.org/d_evidence:two_hybrid"/>
    <j.4:article rdf:resource="http://bio2rdf.org/pubmed:14596824"/>
    <j.5:database rdf:resource="http://example.org/databases:HPRD"/>
    <j.0:evidence rdf:resource="http://example.org/d_evidence:spa"/>
    <j.5:database rdf:resource="http://example.org/databases:BIOGRID"/>
    <j.5:database rdf:resource="http://example.org/databases:UNILEVER"/>
    <j.4:article rdf:resource="http://bio2rdf.org/pubmed:9130713"/>
    <j.4:article rdf:resource="http://bio2rdf.org/pubmed:15694340"/>
    <j.0:evidence rdf:resource="http://example.org/d_evidence:spr"/>
    <j.4:article rdf:resource="http://bio2rdf.org/pubmed:16697956"/>
    <j.5:database rdf:resource="http://example.org/databases:INTACT"/>
    <j.0:evidence rdf:resource="http://example.org/d_evidence:in_vivo"/>
    <j.5:database rdf:resource="http://example.org/databases:HOMOMINT"/>
    <j.2:BFO_0000066 rdf:resource="http://neurolex.org/wiki/Category:Temporal_lobe"/>
  </rdf:Description>
  <rdf:Description rdf:about="http://neurolex.org/wiki/Category:Temporal_lobe">
    <rdf:type rdf:resource="http://purl.uniprot.org/core/Tissue"/>
    <rdfs:label rdf:datatype="http://www.w3.org/2001/XMLSchema#string">TemporalLobe</rdfs:label>
  </rdf:Description>
  <rdf:Description rdf:about="http://scai.fraunhofer.de/Interaction/PPP2CA (pp) GOLGA2">
    <j.4:article rdf:resource="http://bio2rdf.org/pubmed:10769027"/>
    <j.2:BFO_0000066 rdf:resource="http://neurolex.org/wiki/Category:Medulla_oblongata"/>
    <j.2:BFO_0000066 rdf:resource="http://neurolex.org/wiki/Category:Subthalamus"/>
    <j.2:BFO_0000066 rdf:resource="http://neurolex.org/wiki/Category:Cingulate_cortex"/>
    <j.2:BFO_0000066 rdf:resource="http://neurolex.org/wiki/Category:Globus_pallidus"/>
    <j.2:BFO_0000066 rdf:resource="http://neurolex.org/wiki/Category:Cerebellum"/>
    <j.2:BFO_0000066 rdf:resource="http://neurolex.org/wiki/Category:Thalamus"/>
    <j.2:BFO_0000066 rdf:resource="http://neurolex.org/wiki/Category:Prefrontal_cortex"/>
    <j.2:BFO_0000066 rdf:resource="http://neurolex.org/wiki/Category:Hypothalamus"/>
    <j.5:participant rdf:resource="http://purl.uniprot.org/uniprot/P67775"/>
    <j.2:BFO_0000066 rdf:resource="http://neurolex.org/wiki/Category:Temporal_lobe"/>
    <j.5:database rdf:resource="http://example.org/databases:HPRD"/>
    <j.5:participant rdf:resource="http://purl.uniprot.org/uniprot/Q08379"/>
    <j.2:BFO_0000066 rdf:resource="http://neurolex.org/wiki/Category:Parietal_lobe"/>
    <j.2:BFO_0000066 rdf:resource="http://neurolex.org/wiki/Category:Occipital_lobe"/>
    <j.0:evidence rdf:resource="http://example.org/d_evidence:in_vitro"/>
    <j.2:BFO_0000066 rdf:resource="http://neurolex.org/wiki/Category:Pons"/>
    <j.2:BFO_0000066 rdf:resource="http://neurolex.org/wiki/Category:Brain"/>
    <j.5:database rdf:resource="http://example.org/databases:UNILEVER"/>
    <rdf:type rdf:resource="http://purl.uniprot.org/core/Interaction"/>
    <j.2:BFO_0000066 rdf:resource="http://neurolex.org/wiki/Category:Caudate_nucleus"/>
    <j.2:BFO_0000066 rdf:resource="http://neurolex.org/wiki/Category:Amygdala"/>
  </rdf:Description>
  <rdf:Description rdf:about="http://bio2rdf.org/pubmed:1689240">
    <rdfs:label rdf:datatype="http://www.w3.org/2001/XMLSchema#string">1689240</rdfs:label>
    <rdf:type rdf:resource="http://bio2rdf.org/pubmed_vocabulary:PubMedRecord"/>
  </rdf:Description>
  <rdf:Description rdf:about="http://bio2rdf.org/pubmed:9971746">
    <rdfs:label rdf:datatype="http://www.w3.org/2001/XMLSchema#string">9971746</rdfs:label>
    <rdf:type rdf:resource="http://bio2rdf.org/pubmed_vocabulary:PubMedRecord"/>
  </rdf:Description>
  <rdf:Description rdf:about="http://scai.fraunhofer.de/Interaction/NGFR (pp) SHC1">
    <j.4:article rdf:resource="http://bio2rdf.org/pubmed:7815475"/>
    <j.4:article rdf:resource="http://bio2rdf.org/pubmed:8943228"/>
    <rdf:type rdf:resource="http://purl.uniprot.org/core/Interaction"/>
    <j.4:article rdf:resource="http://bio2rdf.org/pubmed:7541035"/>
    <j.5:database rdf:resource="http://example.org/databases:HPRD"/>
    <j.4:article rdf:resource="http://bio2rdf.org/pubmed:15892868"/>
    <j.5:database rdf:resource="http://example.org/databases:OPHID"/>
    <j.4:article rdf:resource="http://bio2rdf.org/pubmed:9973529"/>
    <j.5:participant rdf:resource="http://purl.uniprot.org/uniprot/P29353"/>
    <j.5:database rdf:resource="http://example.org/databases:BIOGRID"/>
    <j.5:participant rdf:resource="http://purl.uniprot.org/uniprot/P08138"/>
    <j.4:article rdf:resource="http://bio2rdf.org/pubmed:10092678"/>
    <j.5:database rdf:resource="http://example.org/databases:COCIT-COCIT"/>
    <j.5:database rdf:resource="http://example.org/databases:UNILEVER"/>
    <j.2:BFO_0000066 rdf:resource="http://neurolex.org/wiki/Category:Cerebellum"/>
    <j.0:evidence rdf:resource="http://example.org/d_evidence:in_vivo"/>
  </rdf:Description>
  <rdf:Description rdf:about="http://bio2rdf.org/geneid:6347">
    <j.1:has_symbol rdf:datatype="http://www.w3.org/2001/XMLSchema#string">CCL2</j.1:has_symbol>
    <rdfs:label rdf:datatype="http://www.w3.org/2001/XMLSchema#string">6347</rdfs:label>
    <rdf:type rdf:resource="http://bio2rdf.org/geneid_vocabulary:Gene"/>
  </rdf:Description>
  <rdf:Description rdf:about="http://bio2rdf.org/pubmed:9878533">
    <rdfs:label rdf:datatype="http://www.w3.org/2001/XMLSchema#string">9878533</rdfs:label>
    <rdf:type rdf:resource="http://bio2rdf.org/pubmed_vocabulary:PubMedRecord"/>
  </rdf:Description>
  <rdf:Description rdf:about="http://bio2rdf.org/pubmed:9211894">
    <rdfs:label rdf:datatype="http://www.w3.org/2001/XMLSchema#string">9211894</rdfs:label>
    <rdf:type rdf:resource="http://bio2rdf.org/pubmed_vocabulary:PubMedRecord"/>
  </rdf:Description>
  <rdf:Description rdf:about="http://bio2rdf.org/pubmed:11435426">
    <rdfs:label rdf:datatype="http://www.w3.org/2001/XMLSchema#string">11435426</rdfs:label>
    <rdf:type rdf:resource="http://bio2rdf.org/pubmed_vocabulary:PubMedRecord"/>
  </rdf:Description>
  <rdf:Description rdf:about="http://bio2rdf.org/pubmed:10790289">
    <rdfs:label rdf:datatype="http://www.w3.org/2001/XMLSchema#string">10790289</rdfs:label>
    <rdf:type rdf:resource="http://bio2rdf.org/pubmed_vocabulary:PubMedRecord"/>
  </rdf:Description>
  <rdf:Description rdf:about="http://bio2rdf.org/pubmed:16753179">
    <rdfs:label rdf:datatype="http://www.w3.org/2001/XMLSchema#string">16753179</rdfs:label>
    <rdf:type rdf:resource="http://bio2rdf.org/pubmed_vocabulary:PubMedRecord"/>
  </rdf:Description>
  <rdf:Description rdf:about="http://bio2rdf.org/pubmed:10996659">
    <rdfs:label rdf:datatype="http://www.w3.org/2001/XMLSchema#string">10996659</rdfs:label>
    <rdf:type rdf:resource="http://bio2rdf.org/pubmed_vocabulary:PubMedRecord"/>
  </rdf:Description>
  <rdf:Description rdf:about="http://bio2rdf.org/pubmed:12397361">
    <rdfs:label rdf:datatype="http://www.w3.org/2001/XMLSchema#string">12397361</rdfs:label>
    <rdf:type rdf:resource="http://bio2rdf.org/pubmed_vocabulary:PubMedRecord"/>
  </rdf:Description>
  <rdf:Description rdf:about="http://bio2rdf.org/pubmed:10092678">
    <rdfs:label rdf:datatype="http://www.w3.org/2001/XMLSchema#string">10092678</rdfs:label>
    <rdf:type rdf:resource="http://bio2rdf.org/pubmed_vocabulary:PubMedRecord"/>
  </rdf:Description>
  <rdf:Description rdf:about="http://scai.fraunhofer.de/Interaction/EP300 (pp) MN1">
    <j.5:participant rdf:resource="http://purl.uniprot.org/uniprot/Q09472"/>
    <j.5:database rdf:resource="http://example.org/databases:HPRD"/>
    <j.2:BFO_0000066 rdf:resource="http://neurolex.org/wiki/Category:Cingulate_cortex"/>
    <j.2:BFO_0000066 rdf:resource="http://neurolex.org/wiki/Category:Parietal_lobe"/>
    <j.5:participant rdf:resource="http://purl.uniprot.org/uniprot/Q10571"/>
    <j.2:BFO_0000066 rdf:resource="http://neurolex.org/wiki/Category:Occipital_lobe"/>
    <j.2:BFO_0000066 rdf:resource="http://neurolex.org/wiki/Category:Brain"/>
    <j.2:BFO_0000066 rdf:resource="http://neurolex.org/wiki/Category:Thalamus"/>
    <j.4:article rdf:resource="http://bio2rdf.org/pubmed:12569362"/>
    <j.2:BFO_0000066 rdf:resource="http://neurolex.org/wiki/Category:Cerebellum"/>
    <j.2:BFO_0000066 rdf:resource="http://neurolex.org/wiki/Category:Hypothalamus"/>
    <j.0:evidence rdf:resource="http://example.org/d_evidence:in_vitro"/>
    <j.5:database rdf:resource="http://example.org/databases:UNILEVER"/>
    <j.2:BFO_0000066 rdf:resource="http://neurolex.org/wiki/Category:Subthalamus"/>
    <rdf:type rdf:resource="http://purl.uniprot.org/core/Interaction"/>
    <j.2:BFO_0000066 rdf:resource="http://neurolex.org/wiki/Category:Prefrontal_cortex"/>
  </rdf:Description>
  <rdf:Description rdf:about="http://bio2rdf.org/geneid:4036">
    <j.1:has_symbol rdf:datatype="http://www.w3.org/2001/XMLSchema#string">LRP2</j.1:has_symbol>
    <rdfs:label rdf:datatype="http://www.w3.org/2001/XMLSchema#string">4036</rdfs:label>
    <rdf:type rdf:resource="http://bio2rdf.org/geneid_vocabulary:Gene"/>
  </rdf:Description>
  <rdf:Description rdf:about="http://bio2rdf.org/pubmed:9459447">
    <rdfs:label rdf:datatype="http://www.w3.org/2001/XMLSchema#string">9459447</rdfs:label>
    <rdf:type rdf:resource="http://bio2rdf.org/pubmed_vocabulary:PubMedRecord"/>
  </rdf:Description>
  <rdf:Description rdf:about="http://bio2rdf.org/pubmed:11402326">
    <rdfs:label rdf:datatype="http://www.w3.org/2001/XMLSchema#string">11402326</rdfs:label>
    <rdf:type rdf:resource="http://bio2rdf.org/pubmed_vocabulary:PubMedRecord"/>
  </rdf:Description>
  <rdf:Description rdf:about="http://scai.fraunhofer.de/Interaction/DLG1 (pp) LRP2">
    <j.2:BFO_0000066 rdf:resource="http://neurolex.org/wiki/Category:Subthalamus"/>
    <j.2:BFO_0000066 rdf:resource="http://neurolex.org/wiki/Category:Medulla_oblongata"/>
    <j.5:database rdf:resource="http://example.org/databases:UNILEVER"/>
    <j.2:BFO_0000066 rdf:resource="http://neurolex.org/wiki/Category:Occipital_lobe"/>
    <j.5:database rdf:resource="http://example.org/databases:OPHID"/>
    <j.2:BFO_0000066 rdf:resource="http://neurolex.org/wiki/Category:Cingulate_cortex"/>
    <j.0:evidence rdf:resource="http://example.org/d_evidence:in_vitro"/>
    <j.5:participant rdf:resource="http://purl.uniprot.org/uniprot/P98164"/>
    <j.0:evidence rdf:resource="http://example.org/d_evidence:two_hybrid"/>
    <j.2:BFO_0000066 rdf:resource="http://neurolex.org/wiki/Category:Pons"/>
    <j.4:article rdf:resource="http://bio2rdf.org/pubmed:12713445"/>
    <j.5:database rdf:resource="http://example.org/databases:BIOGRID"/>
    <j.2:BFO_0000066 rdf:resource="http://neurolex.org/wiki/Category:Parietal_lobe"/>
    <j.5:participant rdf:resource="http://purl.uniprot.org/uniprot/Q12959"/>
    <j.2:BFO_0000066 rdf:resource="http://neurolex.org/wiki/Category:Hypothalamus"/>
    <j.2:BFO_0000066 rdf:resource="http://neurolex.org/wiki/Category:Caudate_nucleus"/>
    <rdf:type rdf:resource="http://purl.uniprot.org/core/Interaction"/>
    <j.5:database rdf:resource="http://example.org/databases:HPRD"/>
  </rdf:Description>
  <rdf:Description rdf:about="http://bio2rdf.org/pubmed:9660793">
    <rdfs:label rdf:datatype="http://www.w3.org/2001/XMLSchema#string">9660793</rdfs:label>
    <rdf:type rdf:resource="http://bio2rdf.org/pubmed_vocabulary:PubMedRecord"/>
  </rdf:Description>
  <rdf:Description rdf:about="http://scai.fraunhofer.de/Interaction/APOE (pp) LRP8">
    <j.4:article rdf:resource="http://bio2rdf.org/pubmed:12950167"/>
    <j.2:BFO_0000066 rdf:resource="http://neurolex.org/wiki/Category:Amygdala"/>
    <j.5:database rdf:resource="http://example.org/databases:OPHID"/>
    <j.5:participant rdf:resource="http://purl.uniprot.org/uniprot/Q14114"/>
    <j.2:BFO_0000066 rdf:resource="http://neurolex.org/wiki/Category:Globus_pallidus"/>
    <j.2:BFO_0000066 rdf:resource="http://neurolex.org/wiki/Category:Subthalamus"/>
    <j.2:BFO_0000066 rdf:resource="http://neurolex.org/wiki/Category:Prefrontal_cortex"/>
    <j.2:BFO_0000066 rdf:resource="http://neurolex.org/wiki/Category:Hypothalamus"/>
    <j.4:article rdf:resource="http://bio2rdf.org/pubmed:12167620"/>
    <j.2:BFO_0000066 rdf:resource="http://neurolex.org/wiki/Category:Temporal_lobe"/>
    <j.5:database rdf:resource="http://example.org/databases:HPRD"/>
    <j.5:participant rdf:resource="http://purl.uniprot.org/uniprot/P02649"/>
    <j.5:database rdf:resource="http://example.org/databases:UNILEVER"/>
    <j.5:database rdf:resource="http://example.org/databases:BIOGRID"/>
    <j.2:BFO_0000066 rdf:resource="http://neurolex.org/wiki/Category:Parietal_lobe"/>
    <j.2:BFO_0000066 rdf:resource="http://neurolex.org/wiki/Category:Cerebellum"/>
    <j.2:BFO_0000066 rdf:resource="http://neurolex.org/wiki/Category:Pons"/>
    <j.2:BFO_0000066 rdf:resource="http://neurolex.org/wiki/Category:Caudate_nucleus"/>
    <j.0:evidence rdf:resource="http://example.org/d_evidence:in_vivo"/>
    <j.5:database rdf:resource="http://example.org/databases:COCIT-HPRD"/>
    <j.2:BFO_0000066 rdf:resource="http://neurolex.org/wiki/Category:Occipital_lobe"/>
    <j.2:BFO_0000066 rdf:resource="http://neurolex.org/wiki/Category:Brain"/>
    <rdf:type rdf:resource="http://purl.uniprot.org/core/Interaction"/>
    <j.2:BFO_0000066 rdf:resource="http://neurolex.org/wiki/Category:Thalamus"/>
    <j.2:BFO_0000066 rdf:resource="http://neurolex.org/wiki/Category:Cingulate_cortex"/>
    <j.2:BFO_0000066 rdf:resource="http://neurolex.org/wiki/Category:Medulla_oblongata"/>
  </rdf:Description>
  <rdf:Description rdf:about="http://scai.fraunhofer.de/Interaction/LRP2 (pp) DLG4">
    <j.2:BFO_0000066 rdf:resource="http://neurolex.org/wiki/Category:Cingulate_cortex"/>
    <j.0:evidence rdf:resource="http://example.org/d_evidence:in_vitro"/>
    <rdf:type rdf:resource="http://purl.uniprot.org/core/Interaction"/>
    <j.2:BFO_0000066 rdf:resource="http://neurolex.org/wiki/Category:Pons"/>
    <j.2:BFO_0000066 rdf:resource="http://neurolex.org/wiki/Category:Subthalamus"/>
    <j.2:BFO_0000066 rdf:resource="http://neurolex.org/wiki/Category:Medulla_oblongata"/>
    <j.5:participant rdf:resource="http://purl.uniprot.org/uniprot/P78352"/>
    <j.5:database rdf:resource="http://example.org/databases:UNILEVER"/>
    <j.2:BFO_0000066 rdf:resource="http://neurolex.org/wiki/Category:Parietal_lobe"/>
    <j.0:evidence rdf:resource="http://example.org/d_evidence:in_vivo"/>
    <j.5:database rdf:resource="http://example.org/databases:OPHID"/>
    <j.4:article rdf:resource="http://bio2rdf.org/pubmed:12713445"/>
    <j.5:database rdf:resource="http://example.org/databases:HPRD"/>
    <j.0:evidence rdf:resource="http://example.org/d_evidence:two_hybrid"/>
    <j.2:BFO_0000066 rdf:resource="http://neurolex.org/wiki/Category:Occipital_lobe"/>
    <j.5:database rdf:resource="http://example.org/databases:BIOGRID"/>
    <j.5:participant rdf:resource="http://purl.uniprot.org/uniprot/P98164"/>
    <j.2:BFO_0000066 rdf:resource="http://neurolex.org/wiki/Category:Hypothalamus"/>
    <j.2:BFO_0000066 rdf:resource="http://neurolex.org/wiki/Category:Caudate_nucleus"/>
  </rdf:Description>
  <rdf:Description rdf:about="http://purl.uniprot.org/uniprot/P00734">
    <j.5:encodedBy rdf:resource="http://bio2rdf.org/geneid:2147"/>
    <rdfs:label rdf:datatype="http://www.w3.org/2001/XMLSchema#string">P00734</rdfs:label>
    <rdf:type rdf:resource="http://purl.uniprot.org/core/Protein"/>
  </rdf:Description>
  <rdf:Description rdf:about="http://bio2rdf.org/geneid:25">
    <j.1:has_symbol rdf:datatype="http://www.w3.org/2001/XMLSchema#string">ABL1</j.1:has_symbol>
    <rdfs:label rdf:datatype="http://www.w3.org/2001/XMLSchema#string">25</rdfs:label>
    <rdf:type rdf:resource="http://bio2rdf.org/geneid_vocabulary:Gene"/>
  </rdf:Description>
  <rdf:Description rdf:about="http://bio2rdf.org/pubmed:10963995">
    <rdfs:label rdf:datatype="http://www.w3.org/2001/XMLSchema#string">10963995</rdfs:label>
    <rdf:type rdf:resource="http://bio2rdf.org/pubmed_vocabulary:PubMedRecord"/>
  </rdf:Description>
  <rdf:Description rdf:about="http://bio2rdf.org/pubmed:9689133">
    <rdfs:label rdf:datatype="http://www.w3.org/2001/XMLSchema#string">9689133</rdfs:label>
    <rdf:type rdf:resource="http://bio2rdf.org/pubmed_vocabulary:PubMedRecord"/>
  </rdf:Description>
  <rdf:Description rdf:about="http://purl.uniprot.org/uniprot/P51798">
    <j.5:encodedBy rdf:resource="http://bio2rdf.org/geneid:1186"/>
    <rdfs:label rdf:datatype="http://www.w3.org/2001/XMLSchema#string">P51798</rdfs:label>
    <rdf:type rdf:resource="http://purl.uniprot.org/core/Protein"/>
  </rdf:Description>
  <rdf:Description rdf:about="http://bio2rdf.org/pubmed:12244095">
    <rdfs:label rdf:datatype="http://www.w3.org/2001/XMLSchema#string">12244095</rdfs:label>
    <rdf:type rdf:resource="http://bio2rdf.org/pubmed_vocabulary:PubMedRecord"/>
  </rdf:Description>
  <rdf:Description rdf:about="http://bio2rdf.org/pubmed:11393281">
    <rdfs:label rdf:datatype="http://www.w3.org/2001/XMLSchema#string">11393281</rdfs:label>
    <rdf:type rdf:resource="http://bio2rdf.org/pubmed_vocabulary:PubMedRecord"/>
  </rdf:Description>
  <rdf:Description rdf:about="http://bio2rdf.org/pubmed:10684157">
    <rdfs:label rdf:datatype="http://www.w3.org/2001/XMLSchema#string">10684157</rdfs:label>
    <rdf:type rdf:resource="http://bio2rdf.org/pubmed_vocabulary:PubMedRecord"/>
  </rdf:Description>
  <rdf:Description rdf:about="http://bio2rdf.org/geneid:4916">
    <j.1:has_symbol rdf:datatype="http://www.w3.org/2001/XMLSchema#string">NTRK3</j.1:has_symbol>
    <rdfs:label rdf:datatype="http://www.w3.org/2001/XMLSchema#string">4916</rdfs:label>
    <rdf:type rdf:resource="http://bio2rdf.org/geneid_vocabulary:Gene"/>
  </rdf:Description>
  <rdf:Description rdf:about="http://bio2rdf.org/pubmed:11470230">
    <rdfs:label rdf:datatype="http://www.w3.org/2001/XMLSchema#string">11470230</rdfs:label>
    <rdf:type rdf:resource="http://bio2rdf.org/pubmed_vocabulary:PubMedRecord"/>
  </rdf:Description>
  <rdf:Description rdf:about="http://bio2rdf.org/pubmed:7543026">
    <rdfs:label rdf:datatype="http://www.w3.org/2001/XMLSchema#string">7543026</rdfs:label>
    <rdf:type rdf:resource="http://bio2rdf.org/pubmed_vocabulary:PubMedRecord"/>
  </rdf:Description>
  <rdf:Description rdf:about="http://scai.fraunhofer.de/Interaction/IRS1 (pp) BCL2L1">
    <j.5:database rdf:resource="http://example.org/databases:OPHID"/>
    <j.2:BFO_0000066 rdf:resource="http://neurolex.org/wiki/Category:Brain"/>
    <j.4:article rdf:resource="http://bio2rdf.org/pubmed:10679027"/>
    <j.5:participant rdf:resource="http://purl.uniprot.org/uniprot/P35568"/>
    <j.2:BFO_0000066 rdf:resource="http://neurolex.org/wiki/Category:Cingulate_cortex"/>
    <j.5:database rdf:resource="http://example.org/databases:UNILEVER"/>
    <j.2:BFO_0000066 rdf:resource="http://neurolex.org/wiki/Category:Amygdala"/>
    <j.2:BFO_0000066 rdf:resource="http://neurolex.org/wiki/Category:Thalamus"/>
    <j.5:participant rdf:resource="http://purl.uniprot.org/uniprot/Q07817"/>
    <j.2:BFO_0000066 rdf:resource="http://neurolex.org/wiki/Category:Prefrontal_cortex"/>
    <j.2:BFO_0000066 rdf:resource="http://neurolex.org/wiki/Category:Parietal_lobe"/>
    <j.5:database rdf:resource="http://example.org/databases:BIOGRID"/>
    <j.2:BFO_0000066 rdf:resource="http://neurolex.org/wiki/Category:Medulla_oblongata"/>
    <j.5:database rdf:resource="http://example.org/databases:COCIT-HPRD"/>
    <j.2:BFO_0000066 rdf:resource="http://neurolex.org/wiki/Category:Hypothalamus"/>
    <j.0:evidence rdf:resource="http://example.org/d_evidence:in_vivo"/>
    <j.2:BFO_0000066 rdf:resource="http://neurolex.org/wiki/Category:Cerebellum"/>
    <j.5:database rdf:resource="http://example.org/databases:HPRD"/>
    <rdf:type rdf:resource="http://purl.uniprot.org/core/Interaction"/>
  </rdf:Description>
  <rdf:Description rdf:about="http://example.org/d_evidence:co_immunoprecipitation">
    <rdfs:label rdf:datatype="http://www.w3.org/2001/XMLSchema#string">co_immunoprecipitation</rdfs:label>
    <rdf:type rdf:resource="http://www.biopax.org/release/biopax-level3.owl#Evidence"/>
  </rdf:Description>
  <rdf:Description rdf:about="http://bio2rdf.org/pubmed:12810700">
    <rdfs:label rdf:datatype="http://www.w3.org/2001/XMLSchema#string">12810700</rdfs:label>
    <rdf:type rdf:resource="http://bio2rdf.org/pubmed_vocabulary:PubMedRecord"/>
  </rdf:Description>
  <rdf:Description rdf:about="http://scai.fraunhofer.de/Interaction/CREB1 (pp) AKT1">
    <j.5:database rdf:resource="http://example.org/databases:HPRD"/>
    <j.2:BFO_0000066 rdf:resource="http://neurolex.org/wiki/Category:Hypothalamus"/>
    <j.2:BFO_0000066 rdf:resource="http://neurolex.org/wiki/Category:Cerebellum"/>
    <j.2:BFO_0000066 rdf:resource="http://neurolex.org/wiki/Category:Parietal_lobe"/>
    <j.2:BFO_0000066 rdf:resource="http://neurolex.org/wiki/Category:Temporal_lobe"/>
    <j.2:BFO_0000066 rdf:resource="http://neurolex.org/wiki/Category:Prefrontal_cortex"/>
    <j.2:BFO_0000066 rdf:resource="http://neurolex.org/wiki/Category:Pons"/>
    <j.2:BFO_0000066 rdf:resource="http://neurolex.org/wiki/Category:Cingulate_cortex"/>
    <j.2:BFO_0000066 rdf:resource="http://neurolex.org/wiki/Category:Thalamus"/>
    <rdf:type rdf:resource="http://purl.uniprot.org/core/Interaction"/>
    <j.2:BFO_0000066 rdf:resource="http://neurolex.org/wiki/Category:Caudate_nucleus"/>
    <j.2:BFO_0000066 rdf:resource="http://neurolex.org/wiki/Category:Subthalamus"/>
    <j.0:evidence rdf:resource="http://example.org/d_evidence:in_vitro"/>
    <j.2:BFO_0000066 rdf:resource="http://neurolex.org/wiki/Category:Brain"/>
    <j.5:participant rdf:resource="http://purl.uniprot.org/uniprot/P31749"/>
    <j.2:BFO_0000066 rdf:resource="http://neurolex.org/wiki/Category:Medulla_oblongata"/>
    <j.4:article rdf:resource="http://bio2rdf.org/pubmed:9829964"/>
    <j.5:database rdf:resource="http://example.org/databases:UNILEVER"/>
    <j.2:BFO_0000066 rdf:resource="http://neurolex.org/wiki/Category:Globus_pallidus"/>
    <j.2:BFO_0000066 rdf:resource="http://neurolex.org/wiki/Category:Amygdala"/>
    <j.2:BFO_0000066 rdf:resource="http://neurolex.org/wiki/Category:Occipital_lobe"/>
    <j.5:participant rdf:resource="http://purl.uniprot.org/uniprot/P16220"/>
  </rdf:Description>
  <rdf:Description rdf:about="http://scai.fraunhofer.de/Interaction/GAPDH (pp) SNCA">
    <j.2:BFO_0000066 rdf:resource="http://neurolex.org/wiki/Category:Occipital_lobe"/>
    <j.2:BFO_0000066 rdf:resource="http://neurolex.org/wiki/Category:Hypothalamus"/>
    <j.2:BFO_0000066 rdf:resource="http://neurolex.org/wiki/Category:Thalamus"/>
    <rdf:type rdf:resource="http://purl.uniprot.org/core/Interaction"/>
    <j.5:participant rdf:resource="http://purl.uniprot.org/uniprot/P37840"/>
    <j.2:BFO_0000066 rdf:resource="http://neurolex.org/wiki/Category:Temporal_lobe"/>
    <j.4:article rdf:resource="http://bio2rdf.org/pubmed:17027006"/>
    <j.2:BFO_0000066 rdf:resource="http://neurolex.org/wiki/Category:Medulla_oblongata"/>
    <j.2:BFO_0000066 rdf:resource="http://neurolex.org/wiki/Category:Cerebellum"/>
    <j.2:BFO_0000066 rdf:resource="http://neurolex.org/wiki/Category:Subthalamus"/>
    <j.5:database rdf:resource="http://example.org/databases:HPRD"/>
    <j.2:BFO_0000066 rdf:resource="http://neurolex.org/wiki/Category:Parietal_lobe"/>
    <j.2:BFO_0000066 rdf:resource="http://neurolex.org/wiki/Category:Caudate_nucleus"/>
    <j.2:BFO_0000066 rdf:resource="http://neurolex.org/wiki/Category:Pons"/>
    <j.0:evidence rdf:resource="http://example.org/d_evidence:in_vivo"/>
    <j.2:BFO_0000066 rdf:resource="http://neurolex.org/wiki/Category:Prefrontal_cortex"/>
    <j.2:BFO_0000066 rdf:resource="http://neurolex.org/wiki/Category:Amygdala"/>
    <j.2:BFO_0000066 rdf:resource="http://neurolex.org/wiki/Category:Globus_pallidus"/>
    <j.2:BFO_0000066 rdf:resource="http://neurolex.org/wiki/Category:Cingulate_cortex"/>
    <j.2:BFO_0000066 rdf:resource="http://neurolex.org/wiki/Category:Brain"/>
    <j.5:participant rdf:resource="http://purl.uniprot.org/uniprot/P04406"/>
  </rdf:Description>
  <rdf:Description rdf:about="http://bio2rdf.org/pubmed:9595387">
    <rdfs:label rdf:datatype="http://www.w3.org/2001/XMLSchema#string">9595387</rdfs:label>
    <rdf:type rdf:resource="http://bio2rdf.org/pubmed_vocabulary:PubMedRecord"/>
  </rdf:Description>
  <rdf:Description rdf:about="http://bio2rdf.org/geneid:4035">
    <j.1:has_symbol rdf:datatype="http://www.w3.org/2001/XMLSchema#string">LRP1</j.1:has_symbol>
    <rdfs:label rdf:datatype="http://www.w3.org/2001/XMLSchema#string">4035</rdfs:label>
    <rdf:type rdf:resource="http://bio2rdf.org/geneid_vocabulary:Gene"/>
  </rdf:Description>
  <rdf:Description rdf:about="http://bio2rdf.org/pubmed:12397362">
    <rdfs:label rdf:datatype="http://www.w3.org/2001/XMLSchema#string">12397362</rdfs:label>
    <rdf:type rdf:resource="http://bio2rdf.org/pubmed_vocabulary:PubMedRecord"/>
  </rdf:Description>
  <rdf:Description rdf:about="http://example.org/databases:INTNET">
    <rdf:type rdf:resource="http://purl.uniprot.org/core/Database"/>
    <rdfs:label rdf:datatype="http://www.w3.org/2001/XMLSchema#string">INTNET</rdfs:label>
  </rdf:Description>
  <rdf:Description rdf:about="http://bio2rdf.org/pubmed:9070923">
    <rdfs:label rdf:datatype="http://www.w3.org/2001/XMLSchema#string">9070923</rdfs:label>
    <rdf:type rdf:resource="http://bio2rdf.org/pubmed_vocabulary:PubMedRecord"/>
  </rdf:Description>
  <rdf:Description rdf:about="http://scai.fraunhofer.de/Interaction/FYN (pp) CTNNB1">
    <j.2:BFO_0000066 rdf:resource="http://neurolex.org/wiki/Category:Globus_pallidus"/>
    <j.2:BFO_0000066 rdf:resource="http://neurolex.org/wiki/Category:Amygdala"/>
    <j.5:participant rdf:resource="http://purl.uniprot.org/uniprot/P06241"/>
    <j.4:article rdf:resource="http://bio2rdf.org/pubmed:12640114"/>
    <j.2:BFO_0000066 rdf:resource="http://neurolex.org/wiki/Category:Brain"/>
    <j.2:BFO_0000066 rdf:resource="http://neurolex.org/wiki/Category:Temporal_lobe"/>
    <j.5:participant rdf:resource="http://purl.uniprot.org/uniprot/P35222"/>
    <j.2:BFO_0000066 rdf:resource="http://neurolex.org/wiki/Category:Pons"/>
    <j.2:BFO_0000066 rdf:resource="http://neurolex.org/wiki/Category:Hypothalamus"/>
    <j.2:BFO_0000066 rdf:resource="http://neurolex.org/wiki/Category:Thalamus"/>
    <j.0:evidence rdf:resource="http://example.org/d_evidence:in_vitro"/>
    <rdf:type rdf:resource="http://purl.uniprot.org/core/Interaction"/>
    <j.2:BFO_0000066 rdf:resource="http://neurolex.org/wiki/Category:Cingulate_cortex"/>
    <j.2:BFO_0000066 rdf:resource="http://neurolex.org/wiki/Category:Caudate_nucleus"/>
    <j.2:BFO_0000066 rdf:resource="http://neurolex.org/wiki/Category:Subthalamus"/>
    <j.5:database rdf:resource="http://example.org/databases:UNILEVER"/>
    <j.2:BFO_0000066 rdf:resource="http://neurolex.org/wiki/Category:Occipital_lobe"/>
    <j.5:database rdf:resource="http://example.org/databases:HOMOMINT-Interolog"/>
    <j.2:BFO_0000066 rdf:resource="http://neurolex.org/wiki/Category:Parietal_lobe"/>
    <j.5:database rdf:resource="http://example.org/databases:HPRD"/>
    <j.2:BFO_0000066 rdf:resource="http://neurolex.org/wiki/Category:Medulla_oblongata"/>
    <j.2:BFO_0000066 rdf:resource="http://neurolex.org/wiki/Category:Cerebellum"/>
    <j.2:BFO_0000066 rdf:resource="http://neurolex.org/wiki/Category:Prefrontal_cortex"/>
  </rdf:Description>
  <rdf:Description rdf:about="http://bio2rdf.org/pubmed:8898021">
    <rdfs:label rdf:datatype="http://www.w3.org/2001/XMLSchema#string">8898021</rdfs:label>
    <rdf:type rdf:resource="http://bio2rdf.org/pubmed_vocabulary:PubMedRecord"/>
  </rdf:Description>
  <rdf:Description rdf:about="http://purl.uniprot.org/uniprot/P22301">
    <j.5:encodedBy rdf:resource="http://bio2rdf.org/geneid:3586"/>
    <rdfs:label rdf:datatype="http://www.w3.org/2001/XMLSchema#string">P22301</rdfs:label>
    <rdf:type rdf:resource="http://purl.uniprot.org/core/Protein"/>
  </rdf:Description>
  <rdf:Description rdf:about="http://bio2rdf.org/pubmed:12070153">
    <rdfs:label rdf:datatype="http://www.w3.org/2001/XMLSchema#string">12070153</rdfs:label>
    <rdf:type rdf:resource="http://bio2rdf.org/pubmed_vocabulary:PubMedRecord"/>
  </rdf:Description>
  <rdf:Description rdf:about="http://scai.fraunhofer.de/Interaction/UBA3 (pp) NAE1">
    <j.2:BFO_0000066 rdf:resource="http://neurolex.org/wiki/Category:Temporal_lobe"/>
    <j.0:evidence rdf:resource="http://example.org/d_evidence:two_hybrid_test"/>
    <j.4:article rdf:resource="http://bio2rdf.org/pubmed:14605208"/>
    <j.5:database rdf:resource="http://example.org/databases:HOMOMINT-Interolog"/>
    <j.2:BFO_0000066 rdf:resource="http://neurolex.org/wiki/Category:Globus_pallidus"/>
    <j.2:BFO_0000066 rdf:resource="http://neurolex.org/wiki/Category:Occipital_lobe"/>
    <j.2:BFO_0000066 rdf:resource="http://neurolex.org/wiki/Category:Amygdala"/>
    <j.5:database rdf:resource="http://example.org/databases:COCIT-BIND"/>
    <j.2:BFO_0000066 rdf:resource="http://neurolex.org/wiki/Category:Caudate_nucleus"/>
    <j.5:database rdf:resource="http://example.org/databases:HPRD"/>
    <j.2:BFO_0000066 rdf:resource="http://neurolex.org/wiki/Category:Thalamus"/>
    <j.2:BFO_0000066 rdf:resource="http://neurolex.org/wiki/Category:Hypothalamus"/>
    <j.5:database rdf:resource="http://example.org/databases:INTACT"/>
    <j.2:BFO_0000066 rdf:resource="http://neurolex.org/wiki/Category:Prefrontal_cortex"/>
    <j.2:BFO_0000066 rdf:resource="http://neurolex.org/wiki/Category:Medulla_oblongata"/>
    <j.5:database rdf:resource="http://example.org/databases:INTNET"/>
    <j.2:BFO_0000066 rdf:resource="http://neurolex.org/wiki/Category:Cerebellum"/>
    <j.0:evidence rdf:resource="http://example.org/d_evidence:in_vitro"/>
    <j.4:article rdf:resource="http://bio2rdf.org/pubmed:12740388"/>
    <j.0:evidence rdf:resource="http://example.org/d_evidence:two_hybrid"/>
    <j.4:article rdf:resource="http://bio2rdf.org/pubmed:14690597"/>
    <j.0:evidence rdf:resource="http://example.org/d_evidence:in_vivo"/>
    <j.5:participant rdf:resource="http://purl.uniprot.org/uniprot/Q13564"/>
    <j.4:article rdf:resource="http://bio2rdf.org/pubmed:17098746"/>
    <j.5:database rdf:resource="http://example.org/databases:BIOGRID"/>
    <j.0:evidence rdf:resource="http://example.org/d_evidence:immunoprecipitation"/>
    <j.0:evidence rdf:resource="http://example.org/d_evidence:enzymatic_study"/>
    <j.0:evidence rdf:resource="http://example.org/d_evidence:nmr"/>
    <j.0:evidence rdf:resource="http://example.org/d_evidence:neddylation"/>
    <j.5:database rdf:resource="http://example.org/databases:ORTHO-core"/>
    <j.2:BFO_0000066 rdf:resource="http://neurolex.org/wiki/Category:Parietal_lobe"/>
    <j.2:BFO_0000066 rdf:resource="http://neurolex.org/wiki/Category:Subthalamus"/>
    <j.5:database rdf:resource="http://example.org/databases:OPHID"/>
    <j.0:evidence rdf:resource="http://example.org/d_evidence:literature_annotated_complex:appbp1-uba3_complex(mi:0114-_x-ray_crystallography)"/>
    <j.5:database rdf:resource="http://example.org/databases:BIND"/>
    <j.4:article rdf:resource="http://bio2rdf.org/pubmed:12646924"/>
    <j.0:evidence rdf:resource="http://example.org/d_evidence:x-ray_diffraction"/>
    <j.0:evidence rdf:resource="http://example.org/d_evidence:physical_interaction"/>
    <j.5:database rdf:resource="http://example.org/databases:CORUM"/>
    <rdf:type rdf:resource="http://purl.uniprot.org/core/Interaction"/>
    <j.5:database rdf:resource="http://example.org/databases:UNILEVER"/>
    <j.2:BFO_0000066 rdf:resource="http://neurolex.org/wiki/Category:Cingulate_cortex"/>
    <j.4:article rdf:resource="http://bio2rdf.org/pubmed:10722740"/>
    <j.2:BFO_0000066 rdf:resource="http://neurolex.org/wiki/Category:Brain"/>
    <j.5:participant rdf:resource="http://purl.uniprot.org/uniprot/Q8TBC4"/>
    <j.5:database rdf:resource="http://example.org/databases:BIOVERSE"/>
    <j.2:BFO_0000066 rdf:resource="http://neurolex.org/wiki/Category:Pons"/>
    <j.5:database rdf:resource="http://example.org/databases:COCIT-ORTHOLOGY"/>
  </rdf:Description>
  <rdf:Description rdf:about="http://bio2rdf.org/pubmed:11418662">
    <rdfs:label rdf:datatype="http://www.w3.org/2001/XMLSchema#string">11418662</rdfs:label>
    <rdf:type rdf:resource="http://bio2rdf.org/pubmed_vocabulary:PubMedRecord"/>
  </rdf:Description>
  <rdf:Description rdf:about="http://scai.fraunhofer.de/Interaction/MAPK14 (pp) BCL2">
    <j.2:BFO_0000066 rdf:resource="http://neurolex.org/wiki/Category:Pons"/>
    <j.5:database rdf:resource="http://example.org/databases:HPRD"/>
    <j.5:participant rdf:resource="http://purl.uniprot.org/uniprot/Q16539"/>
    <j.5:database rdf:resource="http://example.org/databases:UNILEVER"/>
    <j.5:participant rdf:resource="http://purl.uniprot.org/uniprot/P10415"/>
    <j.2:BFO_0000066 rdf:resource="http://neurolex.org/wiki/Category:Globus_pallidus"/>
    <j.2:BFO_0000066 rdf:resource="http://neurolex.org/wiki/Category:Medulla_oblongata"/>
    <j.2:BFO_0000066 rdf:resource="http://neurolex.org/wiki/Category:Prefrontal_cortex"/>
    <j.2:BFO_0000066 rdf:resource="http://neurolex.org/wiki/Category:Parietal_lobe"/>
    <j.0:evidence rdf:resource="http://example.org/d_evidence:in_vivo"/>
    <j.2:BFO_0000066 rdf:resource="http://neurolex.org/wiki/Category:Brain"/>
    <j.2:BFO_0000066 rdf:resource="http://neurolex.org/wiki/Category:Temporal_lobe"/>
    <j.2:BFO_0000066 rdf:resource="http://neurolex.org/wiki/Category:Subthalamus"/>
    <j.2:BFO_0000066 rdf:resource="http://neurolex.org/wiki/Category:Thalamus"/>
    <j.2:BFO_0000066 rdf:resource="http://neurolex.org/wiki/Category:Amygdala"/>
    <rdf:type rdf:resource="http://purl.uniprot.org/core/Interaction"/>
    <j.5:database rdf:resource="http://example.org/databases:HOMOMINT"/>
    <j.2:BFO_0000066 rdf:resource="http://neurolex.org/wiki/Category:Hypothalamus"/>
    <j.2:BFO_0000066 rdf:resource="http://neurolex.org/wiki/Category:Caudate_nucleus"/>
    <j.2:BFO_0000066 rdf:resource="http://neurolex.org/wiki/Category:Cingulate_cortex"/>
    <j.5:database rdf:resource="http://example.org/databases:OPHID"/>
    <j.2:BFO_0000066 rdf:resource="http://neurolex.org/wiki/Category:Occipital_lobe"/>
    <j.2:BFO_0000066 rdf:resource="http://neurolex.org/wiki/Category:Cerebellum"/>
    <j.5:database rdf:resource="http://example.org/databases:BIOVERSE"/>
    <j.4:article rdf:resource="http://bio2rdf.org/pubmed:11495898"/>
  </rdf:Description>
  <rdf:Description rdf:about="http://bio2rdf.org/pubmed:10747897">
    <rdfs:label rdf:datatype="http://www.w3.org/2001/XMLSchema#string">10747897</rdfs:label>
    <rdf:type rdf:resource="http://bio2rdf.org/pubmed_vocabulary:PubMedRecord"/>
  </rdf:Description>
  <rdf:Description rdf:about="http://bio2rdf.org/pubmed:11152457">
    <rdfs:label rdf:datatype="http://www.w3.org/2001/XMLSchema#string">11152457</rdfs:label>
    <rdf:type rdf:resource="http://bio2rdf.org/pubmed_vocabulary:PubMedRecord"/>
  </rdf:Description>
  <rdf:Description rdf:about="http://bio2rdf.org/pubmed:12485888">
    <rdfs:label rdf:datatype="http://www.w3.org/2001/XMLSchema#string">12485888</rdfs:label>
    <rdf:type rdf:resource="http://bio2rdf.org/pubmed_vocabulary:PubMedRecord"/>
  </rdf:Description>
  <rdf:Description rdf:about="http://bio2rdf.org/pubmed:10987838">
    <rdfs:label rdf:datatype="http://www.w3.org/2001/XMLSchema#string">10987838</rdfs:label>
    <rdf:type rdf:resource="http://bio2rdf.org/pubmed_vocabulary:PubMedRecord"/>
  </rdf:Description>
  <rdf:Description rdf:about="http://bio2rdf.org/pubmed:8648195">
    <rdfs:label rdf:datatype="http://www.w3.org/2001/XMLSchema#string">8648195</rdfs:label>
    <rdf:type rdf:resource="http://bio2rdf.org/pubmed_vocabulary:PubMedRecord"/>
  </rdf:Description>
  <rdf:Description rdf:about="http://scai.fraunhofer.de/Interaction/DLG1 (pp) PARK2">
    <j.2:BFO_0000066 rdf:resource="http://neurolex.org/wiki/Category:Pons"/>
    <j.5:participant rdf:resource="http://purl.uniprot.org/uniprot/Q12959"/>
    <j.2:BFO_0000066 rdf:resource="http://neurolex.org/wiki/Category:Occipital_lobe"/>
    <j.2:BFO_0000066 rdf:resource="http://neurolex.org/wiki/Category:Cingulate_cortex"/>
    <j.4:article rdf:resource="http://bio2rdf.org/pubmed:16637659"/>
    <j.0:evidence rdf:resource="http://example.org/d_evidence:in_vitro"/>
    <rdf:type rdf:resource="http://purl.uniprot.org/core/Interaction"/>
    <j.2:BFO_0000066 rdf:resource="http://neurolex.org/wiki/Category:Thalamus"/>
    <j.2:BFO_0000066 rdf:resource="http://neurolex.org/wiki/Category:Parietal_lobe"/>
    <j.2:BFO_0000066 rdf:resource="http://neurolex.org/wiki/Category:Amygdala"/>
    <j.2:BFO_0000066 rdf:resource="http://neurolex.org/wiki/Category:Prefrontal_cortex"/>
    <j.2:BFO_0000066 rdf:resource="http://neurolex.org/wiki/Category:Brain"/>
    <j.5:participant rdf:resource="http://purl.uniprot.org/uniprot/O60260"/>
    <j.5:database rdf:resource="http://example.org/databases:ORTHO-noncore"/>
    <j.5:database rdf:resource="http://example.org/databases:HPRD"/>
    <j.2:BFO_0000066 rdf:resource="http://neurolex.org/wiki/Category:Medulla_oblongata"/>
    <j.2:BFO_0000066 rdf:resource="http://neurolex.org/wiki/Category:Caudate_nucleus"/>
    <j.2:BFO_0000066 rdf:resource="http://neurolex.org/wiki/Category:Cerebellum"/>
    <j.2:BFO_0000066 rdf:resource="http://neurolex.org/wiki/Category:Subthalamus"/>
    <j.2:BFO_0000066 rdf:resource="http://neurolex.org/wiki/Category:Hypothalamus"/>
    <j.2:BFO_0000066 rdf:resource="http://neurolex.org/wiki/Category:Globus_pallidus"/>
    <j.2:BFO_0000066 rdf:resource="http://neurolex.org/wiki/Category:Temporal_lobe"/>
  </rdf:Description>
  <rdf:Description rdf:about="http://bio2rdf.org/pubmed:1631061">
    <rdfs:label rdf:datatype="http://www.w3.org/2001/XMLSchema#string">1631061</rdfs:label>
    <rdf:type rdf:resource="http://bio2rdf.org/pubmed_vocabulary:PubMedRecord"/>
  </rdf:Description>
  <rdf:Description rdf:about="http://scai.fraunhofer.de/Interaction/FASLG (pp) GRB2">
    <j.2:BFO_0000066 rdf:resource="http://neurolex.org/wiki/Category:Prefrontal_cortex"/>
    <j.2:BFO_0000066 rdf:resource="http://neurolex.org/wiki/Category:Medulla_oblongata"/>
    <j.5:database rdf:resource="http://example.org/databases:COCIT-HPRD"/>
    <j.2:BFO_0000066 rdf:resource="http://neurolex.org/wiki/Category:Cingulate_cortex"/>
    <rdf:type rdf:resource="http://purl.uniprot.org/core/Interaction"/>
    <j.2:BFO_0000066 rdf:resource="http://neurolex.org/wiki/Category:Caudate_nucleus"/>
    <j.2:BFO_0000066 rdf:resource="http://neurolex.org/wiki/Category:Amygdala"/>
    <j.4:article rdf:resource="http://bio2rdf.org/pubmed:12220636"/>
    <j.5:database rdf:resource="http://example.org/databases:BIND"/>
    <j.2:BFO_0000066 rdf:resource="http://neurolex.org/wiki/Category:Temporal_lobe"/>
    <j.5:database rdf:resource="http://example.org/databases:BIOGRID"/>
    <j.5:database rdf:resource="http://example.org/databases:HOMOMINT"/>
    <j.4:article rdf:resource="http://bio2rdf.org/pubmed:11741599"/>
    <j.2:BFO_0000066 rdf:resource="http://neurolex.org/wiki/Category:Occipital_lobe"/>
    <j.5:database rdf:resource="http://example.org/databases:UNILEVER"/>
    <j.4:article rdf:resource="http://bio2rdf.org/pubmed:12023017"/>
    <j.0:evidence rdf:resource="http://example.org/d_evidence:in_vitro"/>
    <j.2:BFO_0000066 rdf:resource="http://neurolex.org/wiki/Category:Subthalamus"/>
    <j.2:BFO_0000066 rdf:resource="http://neurolex.org/wiki/Category:Globus_pallidus"/>
    <j.2:BFO_0000066 rdf:resource="http://neurolex.org/wiki/Category:Thalamus"/>
    <j.2:BFO_0000066 rdf:resource="http://neurolex.org/wiki/Category:Hypothalamus"/>
    <j.5:database rdf:resource="http://example.org/databases:OPHID"/>
    <j.5:participant rdf:resource="http://purl.uniprot.org/uniprot/P62993"/>
    <j.2:BFO_0000066 rdf:resource="http://neurolex.org/wiki/Category:Cerebellum"/>
    <j.5:participant rdf:resource="http://purl.uniprot.org/uniprot/P48023"/>
    <j.2:BFO_0000066 rdf:resource="http://neurolex.org/wiki/Category:Pons"/>
    <j.2:BFO_0000066 rdf:resource="http://neurolex.org/wiki/Category:Parietal_lobe"/>
    <j.0:evidence rdf:resource="http://example.org/d_evidence:in_vivo"/>
    <j.5:database rdf:resource="http://example.org/databases:HPRD"/>
    <j.2:BFO_0000066 rdf:resource="http://neurolex.org/wiki/Category:Brain"/>
  </rdf:Description>
  <rdf:Description rdf:about="http://bio2rdf.org/pubmed:12832492">
    <rdfs:label rdf:datatype="http://www.w3.org/2001/XMLSchema#string">12832492</rdfs:label>
    <rdf:type rdf:resource="http://bio2rdf.org/pubmed_vocabulary:PubMedRecord"/>
  </rdf:Description>
  <rdf:Description rdf:about="http://bio2rdf.org/pubmed:10679027">
    <rdfs:label rdf:datatype="http://www.w3.org/2001/XMLSchema#string">10679027</rdfs:label>
    <rdf:type rdf:resource="http://bio2rdf.org/pubmed_vocabulary:PubMedRecord"/>
  </rdf:Description>
  <rdf:Description rdf:about="http://scai.fraunhofer.de/Interaction/CLU (pp) APP">
    <j.2:BFO_0000066 rdf:resource="http://neurolex.org/wiki/Category:Medulla_oblongata"/>
    <j.2:BFO_0000066 rdf:resource="http://neurolex.org/wiki/Category:Prefrontal_cortex"/>
    <j.2:BFO_0000066 rdf:resource="http://neurolex.org/wiki/Category:Cerebellum"/>
    <j.2:BFO_0000066 rdf:resource="http://neurolex.org/wiki/Category:Hypothalamus"/>
    <j.2:BFO_0000066 rdf:resource="http://neurolex.org/wiki/Category:Pons"/>
    <j.4:article rdf:resource="http://bio2rdf.org/pubmed:9228033"/>
    <j.0:evidence rdf:resource="http://example.org/d_evidence:in_vivo"/>
    <j.5:participant rdf:resource="http://purl.uniprot.org/uniprot/P05067"/>
    <j.2:BFO_0000066 rdf:resource="http://neurolex.org/wiki/Category:Occipital_lobe"/>
    <j.2:BFO_0000066 rdf:resource="http://neurolex.org/wiki/Category:Brain"/>
    <j.5:database rdf:resource="http://example.org/databases:HPRD"/>
    <j.4:article rdf:resource="http://bio2rdf.org/pubmed:8752142"/>
    <j.2:BFO_0000066 rdf:resource="http://neurolex.org/wiki/Category:Cingulate_cortex"/>
    <j.2:BFO_0000066 rdf:resource="http://neurolex.org/wiki/Category:Amygdala"/>
    <j.2:BFO_0000066 rdf:resource="http://neurolex.org/wiki/Category:Thalamus"/>
    <rdf:type rdf:resource="http://purl.uniprot.org/core/Interaction"/>
    <j.2:BFO_0000066 rdf:resource="http://neurolex.org/wiki/Category:Globus_pallidus"/>
    <j.2:BFO_0000066 rdf:resource="http://neurolex.org/wiki/Category:Parietal_lobe"/>
    <j.5:participant rdf:resource="http://purl.uniprot.org/uniprot/P10909"/>
    <j.5:database rdf:resource="http://example.org/databases:UNILEVER"/>
    <j.0:evidence rdf:resource="http://example.org/d_evidence:in_vitro"/>
    <j.5:database rdf:resource="http://example.org/databases:INTNET"/>
    <j.2:BFO_0000066 rdf:resource="http://neurolex.org/wiki/Category:Subthalamus"/>
    <j.2:BFO_0000066 rdf:resource="http://neurolex.org/wiki/Category:Caudate_nucleus"/>
    <j.2:BFO_0000066 rdf:resource="http://neurolex.org/wiki/Category:Temporal_lobe"/>
  </rdf:Description>
  <rdf:Description rdf:about="http://example.org/d_evidence:reaction">
    <rdfs:label rdf:datatype="http://www.w3.org/2001/XMLSchema#string">reaction</rdfs:label>
    <rdf:type rdf:resource="http://www.biopax.org/release/biopax-level3.owl#Evidence"/>
  </rdf:Description>
  <rdf:Description rdf:about="http://bio2rdf.org/pubmed:10698973">
    <rdfs:label rdf:datatype="http://www.w3.org/2001/XMLSchema#string">10698973</rdfs:label>
    <rdf:type rdf:resource="http://bio2rdf.org/pubmed_vocabulary:PubMedRecord"/>
  </rdf:Description>
  <rdf:Description rdf:about="http://scai.fraunhofer.de/Interaction/CREBBP (pp) SRC">
    <j.2:BFO_0000066 rdf:resource="http://neurolex.org/wiki/Category:Prefrontal_cortex"/>
    <j.4:article rdf:resource="http://bio2rdf.org/pubmed:"/>
    <j.0:evidence rdf:resource="http://example.org/d_evidence:literature_annotated_complex:camk2-delta-mash1_promoter-coactivator_complex(mi:0402-_chromatin_immunoprecipitation_assays)"/>
    <j.5:database rdf:resource="http://example.org/databases:CORUM"/>
    <j.5:participant rdf:resource="http://purl.uniprot.org/uniprot/P12931"/>
    <j.5:participant rdf:resource="http://purl.uniprot.org/uniprot/Q92793"/>
    <rdf:type rdf:resource="http://purl.uniprot.org/core/Interaction"/>
  </rdf:Description>
  <rdf:Description rdf:about="http://bio2rdf.org/pubmed:11040187">
    <rdfs:label rdf:datatype="http://www.w3.org/2001/XMLSchema#string">11040187</rdfs:label>
    <rdf:type rdf:resource="http://bio2rdf.org/pubmed_vocabulary:PubMedRecord"/>
  </rdf:Description>
  <rdf:Description rdf:about="http://scai.fraunhofer.de/Interaction/PRKACA (pp) FOS">
    <j.2:BFO_0000066 rdf:resource="http://neurolex.org/wiki/Category:Hypothalamus"/>
    <j.5:database rdf:resource="http://example.org/databases:UNILEVER"/>
    <j.2:BFO_0000066 rdf:resource="http://neurolex.org/wiki/Category:Temporal_lobe"/>
    <j.2:BFO_0000066 rdf:resource="http://neurolex.org/wiki/Category:Cerebellum"/>
    <rdf:type rdf:resource="http://purl.uniprot.org/core/Interaction"/>
    <j.2:BFO_0000066 rdf:resource="http://neurolex.org/wiki/Category:Amygdala"/>
    <j.4:article rdf:resource="http://bio2rdf.org/pubmed:1545828"/>
    <j.5:participant rdf:resource="http://purl.uniprot.org/uniprot/P17612"/>
    <j.2:BFO_0000066 rdf:resource="http://neurolex.org/wiki/Category:Caudate_nucleus"/>
    <j.2:BFO_0000066 rdf:resource="http://neurolex.org/wiki/Category:Occipital_lobe"/>
    <j.2:BFO_0000066 rdf:resource="http://neurolex.org/wiki/Category:Parietal_lobe"/>
    <j.2:BFO_0000066 rdf:resource="http://neurolex.org/wiki/Category:Thalamus"/>
    <j.2:BFO_0000066 rdf:resource="http://neurolex.org/wiki/Category:Brain"/>
    <j.0:evidence rdf:resource="http://example.org/d_evidence:in_vitro"/>
    <j.5:participant rdf:resource="http://purl.uniprot.org/uniprot/P01100"/>
    <j.5:database rdf:resource="http://example.org/databases:HPRD"/>
    <j.2:BFO_0000066 rdf:resource="http://neurolex.org/wiki/Category:Pons"/>
    <j.2:BFO_0000066 rdf:resource="http://neurolex.org/wiki/Category:Medulla_oblongata"/>
    <j.4:article rdf:resource="http://bio2rdf.org/pubmed:8248197"/>
  </rdf:Description>
  <rdf:Description rdf:about="http://example.org/d_evidence:immunoprecipitation">
    <rdfs:label rdf:datatype="http://www.w3.org/2001/XMLSchema#string">immunoprecipitation</rdfs:label>
    <rdf:type rdf:resource="http://www.biopax.org/release/biopax-level3.owl#Evidence"/>
  </rdf:Description>
  <rdf:Description rdf:about="http://bio2rdf.org/pubmed:12932824">
    <rdfs:label rdf:datatype="http://www.w3.org/2001/XMLSchema#string">12932824</rdfs:label>
    <rdf:type rdf:resource="http://bio2rdf.org/pubmed_vocabulary:PubMedRecord"/>
  </rdf:Description>
  <rdf:Description rdf:about="http://bio2rdf.org/pubmed:9446569">
    <rdfs:label rdf:datatype="http://www.w3.org/2001/XMLSchema#string">9446569</rdfs:label>
    <rdf:type rdf:resource="http://bio2rdf.org/pubmed_vocabulary:PubMedRecord"/>
  </rdf:Description>
  <rdf:Description rdf:about="http://bio2rdf.org/pubmed:10490649">
    <rdfs:label rdf:datatype="http://www.w3.org/2001/XMLSchema#string">10490649</rdfs:label>
    <rdf:type rdf:resource="http://bio2rdf.org/pubmed_vocabulary:PubMedRecord"/>
  </rdf:Description>
  <rdf:Description rdf:about="http://purl.uniprot.org/uniprot/Q8WTV0">
    <j.5:encodedBy rdf:resource="http://bio2rdf.org/geneid:949"/>
    <rdfs:label rdf:datatype="http://www.w3.org/2001/XMLSchema#string">Q8WTV0</rdfs:label>
    <rdf:type rdf:resource="http://purl.uniprot.org/core/Protein"/>
  </rdf:Description>
  <rdf:Description rdf:about="http://bio2rdf.org/pubmed:10026153">
    <rdfs:label rdf:datatype="http://www.w3.org/2001/XMLSchema#string">10026153</rdfs:label>
    <rdf:type rdf:resource="http://bio2rdf.org/pubmed_vocabulary:PubMedRecord"/>
  </rdf:Description>
  <rdf:Description rdf:about="http://bio2rdf.org/pubmed:10366599">
    <rdfs:label rdf:datatype="http://www.w3.org/2001/XMLSchema#string">10366599</rdfs:label>
    <rdf:type rdf:resource="http://bio2rdf.org/pubmed_vocabulary:PubMedRecord"/>
  </rdf:Description>
  <rdf:Description rdf:about="http://bio2rdf.org/pubmed:9194564">
    <rdfs:label rdf:datatype="http://www.w3.org/2001/XMLSchema#string">9194564</rdfs:label>
    <rdf:type rdf:resource="http://bio2rdf.org/pubmed_vocabulary:PubMedRecord"/>
  </rdf:Description>
  <rdf:Description rdf:about="http://bio2rdf.org/pubmed:11038781">
    <rdfs:label rdf:datatype="http://www.w3.org/2001/XMLSchema#string">11038781</rdfs:label>
    <rdf:type rdf:resource="http://bio2rdf.org/pubmed_vocabulary:PubMedRecord"/>
  </rdf:Description>
  <rdf:Description rdf:about="http://bio2rdf.org/pubmed:9397993">
    <rdfs:label rdf:datatype="http://www.w3.org/2001/XMLSchema#string">9397993</rdfs:label>
    <rdf:type rdf:resource="http://bio2rdf.org/pubmed_vocabulary:PubMedRecord"/>
  </rdf:Description>
  <rdf:Description rdf:about="http://bio2rdf.org/pubmed:11391854">
    <rdfs:label rdf:datatype="http://www.w3.org/2001/XMLSchema#string">11391854</rdfs:label>
    <rdf:type rdf:resource="http://bio2rdf.org/pubmed_vocabulary:PubMedRecord"/>
  </rdf:Description>
  <rdf:Description rdf:about="http://bio2rdf.org/pubmed:11559818">
    <rdfs:label rdf:datatype="http://www.w3.org/2001/XMLSchema#string">11559818</rdfs:label>
    <rdf:type rdf:resource="http://bio2rdf.org/pubmed_vocabulary:PubMedRecord"/>
  </rdf:Description>
  <rdf:Description rdf:about="http://bio2rdf.org/pubmed:12788955">
    <rdfs:label rdf:datatype="http://www.w3.org/2001/XMLSchema#string">12788955</rdfs:label>
    <rdf:type rdf:resource="http://bio2rdf.org/pubmed_vocabulary:PubMedRecord"/>
  </rdf:Description>
  <rdf:Description rdf:about="http://bio2rdf.org/pubmed:9840183">
    <rdfs:label rdf:datatype="http://www.w3.org/2001/XMLSchema#string">9840183</rdfs:label>
    <rdf:type rdf:resource="http://bio2rdf.org/pubmed_vocabulary:PubMedRecord"/>
  </rdf:Description>
  <rdf:Description rdf:about="http://example.org/d_evidence:literature_annotated_complex:p2x7_receptor_signalling_complex(mi:0019-_coimmunoprecipitation)">
    <rdfs:label rdf:datatype="http://www.w3.org/2001/XMLSchema#string">literature_annotated_complex:p2x7_receptor_signalling_complex(mi:0019-_coimmunoprecipitation)</rdfs:label>
    <rdf:type rdf:resource="http://www.biopax.org/release/biopax-level3.owl#Evidence"/>
  </rdf:Description>
  <rdf:Description rdf:about="http://example.org/d_evidence:literature_annotated_complex:er-alpha-p53-hdm2_complex(mi:0096-_pull_down)">
    <rdfs:label rdf:datatype="http://www.w3.org/2001/XMLSchema#string">literature_annotated_complex:er-alpha-p53-hdm2_complex(mi:0096-_pull_down)</rdfs:label>
    <rdf:type rdf:resource="http://www.biopax.org/release/biopax-level3.owl#Evidence"/>
  </rdf:Description>
  <rdf:Description rdf:about="http://scai.fraunhofer.de/Interaction/BAG1 (pp) AR">
    <j.2:BFO_0000066 rdf:resource="http://neurolex.org/wiki/Category:Cingulate_cortex"/>
    <j.5:database rdf:resource="http://example.org/databases:BIOGRID"/>
    <j.2:BFO_0000066 rdf:resource="http://neurolex.org/wiki/Category:Brain"/>
    <j.5:database rdf:resource="http://example.org/databases:OPHID"/>
    <j.2:BFO_0000066 rdf:resource="http://neurolex.org/wiki/Category:Parietal_lobe"/>
    <j.2:BFO_0000066 rdf:resource="http://neurolex.org/wiki/Category:Globus_pallidus"/>
    <j.4:article rdf:resource="http://bio2rdf.org/pubmed:9565586"/>
    <j.5:database rdf:resource="http://example.org/databases:BIOVERSE"/>
    <j.0:evidence rdf:resource="http://example.org/d_evidence:literature"/>
    <j.0:evidence rdf:resource="http://example.org/d_evidence:immunoprecipitation"/>
    <j.2:BFO_0000066 rdf:resource="http://neurolex.org/wiki/Category:Prefrontal_cortex"/>
    <j.0:evidence rdf:resource="http://example.org/d_evidence:in_vitro"/>
    <j.5:database rdf:resource="http://example.org/databases:DIP"/>
    <j.2:BFO_0000066 rdf:resource="http://neurolex.org/wiki/Category:Temporal_lobe"/>
    <j.2:BFO_0000066 rdf:resource="http://neurolex.org/wiki/Category:Hypothalamus"/>
    <j.5:database rdf:resource="http://example.org/databases:COCIT-HPRD"/>
    <j.0:evidence rdf:resource="http://example.org/d_evidence:in_vivo"/>
    <j.2:BFO_0000066 rdf:resource="http://neurolex.org/wiki/Category:Thalamus"/>
    <j.2:BFO_0000066 rdf:resource="http://neurolex.org/wiki/Category:Pons"/>
    <j.2:BFO_0000066 rdf:resource="http://neurolex.org/wiki/Category:Amygdala"/>
    <j.5:participant rdf:resource="http://purl.uniprot.org/uniprot/P10275"/>
    <rdf:type rdf:resource="http://purl.uniprot.org/core/Interaction"/>
    <j.2:BFO_0000066 rdf:resource="http://neurolex.org/wiki/Category:Cerebellum"/>
    <j.5:database rdf:resource="http://example.org/databases:HPRD"/>
    <j.5:database rdf:resource="http://example.org/databases:UNILEVER"/>
    <j.4:article rdf:resource="http://bio2rdf.org/pubmed:11278763"/>
    <j.2:BFO_0000066 rdf:resource="http://neurolex.org/wiki/Category:Medulla_oblongata"/>
    <j.5:participant rdf:resource="http://purl.uniprot.org/uniprot/Q99933"/>
    <j.2:BFO_0000066 rdf:resource="http://neurolex.org/wiki/Category:Subthalamus"/>
  </rdf:Description>
  <rdf:Description rdf:about="http://scai.fraunhofer.de/Interaction/FHL2 (pp) CREB1">
    <j.2:BFO_0000066 rdf:resource="http://neurolex.org/wiki/Category:Parietal_lobe"/>
    <j.2:BFO_0000066 rdf:resource="http://neurolex.org/wiki/Category:Occipital_lobe"/>
    <j.2:BFO_0000066 rdf:resource="http://neurolex.org/wiki/Category:Brain"/>
    <j.5:participant rdf:resource="http://purl.uniprot.org/uniprot/P16220"/>
    <j.2:BFO_0000066 rdf:resource="http://neurolex.org/wiki/Category:Amygdala"/>
    <j.2:BFO_0000066 rdf:resource="http://neurolex.org/wiki/Category:Globus_pallidus"/>
    <j.5:database rdf:resource="http://example.org/databases:CORUM"/>
    <j.5:participant rdf:resource="http://purl.uniprot.org/uniprot/Q14192"/>
    <j.2:BFO_0000066 rdf:resource="http://neurolex.org/wiki/Category:Prefrontal_cortex"/>
    <j.0:evidence rdf:resource="http://example.org/d_evidence:literature_annotated_complex:fhl2-creb_complex(mi:0007-_anti_tag_coimmunoprecipitation)"/>
    <j.2:BFO_0000066 rdf:resource="http://neurolex.org/wiki/Category:Pons"/>
    <rdf:type rdf:resource="http://purl.uniprot.org/core/Interaction"/>
    <j.2:BFO_0000066 rdf:resource="http://neurolex.org/wiki/Category:Medulla_oblongata"/>
    <j.2:BFO_0000066 rdf:resource="http://neurolex.org/wiki/Category:Subthalamus"/>
    <j.4:article rdf:resource="http://bio2rdf.org/pubmed:"/>
    <j.2:BFO_0000066 rdf:resource="http://neurolex.org/wiki/Category:Temporal_lobe"/>
    <j.2:BFO_0000066 rdf:resource="http://neurolex.org/wiki/Category:Cingulate_cortex"/>
  </rdf:Description>
  <rdf:Description rdf:about="http://purl.uniprot.org/uniprot/P08138">
    <j.5:encodedBy rdf:resource="http://bio2rdf.org/geneid:4804"/>
    <rdfs:label rdf:datatype="http://www.w3.org/2001/XMLSchema#string">P08138</rdfs:label>
    <rdf:type rdf:resource="http://purl.uniprot.org/core/Protein"/>
  </rdf:Description>
  <rdf:Description rdf:about="http://scai.fraunhofer.de/Interaction/MAPK1 (pp) AR">
    <j.2:BFO_0000066 rdf:resource="http://neurolex.org/wiki/Category:Temporal_lobe"/>
    <j.5:participant rdf:resource="http://purl.uniprot.org/uniprot/P10275"/>
    <j.2:BFO_0000066 rdf:resource="http://neurolex.org/wiki/Category:Subthalamus"/>
    <j.2:BFO_0000066 rdf:resource="http://neurolex.org/wiki/Category:Cerebellum"/>
    <j.5:database rdf:resource="http://example.org/databases:UNILEVER"/>
    <j.5:participant rdf:resource="http://purl.uniprot.org/uniprot/P28482"/>
    <j.0:evidence rdf:resource="http://example.org/d_evidence:in_vivo"/>
    <j.2:BFO_0000066 rdf:resource="http://neurolex.org/wiki/Category:Medulla_oblongata"/>
    <j.2:BFO_0000066 rdf:resource="http://neurolex.org/wiki/Category:Hypothalamus"/>
    <j.5:database rdf:resource="http://example.org/databases:HPRD"/>
    <j.0:evidence rdf:resource="http://example.org/d_evidence:in_vitro"/>
    <j.2:BFO_0000066 rdf:resource="http://neurolex.org/wiki/Category:Brain"/>
    <j.5:database rdf:resource="http://example.org/databases:BIOVERSE"/>
    <j.2:BFO_0000066 rdf:resource="http://neurolex.org/wiki/Category:Thalamus"/>
    <j.2:BFO_0000066 rdf:resource="http://neurolex.org/wiki/Category:Pons"/>
    <j.2:BFO_0000066 rdf:resource="http://neurolex.org/wiki/Category:Amygdala"/>
    <j.2:BFO_0000066 rdf:resource="http://neurolex.org/wiki/Category:Prefrontal_cortex"/>
    <rdf:type rdf:resource="http://purl.uniprot.org/core/Interaction"/>
    <j.2:BFO_0000066 rdf:resource="http://neurolex.org/wiki/Category:Parietal_lobe"/>
    <j.2:BFO_0000066 rdf:resource="http://neurolex.org/wiki/Category:Globus_pallidus"/>
    <j.2:BFO_0000066 rdf:resource="http://neurolex.org/wiki/Category:Cingulate_cortex"/>
    <j.4:article rdf:resource="http://bio2rdf.org/pubmed:9725910"/>
  </rdf:Description>
  <rdf:Description rdf:about="http://bio2rdf.org/pubmed:11278505">
    <rdfs:label rdf:datatype="http://www.w3.org/2001/XMLSchema#string">11278505</rdfs:label>
    <rdf:type rdf:resource="http://bio2rdf.org/pubmed_vocabulary:PubMedRecord"/>
  </rdf:Description>
  <rdf:Description rdf:about="http://bio2rdf.org/pubmed:8940173">
    <rdfs:label rdf:datatype="http://www.w3.org/2001/XMLSchema#string">8940173</rdfs:label>
    <rdf:type rdf:resource="http://bio2rdf.org/pubmed_vocabulary:PubMedRecord"/>
  </rdf:Description>
  <rdf:Description rdf:about="http://bio2rdf.org/pubmed:10608350">
    <rdfs:label rdf:datatype="http://www.w3.org/2001/XMLSchema#string">10608350</rdfs:label>
    <rdf:type rdf:resource="http://bio2rdf.org/pubmed_vocabulary:PubMedRecord"/>
  </rdf:Description>
  <rdf:Description rdf:about="http://bio2rdf.org/pubmed:7815475">
    <rdfs:label rdf:datatype="http://www.w3.org/2001/XMLSchema#string">7815475</rdfs:label>
    <rdf:type rdf:resource="http://bio2rdf.org/pubmed_vocabulary:PubMedRecord"/>
  </rdf:Description>
  <rdf:Description rdf:about="http://scai.fraunhofer.de/Interaction/TP53 (pp) S100B">
    <j.2:BFO_0000066 rdf:resource="http://neurolex.org/wiki/Category:Medulla_oblongata"/>
    <j.5:database rdf:resource="http://example.org/databases:OPHID"/>
    <j.2:BFO_0000066 rdf:resource="http://neurolex.org/wiki/Category:Globus_pallidus"/>
    <j.2:BFO_0000066 rdf:resource="http://neurolex.org/wiki/Category:Cerebellum"/>
    <j.5:database rdf:resource="http://example.org/databases:CCSB-curated"/>
    <j.2:BFO_0000066 rdf:resource="http://neurolex.org/wiki/Category:Temporal_lobe"/>
    <j.2:BFO_0000066 rdf:resource="http://neurolex.org/wiki/Category:Thalamus"/>
    <j.2:BFO_0000066 rdf:resource="http://neurolex.org/wiki/Category:Prefrontal_cortex"/>
    <j.5:participant rdf:resource="http://purl.uniprot.org/uniprot/P04271"/>
    <j.0:evidence rdf:resource="http://example.org/d_evidence:share_go_function"/>
    <j.4:article rdf:resource="http://bio2rdf.org/pubmed:10876243"/>
    <j.0:evidence rdf:resource="http://example.org/d_evidence:affinitycapture_ms"/>
    <j.5:database rdf:resource="http://example.org/databases:BIOGRID"/>
    <rdf:type rdf:resource="http://purl.uniprot.org/core/Interaction"/>
    <j.5:database rdf:resource="http://example.org/databases:HPRD"/>
    <j.2:BFO_0000066 rdf:resource="http://neurolex.org/wiki/Category:Caudate_nucleus"/>
    <j.4:article rdf:resource="http://bio2rdf.org/pubmed:16189514"/>
    <j.0:evidence rdf:resource="http://example.org/d_evidence:in_vitro"/>
    <j.2:BFO_0000066 rdf:resource="http://neurolex.org/wiki/Category:Hypothalamus"/>
    <j.5:participant rdf:resource="http://purl.uniprot.org/uniprot/P04637"/>
    <j.5:database rdf:resource="http://example.org/databases:UNILEVER"/>
    <j.4:article rdf:resource="http://bio2rdf.org/pubmed:11527429"/>
    <j.0:evidence rdf:resource="http://example.org/d_evidence:literature"/>
  </rdf:Description>
  <rdf:Description rdf:about="http://purl.uniprot.org/uniprot/Q16539">
    <j.5:encodedBy rdf:resource="http://bio2rdf.org/geneid:1432"/>
    <rdfs:label rdf:datatype="http://www.w3.org/2001/XMLSchema#string">Q16539</rdfs:label>
    <rdf:type rdf:resource="http://purl.uniprot.org/core/Protein"/>
  </rdf:Description>
  <rdf:Description rdf:about="http://bio2rdf.org/pubmed:9528769">
    <rdfs:label rdf:datatype="http://www.w3.org/2001/XMLSchema#string">9528769</rdfs:label>
    <rdf:type rdf:resource="http://bio2rdf.org/pubmed_vocabulary:PubMedRecord"/>
  </rdf:Description>
  <rdf:Description rdf:about="http://purl.uniprot.org/uniprot/P25942">
    <j.5:encodedBy rdf:resource="http://bio2rdf.org/geneid:958"/>
    <rdfs:label rdf:datatype="http://www.w3.org/2001/XMLSchema#string">P25942</rdfs:label>
    <rdf:type rdf:resource="http://purl.uniprot.org/core/Protein"/>
  </rdf:Description>
  <rdf:Description rdf:about="http://bio2rdf.org/pubmed:10773880">
    <rdfs:label rdf:datatype="http://www.w3.org/2001/XMLSchema#string">10773880</rdfs:label>
    <rdf:type rdf:resource="http://bio2rdf.org/pubmed_vocabulary:PubMedRecord"/>
  </rdf:Description>
  <rdf:Description rdf:about="http://example.org/d_evidence:experimental">
    <rdfs:label rdf:datatype="http://www.w3.org/2001/XMLSchema#string">experimental</rdfs:label>
    <rdf:type rdf:resource="http://www.biopax.org/release/biopax-level3.owl#Evidence"/>
  </rdf:Description>
  <rdf:Description rdf:about="http://bio2rdf.org/pubmed:9115213">
    <rdfs:label rdf:datatype="http://www.w3.org/2001/XMLSchema#string">9115213</rdfs:label>
    <rdf:type rdf:resource="http://bio2rdf.org/pubmed_vocabulary:PubMedRecord"/>
  </rdf:Description>
  <rdf:Description rdf:about="http://scai.fraunhofer.de/Interaction/LRP8 (pp) RELN">
    <j.5:database rdf:resource="http://example.org/databases:COCIT-HPRD"/>
    <j.2:BFO_0000066 rdf:resource="http://neurolex.org/wiki/Category:Caudate_nucleus"/>
    <j.4:article rdf:resource="http://bio2rdf.org/pubmed:12670700"/>
    <j.0:evidence rdf:resource="http://example.org/d_evidence:in_vivo"/>
    <j.5:participant rdf:resource="http://purl.uniprot.org/uniprot/Q14114"/>
    <j.2:BFO_0000066 rdf:resource="http://neurolex.org/wiki/Category:Temporal_lobe"/>
    <j.5:participant rdf:resource="http://purl.uniprot.org/uniprot/P78509"/>
    <j.4:article rdf:resource="http://bio2rdf.org/pubmed:10571240"/>
    <j.2:BFO_0000066 rdf:resource="http://neurolex.org/wiki/Category:Hypothalamus"/>
    <j.2:BFO_0000066 rdf:resource="http://neurolex.org/wiki/Category:Brain"/>
    <j.2:BFO_0000066 rdf:resource="http://neurolex.org/wiki/Category:Medulla_oblongata"/>
    <j.4:article rdf:resource="http://bio2rdf.org/pubmed:12167620"/>
    <j.2:BFO_0000066 rdf:resource="http://neurolex.org/wiki/Category:Occipital_lobe"/>
    <j.5:database rdf:resource="http://example.org/databases:HPRD"/>
    <j.2:BFO_0000066 rdf:resource="http://neurolex.org/wiki/Category:Thalamus"/>
    <j.5:database rdf:resource="http://example.org/databases:BIOGRID"/>
    <j.2:BFO_0000066 rdf:resource="http://neurolex.org/wiki/Category:Amygdala"/>
    <j.2:BFO_0000066 rdf:resource="http://neurolex.org/wiki/Category:Parietal_lobe"/>
    <j.5:database rdf:resource="http://example.org/databases:UNILEVER"/>
    <j.2:BFO_0000066 rdf:resource="http://neurolex.org/wiki/Category:Cerebellum"/>
    <j.2:BFO_0000066 rdf:resource="http://neurolex.org/wiki/Category:Globus_pallidus"/>
    <j.2:BFO_0000066 rdf:resource="http://neurolex.org/wiki/Category:Prefrontal_cortex"/>
    <j.4:article rdf:resource="http://bio2rdf.org/pubmed:12899622"/>
    <j.2:BFO_0000066 rdf:resource="http://neurolex.org/wiki/Category:Subthalamus"/>
    <j.2:BFO_0000066 rdf:resource="http://neurolex.org/wiki/Category:Cingulate_cortex"/>
    <rdf:type rdf:resource="http://purl.uniprot.org/core/Interaction"/>
    <j.5:database rdf:resource="http://example.org/databases:OPHID"/>
    <j.2:BFO_0000066 rdf:resource="http://neurolex.org/wiki/Category:Pons"/>
  </rdf:Description>
  <rdf:Description rdf:about="http://bio2rdf.org/pubmed:9148935">
    <rdfs:label rdf:datatype="http://www.w3.org/2001/XMLSchema#string">9148935</rdfs:label>
    <rdf:type rdf:resource="http://bio2rdf.org/pubmed_vocabulary:PubMedRecord"/>
  </rdf:Description>
  <rdf:Description rdf:about="http://bio2rdf.org/pubmed:11420151">
    <rdfs:label rdf:datatype="http://www.w3.org/2001/XMLSchema#string">11420151</rdfs:label>
    <rdf:type rdf:resource="http://bio2rdf.org/pubmed_vocabulary:PubMedRecord"/>
  </rdf:Description>
  <rdf:Description rdf:about="http://bio2rdf.org/pubmed:10207051">
    <rdfs:label rdf:datatype="http://www.w3.org/2001/XMLSchema#string">10207051</rdfs:label>
    <rdf:type rdf:resource="http://bio2rdf.org/pubmed_vocabulary:PubMedRecord"/>
  </rdf:Description>
  <rdf:Description rdf:about="http://bio2rdf.org/pubmed:10634825">
    <rdfs:label rdf:datatype="http://www.w3.org/2001/XMLSchema#string">10634825</rdfs:label>
    <rdf:type rdf:resource="http://bio2rdf.org/pubmed_vocabulary:PubMedRecord"/>
  </rdf:Description>
  <rdf:Description rdf:about="http://scai.fraunhofer.de/Interaction/ESR1 (pp) SMAD2">
    <j.2:BFO_0000066 rdf:resource="http://neurolex.org/wiki/Category:Parietal_lobe"/>
    <j.5:database rdf:resource="http://example.org/databases:BIOGRID"/>
    <j.4:article rdf:resource="http://bio2rdf.org/pubmed:11555647"/>
    <j.2:BFO_0000066 rdf:resource="http://neurolex.org/wiki/Category:Temporal_lobe"/>
    <j.5:database rdf:resource="http://example.org/databases:HPRD"/>
    <j.2:BFO_0000066 rdf:resource="http://neurolex.org/wiki/Category:Occipital_lobe"/>
    <j.2:BFO_0000066 rdf:resource="http://neurolex.org/wiki/Category:Thalamus"/>
    <j.5:participant rdf:resource="http://purl.uniprot.org/uniprot/P03372"/>
    <j.2:BFO_0000066 rdf:resource="http://neurolex.org/wiki/Category:Globus_pallidus"/>
    <j.5:database rdf:resource="http://example.org/databases:UNILEVER"/>
    <j.2:BFO_0000066 rdf:resource="http://neurolex.org/wiki/Category:Pons"/>
    <j.2:BFO_0000066 rdf:resource="http://neurolex.org/wiki/Category:Subthalamus"/>
    <j.2:BFO_0000066 rdf:resource="http://neurolex.org/wiki/Category:Medulla_oblongata"/>
    <j.2:BFO_0000066 rdf:resource="http://neurolex.org/wiki/Category:Prefrontal_cortex"/>
    <j.2:BFO_0000066 rdf:resource="http://neurolex.org/wiki/Category:Hypothalamus"/>
    <j.2:BFO_0000066 rdf:resource="http://neurolex.org/wiki/Category:Cerebellum"/>
    <j.2:BFO_0000066 rdf:resource="http://neurolex.org/wiki/Category:Brain"/>
    <j.2:BFO_0000066 rdf:resource="http://neurolex.org/wiki/Category:Amygdala"/>
    <j.2:BFO_0000066 rdf:resource="http://neurolex.org/wiki/Category:Cingulate_cortex"/>
    <j.5:database rdf:resource="http://example.org/databases:OPHID"/>
    <j.5:participant rdf:resource="http://purl.uniprot.org/uniprot/Q15796"/>
    <j.0:evidence rdf:resource="http://example.org/d_evidence:in_vitro"/>
    <rdf:type rdf:resource="http://purl.uniprot.org/core/Interaction"/>
  </rdf:Description>
  <rdf:Description rdf:about="http://bio2rdf.org/geneid:8301">
    <j.1:has_symbol rdf:datatype="http://www.w3.org/2001/XMLSchema#string">PICALM</j.1:has_symbol>
    <rdfs:label rdf:datatype="http://www.w3.org/2001/XMLSchema#string">8301</rdfs:label>
    <rdf:type rdf:resource="http://bio2rdf.org/geneid_vocabulary:Gene"/>
  </rdf:Description>
  <rdf:Description rdf:about="http://bio2rdf.org/pubmed:7678552">
    <rdfs:label rdf:datatype="http://www.w3.org/2001/XMLSchema#string">7678552</rdfs:label>
    <rdf:type rdf:resource="http://bio2rdf.org/pubmed_vocabulary:PubMedRecord"/>
  </rdf:Description>
  <rdf:Description rdf:about="http://purl.uniprot.org/uniprot/P78352">
    <j.5:encodedBy rdf:resource="http://bio2rdf.org/geneid:1742"/>
    <rdfs:label rdf:datatype="http://www.w3.org/2001/XMLSchema#string">P78352</rdfs:label>
    <rdf:type rdf:resource="http://purl.uniprot.org/core/Protein"/>
  </rdf:Description>
  <rdf:Description rdf:about="http://purl.uniprot.org/uniprot/P05198">
    <j.5:encodedBy rdf:resource="http://bio2rdf.org/geneid:1965"/>
    <rdfs:label rdf:datatype="http://www.w3.org/2001/XMLSchema#string">P05198</rdfs:label>
    <rdf:type rdf:resource="http://purl.uniprot.org/core/Protein"/>
  </rdf:Description>
  <rdf:Description rdf:about="http://purl.uniprot.org/uniprot/Q9UQB3">
    <j.5:encodedBy rdf:resource="http://bio2rdf.org/geneid:1501"/>
    <rdfs:label rdf:datatype="http://www.w3.org/2001/XMLSchema#string">Q9UQB3</rdfs:label>
    <rdf:type rdf:resource="http://purl.uniprot.org/core/Protein"/>
  </rdf:Description>
  <rdf:Description rdf:about="http://bio2rdf.org/pubmed:10841080">
    <rdfs:label rdf:datatype="http://www.w3.org/2001/XMLSchema#string">10841080</rdfs:label>
    <rdf:type rdf:resource="http://bio2rdf.org/pubmed_vocabulary:PubMedRecord"/>
  </rdf:Description>
  <rdf:Description rdf:about="http://bio2rdf.org/pubmed:11522629">
    <rdfs:label rdf:datatype="http://www.w3.org/2001/XMLSchema#string">11522629</rdfs:label>
    <rdf:type rdf:resource="http://bio2rdf.org/pubmed_vocabulary:PubMedRecord"/>
  </rdf:Description>
  <rdf:Description rdf:about="http://bio2rdf.org/pubmed:10986280">
    <rdfs:label rdf:datatype="http://www.w3.org/2001/XMLSchema#string">10986280</rdfs:label>
    <rdf:type rdf:resource="http://bio2rdf.org/pubmed_vocabulary:PubMedRecord"/>
  </rdf:Description>
  <rdf:Description rdf:about="http://bio2rdf.org/pubmed:9651310">
    <rdfs:label rdf:datatype="http://www.w3.org/2001/XMLSchema#string">9651310</rdfs:label>
    <rdf:type rdf:resource="http://bio2rdf.org/pubmed_vocabulary:PubMedRecord"/>
  </rdf:Description>
  <rdf:Description rdf:about="http://bio2rdf.org/pubmed:15178331">
    <rdfs:label rdf:datatype="http://www.w3.org/2001/XMLSchema#string">15178331</rdfs:label>
    <rdf:type rdf:resource="http://bio2rdf.org/pubmed_vocabulary:PubMedRecord"/>
  </rdf:Description>
  <rdf:Description rdf:about="http://bio2rdf.org/pubmed:14600159">
    <rdfs:label rdf:datatype="http://www.w3.org/2001/XMLSchema#string">14600159</rdfs:label>
    <rdf:type rdf:resource="http://bio2rdf.org/pubmed_vocabulary:PubMedRecord"/>
  </rdf:Description>
  <rdf:Description rdf:about="http://scai.fraunhofer.de/Interaction/LMNA (pp) FOS">
    <j.2:BFO_0000066 rdf:resource="http://neurolex.org/wiki/Category:Thalamus"/>
    <j.2:BFO_0000066 rdf:resource="http://neurolex.org/wiki/Category:Medulla_oblongata"/>
    <rdf:type rdf:resource="http://purl.uniprot.org/core/Interaction"/>
    <j.4:article rdf:resource="http://bio2rdf.org/pubmed:16452503"/>
    <j.2:BFO_0000066 rdf:resource="http://neurolex.org/wiki/Category:Cerebellum"/>
    <j.2:BFO_0000066 rdf:resource="http://neurolex.org/wiki/Category:Pons"/>
    <j.2:BFO_0000066 rdf:resource="http://neurolex.org/wiki/Category:Hypothalamus"/>
    <j.0:evidence rdf:resource="http://example.org/d_evidence:two_hybrid"/>
    <j.2:BFO_0000066 rdf:resource="http://neurolex.org/wiki/Category:Occipital_lobe"/>
    <j.5:participant rdf:resource="http://purl.uniprot.org/uniprot/P01100"/>
    <j.2:BFO_0000066 rdf:resource="http://neurolex.org/wiki/Category:Caudate_nucleus"/>
    <j.5:database rdf:resource="http://example.org/databases:HPRD"/>
    <j.2:BFO_0000066 rdf:resource="http://neurolex.org/wiki/Category:Parietal_lobe"/>
    <j.0:evidence rdf:resource="http://example.org/d_evidence:in_vivo"/>
    <j.2:BFO_0000066 rdf:resource="http://neurolex.org/wiki/Category:Temporal_lobe"/>
    <j.2:BFO_0000066 rdf:resource="http://neurolex.org/wiki/Category:Amygdala"/>
    <j.5:participant rdf:resource="http://purl.uniprot.org/uniprot/P02545"/>
    <j.2:BFO_0000066 rdf:resource="http://neurolex.org/wiki/Category:Brain"/>
    <j.0:evidence rdf:resource="http://example.org/d_evidence:in_vitro"/>
  </rdf:Description>
  <rdf:Description rdf:about="http://scai.fraunhofer.de/Interaction/MAPK1 (pp) MAPK14">
    <j.4:article rdf:resource="http://bio2rdf.org/pubmed:12697810"/>
    <j.4:article rdf:resource="http://bio2rdf.org/pubmed:17255949"/>
    <j.2:BFO_0000066 rdf:resource="http://neurolex.org/wiki/Category:Cerebellum"/>
    <j.2:BFO_0000066 rdf:resource="http://neurolex.org/wiki/Category:Parietal_lobe"/>
    <j.2:BFO_0000066 rdf:resource="http://neurolex.org/wiki/Category:Subthalamus"/>
    <j.2:BFO_0000066 rdf:resource="http://neurolex.org/wiki/Category:Medulla_oblongata"/>
    <rdf:type rdf:resource="http://purl.uniprot.org/core/Interaction"/>
    <j.2:BFO_0000066 rdf:resource="http://neurolex.org/wiki/Category:Cingulate_cortex"/>
    <j.2:BFO_0000066 rdf:resource="http://neurolex.org/wiki/Category:Globus_pallidus"/>
    <j.2:BFO_0000066 rdf:resource="http://neurolex.org/wiki/Category:Caudate_nucleus"/>
    <j.2:BFO_0000066 rdf:resource="http://neurolex.org/wiki/Category:Brain"/>
    <j.2:BFO_0000066 rdf:resource="http://neurolex.org/wiki/Category:Prefrontal_cortex"/>
    <j.2:BFO_0000066 rdf:resource="http://neurolex.org/wiki/Category:Amygdala"/>
    <j.5:database rdf:resource="http://example.org/databases:UNILEVER"/>
    <j.5:database rdf:resource="http://example.org/databases:INTNET"/>
    <j.5:database rdf:resource="http://example.org/databases:HPRD"/>
    <j.5:database rdf:resource="http://example.org/databases:BIOGRID"/>
    <j.2:BFO_0000066 rdf:resource="http://neurolex.org/wiki/Category:Thalamus"/>
    <j.5:database rdf:resource="http://example.org/databases:ORTHO-noncore"/>
    <j.5:database rdf:resource="http://example.org/databases:OPHID"/>
    <j.2:BFO_0000066 rdf:resource="http://neurolex.org/wiki/Category:Pons"/>
    <j.2:BFO_0000066 rdf:resource="http://neurolex.org/wiki/Category:Occipital_lobe"/>
    <j.0:evidence rdf:resource="http://example.org/d_evidence:in_vivo"/>
    <j.2:BFO_0000066 rdf:resource="http://neurolex.org/wiki/Category:Hypothalamus"/>
    <j.5:participant rdf:resource="http://purl.uniprot.org/uniprot/Q16539"/>
    <j.5:database rdf:resource="http://example.org/databases:BIOVERSE"/>
    <j.5:participant rdf:resource="http://purl.uniprot.org/uniprot/P28482"/>
    <j.0:evidence rdf:resource="http://example.org/d_evidence:in_vitro"/>
    <j.2:BFO_0000066 rdf:resource="http://neurolex.org/wiki/Category:Temporal_lobe"/>
  </rdf:Description>
  <rdf:Description rdf:about="http://scai.fraunhofer.de/Interaction/ABL1 (pp) APBB1">
    <j.2:BFO_0000066 rdf:resource="http://neurolex.org/wiki/Category:Temporal_lobe"/>
    <j.2:BFO_0000066 rdf:resource="http://neurolex.org/wiki/Category:Cingulate_cortex"/>
    <j.2:BFO_0000066 rdf:resource="http://neurolex.org/wiki/Category:Occipital_lobe"/>
    <j.2:BFO_0000066 rdf:resource="http://neurolex.org/wiki/Category:Medulla_oblongata"/>
    <j.5:participant rdf:resource="http://purl.uniprot.org/uniprot/P00519"/>
    <j.5:database rdf:resource="http://example.org/databases:HPRD"/>
    <j.2:BFO_0000066 rdf:resource="http://neurolex.org/wiki/Category:Subthalamus"/>
    <j.2:BFO_0000066 rdf:resource="http://neurolex.org/wiki/Category:Cerebellum"/>
    <j.2:BFO_0000066 rdf:resource="http://neurolex.org/wiki/Category:Globus_pallidus"/>
    <j.5:participant rdf:resource="http://purl.uniprot.org/uniprot/O00213"/>
    <j.0:evidence rdf:resource="http://example.org/d_evidence:in_vivo"/>
    <j.4:article rdf:resource="http://bio2rdf.org/pubmed:11279131"/>
    <j.2:BFO_0000066 rdf:resource="http://neurolex.org/wiki/Category:Caudate_nucleus"/>
    <j.2:BFO_0000066 rdf:resource="http://neurolex.org/wiki/Category:Hypothalamus"/>
    <j.2:BFO_0000066 rdf:resource="http://neurolex.org/wiki/Category:Thalamus"/>
    <j.2:BFO_0000066 rdf:resource="http://neurolex.org/wiki/Category:Parietal_lobe"/>
    <j.2:BFO_0000066 rdf:resource="http://neurolex.org/wiki/Category:Prefrontal_cortex"/>
    <j.0:evidence rdf:resource="http://example.org/d_evidence:in_vitro"/>
    <j.5:database rdf:resource="http://example.org/databases:UNILEVER"/>
    <j.2:BFO_0000066 rdf:resource="http://neurolex.org/wiki/Category:Amygdala"/>
    <j.2:BFO_0000066 rdf:resource="http://neurolex.org/wiki/Category:Pons"/>
    <rdf:type rdf:resource="http://purl.uniprot.org/core/Interaction"/>
    <j.2:BFO_0000066 rdf:resource="http://neurolex.org/wiki/Category:Brain"/>
  </rdf:Description>
  <rdf:Description rdf:about="http://scai.fraunhofer.de/Interaction/DLG1 (pp) CTNNB1">
    <j.5:participant rdf:resource="http://purl.uniprot.org/uniprot/Q12959"/>
    <j.5:database rdf:resource="http://example.org/databases:COCIT-HPRD"/>
    <j.2:BFO_0000066 rdf:resource="http://neurolex.org/wiki/Category:Cerebellum"/>
    <j.2:BFO_0000066 rdf:resource="http://neurolex.org/wiki/Category:Pons"/>
    <j.2:BFO_0000066 rdf:resource="http://neurolex.org/wiki/Category:Subthalamus"/>
    <j.4:article rdf:resource="http://bio2rdf.org/pubmed:9512503"/>
    <j.5:database rdf:resource="http://example.org/databases:INTNET"/>
    <j.2:BFO_0000066 rdf:resource="http://neurolex.org/wiki/Category:Hypothalamus"/>
    <j.2:BFO_0000066 rdf:resource="http://neurolex.org/wiki/Category:Amygdala"/>
    <j.2:BFO_0000066 rdf:resource="http://neurolex.org/wiki/Category:Thalamus"/>
    <j.0:evidence rdf:resource="http://example.org/d_evidence:in_vitro"/>
    <j.5:participant rdf:resource="http://purl.uniprot.org/uniprot/P35222"/>
    <j.2:BFO_0000066 rdf:resource="http://neurolex.org/wiki/Category:Cingulate_cortex"/>
    <j.2:BFO_0000066 rdf:resource="http://neurolex.org/wiki/Category:Temporal_lobe"/>
    <j.2:BFO_0000066 rdf:resource="http://neurolex.org/wiki/Category:Occipital_lobe"/>
    <j.5:database rdf:resource="http://example.org/databases:OPHID"/>
    <j.2:BFO_0000066 rdf:resource="http://neurolex.org/wiki/Category:Medulla_oblongata"/>
    <j.2:BFO_0000066 rdf:resource="http://neurolex.org/wiki/Category:Caudate_nucleus"/>
    <rdf:type rdf:resource="http://purl.uniprot.org/core/Interaction"/>
    <j.2:BFO_0000066 rdf:resource="http://neurolex.org/wiki/Category:Brain"/>
    <j.5:database rdf:resource="http://example.org/databases:BIOGRID"/>
    <j.2:BFO_0000066 rdf:resource="http://neurolex.org/wiki/Category:Prefrontal_cortex"/>
    <j.2:BFO_0000066 rdf:resource="http://neurolex.org/wiki/Category:Parietal_lobe"/>
    <j.2:BFO_0000066 rdf:resource="http://neurolex.org/wiki/Category:Globus_pallidus"/>
  </rdf:Description>
  <rdf:Description rdf:about="http://scai.fraunhofer.de/Interaction/NES (pp) CDK5">
    <j.2:BFO_0000066 rdf:resource="http://neurolex.org/wiki/Category:Hypothalamus"/>
    <j.4:article rdf:resource="http://bio2rdf.org/pubmed:11278541"/>
    <j.5:participant rdf:resource="http://purl.uniprot.org/uniprot/Q00535"/>
    <j.5:database rdf:resource="http://example.org/databases:BIOGRID"/>
    <j.2:BFO_0000066 rdf:resource="http://neurolex.org/wiki/Category:Cerebellum"/>
    <rdf:type rdf:resource="http://purl.uniprot.org/core/Interaction"/>
    <j.2:BFO_0000066 rdf:resource="http://neurolex.org/wiki/Category:Thalamus"/>
    <j.0:evidence rdf:resource="http://example.org/d_evidence:in_vitro"/>
    <j.5:database rdf:resource="http://example.org/databases:HPRD"/>
    <j.2:BFO_0000066 rdf:resource="http://neurolex.org/wiki/Category:Temporal_lobe"/>
    <j.2:BFO_0000066 rdf:resource="http://neurolex.org/wiki/Category:Pons"/>
    <j.4:article rdf:resource="http://bio2rdf.org/pubmed:12832492"/>
    <j.2:BFO_0000066 rdf:resource="http://neurolex.org/wiki/Category:Caudate_nucleus"/>
    <j.2:BFO_0000066 rdf:resource="http://neurolex.org/wiki/Category:Subthalamus"/>
    <j.2:BFO_0000066 rdf:resource="http://neurolex.org/wiki/Category:Medulla_oblongata"/>
    <j.0:evidence rdf:resource="http://example.org/d_evidence:in_vivo"/>
    <j.2:BFO_0000066 rdf:resource="http://neurolex.org/wiki/Category:Occipital_lobe"/>
    <j.2:BFO_0000066 rdf:resource="http://neurolex.org/wiki/Category:Cingulate_cortex"/>
    <j.5:database rdf:resource="http://example.org/databases:UNILEVER"/>
    <j.5:database rdf:resource="http://example.org/databases:OPHID"/>
    <j.2:BFO_0000066 rdf:resource="http://neurolex.org/wiki/Category:Amygdala"/>
    <j.2:BFO_0000066 rdf:resource="http://neurolex.org/wiki/Category:Parietal_lobe"/>
    <j.2:BFO_0000066 rdf:resource="http://neurolex.org/wiki/Category:Prefrontal_cortex"/>
    <j.2:BFO_0000066 rdf:resource="http://neurolex.org/wiki/Category:Globus_pallidus"/>
    <j.2:BFO_0000066 rdf:resource="http://neurolex.org/wiki/Category:Brain"/>
    <j.5:participant rdf:resource="http://purl.uniprot.org/uniprot/P48681"/>
  </rdf:Description>
  <rdf:Description rdf:about="http://scai.fraunhofer.de/Interaction/STAT1 (pp) JUN">
    <j.5:database rdf:resource="http://example.org/databases:UNILEVER"/>
    <j.2:BFO_0000066 rdf:resource="http://neurolex.org/wiki/Category:Medulla_oblongata"/>
    <j.2:BFO_0000066 rdf:resource="http://neurolex.org/wiki/Category:Caudate_nucleus"/>
    <j.2:BFO_0000066 rdf:resource="http://neurolex.org/wiki/Category:Cerebellum"/>
    <j.2:BFO_0000066 rdf:resource="http://neurolex.org/wiki/Category:Cingulate_cortex"/>
    <j.0:evidence rdf:resource="http://example.org/d_evidence:in_vivo"/>
    <j.5:participant rdf:resource="http://purl.uniprot.org/uniprot/P05412"/>
    <j.2:BFO_0000066 rdf:resource="http://neurolex.org/wiki/Category:Occipital_lobe"/>
    <j.5:database rdf:resource="http://example.org/databases:OPHID"/>
    <j.2:BFO_0000066 rdf:resource="http://neurolex.org/wiki/Category:Globus_pallidus"/>
    <j.2:BFO_0000066 rdf:resource="http://neurolex.org/wiki/Category:Prefrontal_cortex"/>
    <j.2:BFO_0000066 rdf:resource="http://neurolex.org/wiki/Category:Parietal_lobe"/>
    <j.5:database rdf:resource="http://example.org/databases:HPRD"/>
    <j.2:BFO_0000066 rdf:resource="http://neurolex.org/wiki/Category:Amygdala"/>
    <j.5:database rdf:resource="http://example.org/databases:COCIT-HPRD"/>
    <rdf:type rdf:resource="http://purl.uniprot.org/core/Interaction"/>
    <j.2:BFO_0000066 rdf:resource="http://neurolex.org/wiki/Category:Subthalamus"/>
    <j.2:BFO_0000066 rdf:resource="http://neurolex.org/wiki/Category:Thalamus"/>
    <j.2:BFO_0000066 rdf:resource="http://neurolex.org/wiki/Category:Temporal_lobe"/>
    <j.2:BFO_0000066 rdf:resource="http://neurolex.org/wiki/Category:Brain"/>
    <j.4:article rdf:resource="http://bio2rdf.org/pubmed:10490649"/>
    <j.5:participant rdf:resource="http://purl.uniprot.org/uniprot/P42224"/>
    <j.5:database rdf:resource="http://example.org/databases:BIOGRID"/>
    <j.2:BFO_0000066 rdf:resource="http://neurolex.org/wiki/Category:Hypothalamus"/>
    <j.2:BFO_0000066 rdf:resource="http://neurolex.org/wiki/Category:Pons"/>
  </rdf:Description>
  <rdf:Description rdf:about="http://bio2rdf.org/pubmed:8760305">
    <rdfs:label rdf:datatype="http://www.w3.org/2001/XMLSchema#string">8760305</rdfs:label>
    <rdf:type rdf:resource="http://bio2rdf.org/pubmed_vocabulary:PubMedRecord"/>
  </rdf:Description>
  <rdf:Description rdf:about="http://scai.fraunhofer.de/Interaction/GSK3B (pp) NFKB1">
    <j.5:participant rdf:resource="http://purl.uniprot.org/uniprot/P49841"/>
    <j.2:BFO_0000066 rdf:resource="http://neurolex.org/wiki/Category:Hypothalamus"/>
    <j.4:article rdf:resource="http://bio2rdf.org/pubmed:11425860"/>
    <j.5:database rdf:resource="http://example.org/databases:UNILEVER"/>
    <j.2:BFO_0000066 rdf:resource="http://neurolex.org/wiki/Category:Pons"/>
    <j.5:database rdf:resource="http://example.org/databases:HPRD"/>
    <j.0:evidence rdf:resource="http://example.org/d_evidence:in_vitro"/>
    <j.2:BFO_0000066 rdf:resource="http://neurolex.org/wiki/Category:Medulla_oblongata"/>
    <j.2:BFO_0000066 rdf:resource="http://neurolex.org/wiki/Category:Thalamus"/>
    <j.2:BFO_0000066 rdf:resource="http://neurolex.org/wiki/Category:Subthalamus"/>
    <j.2:BFO_0000066 rdf:resource="http://neurolex.org/wiki/Category:Caudate_nucleus"/>
    <j.2:BFO_0000066 rdf:resource="http://neurolex.org/wiki/Category:Temporal_lobe"/>
    <j.2:BFO_0000066 rdf:resource="http://neurolex.org/wiki/Category:Cerebellum"/>
    <j.5:participant rdf:resource="http://purl.uniprot.org/uniprot/P19838"/>
    <j.2:BFO_0000066 rdf:resource="http://neurolex.org/wiki/Category:Parietal_lobe"/>
    <j.2:BFO_0000066 rdf:resource="http://neurolex.org/wiki/Category:Brain"/>
    <j.2:BFO_0000066 rdf:resource="http://neurolex.org/wiki/Category:Occipital_lobe"/>
    <rdf:type rdf:resource="http://purl.uniprot.org/core/Interaction"/>
    <j.2:BFO_0000066 rdf:resource="http://neurolex.org/wiki/Category:Prefrontal_cortex"/>
    <j.0:evidence rdf:resource="http://example.org/d_evidence:in_vivo"/>
    <j.5:database rdf:resource="http://example.org/databases:BIOGRID"/>
    <j.5:database rdf:resource="http://example.org/databases:OPHID"/>
    <j.2:BFO_0000066 rdf:resource="http://neurolex.org/wiki/Category:Globus_pallidus"/>
    <j.2:BFO_0000066 rdf:resource="http://neurolex.org/wiki/Category:Amygdala"/>
    <j.2:BFO_0000066 rdf:resource="http://neurolex.org/wiki/Category:Cingulate_cortex"/>
  </rdf:Description>
  <rdf:Description rdf:about="http://purl.uniprot.org/uniprot/Q92686">
    <j.5:encodedBy rdf:resource="http://bio2rdf.org/geneid:4900"/>
    <rdfs:label rdf:datatype="http://www.w3.org/2001/XMLSchema#string">Q92686</rdfs:label>
    <rdf:type rdf:resource="http://purl.uniprot.org/core/Protein"/>
  </rdf:Description>
  <rdf:Description rdf:about="http://scai.fraunhofer.de/Interaction/MAPK9 (pp) ATF2">
    <j.5:database rdf:resource="http://example.org/databases:BIND"/>
    <j.2:BFO_0000066 rdf:resource="http://neurolex.org/wiki/Category:Brain"/>
    <j.2:BFO_0000066 rdf:resource="http://neurolex.org/wiki/Category:Cingulate_cortex"/>
    <j.4:article rdf:resource="http://bio2rdf.org/pubmed:7737129"/>
    <j.4:article rdf:resource="http://bio2rdf.org/pubmed:602896"/>
    <j.4:article rdf:resource="http://bio2rdf.org/pubmed:16533805"/>
    <j.2:BFO_0000066 rdf:resource="http://neurolex.org/wiki/Category:Hypothalamus"/>
    <j.2:BFO_0000066 rdf:resource="http://neurolex.org/wiki/Category:Caudate_nucleus"/>
    <j.5:database rdf:resource="http://example.org/databases:UNILEVER"/>
    <j.5:database rdf:resource="http://example.org/databases:BIOVERSE"/>
    <rdf:type rdf:resource="http://purl.uniprot.org/core/Interaction"/>
    <j.2:BFO_0000066 rdf:resource="http://neurolex.org/wiki/Category:Thalamus"/>
    <j.2:BFO_0000066 rdf:resource="http://neurolex.org/wiki/Category:Amygdala"/>
    <j.2:BFO_0000066 rdf:resource="http://neurolex.org/wiki/Category:Globus_pallidus"/>
    <j.4:article rdf:resource="http://bio2rdf.org/pubmed:12110590"/>
    <j.2:BFO_0000066 rdf:resource="http://neurolex.org/wiki/Category:Occipital_lobe"/>
    <j.2:BFO_0000066 rdf:resource="http://neurolex.org/wiki/Category:Cerebellum"/>
    <j.2:BFO_0000066 rdf:resource="http://neurolex.org/wiki/Category:Medulla_oblongata"/>
    <j.2:BFO_0000066 rdf:resource="http://neurolex.org/wiki/Category:Subthalamus"/>
    <j.4:article rdf:resource="http://bio2rdf.org/pubmed:12788955"/>
    <j.5:participant rdf:resource="http://purl.uniprot.org/uniprot/P45984"/>
    <j.5:participant rdf:resource="http://purl.uniprot.org/uniprot/P15336"/>
    <j.2:BFO_0000066 rdf:resource="http://neurolex.org/wiki/Category:Prefrontal_cortex"/>
    <j.2:BFO_0000066 rdf:resource="http://neurolex.org/wiki/Category:Pons"/>
    <j.0:evidence rdf:resource="http://example.org/d_evidence:protein_kinaseassay"/>
    <j.2:BFO_0000066 rdf:resource="http://neurolex.org/wiki/Category:Parietal_lobe"/>
    <j.5:database rdf:resource="http://example.org/databases:HPRD"/>
    <j.4:article rdf:resource="http://bio2rdf.org/pubmed:9155018"/>
    <j.0:evidence rdf:resource="http://example.org/d_evidence:in_vitro"/>
  </rdf:Description>
  <rdf:Description rdf:about="http://bio2rdf.org/pubmed:12640114">
    <rdfs:label rdf:datatype="http://www.w3.org/2001/XMLSchema#string">12640114</rdfs:label>
    <rdf:type rdf:resource="http://bio2rdf.org/pubmed_vocabulary:PubMedRecord"/>
  </rdf:Description>
  <rdf:Description rdf:about="http://bio2rdf.org/pubmed:16641999">
    <rdfs:label rdf:datatype="http://www.w3.org/2001/XMLSchema#string">16641999</rdfs:label>
    <rdf:type rdf:resource="http://bio2rdf.org/pubmed_vocabulary:PubMedRecord"/>
  </rdf:Description>
  <rdf:Description rdf:about="http://bio2rdf.org/pubmed:7876251">
    <rdfs:label rdf:datatype="http://www.w3.org/2001/XMLSchema#string">7876251</rdfs:label>
    <rdf:type rdf:resource="http://bio2rdf.org/pubmed_vocabulary:PubMedRecord"/>
  </rdf:Description>
  <rdf:Description rdf:about="http://bio2rdf.org/geneid:11260">
    <j.1:has_symbol rdf:datatype="http://www.w3.org/2001/XMLSchema#string">XPOT</j.1:has_symbol>
    <rdfs:label rdf:datatype="http://www.w3.org/2001/XMLSchema#string">11260</rdfs:label>
    <rdf:type rdf:resource="http://bio2rdf.org/geneid_vocabulary:Gene"/>
  </rdf:Description>
  <rdf:Description rdf:about="http://scai.fraunhofer.de/Interaction/MAPK14 (pp) MAPKAPK2">
    <j.4:article rdf:resource="http://bio2rdf.org/pubmed:7592979"/>
    <j.2:BFO_0000066 rdf:resource="http://neurolex.org/wiki/Category:Hypothalamus"/>
    <j.2:BFO_0000066 rdf:resource="http://neurolex.org/wiki/Category:Pons"/>
    <j.2:BFO_0000066 rdf:resource="http://neurolex.org/wiki/Category:Amygdala"/>
    <j.2:BFO_0000066 rdf:resource="http://neurolex.org/wiki/Category:Temporal_lobe"/>
    <j.4:article rdf:resource="http://bio2rdf.org/pubmed:9768359"/>
    <rdf:type rdf:resource="http://purl.uniprot.org/core/Interaction"/>
    <j.2:BFO_0000066 rdf:resource="http://neurolex.org/wiki/Category:Parietal_lobe"/>
    <j.0:evidence rdf:resource="http://example.org/d_evidence:in_vitro"/>
    <j.2:BFO_0000066 rdf:resource="http://neurolex.org/wiki/Category:Brain"/>
    <j.2:BFO_0000066 rdf:resource="http://neurolex.org/wiki/Category:Occipital_lobe"/>
    <j.0:evidence rdf:resource="http://example.org/d_evidence:in_vivo"/>
    <j.4:article rdf:resource="http://bio2rdf.org/pubmed:8846784"/>
    <j.4:article rdf:resource="http://bio2rdf.org/pubmed:11042204"/>
    <j.5:database rdf:resource="http://example.org/databases:HOMOMINT"/>
    <j.2:BFO_0000066 rdf:resource="http://neurolex.org/wiki/Category:Cingulate_cortex"/>
    <j.2:BFO_0000066 rdf:resource="http://neurolex.org/wiki/Category:Caudate_nucleus"/>
    <j.2:BFO_0000066 rdf:resource="http://neurolex.org/wiki/Category:Globus_pallidus"/>
    <j.2:BFO_0000066 rdf:resource="http://neurolex.org/wiki/Category:Thalamus"/>
    <j.2:BFO_0000066 rdf:resource="http://neurolex.org/wiki/Category:Subthalamus"/>
    <j.5:database rdf:resource="http://example.org/databases:ORTHO-core"/>
    <j.2:BFO_0000066 rdf:resource="http://neurolex.org/wiki/Category:Medulla_oblongata"/>
    <j.2:BFO_0000066 rdf:resource="http://neurolex.org/wiki/Category:Prefrontal_cortex"/>
    <j.4:article rdf:resource="http://bio2rdf.org/pubmed:11551945"/>
    <j.5:database rdf:resource="http://example.org/databases:BIOGRID"/>
    <j.5:participant rdf:resource="http://purl.uniprot.org/uniprot/Q16539"/>
    <j.5:database rdf:resource="http://example.org/databases:BIOVERSE"/>
    <j.5:participant rdf:resource="http://purl.uniprot.org/uniprot/P49137"/>
    <j.2:BFO_0000066 rdf:resource="http://neurolex.org/wiki/Category:Cerebellum"/>
    <j.5:database rdf:resource="http://example.org/databases:UNILEVER"/>
    <j.5:database rdf:resource="http://example.org/databases:OPHID"/>
    <j.5:database rdf:resource="http://example.org/databases:HPRD"/>
    <j.5:database rdf:resource="http://example.org/databases:COCIT-ORTHOLOGY"/>
  </rdf:Description>
  <rdf:Description rdf:about="http://purl.uniprot.org/uniprot/P35222">
    <j.5:encodedBy rdf:resource="http://bio2rdf.org/geneid:1499"/>
    <rdfs:label rdf:datatype="http://www.w3.org/2001/XMLSchema#string">P35222</rdfs:label>
    <rdf:type rdf:resource="http://purl.uniprot.org/core/Protein"/>
  </rdf:Description>
  <rdf:Description rdf:about="http://bio2rdf.org/pubmed:9733513">
    <rdfs:label rdf:datatype="http://www.w3.org/2001/XMLSchema#string">9733513</rdfs:label>
    <rdf:type rdf:resource="http://bio2rdf.org/pubmed_vocabulary:PubMedRecord"/>
  </rdf:Description>
  <rdf:Description rdf:about="http://scai.fraunhofer.de/Interaction/LRP1 (pp) DLG4">
    <j.2:BFO_0000066 rdf:resource="http://neurolex.org/wiki/Category:Occipital_lobe"/>
    <j.2:BFO_0000066 rdf:resource="http://neurolex.org/wiki/Category:Globus_pallidus"/>
    <j.2:BFO_0000066 rdf:resource="http://neurolex.org/wiki/Category:Pons"/>
    <j.2:BFO_0000066 rdf:resource="http://neurolex.org/wiki/Category:Parietal_lobe"/>
    <j.2:BFO_0000066 rdf:resource="http://neurolex.org/wiki/Category:Temporal_lobe"/>
    <j.2:BFO_0000066 rdf:resource="http://neurolex.org/wiki/Category:Prefrontal_cortex"/>
    <j.0:evidence rdf:resource="http://example.org/d_evidence:two_hybrid"/>
    <j.0:evidence rdf:resource="http://example.org/d_evidence:in_vitro"/>
    <j.5:database rdf:resource="http://example.org/databases:BIOGRID"/>
    <j.5:database rdf:resource="http://example.org/databases:UNILEVER"/>
    <j.5:participant rdf:resource="http://purl.uniprot.org/uniprot/Q07954"/>
    <j.5:database rdf:resource="http://example.org/databases:OPHID"/>
    <j.2:BFO_0000066 rdf:resource="http://neurolex.org/wiki/Category:Thalamus"/>
    <j.2:BFO_0000066 rdf:resource="http://neurolex.org/wiki/Category:Cerebellum"/>
    <j.2:BFO_0000066 rdf:resource="http://neurolex.org/wiki/Category:Hypothalamus"/>
    <j.5:participant rdf:resource="http://purl.uniprot.org/uniprot/P78352"/>
    <j.2:BFO_0000066 rdf:resource="http://neurolex.org/wiki/Category:Cingulate_cortex"/>
    <j.2:BFO_0000066 rdf:resource="http://neurolex.org/wiki/Category:Amygdala"/>
    <j.2:BFO_0000066 rdf:resource="http://neurolex.org/wiki/Category:Subthalamus"/>
    <j.2:BFO_0000066 rdf:resource="http://neurolex.org/wiki/Category:Caudate_nucleus"/>
    <j.4:article rdf:resource="http://bio2rdf.org/pubmed:10827173"/>
    <j.2:BFO_0000066 rdf:resource="http://neurolex.org/wiki/Category:Medulla_oblongata"/>
    <rdf:type rdf:resource="http://purl.uniprot.org/core/Interaction"/>
    <j.2:BFO_0000066 rdf:resource="http://neurolex.org/wiki/Category:Brain"/>
    <j.5:database rdf:resource="http://example.org/databases:HPRD"/>
  </rdf:Description>
  <rdf:Description rdf:about="http://bio2rdf.org/pubmed:1297331">
    <rdfs:label rdf:datatype="http://www.w3.org/2001/XMLSchema#string">1297331</rdfs:label>
    <rdf:type rdf:resource="http://bio2rdf.org/pubmed_vocabulary:PubMedRecord"/>
  </rdf:Description>
  <rdf:Description rdf:about="http://bio2rdf.org/pubmed:1281473">
    <rdfs:label rdf:datatype="http://www.w3.org/2001/XMLSchema#string">1281473</rdfs:label>
    <rdf:type rdf:resource="http://bio2rdf.org/pubmed_vocabulary:PubMedRecord"/>
  </rdf:Description>
  <rdf:Description rdf:about="http://bio2rdf.org/pubmed:9197281">
    <rdfs:label rdf:datatype="http://www.w3.org/2001/XMLSchema#string">9197281</rdfs:label>
    <rdf:type rdf:resource="http://bio2rdf.org/pubmed_vocabulary:PubMedRecord"/>
  </rdf:Description>
  <rdf:Description rdf:about="http://bio2rdf.org/geneid:3627">
    <j.1:has_symbol rdf:datatype="http://www.w3.org/2001/XMLSchema#string">CXCL10</j.1:has_symbol>
    <rdfs:label rdf:datatype="http://www.w3.org/2001/XMLSchema#string">3627</rdfs:label>
    <rdf:type rdf:resource="http://bio2rdf.org/geneid_vocabulary:Gene"/>
  </rdf:Description>
  <rdf:Description rdf:about="http://bio2rdf.org/pubmed:11306741">
    <rdfs:label rdf:datatype="http://www.w3.org/2001/XMLSchema#string">11306741</rdfs:label>
    <rdf:type rdf:resource="http://bio2rdf.org/pubmed_vocabulary:PubMedRecord"/>
  </rdf:Description>
  <rdf:Description rdf:about="http://bio2rdf.org/pubmed:11955436">
    <rdfs:label rdf:datatype="http://www.w3.org/2001/XMLSchema#string">11955436</rdfs:label>
    <rdf:type rdf:resource="http://bio2rdf.org/pubmed_vocabulary:PubMedRecord"/>
  </rdf:Description>
  <rdf:Description rdf:about="http://purl.uniprot.org/uniprot/Q14790">
    <j.5:encodedBy rdf:resource="http://bio2rdf.org/geneid:841"/>
    <rdfs:label rdf:datatype="http://www.w3.org/2001/XMLSchema#string">Q14790</rdfs:label>
    <rdf:type rdf:resource="http://purl.uniprot.org/core/Protein"/>
  </rdf:Description>
  <rdf:Description rdf:about="http://purl.uniprot.org/uniprot/Q08379">
    <j.5:encodedBy rdf:resource="http://bio2rdf.org/geneid:2801"/>
    <rdfs:label rdf:datatype="http://www.w3.org/2001/XMLSchema#string">Q08379</rdfs:label>
    <rdf:type rdf:resource="http://purl.uniprot.org/core/Protein"/>
  </rdf:Description>
  <rdf:Description rdf:about="http://scai.fraunhofer.de/Interaction/NEDD8 (pp) UBA3">
    <j.2:BFO_0000066 rdf:resource="http://neurolex.org/wiki/Category:Brain"/>
    <j.5:database rdf:resource="http://example.org/databases:COCIT-HPRD"/>
    <j.2:BFO_0000066 rdf:resource="http://neurolex.org/wiki/Category:Amygdala"/>
    <rdf:type rdf:resource="http://purl.uniprot.org/core/Interaction"/>
    <j.2:BFO_0000066 rdf:resource="http://neurolex.org/wiki/Category:Cingulate_cortex"/>
    <j.2:BFO_0000066 rdf:resource="http://neurolex.org/wiki/Category:Thalamus"/>
    <j.2:BFO_0000066 rdf:resource="http://neurolex.org/wiki/Category:Caudate_nucleus"/>
    <j.2:BFO_0000066 rdf:resource="http://neurolex.org/wiki/Category:Hypothalamus"/>
    <j.2:BFO_0000066 rdf:resource="http://neurolex.org/wiki/Category:Temporal_lobe"/>
    <j.2:BFO_0000066 rdf:resource="http://neurolex.org/wiki/Category:Parietal_lobe"/>
    <j.0:evidence rdf:resource="http://example.org/d_evidence:in_vitro"/>
    <j.2:BFO_0000066 rdf:resource="http://neurolex.org/wiki/Category:Occipital_lobe"/>
    <j.5:database rdf:resource="http://example.org/databases:OPHID"/>
    <j.2:BFO_0000066 rdf:resource="http://neurolex.org/wiki/Category:Pons"/>
    <j.5:participant rdf:resource="http://purl.uniprot.org/uniprot/Q8TBC4"/>
    <j.4:article rdf:resource="http://bio2rdf.org/pubmed:16620772"/>
    <j.5:database rdf:resource="http://example.org/databases:UNILEVER"/>
    <j.5:database rdf:resource="http://example.org/databases:HPRD"/>
    <j.5:database rdf:resource="http://example.org/databases:BIOGRID"/>
    <j.5:database rdf:resource="http://example.org/databases:INTNET"/>
    <j.0:evidence rdf:resource="http://example.org/d_evidence:in_vivo"/>
    <j.2:BFO_0000066 rdf:resource="http://neurolex.org/wiki/Category:Subthalamus"/>
    <j.2:BFO_0000066 rdf:resource="http://neurolex.org/wiki/Category:Prefrontal_cortex"/>
    <j.4:article rdf:resource="http://bio2rdf.org/pubmed:10207026"/>
    <j.2:BFO_0000066 rdf:resource="http://neurolex.org/wiki/Category:Cerebellum"/>
    <j.2:BFO_0000066 rdf:resource="http://neurolex.org/wiki/Category:Globus_pallidus"/>
    <j.2:BFO_0000066 rdf:resource="http://neurolex.org/wiki/Category:Medulla_oblongata"/>
    <j.5:participant rdf:resource="http://purl.uniprot.org/uniprot/Q15843"/>
  </rdf:Description>
  <rdf:Description rdf:about="http://bio2rdf.org/pubmed:10815937">
    <rdfs:label rdf:datatype="http://www.w3.org/2001/XMLSchema#string">10815937</rdfs:label>
    <rdf:type rdf:resource="http://bio2rdf.org/pubmed_vocabulary:PubMedRecord"/>
  </rdf:Description>
  <rdf:Description rdf:about="http://bio2rdf.org/pubmed:9832420">
    <rdfs:label rdf:datatype="http://www.w3.org/2001/XMLSchema#string">9832420</rdfs:label>
    <rdf:type rdf:resource="http://bio2rdf.org/pubmed_vocabulary:PubMedRecord"/>
  </rdf:Description>
  <rdf:Description rdf:about="http://bio2rdf.org/pubmed:7876250">
    <rdfs:label rdf:datatype="http://www.w3.org/2001/XMLSchema#string">7876250</rdfs:label>
    <rdf:type rdf:resource="http://bio2rdf.org/pubmed_vocabulary:PubMedRecord"/>
  </rdf:Description>
  <rdf:Description rdf:about="http://bio2rdf.org/pubmed:10600473">
    <rdfs:label rdf:datatype="http://www.w3.org/2001/XMLSchema#string">10600473</rdfs:label>
    <rdf:type rdf:resource="http://bio2rdf.org/pubmed_vocabulary:PubMedRecord"/>
  </rdf:Description>
  <rdf:Description rdf:about="http://scai.fraunhofer.de/Interaction/LRP1 (pp) SHC1">
    <j.5:database rdf:resource="http://example.org/databases:UNILEVER"/>
    <j.2:BFO_0000066 rdf:resource="http://neurolex.org/wiki/Category:Globus_pallidus"/>
    <j.2:BFO_0000066 rdf:resource="http://neurolex.org/wiki/Category:Cingulate_cortex"/>
    <j.5:database rdf:resource="http://example.org/databases:OPHID"/>
    <j.2:BFO_0000066 rdf:resource="http://neurolex.org/wiki/Category:Brain"/>
    <j.5:database rdf:resource="http://example.org/databases:COCIT-HPRD"/>
    <j.5:participant rdf:resource="http://purl.uniprot.org/uniprot/Q07954"/>
    <j.2:BFO_0000066 rdf:resource="http://neurolex.org/wiki/Category:Subthalamus"/>
    <j.2:BFO_0000066 rdf:resource="http://neurolex.org/wiki/Category:Caudate_nucleus"/>
    <j.2:BFO_0000066 rdf:resource="http://neurolex.org/wiki/Category:Pons"/>
    <j.5:database rdf:resource="http://example.org/databases:HPRD"/>
    <j.2:BFO_0000066 rdf:resource="http://neurolex.org/wiki/Category:Amygdala"/>
    <j.2:BFO_0000066 rdf:resource="http://neurolex.org/wiki/Category:Thalamus"/>
    <j.0:evidence rdf:resource="http://example.org/d_evidence:in_vitro"/>
    <rdf:type rdf:resource="http://purl.uniprot.org/core/Interaction"/>
    <j.5:database rdf:resource="http://example.org/databases:BIOGRID"/>
    <j.2:BFO_0000066 rdf:resource="http://neurolex.org/wiki/Category:Prefrontal_cortex"/>
    <j.4:article rdf:resource="http://bio2rdf.org/pubmed:12789267"/>
    <j.0:evidence rdf:resource="http://example.org/d_evidence:in_vivo"/>
    <j.2:BFO_0000066 rdf:resource="http://neurolex.org/wiki/Category:Temporal_lobe"/>
    <j.2:BFO_0000066 rdf:resource="http://neurolex.org/wiki/Category:Parietal_lobe"/>
    <j.4:article rdf:resource="http://bio2rdf.org/pubmed:12069755"/>
    <j.5:participant rdf:resource="http://purl.uniprot.org/uniprot/P29353"/>
    <j.2:BFO_0000066 rdf:resource="http://neurolex.org/wiki/Category:Hypothalamus"/>
    <j.2:BFO_0000066 rdf:resource="http://neurolex.org/wiki/Category:Cerebellum"/>
    <j.2:BFO_0000066 rdf:resource="http://neurolex.org/wiki/Category:Medulla_oblongata"/>
    <j.2:BFO_0000066 rdf:resource="http://neurolex.org/wiki/Category:Occipital_lobe"/>
  </rdf:Description>
  <rdf:Description rdf:about="http://bio2rdf.org/pubmed:1677563">
    <rdfs:label rdf:datatype="http://www.w3.org/2001/XMLSchema#string">1677563</rdfs:label>
    <rdf:type rdf:resource="http://bio2rdf.org/pubmed_vocabulary:PubMedRecord"/>
  </rdf:Description>
  <rdf:Description rdf:about="http://bio2rdf.org/pubmed:10490823">
    <rdfs:label rdf:datatype="http://www.w3.org/2001/XMLSchema#string">10490823</rdfs:label>
    <rdf:type rdf:resource="http://bio2rdf.org/pubmed_vocabulary:PubMedRecord"/>
  </rdf:Description>
  <rdf:Description rdf:about="http://bio2rdf.org/pubmed:16210317">
    <rdfs:label rdf:datatype="http://www.w3.org/2001/XMLSchema#string">16210317</rdfs:label>
    <rdf:type rdf:resource="http://bio2rdf.org/pubmed_vocabulary:PubMedRecord"/>
  </rdf:Description>
  <rdf:Description rdf:about="http://purl.uniprot.org/uniprot/P05067">
    <j.5:encodedBy rdf:resource="http://bio2rdf.org/geneid:351"/>
    <rdfs:label rdf:datatype="http://www.w3.org/2001/XMLSchema#string">P05067</rdfs:label>
    <rdf:type rdf:resource="http://purl.uniprot.org/core/Protein"/>
  </rdf:Description>
  <rdf:Description rdf:about="http://purl.uniprot.org/uniprot/P42224">
    <j.5:encodedBy rdf:resource="http://bio2rdf.org/geneid:6772"/>
    <rdfs:label rdf:datatype="http://www.w3.org/2001/XMLSchema#string">P42224</rdfs:label>
    <rdf:type rdf:resource="http://purl.uniprot.org/core/Protein"/>
  </rdf:Description>
  <rdf:Description rdf:about="http://bio2rdf.org/pubmed:115137">
    <rdfs:label rdf:datatype="http://www.w3.org/2001/XMLSchema#string">115137</rdfs:label>
    <rdf:type rdf:resource="http://bio2rdf.org/pubmed_vocabulary:PubMedRecord"/>
  </rdf:Description>
  <rdf:Description rdf:about="http://purl.uniprot.org/uniprot/P35354">
    <j.5:encodedBy rdf:resource="http://bio2rdf.org/geneid:5743"/>
    <rdfs:label rdf:datatype="http://www.w3.org/2001/XMLSchema#string">P35354</rdfs:label>
    <rdf:type rdf:resource="http://purl.uniprot.org/core/Protein"/>
  </rdf:Description>
  <rdf:Description rdf:about="http://bio2rdf.org/geneid:3098">
    <j.1:has_symbol rdf:datatype="http://www.w3.org/2001/XMLSchema#string">HK1</j.1:has_symbol>
    <rdfs:label rdf:datatype="http://www.w3.org/2001/XMLSchema#string">3098</rdfs:label>
    <rdf:type rdf:resource="http://bio2rdf.org/geneid_vocabulary:Gene"/>
  </rdf:Description>
  <rdf:Description rdf:about="http://scai.fraunhofer.de/Interaction/CLU (pp) LRP8">
    <j.2:BFO_0000066 rdf:resource="http://neurolex.org/wiki/Category:Occipital_lobe"/>
    <j.2:BFO_0000066 rdf:resource="http://neurolex.org/wiki/Category:Amygdala"/>
    <j.2:BFO_0000066 rdf:resource="http://neurolex.org/wiki/Category:Caudate_nucleus"/>
    <j.2:BFO_0000066 rdf:resource="http://neurolex.org/wiki/Category:Hypothalamus"/>
    <rdf:type rdf:resource="http://purl.uniprot.org/core/Interaction"/>
    <j.5:database rdf:resource="http://example.org/databases:BIOGRID"/>
    <j.4:article rdf:resource="http://bio2rdf.org/pubmed:12824284"/>
    <j.5:participant rdf:resource="http://purl.uniprot.org/uniprot/P10909"/>
    <j.2:BFO_0000066 rdf:resource="http://neurolex.org/wiki/Category:Cingulate_cortex"/>
    <j.2:BFO_0000066 rdf:resource="http://neurolex.org/wiki/Category:Pons"/>
    <j.0:evidence rdf:resource="http://example.org/d_evidence:in_vitro"/>
    <j.2:BFO_0000066 rdf:resource="http://neurolex.org/wiki/Category:Brain"/>
    <j.5:participant rdf:resource="http://purl.uniprot.org/uniprot/Q14114"/>
    <j.2:BFO_0000066 rdf:resource="http://neurolex.org/wiki/Category:Prefrontal_cortex"/>
    <j.2:BFO_0000066 rdf:resource="http://neurolex.org/wiki/Category:Medulla_oblongata"/>
    <j.0:evidence rdf:resource="http://example.org/d_evidence:in_vivo"/>
    <j.2:BFO_0000066 rdf:resource="http://neurolex.org/wiki/Category:Subthalamus"/>
    <j.2:BFO_0000066 rdf:resource="http://neurolex.org/wiki/Category:Thalamus"/>
    <j.5:database rdf:resource="http://example.org/databases:UNILEVER"/>
    <j.2:BFO_0000066 rdf:resource="http://neurolex.org/wiki/Category:Cerebellum"/>
    <j.2:BFO_0000066 rdf:resource="http://neurolex.org/wiki/Category:Temporal_lobe"/>
    <j.2:BFO_0000066 rdf:resource="http://neurolex.org/wiki/Category:Parietal_lobe"/>
    <j.5:database rdf:resource="http://example.org/databases:HPRD"/>
    <j.5:database rdf:resource="http://example.org/databases:OPHID"/>
    <j.2:BFO_0000066 rdf:resource="http://neurolex.org/wiki/Category:Globus_pallidus"/>
  </rdf:Description>
  <rdf:Description rdf:about="http://bio2rdf.org/pubmed:12933808">
    <rdfs:label rdf:datatype="http://www.w3.org/2001/XMLSchema#string">12933808</rdfs:label>
    <rdf:type rdf:resource="http://bio2rdf.org/pubmed_vocabulary:PubMedRecord"/>
  </rdf:Description>
  <rdf:Description rdf:about="http://bio2rdf.org/pubmed:7721771">
    <rdfs:label rdf:datatype="http://www.w3.org/2001/XMLSchema#string">7721771</rdfs:label>
    <rdf:type rdf:resource="http://bio2rdf.org/pubmed_vocabulary:PubMedRecord"/>
  </rdf:Description>
  <rdf:Description rdf:about="http://bio2rdf.org/pubmed:11741305">
    <rdfs:label rdf:datatype="http://www.w3.org/2001/XMLSchema#string">11741305</rdfs:label>
    <rdf:type rdf:resource="http://bio2rdf.org/pubmed_vocabulary:PubMedRecord"/>
  </rdf:Description>
  <rdf:Description rdf:about="http://purl.uniprot.org/uniprot/Q14573">
    <j.5:encodedBy rdf:resource="http://bio2rdf.org/geneid:3710"/>
    <rdfs:label rdf:datatype="http://www.w3.org/2001/XMLSchema#string">Q14573</rdfs:label>
    <rdf:type rdf:resource="http://purl.uniprot.org/core/Protein"/>
  </rdf:Description>
  <rdf:Description rdf:about="http://bio2rdf.org/pubmed:10435619">
    <rdfs:label rdf:datatype="http://www.w3.org/2001/XMLSchema#string">10435619</rdfs:label>
    <rdf:type rdf:resource="http://bio2rdf.org/pubmed_vocabulary:PubMedRecord"/>
  </rdf:Description>
  <rdf:Description rdf:about="http://bio2rdf.org/pubmed:10570055">
    <rdfs:label rdf:datatype="http://www.w3.org/2001/XMLSchema#string">10570055</rdfs:label>
    <rdf:type rdf:resource="http://bio2rdf.org/pubmed_vocabulary:PubMedRecord"/>
  </rdf:Description>
  <rdf:Description rdf:about="http://bio2rdf.org/pubmed:10815805">
    <rdfs:label rdf:datatype="http://www.w3.org/2001/XMLSchema#string">10815805</rdfs:label>
    <rdf:type rdf:resource="http://bio2rdf.org/pubmed_vocabulary:PubMedRecord"/>
  </rdf:Description>
  <rdf:Description rdf:about="http://bio2rdf.org/pubmed:11116148">
    <rdfs:label rdf:datatype="http://www.w3.org/2001/XMLSchema#string">11116148</rdfs:label>
    <rdf:type rdf:resource="http://bio2rdf.org/pubmed_vocabulary:PubMedRecord"/>
  </rdf:Description>
  <rdf:Description rdf:about="http://bio2rdf.org/pubmed:10637231">
    <rdfs:label rdf:datatype="http://www.w3.org/2001/XMLSchema#string">10637231</rdfs:label>
    <rdf:type rdf:resource="http://bio2rdf.org/pubmed_vocabulary:PubMedRecord"/>
  </rdf:Description>
  <rdf:Description rdf:about="http://scai.fraunhofer.de/Interaction/EGFR (pp) CTNNB1">
    <j.5:database rdf:resource="http://example.org/databases:UNILEVER"/>
    <j.5:database rdf:resource="http://example.org/databases:COCIT-HPRD"/>
    <j.2:BFO_0000066 rdf:resource="http://neurolex.org/wiki/Category:Brain"/>
    <j.2:BFO_0000066 rdf:resource="http://neurolex.org/wiki/Category:Occipital_lobe"/>
    <j.2:BFO_0000066 rdf:resource="http://neurolex.org/wiki/Category:Temporal_lobe"/>
    <j.2:BFO_0000066 rdf:resource="http://neurolex.org/wiki/Category:Cingulate_cortex"/>
    <j.2:BFO_0000066 rdf:resource="http://neurolex.org/wiki/Category:Pons"/>
    <j.5:database rdf:resource="http://example.org/databases:BIOGRID"/>
    <j.0:evidence rdf:resource="http://example.org/d_evidence:in_vivo"/>
    <j.4:article rdf:resource="http://bio2rdf.org/pubmed:9233779"/>
    <j.2:BFO_0000066 rdf:resource="http://neurolex.org/wiki/Category:Hypothalamus"/>
    <j.5:database rdf:resource="http://example.org/databases:HPRD"/>
    <j.2:BFO_0000066 rdf:resource="http://neurolex.org/wiki/Category:Parietal_lobe"/>
    <j.2:BFO_0000066 rdf:resource="http://neurolex.org/wiki/Category:Amygdala"/>
    <j.5:participant rdf:resource="http://purl.uniprot.org/uniprot/P00533"/>
    <j.2:BFO_0000066 rdf:resource="http://neurolex.org/wiki/Category:Globus_pallidus"/>
    <j.2:BFO_0000066 rdf:resource="http://neurolex.org/wiki/Category:Subthalamus"/>
    <j.5:database rdf:resource="http://example.org/databases:OPHID"/>
    <rdf:type rdf:resource="http://purl.uniprot.org/core/Interaction"/>
    <j.2:BFO_0000066 rdf:resource="http://neurolex.org/wiki/Category:Prefrontal_cortex"/>
    <j.2:BFO_0000066 rdf:resource="http://neurolex.org/wiki/Category:Cerebellum"/>
    <j.2:BFO_0000066 rdf:resource="http://neurolex.org/wiki/Category:Medulla_oblongata"/>
    <j.5:participant rdf:resource="http://purl.uniprot.org/uniprot/P35222"/>
  </rdf:Description>
  <rdf:Description rdf:about="http://bio2rdf.org/geneid:3710">
    <j.1:has_symbol rdf:datatype="http://www.w3.org/2001/XMLSchema#string">ITPR3</j.1:has_symbol>
    <rdfs:label rdf:datatype="http://www.w3.org/2001/XMLSchema#string">3710</rdfs:label>
    <rdf:type rdf:resource="http://bio2rdf.org/geneid_vocabulary:Gene"/>
  </rdf:Description>
  <rdf:Description rdf:about="http://bio2rdf.org/geneid:3843">
    <j.1:has_symbol rdf:datatype="http://www.w3.org/2001/XMLSchema#string">IPO5</j.1:has_symbol>
    <rdfs:label rdf:datatype="http://www.w3.org/2001/XMLSchema#string">3843</rdfs:label>
    <rdf:type rdf:resource="http://bio2rdf.org/geneid_vocabulary:Gene"/>
  </rdf:Description>
  <rdf:Description rdf:about="http://bio2rdf.org/pubmed:12062094">
    <rdfs:label rdf:datatype="http://www.w3.org/2001/XMLSchema#string">12062094</rdfs:label>
    <rdf:type rdf:resource="http://bio2rdf.org/pubmed_vocabulary:PubMedRecord"/>
  </rdf:Description>
  <rdf:Description rdf:about="http://bio2rdf.org/pubmed:12604365">
    <rdfs:label rdf:datatype="http://www.w3.org/2001/XMLSchema#string">12604365</rdfs:label>
    <rdf:type rdf:resource="http://bio2rdf.org/pubmed_vocabulary:PubMedRecord"/>
  </rdf:Description>
  <rdf:Description rdf:about="http://purl.uniprot.org/uniprot/P22303">
    <j.5:encodedBy rdf:resource="http://bio2rdf.org/geneid:43"/>
    <rdfs:label rdf:datatype="http://www.w3.org/2001/XMLSchema#string">P22303</rdfs:label>
    <rdf:type rdf:resource="http://purl.uniprot.org/core/Protein"/>
  </rdf:Description>
  <rdf:Description rdf:about="http://purl.uniprot.org/uniprot/Q13158">
    <j.5:encodedBy rdf:resource="http://bio2rdf.org/geneid:8772"/>
    <rdfs:label rdf:datatype="http://www.w3.org/2001/XMLSchema#string">Q13158</rdfs:label>
    <rdf:type rdf:resource="http://purl.uniprot.org/core/Protein"/>
  </rdf:Description>
  <rdf:Description rdf:about="http://bio2rdf.org/pubmed:10029807">
    <rdfs:label rdf:datatype="http://www.w3.org/2001/XMLSchema#string">10029807</rdfs:label>
    <rdf:type rdf:resource="http://bio2rdf.org/pubmed_vocabulary:PubMedRecord"/>
  </rdf:Description>
  <rdf:Description rdf:about="http://scai.fraunhofer.de/Interaction/DLG1 (pp) ADAM17">
    <j.5:database rdf:resource="http://example.org/databases:HPRD"/>
    <j.0:evidence rdf:resource="http://example.org/d_evidence:two_hybrid_test"/>
    <j.0:evidence rdf:resource="http://example.org/d_evidence:in_vivo"/>
    <j.2:BFO_0000066 rdf:resource="http://neurolex.org/wiki/Category:Cingulate_cortex"/>
    <j.5:database rdf:resource="http://example.org/databases:BIOGRID"/>
    <j.2:BFO_0000066 rdf:resource="http://neurolex.org/wiki/Category:Amygdala"/>
    <j.4:article rdf:resource="http://bio2rdf.org/pubmed:12668732"/>
    <j.0:evidence rdf:resource="http://example.org/d_evidence:two_hybrid"/>
    <j.0:evidence rdf:resource="http://example.org/d_evidence:in_vitro"/>
    <j.2:BFO_0000066 rdf:resource="http://neurolex.org/wiki/Category:Thalamus"/>
    <j.0:evidence rdf:resource="http://example.org/d_evidence:immunostaining"/>
    <j.2:BFO_0000066 rdf:resource="http://neurolex.org/wiki/Category:Cerebellum"/>
    <rdf:type rdf:resource="http://purl.uniprot.org/core/Interaction"/>
    <j.5:database rdf:resource="http://example.org/databases:UNILEVER"/>
    <j.5:database rdf:resource="http://example.org/databases:COCIT-BIND"/>
    <j.0:evidence rdf:resource="http://example.org/d_evidence:physical_interaction"/>
    <j.2:BFO_0000066 rdf:resource="http://neurolex.org/wiki/Category:Occipital_lobe"/>
    <j.2:BFO_0000066 rdf:resource="http://neurolex.org/wiki/Category:Prefrontal_cortex"/>
    <j.5:participant rdf:resource="http://purl.uniprot.org/uniprot/P78536"/>
    <j.5:database rdf:resource="http://example.org/databases:OPHID"/>
    <j.0:evidence rdf:resource="http://example.org/d_evidence:immunoprecipitation"/>
    <j.5:database rdf:resource="http://example.org/databases:BIND"/>
    <j.5:database rdf:resource="http://example.org/databases:HOMOMINT"/>
    <j.5:participant rdf:resource="http://purl.uniprot.org/uniprot/Q12959"/>
    <j.5:database rdf:resource="http://example.org/databases:COCIT-HPRD"/>
    <j.2:BFO_0000066 rdf:resource="http://neurolex.org/wiki/Category:Hypothalamus"/>
    <j.2:BFO_0000066 rdf:resource="http://neurolex.org/wiki/Category:Temporal_lobe"/>
    <j.0:evidence rdf:resource="http://example.org/d_evidence:affinity_chromatography"/>
    <j.2:BFO_0000066 rdf:resource="http://neurolex.org/wiki/Category:Caudate_nucleus"/>
    <j.2:BFO_0000066 rdf:resource="http://neurolex.org/wiki/Category:Parietal_lobe"/>
  </rdf:Description>
  <rdf:Description rdf:about="http://bio2rdf.org/pubmed:9194565">
    <rdfs:label rdf:datatype="http://www.w3.org/2001/XMLSchema#string">9194565</rdfs:label>
    <rdf:type rdf:resource="http://bio2rdf.org/pubmed_vocabulary:PubMedRecord"/>
  </rdf:Description>
  <rdf:Description rdf:about="http://bio2rdf.org/pubmed:11264299">
    <rdfs:label rdf:datatype="http://www.w3.org/2001/XMLSchema#string">11264299</rdfs:label>
    <rdf:type rdf:resource="http://bio2rdf.org/pubmed_vocabulary:PubMedRecord"/>
  </rdf:Description>
  <rdf:Description rdf:about="http://purl.uniprot.org/uniprot/P19838">
    <j.5:encodedBy rdf:resource="http://bio2rdf.org/geneid:4790"/>
    <rdfs:label rdf:datatype="http://www.w3.org/2001/XMLSchema#string">P19838</rdfs:label>
    <rdf:type rdf:resource="http://purl.uniprot.org/core/Protein"/>
  </rdf:Description>
  <rdf:Description rdf:about="http://scai.fraunhofer.de/Interaction/PLD1 (pp) SNCA">
    <j.5:database rdf:resource="http://example.org/databases:BIOGRID"/>
    <rdf:type rdf:resource="http://purl.uniprot.org/core/Interaction"/>
    <j.5:participant rdf:resource="http://purl.uniprot.org/uniprot/P37840"/>
    <j.4:article rdf:resource="http://bio2rdf.org/pubmed:11821392"/>
    <j.2:BFO_0000066 rdf:resource="http://neurolex.org/wiki/Category:Cingulate_cortex"/>
    <j.0:evidence rdf:resource="http://example.org/d_evidence:in_vitro"/>
    <j.2:BFO_0000066 rdf:resource="http://neurolex.org/wiki/Category:Occipital_lobe"/>
    <j.5:database rdf:resource="http://example.org/databases:HPRD"/>
    <j.2:BFO_0000066 rdf:resource="http://neurolex.org/wiki/Category:Globus_pallidus"/>
    <j.2:BFO_0000066 rdf:resource="http://neurolex.org/wiki/Category:Brain"/>
    <j.2:BFO_0000066 rdf:resource="http://neurolex.org/wiki/Category:Amygdala"/>
    <j.2:BFO_0000066 rdf:resource="http://neurolex.org/wiki/Category:Hypothalamus"/>
    <j.5:database rdf:resource="http://example.org/databases:COCIT-HPRD"/>
    <j.2:BFO_0000066 rdf:resource="http://neurolex.org/wiki/Category:Subthalamus"/>
    <j.2:BFO_0000066 rdf:resource="http://neurolex.org/wiki/Category:Prefrontal_cortex"/>
    <j.0:evidence rdf:resource="http://example.org/d_evidence:in_vivo"/>
    <j.2:BFO_0000066 rdf:resource="http://neurolex.org/wiki/Category:Caudate_nucleus"/>
    <j.2:BFO_0000066 rdf:resource="http://neurolex.org/wiki/Category:Thalamus"/>
    <j.5:participant rdf:resource="http://purl.uniprot.org/uniprot/Q13393"/>
    <j.2:BFO_0000066 rdf:resource="http://neurolex.org/wiki/Category:Medulla_oblongata"/>
    <j.2:BFO_0000066 rdf:resource="http://neurolex.org/wiki/Category:Cerebellum"/>
    <j.2:BFO_0000066 rdf:resource="http://neurolex.org/wiki/Category:Temporal_lobe"/>
    <j.5:database rdf:resource="http://example.org/databases:UNILEVER"/>
    <j.2:BFO_0000066 rdf:resource="http://neurolex.org/wiki/Category:Pons"/>
    <j.5:database rdf:resource="http://example.org/databases:OPHID"/>
    <j.2:BFO_0000066 rdf:resource="http://neurolex.org/wiki/Category:Parietal_lobe"/>
  </rdf:Description>
  <rdf:Description rdf:about="http://bio2rdf.org/pubmed:10854533">
    <rdfs:label rdf:datatype="http://www.w3.org/2001/XMLSchema#string">10854533</rdfs:label>
    <rdf:type rdf:resource="http://bio2rdf.org/pubmed_vocabulary:PubMedRecord"/>
  </rdf:Description>
  <rdf:Description rdf:about="http://scai.fraunhofer.de/Interaction/IGF1 (pp) IGF1R">
    <j.2:BFO_0000066 rdf:resource="http://neurolex.org/wiki/Category:Pons"/>
    <j.5:database rdf:resource="http://example.org/databases:HPRD"/>
    <j.5:participant rdf:resource="http://purl.uniprot.org/uniprot/P08069"/>
    <j.4:article rdf:resource="http://bio2rdf.org/pubmed:1379514"/>
    <j.4:article rdf:resource="http://bio2rdf.org/pubmed:1657376"/>
    <j.4:article rdf:resource="http://bio2rdf.org/pubmed:9258444"/>
    <j.4:article rdf:resource="http://bio2rdf.org/pubmed:2555057"/>
    <j.4:article rdf:resource="http://bio2rdf.org/pubmed:8648195"/>
    <j.4:article rdf:resource="http://bio2rdf.org/pubmed:3010976"/>
    <rdf:type rdf:resource="http://purl.uniprot.org/core/Interaction"/>
    <j.5:database rdf:resource="http://example.org/databases:COCIT-COCIT"/>
    <j.5:database rdf:resource="http://example.org/databases:BIND"/>
    <j.4:article rdf:resource="http://bio2rdf.org/pubmed:10066081"/>
    <j.5:database rdf:resource="http://example.org/databases:COCIT-HPRD"/>
    <j.4:article rdf:resource="http://bio2rdf.org/pubmed:15604363"/>
    <j.4:article rdf:resource="http://bio2rdf.org/pubmed:1852007"/>
    <j.4:article rdf:resource="http://bio2rdf.org/pubmed:1359494"/>
    <j.0:evidence rdf:resource="http://example.org/d_evidence:literature"/>
    <j.5:database rdf:resource="http://example.org/databases:UNILEVER"/>
    <j.0:evidence rdf:resource="http://example.org/d_evidence:in_vitro"/>
    <j.5:database rdf:resource="http://example.org/databases:DIP"/>
    <j.5:database rdf:resource="http://example.org/databases:OPHID"/>
    <j.4:article rdf:resource="http://bio2rdf.org/pubmed:15892868"/>
    <j.5:participant rdf:resource="http://purl.uniprot.org/uniprot/P05019"/>
    <j.4:article rdf:resource="http://bio2rdf.org/pubmed:9831246"/>
    <j.5:database rdf:resource="http://example.org/databases:BIOVERSE"/>
    <j.4:article rdf:resource="http://bio2rdf.org/pubmed:9136113"/>
    <j.5:database rdf:resource="http://example.org/databases:BIOGRID"/>
  </rdf:Description>
  <rdf:Description rdf:about="http://bio2rdf.org/pubmed:10780661">
    <rdfs:label rdf:datatype="http://www.w3.org/2001/XMLSchema#string">10780661</rdfs:label>
    <rdf:type rdf:resource="http://bio2rdf.org/pubmed_vocabulary:PubMedRecord"/>
  </rdf:Description>
  <rdf:Description rdf:about="http://purl.uniprot.org/uniprot/Q16620">
    <j.5:encodedBy rdf:resource="http://bio2rdf.org/geneid:4915"/>
    <rdfs:label rdf:datatype="http://www.w3.org/2001/XMLSchema#string">Q16620</rdfs:label>
    <rdf:type rdf:resource="http://purl.uniprot.org/core/Protein"/>
  </rdf:Description>
  <rdf:Description rdf:about="http://bio2rdf.org/pubmed:8816440">
    <rdfs:label rdf:datatype="http://www.w3.org/2001/XMLSchema#string">8816440</rdfs:label>
    <rdf:type rdf:resource="http://bio2rdf.org/pubmed_vocabulary:PubMedRecord"/>
  </rdf:Description>
  <rdf:Description rdf:about="http://bio2rdf.org/pubmed:9721089">
    <rdfs:label rdf:datatype="http://www.w3.org/2001/XMLSchema#string">9721089</rdfs:label>
    <rdf:type rdf:resource="http://bio2rdf.org/pubmed_vocabulary:PubMedRecord"/>
  </rdf:Description>
  <rdf:Description rdf:about="http://bio2rdf.org/pubmed:10092585">
    <rdfs:label rdf:datatype="http://www.w3.org/2001/XMLSchema#string">10092585</rdfs:label>
    <rdf:type rdf:resource="http://bio2rdf.org/pubmed_vocabulary:PubMedRecord"/>
  </rdf:Description>
  <rdf:Description rdf:about="http://scai.fraunhofer.de/Interaction/CSF1R (pp) CSF1">
    <j.2:BFO_0000066 rdf:resource="http://neurolex.org/wiki/Category:Hypothalamus"/>
    <j.4:article rdf:resource="http://bio2rdf.org/pubmed:2408759"/>
    <j.2:BFO_0000066 rdf:resource="http://neurolex.org/wiki/Category:Caudate_nucleus"/>
    <j.4:article rdf:resource="http://bio2rdf.org/pubmed:15892868"/>
    <j.5:participant rdf:resource="http://purl.uniprot.org/uniprot/P07333"/>
    <j.5:database rdf:resource="http://example.org/databases:OPHID"/>
    <j.5:database rdf:resource="http://example.org/databases:COCIT-COCIT"/>
    <j.2:BFO_0000066 rdf:resource="http://neurolex.org/wiki/Category:Brain"/>
    <rdf:type rdf:resource="http://purl.uniprot.org/core/Interaction"/>
    <j.2:BFO_0000066 rdf:resource="http://neurolex.org/wiki/Category:Medulla_oblongata"/>
    <j.5:database rdf:resource="http://example.org/databases:HPRD"/>
    <j.5:participant rdf:resource="http://purl.uniprot.org/uniprot/P09603"/>
    <j.4:article rdf:resource="http://bio2rdf.org/pubmed:8355686"/>
    <j.2:BFO_0000066 rdf:resource="http://neurolex.org/wiki/Category:Temporal_lobe"/>
    <j.2:BFO_0000066 rdf:resource="http://neurolex.org/wiki/Category:Parietal_lobe"/>
    <j.2:BFO_0000066 rdf:resource="http://neurolex.org/wiki/Category:Prefrontal_cortex"/>
    <j.5:database rdf:resource="http://example.org/databases:BIOGRID"/>
    <j.2:BFO_0000066 rdf:resource="http://neurolex.org/wiki/Category:Globus_pallidus"/>
    <j.5:database rdf:resource="http://example.org/databases:UNILEVER"/>
    <j.2:BFO_0000066 rdf:resource="http://neurolex.org/wiki/Category:Subthalamus"/>
    <j.2:BFO_0000066 rdf:resource="http://neurolex.org/wiki/Category:Thalamus"/>
    <j.2:BFO_0000066 rdf:resource="http://neurolex.org/wiki/Category:Pons"/>
    <j.2:BFO_0000066 rdf:resource="http://neurolex.org/wiki/Category:Amygdala"/>
    <j.0:evidence rdf:resource="http://example.org/d_evidence:in_vivo"/>
    <j.2:BFO_0000066 rdf:resource="http://neurolex.org/wiki/Category:Cerebellum"/>
    <j.2:BFO_0000066 rdf:resource="http://neurolex.org/wiki/Category:Occipital_lobe"/>
  </rdf:Description>
  <rdf:Description rdf:about="http://bio2rdf.org/pubmed:15322115">
    <rdfs:label rdf:datatype="http://www.w3.org/2001/XMLSchema#string">15322115</rdfs:label>
    <rdf:type rdf:resource="http://bio2rdf.org/pubmed_vocabulary:PubMedRecord"/>
  </rdf:Description>
  <rdf:Description rdf:about="http://bio2rdf.org/pubmed:8063017">
    <rdfs:label rdf:datatype="http://www.w3.org/2001/XMLSchema#string">8063017</rdfs:label>
    <rdf:type rdf:resource="http://bio2rdf.org/pubmed_vocabulary:PubMedRecord"/>
  </rdf:Description>
  <rdf:Description rdf:about="http://scai.fraunhofer.de/Interaction/PRKACA (pp) GRIA1">
    <j.2:BFO_0000066 rdf:resource="http://neurolex.org/wiki/Category:Brain"/>
    <j.2:BFO_0000066 rdf:resource="http://neurolex.org/wiki/Category:Prefrontal_cortex"/>
    <j.4:article rdf:resource="http://bio2rdf.org/pubmed:8663994"/>
    <j.5:participant rdf:resource="http://purl.uniprot.org/uniprot/P17612"/>
    <j.2:BFO_0000066 rdf:resource="http://neurolex.org/wiki/Category:Medulla_oblongata"/>
    <j.0:evidence rdf:resource="http://example.org/d_evidence:in_vitro"/>
    <j.0:evidence rdf:resource="http://example.org/d_evidence:in_vivo"/>
    <j.2:BFO_0000066 rdf:resource="http://neurolex.org/wiki/Category:Cingulate_cortex"/>
    <j.5:database rdf:resource="http://example.org/databases:HOMOMINT"/>
    <j.5:database rdf:resource="http://example.org/databases:HPRD"/>
    <rdf:type rdf:resource="http://purl.uniprot.org/core/Interaction"/>
    <j.2:BFO_0000066 rdf:resource="http://neurolex.org/wiki/Category:Temporal_lobe"/>
    <j.2:BFO_0000066 rdf:resource="http://neurolex.org/wiki/Category:Caudate_nucleus"/>
    <j.2:BFO_0000066 rdf:resource="http://neurolex.org/wiki/Category:Hypothalamus"/>
    <j.2:BFO_0000066 rdf:resource="http://neurolex.org/wiki/Category:Cerebellum"/>
    <j.5:participant rdf:resource="http://purl.uniprot.org/uniprot/P42261"/>
    <j.2:BFO_0000066 rdf:resource="http://neurolex.org/wiki/Category:Thalamus"/>
    <j.2:BFO_0000066 rdf:resource="http://neurolex.org/wiki/Category:Pons"/>
    <j.2:BFO_0000066 rdf:resource="http://neurolex.org/wiki/Category:Parietal_lobe"/>
    <j.5:database rdf:resource="http://example.org/databases:UNILEVER"/>
    <j.2:BFO_0000066 rdf:resource="http://neurolex.org/wiki/Category:Subthalamus"/>
    <j.2:BFO_0000066 rdf:resource="http://neurolex.org/wiki/Category:Amygdala"/>
    <j.2:BFO_0000066 rdf:resource="http://neurolex.org/wiki/Category:Globus_pallidus"/>
    <j.2:BFO_0000066 rdf:resource="http://neurolex.org/wiki/Category:Occipital_lobe"/>
  </rdf:Description>
  <rdf:Description rdf:about="http://bio2rdf.org/geneid:4738">
    <j.1:has_symbol rdf:datatype="http://www.w3.org/2001/XMLSchema#string">NEDD8</j.1:has_symbol>
    <rdfs:label rdf:datatype="http://www.w3.org/2001/XMLSchema#string">4738</rdfs:label>
    <rdf:type rdf:resource="http://bio2rdf.org/geneid_vocabulary:Gene"/>
  </rdf:Description>
  <rdf:Description rdf:about="http://scai.fraunhofer.de/Interaction/LIMK1 (pp) NRG1">
    <j.2:BFO_0000066 rdf:resource="http://neurolex.org/wiki/Category:Occipital_lobe"/>
    <j.2:BFO_0000066 rdf:resource="http://neurolex.org/wiki/Category:Hypothalamus"/>
    <j.5:database rdf:resource="http://example.org/databases:HPRD"/>
    <j.4:article rdf:resource="http://bio2rdf.org/pubmed:9685409"/>
    <j.2:BFO_0000066 rdf:resource="http://neurolex.org/wiki/Category:Medulla_oblongata"/>
    <j.2:BFO_0000066 rdf:resource="http://neurolex.org/wiki/Category:Cerebellum"/>
    <j.5:database rdf:resource="http://example.org/databases:OPHID"/>
    <j.5:database rdf:resource="http://example.org/databases:BIOGRID"/>
    <j.5:database rdf:resource="http://example.org/databases:UNILEVER"/>
    <j.5:participant rdf:resource="http://purl.uniprot.org/uniprot/Q02297"/>
    <j.2:BFO_0000066 rdf:resource="http://neurolex.org/wiki/Category:Pons"/>
    <j.5:participant rdf:resource="http://purl.uniprot.org/uniprot/P53667"/>
    <j.0:evidence rdf:resource="http://example.org/d_evidence:two_hybrid"/>
    <rdf:type rdf:resource="http://purl.uniprot.org/core/Interaction"/>
    <j.0:evidence rdf:resource="http://example.org/d_evidence:in_vitro"/>
  </rdf:Description>
  <rdf:Description rdf:about="http://scai.fraunhofer.de/Interaction/SNCA (pp) MAPT">
    <j.2:BFO_0000066 rdf:resource="http://neurolex.org/wiki/Category:Thalamus"/>
    <j.2:BFO_0000066 rdf:resource="http://neurolex.org/wiki/Category:Occipital_lobe"/>
    <j.5:database rdf:resource="http://example.org/databases:OPHID"/>
    <j.2:BFO_0000066 rdf:resource="http://neurolex.org/wiki/Category:Cerebellum"/>
    <j.5:participant rdf:resource="http://purl.uniprot.org/uniprot/P37840"/>
    <j.0:evidence rdf:resource="http://example.org/d_evidence:in_vitro"/>
    <j.2:BFO_0000066 rdf:resource="http://neurolex.org/wiki/Category:Cingulate_cortex"/>
    <j.0:evidence rdf:resource="http://example.org/d_evidence:in_vivo"/>
    <j.5:database rdf:resource="http://example.org/databases:COCIT-HPRD"/>
    <j.2:BFO_0000066 rdf:resource="http://neurolex.org/wiki/Category:Prefrontal_cortex"/>
    <j.4:article rdf:resource="http://bio2rdf.org/pubmed:10464279"/>
    <j.2:BFO_0000066 rdf:resource="http://neurolex.org/wiki/Category:Parietal_lobe"/>
    <j.5:participant rdf:resource="http://purl.uniprot.org/uniprot/P10636"/>
    <j.5:database rdf:resource="http://example.org/databases:BIOGRID"/>
    <j.5:database rdf:resource="http://example.org/databases:UNILEVER"/>
    <j.2:BFO_0000066 rdf:resource="http://neurolex.org/wiki/Category:Caudate_nucleus"/>
    <j.2:BFO_0000066 rdf:resource="http://neurolex.org/wiki/Category:Brain"/>
    <rdf:type rdf:resource="http://purl.uniprot.org/core/Interaction"/>
    <j.2:BFO_0000066 rdf:resource="http://neurolex.org/wiki/Category:Amygdala"/>
    <j.2:BFO_0000066 rdf:resource="http://neurolex.org/wiki/Category:Subthalamus"/>
    <j.2:BFO_0000066 rdf:resource="http://neurolex.org/wiki/Category:Medulla_oblongata"/>
    <j.5:database rdf:resource="http://example.org/databases:HPRD"/>
    <j.2:BFO_0000066 rdf:resource="http://neurolex.org/wiki/Category:Globus_pallidus"/>
    <j.2:BFO_0000066 rdf:resource="http://neurolex.org/wiki/Category:Pons"/>
    <j.2:BFO_0000066 rdf:resource="http://neurolex.org/wiki/Category:Temporal_lobe"/>
    <j.2:BFO_0000066 rdf:resource="http://neurolex.org/wiki/Category:Hypothalamus"/>
  </rdf:Description>
  <rdf:Description rdf:about="http://bio2rdf.org/pubmed:12372285">
    <rdfs:label rdf:datatype="http://www.w3.org/2001/XMLSchema#string">12372285</rdfs:label>
    <rdf:type rdf:resource="http://bio2rdf.org/pubmed_vocabulary:PubMedRecord"/>
  </rdf:Description>
  <rdf:Description rdf:about="http://bio2rdf.org/pubmed:9837937">
    <rdfs:label rdf:datatype="http://www.w3.org/2001/XMLSchema#string">9837937</rdfs:label>
    <rdf:type rdf:resource="http://bio2rdf.org/pubmed_vocabulary:PubMedRecord"/>
  </rdf:Description>
  <rdf:Description rdf:about="http://purl.uniprot.org/uniprot/P17612">
    <j.5:encodedBy rdf:resource="http://bio2rdf.org/geneid:5566"/>
    <rdfs:label rdf:datatype="http://www.w3.org/2001/XMLSchema#string">P17612</rdfs:label>
    <rdf:type rdf:resource="http://purl.uniprot.org/core/Protein"/>
  </rdf:Description>
  <rdf:Description rdf:about="http://bio2rdf.org/pubmed:10936509">
    <rdfs:label rdf:datatype="http://www.w3.org/2001/XMLSchema#string">10936509</rdfs:label>
    <rdf:type rdf:resource="http://bio2rdf.org/pubmed_vocabulary:PubMedRecord"/>
  </rdf:Description>
  <rdf:Description rdf:about="http://scai.fraunhofer.de/Interaction/MMP2 (pp) A2M">
    <j.4:article rdf:resource="http://bio2rdf.org/pubmed:9344465"/>
    <j.2:BFO_0000066 rdf:resource="http://neurolex.org/wiki/Category:Occipital_lobe"/>
    <j.0:evidence rdf:resource="http://example.org/d_evidence:in_vitro"/>
    <j.5:database rdf:resource="http://example.org/databases:HPRD"/>
    <j.2:BFO_0000066 rdf:resource="http://neurolex.org/wiki/Category:Temporal_lobe"/>
    <j.2:BFO_0000066 rdf:resource="http://neurolex.org/wiki/Category:Globus_pallidus"/>
    <j.2:BFO_0000066 rdf:resource="http://neurolex.org/wiki/Category:Subthalamus"/>
    <j.2:BFO_0000066 rdf:resource="http://neurolex.org/wiki/Category:Cingulate_cortex"/>
    <j.5:participant rdf:resource="http://purl.uniprot.org/uniprot/P08253"/>
    <j.2:BFO_0000066 rdf:resource="http://neurolex.org/wiki/Category:Thalamus"/>
    <j.2:BFO_0000066 rdf:resource="http://neurolex.org/wiki/Category:Medulla_oblongata"/>
    <j.2:BFO_0000066 rdf:resource="http://neurolex.org/wiki/Category:Prefrontal_cortex"/>
    <j.2:BFO_0000066 rdf:resource="http://neurolex.org/wiki/Category:Pons"/>
    <j.2:BFO_0000066 rdf:resource="http://neurolex.org/wiki/Category:Parietal_lobe"/>
    <j.2:BFO_0000066 rdf:resource="http://neurolex.org/wiki/Category:Brain"/>
    <j.5:database rdf:resource="http://example.org/databases:UNILEVER"/>
    <j.2:BFO_0000066 rdf:resource="http://neurolex.org/wiki/Category:Cerebellum"/>
    <j.2:BFO_0000066 rdf:resource="http://neurolex.org/wiki/Category:Amygdala"/>
    <rdf:type rdf:resource="http://purl.uniprot.org/core/Interaction"/>
    <j.5:participant rdf:resource="http://purl.uniprot.org/uniprot/P01023"/>
    <j.2:BFO_0000066 rdf:resource="http://neurolex.org/wiki/Category:Hypothalamus"/>
    <j.2:BFO_0000066 rdf:resource="http://neurolex.org/wiki/Category:Caudate_nucleus"/>
  </rdf:Description>
  <rdf:Description rdf:about="http://bio2rdf.org/pubmed:9625760">
    <rdfs:label rdf:datatype="http://www.w3.org/2001/XMLSchema#string">9625760</rdfs:label>
    <rdf:type rdf:resource="http://bio2rdf.org/pubmed_vocabulary:PubMedRecord"/>
  </rdf:Description>
  <rdf:Description rdf:about="http://bio2rdf.org/pubmed:9513050">
    <rdfs:label rdf:datatype="http://www.w3.org/2001/XMLSchema#string">9513050</rdfs:label>
    <rdf:type rdf:resource="http://bio2rdf.org/pubmed_vocabulary:PubMedRecord"/>
  </rdf:Description>
  <rdf:Description rdf:about="http://scai.fraunhofer.de/Interaction/GSK3B (pp) TP53">
    <j.5:database rdf:resource="http://example.org/databases:BIND"/>
    <j.5:database rdf:resource="http://example.org/databases:COCIT-BIND"/>
    <j.5:database rdf:resource="http://example.org/databases:UNILEVER"/>
    <j.0:evidence rdf:resource="http://example.org/d_evidence:in_vitro"/>
    <j.2:BFO_0000066 rdf:resource="http://neurolex.org/wiki/Category:Caudate_nucleus"/>
    <j.5:database rdf:resource="http://example.org/databases:CCSB-curated"/>
    <j.4:article rdf:resource="http://bio2rdf.org/pubmed:11483158"/>
    <j.4:article rdf:resource="http://bio2rdf.org/pubmed:12064478"/>
    <j.5:database rdf:resource="http://example.org/databases:HPRD"/>
    <j.2:BFO_0000066 rdf:resource="http://neurolex.org/wiki/Category:Thalamus"/>
    <j.2:BFO_0000066 rdf:resource="http://neurolex.org/wiki/Category:Medulla_oblongata"/>
    <j.2:BFO_0000066 rdf:resource="http://neurolex.org/wiki/Category:Cerebellum"/>
    <j.5:database rdf:resource="http://example.org/databases:OPHID"/>
    <j.2:BFO_0000066 rdf:resource="http://neurolex.org/wiki/Category:Hypothalamus"/>
    <j.0:evidence rdf:resource="http://example.org/d_evidence:literature"/>
    <j.0:evidence rdf:resource="http://example.org/d_evidence:immunoprecipitation"/>
    <j.2:BFO_0000066 rdf:resource="http://neurolex.org/wiki/Category:Temporal_lobe"/>
    <j.0:evidence rdf:resource="http://example.org/d_evidence:other"/>
    <j.2:BFO_0000066 rdf:resource="http://neurolex.org/wiki/Category:Globus_pallidus"/>
    <j.2:BFO_0000066 rdf:resource="http://neurolex.org/wiki/Category:Prefrontal_cortex"/>
    <j.5:database rdf:resource="http://example.org/databases:COCIT-HPRD"/>
    <j.5:database rdf:resource="http://example.org/databases:BIOGRID"/>
    <j.0:evidence rdf:resource="http://example.org/d_evidence:in_vivo"/>
    <rdf:type rdf:resource="http://purl.uniprot.org/core/Interaction"/>
    <j.4:article rdf:resource="http://bio2rdf.org/pubmed:12048243"/>
    <j.4:article rdf:resource="http://bio2rdf.org/pubmed:16189514"/>
    <j.0:evidence rdf:resource="http://example.org/d_evidence:affinitycapture_ms"/>
    <j.5:participant rdf:resource="http://purl.uniprot.org/uniprot/P04637"/>
    <j.5:participant rdf:resource="http://purl.uniprot.org/uniprot/P49841"/>
  </rdf:Description>
  <rdf:Description rdf:about="http://bio2rdf.org/pubmed:10702246">
    <rdfs:label rdf:datatype="http://www.w3.org/2001/XMLSchema#string">10702246</rdfs:label>
    <rdf:type rdf:resource="http://bio2rdf.org/pubmed_vocabulary:PubMedRecord"/>
  </rdf:Description>
  <rdf:Description rdf:about="http://purl.uniprot.org/uniprot/P02649">
    <j.5:encodedBy rdf:resource="http://bio2rdf.org/geneid:348"/>
    <rdfs:label rdf:datatype="http://www.w3.org/2001/XMLSchema#string">P02649</rdfs:label>
    <rdf:type rdf:resource="http://purl.uniprot.org/core/Protein"/>
  </rdf:Description>
  <rdf:Description rdf:about="http://scai.fraunhofer.de/Interaction/MAPK1 (pp) NTRK3">
    <j.2:BFO_0000066 rdf:resource="http://neurolex.org/wiki/Category:Medulla_oblongata"/>
    <rdf:type rdf:resource="http://purl.uniprot.org/core/Interaction"/>
    <j.2:BFO_0000066 rdf:resource="http://neurolex.org/wiki/Category:Globus_pallidus"/>
    <j.2:BFO_0000066 rdf:resource="http://neurolex.org/wiki/Category:Caudate_nucleus"/>
    <j.2:BFO_0000066 rdf:resource="http://neurolex.org/wiki/Category:Parietal_lobe"/>
    <j.2:BFO_0000066 rdf:resource="http://neurolex.org/wiki/Category:Occipital_lobe"/>
    <j.5:database rdf:resource="http://example.org/databases:HOMOMINT"/>
    <j.2:BFO_0000066 rdf:resource="http://neurolex.org/wiki/Category:Amygdala"/>
    <j.2:BFO_0000066 rdf:resource="http://neurolex.org/wiki/Category:Temporal_lobe"/>
    <j.5:database rdf:resource="http://example.org/databases:OPHID"/>
    <j.2:BFO_0000066 rdf:resource="http://neurolex.org/wiki/Category:Cingulate_cortex"/>
    <j.5:database rdf:resource="http://example.org/databases:BIOVERSE"/>
    <j.4:article rdf:resource="http://bio2rdf.org/pubmed:11205744"/>
    <j.5:participant rdf:resource="http://purl.uniprot.org/uniprot/Q16288"/>
    <j.2:BFO_0000066 rdf:resource="http://neurolex.org/wiki/Category:Hypothalamus"/>
    <j.2:BFO_0000066 rdf:resource="http://neurolex.org/wiki/Category:Prefrontal_cortex"/>
    <j.2:BFO_0000066 rdf:resource="http://neurolex.org/wiki/Category:Cerebellum"/>
    <j.2:BFO_0000066 rdf:resource="http://neurolex.org/wiki/Category:Subthalamus"/>
    <j.5:database rdf:resource="http://example.org/databases:UNILEVER"/>
    <j.5:database rdf:resource="http://example.org/databases:HPRD"/>
    <j.2:BFO_0000066 rdf:resource="http://neurolex.org/wiki/Category:Thalamus"/>
    <j.5:participant rdf:resource="http://purl.uniprot.org/uniprot/P28482"/>
    <j.0:evidence rdf:resource="http://example.org/d_evidence:in_vitro"/>
    <j.2:BFO_0000066 rdf:resource="http://neurolex.org/wiki/Category:Brain"/>
    <j.2:BFO_0000066 rdf:resource="http://neurolex.org/wiki/Category:Pons"/>
  </rdf:Description>
  <rdf:Description rdf:about="http://bio2rdf.org/pubmed:12713445">
    <rdfs:label rdf:datatype="http://www.w3.org/2001/XMLSchema#string">12713445</rdfs:label>
    <rdf:type rdf:resource="http://bio2rdf.org/pubmed_vocabulary:PubMedRecord"/>
  </rdf:Description>
  <rdf:Description rdf:about="http://bio2rdf.org/geneid:1000">
    <j.1:has_symbol rdf:datatype="http://www.w3.org/2001/XMLSchema#string">CDH2</j.1:has_symbol>
    <rdfs:label rdf:datatype="http://www.w3.org/2001/XMLSchema#string">1000</rdfs:label>
    <rdf:type rdf:resource="http://bio2rdf.org/geneid_vocabulary:Gene"/>
  </rdf:Description>
  <rdf:Description rdf:about="http://bio2rdf.org/pubmed:7948021">
    <rdfs:label rdf:datatype="http://www.w3.org/2001/XMLSchema#string">7948021</rdfs:label>
    <rdf:type rdf:resource="http://bio2rdf.org/pubmed_vocabulary:PubMedRecord"/>
  </rdf:Description>
  <rdf:Description rdf:about="http://scai.fraunhofer.de/Interaction/NFKB1 (pp) STAT3">
    <j.5:database rdf:resource="http://example.org/databases:UNILEVER"/>
    <j.2:BFO_0000066 rdf:resource="http://neurolex.org/wiki/Category:Occipital_lobe"/>
    <j.5:database rdf:resource="http://example.org/databases:OPHID"/>
    <rdf:type rdf:resource="http://purl.uniprot.org/core/Interaction"/>
    <j.5:database rdf:resource="http://example.org/databases:COCIT-HPRD"/>
    <j.2:BFO_0000066 rdf:resource="http://neurolex.org/wiki/Category:Subthalamus"/>
    <j.5:database rdf:resource="http://example.org/databases:BIOGRID"/>
    <j.2:BFO_0000066 rdf:resource="http://neurolex.org/wiki/Category:Thalamus"/>
    <j.4:article rdf:resource="http://bio2rdf.org/pubmed:12057007"/>
    <j.2:BFO_0000066 rdf:resource="http://neurolex.org/wiki/Category:Pons"/>
    <j.2:BFO_0000066 rdf:resource="http://neurolex.org/wiki/Category:Amygdala"/>
    <j.2:BFO_0000066 rdf:resource="http://neurolex.org/wiki/Category:Prefrontal_cortex"/>
    <j.2:BFO_0000066 rdf:resource="http://neurolex.org/wiki/Category:Parietal_lobe"/>
    <j.2:BFO_0000066 rdf:resource="http://neurolex.org/wiki/Category:Globus_pallidus"/>
    <j.2:BFO_0000066 rdf:resource="http://neurolex.org/wiki/Category:Cingulate_cortex"/>
    <j.2:BFO_0000066 rdf:resource="http://neurolex.org/wiki/Category:Medulla_oblongata"/>
    <j.2:BFO_0000066 rdf:resource="http://neurolex.org/wiki/Category:Brain"/>
    <j.5:participant rdf:resource="http://purl.uniprot.org/uniprot/P19838"/>
    <j.0:evidence rdf:resource="http://example.org/d_evidence:in_vitro"/>
    <j.2:BFO_0000066 rdf:resource="http://neurolex.org/wiki/Category:Temporal_lobe"/>
    <j.5:database rdf:resource="http://example.org/databases:HPRD"/>
    <j.2:BFO_0000066 rdf:resource="http://neurolex.org/wiki/Category:Hypothalamus"/>
    <j.2:BFO_0000066 rdf:resource="http://neurolex.org/wiki/Category:Caudate_nucleus"/>
    <j.0:evidence rdf:resource="http://example.org/d_evidence:in_vivo"/>
    <j.2:BFO_0000066 rdf:resource="http://neurolex.org/wiki/Category:Cerebellum"/>
    <j.5:participant rdf:resource="http://purl.uniprot.org/uniprot/P40763"/>
  </rdf:Description>
  <rdf:Description rdf:about="http://bio2rdf.org/pubmed:11857637">
    <rdfs:label rdf:datatype="http://www.w3.org/2001/XMLSchema#string">11857637</rdfs:label>
    <rdf:type rdf:resource="http://bio2rdf.org/pubmed_vocabulary:PubMedRecord"/>
  </rdf:Description>
  <rdf:Description rdf:about="http://bio2rdf.org/geneid:10418">
    <j.1:has_symbol rdf:datatype="http://www.w3.org/2001/XMLSchema#string">SPON1</j.1:has_symbol>
    <rdfs:label rdf:datatype="http://www.w3.org/2001/XMLSchema#string">10418</rdfs:label>
    <rdf:type rdf:resource="http://bio2rdf.org/geneid_vocabulary:Gene"/>
  </rdf:Description>
  <rdf:Description rdf:about="http://bio2rdf.org/geneid:3312">
    <j.1:has_symbol rdf:datatype="http://www.w3.org/2001/XMLSchema#string">HSPA8</j.1:has_symbol>
    <rdfs:label rdf:datatype="http://www.w3.org/2001/XMLSchema#string">3312</rdfs:label>
    <rdf:type rdf:resource="http://bio2rdf.org/geneid_vocabulary:Gene"/>
  </rdf:Description>
  <rdf:Description rdf:about="http://bio2rdf.org/pubmed:9873016">
    <rdfs:label rdf:datatype="http://www.w3.org/2001/XMLSchema#string">9873016</rdfs:label>
    <rdf:type rdf:resource="http://bio2rdf.org/pubmed_vocabulary:PubMedRecord"/>
  </rdf:Description>
  <rdf:Description rdf:about="http://bio2rdf.org/pubmed:11264168">
    <rdfs:label rdf:datatype="http://www.w3.org/2001/XMLSchema#string">11264168</rdfs:label>
    <rdf:type rdf:resource="http://bio2rdf.org/pubmed_vocabulary:PubMedRecord"/>
  </rdf:Description>
  <rdf:Description rdf:about="http://scai.fraunhofer.de/Interaction/CREBBP (pp) TP53">
    <j.4:article rdf:resource="http://bio2rdf.org/pubmed:11119608"/>
    <j.4:article rdf:resource="http://bio2rdf.org/pubmed:10698501"/>
    <j.0:evidence rdf:resource="http://example.org/d_evidence:in_vivo"/>
    <j.5:participant rdf:resource="http://purl.uniprot.org/uniprot/Q92793"/>
    <j.2:BFO_0000066 rdf:resource="http://neurolex.org/wiki/Category:Prefrontal_cortex"/>
    <j.4:article rdf:resource="http://bio2rdf.org/pubmed:10769144"/>
    <j.5:database rdf:resource="http://example.org/databases:BIOGRID"/>
    <j.5:participant rdf:resource="http://purl.uniprot.org/uniprot/P04637"/>
    <j.0:evidence rdf:resource="http://example.org/d_evidence:pull_down"/>
    <j.2:BFO_0000066 rdf:resource="http://neurolex.org/wiki/Category:Globus_pallidus"/>
    <j.2:BFO_0000066 rdf:resource="http://neurolex.org/wiki/Category:Cerebellum"/>
    <j.4:article rdf:resource="http://bio2rdf.org/pubmed:10734308"/>
    <j.0:evidence rdf:resource="http://example.org/d_evidence:affinity_chromatography"/>
    <j.4:article rdf:resource="http://bio2rdf.org/pubmed:15892868"/>
    <j.4:article rdf:resource="http://bio2rdf.org/pubmed:11559818"/>
    <j.4:article rdf:resource="http://bio2rdf.org/pubmed:11080812"/>
    <j.4:article rdf:resource="http://bio2rdf.org/pubmed:10648616"/>
    <j.4:article rdf:resource="http://bio2rdf.org/pubmed:11279015"/>
    <j.0:evidence rdf:resource="http://example.org/d_evidence:affinity_tag"/>
    <j.2:BFO_0000066 rdf:resource="http://neurolex.org/wiki/Category:Thalamus"/>
    <j.5:database rdf:resource="http://example.org/databases:INTACT"/>
    <j.5:database rdf:resource="http://example.org/databases:COCIT-COCIT"/>
    <j.2:BFO_0000066 rdf:resource="http://neurolex.org/wiki/Category:Medulla_oblongata"/>
    <j.5:database rdf:resource="http://example.org/databases:UNILEVER"/>
    <j.2:BFO_0000066 rdf:resource="http://neurolex.org/wiki/Category:Caudate_nucleus"/>
    <j.5:database rdf:resource="http://example.org/databases:MIPS"/>
    <j.4:article rdf:resource="http://bio2rdf.org/pubmed:9342368"/>
    <j.0:evidence rdf:resource="http://example.org/d_evidence:in_vitro"/>
    <rdf:type rdf:resource="http://purl.uniprot.org/core/Interaction"/>
    <j.4:article rdf:resource="http://bio2rdf.org/pubmed:11172610"/>
    <j.5:database rdf:resource="http://example.org/databases:COCIT-BIND"/>
    <j.4:article rdf:resource="http://bio2rdf.org/pubmed:10487758"/>
    <j.0:evidence rdf:resource="http://example.org/d_evidence:affinity_co_purification"/>
    <j.4:article rdf:resource="http://bio2rdf.org/pubmed:11038372"/>
    <j.4:article rdf:resource="http://bio2rdf.org/pubmed:9651310"/>
    <j.4:article rdf:resource="http://bio2rdf.org/pubmed:11093826"/>
    <j.0:evidence rdf:resource="http://example.org/d_evidence:physical_interaction"/>
    <j.4:article rdf:resource="http://bio2rdf.org/pubmed:10848610"/>
    <j.5:database rdf:resource="http://example.org/databases:HPRD"/>
    <j.4:article rdf:resource="http://bio2rdf.org/pubmed:11196199"/>
    <j.4:article rdf:resource="http://bio2rdf.org/pubmed:9194564"/>
    <j.4:article rdf:resource="http://bio2rdf.org/pubmed:9584200"/>
    <j.5:database rdf:resource="http://example.org/databases:COCIT-HPRD"/>
    <j.4:article rdf:resource="http://bio2rdf.org/pubmed:9288775"/>
    <j.5:database rdf:resource="http://example.org/databases:BIOVERSE"/>
    <j.0:evidence rdf:resource="http://example.org/d_evidence:coip"/>
    <j.4:article rdf:resource="http://bio2rdf.org/pubmed:10748162"/>
    <j.2:BFO_0000066 rdf:resource="http://neurolex.org/wiki/Category:Hypothalamus"/>
    <j.4:article rdf:resource="http://bio2rdf.org/pubmed:10473588"/>
    <j.4:article rdf:resource="http://bio2rdf.org/pubmed:10207051"/>
    <j.4:article rdf:resource="http://bio2rdf.org/pubmed:10823891"/>
    <j.4:article rdf:resource="http://bio2rdf.org/pubmed:10839822"/>
    <j.4:article rdf:resource="http://bio2rdf.org/pubmed:10400710"/>
    <j.4:article rdf:resource="http://bio2rdf.org/pubmed:10435595"/>
    <j.0:evidence rdf:resource="http://example.org/d_evidence:anti_baitcoip"/>
    <j.5:database rdf:resource="http://example.org/databases:BIND"/>
    <j.2:BFO_0000066 rdf:resource="http://neurolex.org/wiki/Category:Temporal_lobe"/>
    <j.4:article rdf:resource="http://bio2rdf.org/pubmed:11782467"/>
    <j.5:database rdf:resource="http://example.org/databases:OPHID"/>
  </rdf:Description>
  <rdf:Description rdf:about="http://bio2rdf.org/pubmed:15454081">
    <rdfs:label rdf:datatype="http://www.w3.org/2001/XMLSchema#string">15454081</rdfs:label>
    <rdf:type rdf:resource="http://bio2rdf.org/pubmed_vocabulary:PubMedRecord"/>
  </rdf:Description>
  <rdf:Description rdf:about="http://bio2rdf.org/geneid:9451">
    <j.1:has_symbol rdf:datatype="http://www.w3.org/2001/XMLSchema#string">EIF2AK3</j.1:has_symbol>
    <rdfs:label rdf:datatype="http://www.w3.org/2001/XMLSchema#string">9451</rdfs:label>
    <rdf:type rdf:resource="http://bio2rdf.org/geneid_vocabulary:Gene"/>
  </rdf:Description>
  <rdf:Description rdf:about="http://bio2rdf.org/pubmed:11188930">
    <rdfs:label rdf:datatype="http://www.w3.org/2001/XMLSchema#string">11188930</rdfs:label>
    <rdf:type rdf:resource="http://bio2rdf.org/pubmed_vocabulary:PubMedRecord"/>
  </rdf:Description>
  <rdf:Description rdf:about="http://scai.fraunhofer.de/Interaction/NGFR (pp) GRB2">
    <j.4:article rdf:resource="http://bio2rdf.org/pubmed:9368064"/>
    <j.0:evidence rdf:resource="http://example.org/d_evidence:in_vivo"/>
    <j.0:evidence rdf:resource="http://example.org/d_evidence:in_vitro"/>
    <j.5:database rdf:resource="http://example.org/databases:UNILEVER"/>
    <j.5:database rdf:resource="http://example.org/databases:HPRD"/>
    <j.2:BFO_0000066 rdf:resource="http://neurolex.org/wiki/Category:Cerebellum"/>
    <j.5:participant rdf:resource="http://purl.uniprot.org/uniprot/P62993"/>
    <j.5:participant rdf:resource="http://purl.uniprot.org/uniprot/P08138"/>
    <rdf:type rdf:resource="http://purl.uniprot.org/core/Interaction"/>
  </rdf:Description>
  <rdf:Description rdf:about="http://bio2rdf.org/pubmed:2162976">
    <rdfs:label rdf:datatype="http://www.w3.org/2001/XMLSchema#string">2162976</rdfs:label>
    <rdf:type rdf:resource="http://bio2rdf.org/pubmed_vocabulary:PubMedRecord"/>
  </rdf:Description>
  <rdf:Description rdf:about="http://bio2rdf.org/pubmed:11062719">
    <rdfs:label rdf:datatype="http://www.w3.org/2001/XMLSchema#string">11062719</rdfs:label>
    <rdf:type rdf:resource="http://bio2rdf.org/pubmed_vocabulary:PubMedRecord"/>
  </rdf:Description>
  <rdf:Description rdf:about="http://scai.fraunhofer.de/Interaction/BAX (pp) BCL2">
    <j.0:evidence rdf:resource="http://example.org/d_evidence:two_hybrid"/>
    <rdf:type rdf:resource="http://purl.uniprot.org/core/Interaction"/>
    <j.4:article rdf:resource="http://bio2rdf.org/pubmed:10620799"/>
    <j.4:article rdf:resource="http://bio2rdf.org/pubmed:8631771"/>
    <j.5:database rdf:resource="http://example.org/databases:COCIT-COCIT"/>
    <j.4:article rdf:resource="http://bio2rdf.org/pubmed:9194558"/>
    <j.5:database rdf:resource="http://example.org/databases:INTACT"/>
    <j.0:evidence rdf:resource="http://example.org/d_evidence:anti_baitcoip"/>
    <j.4:article rdf:resource="http://bio2rdf.org/pubmed:8358790"/>
    <j.5:participant rdf:resource="http://purl.uniprot.org/uniprot/Q07812"/>
    <j.4:article rdf:resource="http://bio2rdf.org/pubmed:9111042"/>
    <j.5:database rdf:resource="http://example.org/databases:HPRD"/>
    <j.5:participant rdf:resource="http://purl.uniprot.org/uniprot/P10415"/>
    <j.5:database rdf:resource="http://example.org/databases:HOMOMINT"/>
    <j.2:BFO_0000066 rdf:resource="http://neurolex.org/wiki/Category:Hypothalamus"/>
    <j.0:evidence rdf:resource="http://example.org/d_evidence:directed"/>
    <j.0:evidence rdf:resource="http://example.org/d_evidence:elisa"/>
    <j.0:evidence rdf:resource="http://example.org/d_evidence:coip"/>
    <j.5:database rdf:resource="http://example.org/databases:UNILEVER"/>
    <j.0:evidence rdf:resource="http://example.org/d_evidence:literature"/>
    <j.5:database rdf:resource="http://example.org/databases:MIPS"/>
    <j.4:article rdf:resource="http://bio2rdf.org/pubmed:9388232"/>
    <j.5:database rdf:resource="http://example.org/databases:OPHID"/>
    <j.0:evidence rdf:resource="http://example.org/d_evidence:in_vitro"/>
    <j.2:BFO_0000066 rdf:resource="http://neurolex.org/wiki/Category:Parietal_lobe"/>
    <j.4:article rdf:resource="http://bio2rdf.org/pubmed:15574335"/>
    <j.0:evidence rdf:resource="http://example.org/d_evidence:in_vivo"/>
    <j.5:database rdf:resource="http://example.org/databases:COCIT-BIND"/>
    <j.5:database rdf:resource="http://example.org/databases:DIP"/>
    <j.5:database rdf:resource="http://example.org/databases:BIOVERSE"/>
    <j.0:evidence rdf:resource="http://example.org/d_evidence:yeast"/>
    <j.5:database rdf:resource="http://example.org/databases:BIOGRID"/>
    <j.0:evidence rdf:resource="http://example.org/d_evidence:physical_interaction"/>
    <j.4:article rdf:resource="http://bio2rdf.org/pubmed:9463381"/>
    <j.4:article rdf:resource="http://bio2rdf.org/pubmed:15892868"/>
    <j.0:evidence rdf:resource="http://example.org/d_evidence:experimental"/>
    <j.4:article rdf:resource="http://bio2rdf.org/pubmed:9130713"/>
    <j.0:evidence rdf:resource="http://example.org/d_evidence:complementation_assay"/>
    <j.5:database rdf:resource="http://example.org/databases:BIND"/>
    <j.5:database rdf:resource="http://example.org/databases:COCIT-HPRD"/>
  </rdf:Description>
  <rdf:Description rdf:about="http://scai.fraunhofer.de/Interaction/GAP43 (pp) SPTAN1">
    <j.2:BFO_0000066 rdf:resource="http://neurolex.org/wiki/Category:Occipital_lobe"/>
    <j.2:BFO_0000066 rdf:resource="http://neurolex.org/wiki/Category:Temporal_lobe"/>
    <j.2:BFO_0000066 rdf:resource="http://neurolex.org/wiki/Category:Globus_pallidus"/>
    <j.2:BFO_0000066 rdf:resource="http://neurolex.org/wiki/Category:Thalamus"/>
    <j.2:BFO_0000066 rdf:resource="http://neurolex.org/wiki/Category:Brain"/>
    <j.4:article rdf:resource="http://bio2rdf.org/pubmed:10521589"/>
    <rdf:type rdf:resource="http://purl.uniprot.org/core/Interaction"/>
    <j.5:database rdf:resource="http://example.org/databases:HPRD"/>
    <j.5:participant rdf:resource="http://purl.uniprot.org/uniprot/P17677"/>
    <j.2:BFO_0000066 rdf:resource="http://neurolex.org/wiki/Category:Prefrontal_cortex"/>
    <j.2:BFO_0000066 rdf:resource="http://neurolex.org/wiki/Category:Parietal_lobe"/>
    <j.2:BFO_0000066 rdf:resource="http://neurolex.org/wiki/Category:Amygdala"/>
    <j.5:participant rdf:resource="http://purl.uniprot.org/uniprot/Q13813"/>
    <j.2:BFO_0000066 rdf:resource="http://neurolex.org/wiki/Category:Pons"/>
    <j.0:evidence rdf:resource="http://example.org/d_evidence:in_vivo"/>
    <j.2:BFO_0000066 rdf:resource="http://neurolex.org/wiki/Category:Medulla_oblongata"/>
    <j.5:database rdf:resource="http://example.org/databases:UNILEVER"/>
    <j.5:database rdf:resource="http://example.org/databases:BIOGRID"/>
    <j.2:BFO_0000066 rdf:resource="http://neurolex.org/wiki/Category:Hypothalamus"/>
    <j.2:BFO_0000066 rdf:resource="http://neurolex.org/wiki/Category:Subthalamus"/>
    <j.2:BFO_0000066 rdf:resource="http://neurolex.org/wiki/Category:Cingulate_cortex"/>
    <j.5:database rdf:resource="http://example.org/databases:BIOVERSE"/>
    <j.5:database rdf:resource="http://example.org/databases:INTNET"/>
    <j.2:BFO_0000066 rdf:resource="http://neurolex.org/wiki/Category:Caudate_nucleus"/>
    <j.2:BFO_0000066 rdf:resource="http://neurolex.org/wiki/Category:Cerebellum"/>
    <j.5:database rdf:resource="http://example.org/databases:OPHID"/>
  </rdf:Description>
  <rdf:Description rdf:about="http://bio2rdf.org/pubmed:10884347">
    <rdfs:label rdf:datatype="http://www.w3.org/2001/XMLSchema#string">10884347</rdfs:label>
    <rdf:type rdf:resource="http://bio2rdf.org/pubmed_vocabulary:PubMedRecord"/>
  </rdf:Description>
  <rdf:Description rdf:about="http://bio2rdf.org/pubmed:7559507">
    <rdfs:label rdf:datatype="http://www.w3.org/2001/XMLSchema#string">7559507</rdfs:label>
    <rdf:type rdf:resource="http://bio2rdf.org/pubmed_vocabulary:PubMedRecord"/>
  </rdf:Description>
  <rdf:Description rdf:about="http://bio2rdf.org/geneid:7804">
    <j.1:has_symbol rdf:datatype="http://www.w3.org/2001/XMLSchema#string">LRP8</j.1:has_symbol>
    <rdfs:label rdf:datatype="http://www.w3.org/2001/XMLSchema#string">7804</rdfs:label>
    <rdf:type rdf:resource="http://bio2rdf.org/geneid_vocabulary:Gene"/>
  </rdf:Description>
  <rdf:Description rdf:about="http://bio2rdf.org/pubmed:10022809">
    <rdfs:label rdf:datatype="http://www.w3.org/2001/XMLSchema#string">10022809</rdfs:label>
    <rdf:type rdf:resource="http://bio2rdf.org/pubmed_vocabulary:PubMedRecord"/>
  </rdf:Description>
  <rdf:Description rdf:about="http://bio2rdf.org/pubmed:11565870">
    <rdfs:label rdf:datatype="http://www.w3.org/2001/XMLSchema#string">11565870</rdfs:label>
    <rdf:type rdf:resource="http://bio2rdf.org/pubmed_vocabulary:PubMedRecord"/>
  </rdf:Description>
  <rdf:Description rdf:about="http://purl.uniprot.org/uniprot/P05362">
    <j.5:encodedBy rdf:resource="http://bio2rdf.org/geneid:3383"/>
    <rdfs:label rdf:datatype="http://www.w3.org/2001/XMLSchema#string">P05362</rdfs:label>
    <rdf:type rdf:resource="http://purl.uniprot.org/core/Protein"/>
  </rdf:Description>
  <rdf:Description rdf:about="http://scai.fraunhofer.de/Interaction/IGF1R (pp) MAP3K5">
    <j.2:BFO_0000066 rdf:resource="http://neurolex.org/wiki/Category:Pons"/>
    <j.5:database rdf:resource="http://example.org/databases:BIOVERSE"/>
    <j.4:article rdf:resource="http://bio2rdf.org/pubmed:12556535"/>
    <j.0:evidence rdf:resource="http://example.org/d_evidence:in_vivo"/>
    <j.5:database rdf:resource="http://example.org/databases:UNILEVER"/>
    <j.2:BFO_0000066 rdf:resource="http://neurolex.org/wiki/Category:Parietal_lobe"/>
    <j.2:BFO_0000066 rdf:resource="http://neurolex.org/wiki/Category:Caudate_nucleus"/>
    <j.5:participant rdf:resource="http://purl.uniprot.org/uniprot/Q99683"/>
    <j.5:participant rdf:resource="http://purl.uniprot.org/uniprot/P08069"/>
    <rdf:type rdf:resource="http://purl.uniprot.org/core/Interaction"/>
    <j.2:BFO_0000066 rdf:resource="http://neurolex.org/wiki/Category:Medulla_oblongata"/>
    <j.2:BFO_0000066 rdf:resource="http://neurolex.org/wiki/Category:Occipital_lobe"/>
    <j.0:evidence rdf:resource="http://example.org/d_evidence:in_vitro"/>
    <j.2:BFO_0000066 rdf:resource="http://neurolex.org/wiki/Category:Cerebellum"/>
    <j.2:BFO_0000066 rdf:resource="http://neurolex.org/wiki/Category:Cingulate_cortex"/>
    <j.2:BFO_0000066 rdf:resource="http://neurolex.org/wiki/Category:Brain"/>
    <j.2:BFO_0000066 rdf:resource="http://neurolex.org/wiki/Category:Globus_pallidus"/>
    <j.2:BFO_0000066 rdf:resource="http://neurolex.org/wiki/Category:Thalamus"/>
    <j.2:BFO_0000066 rdf:resource="http://neurolex.org/wiki/Category:Subthalamus"/>
    <j.5:database rdf:resource="http://example.org/databases:HPRD"/>
    <j.2:BFO_0000066 rdf:resource="http://neurolex.org/wiki/Category:Amygdala"/>
    <j.2:BFO_0000066 rdf:resource="http://neurolex.org/wiki/Category:Prefrontal_cortex"/>
  </rdf:Description>
  <rdf:Description rdf:about="http://bio2rdf.org/pubmed:9045663">
    <rdfs:label rdf:datatype="http://www.w3.org/2001/XMLSchema#string">9045663</rdfs:label>
    <rdf:type rdf:resource="http://bio2rdf.org/pubmed_vocabulary:PubMedRecord"/>
  </rdf:Description>
  <rdf:Description rdf:about="http://scai.fraunhofer.de/Interaction/FLT1 (pp) GRB2">
    <j.2:BFO_0000066 rdf:resource="http://neurolex.org/wiki/Category:Subthalamus"/>
    <j.2:BFO_0000066 rdf:resource="http://neurolex.org/wiki/Category:Amygdala"/>
    <j.2:BFO_0000066 rdf:resource="http://neurolex.org/wiki/Category:Prefrontal_cortex"/>
    <j.2:BFO_0000066 rdf:resource="http://neurolex.org/wiki/Category:Parietal_lobe"/>
    <j.5:participant rdf:resource="http://purl.uniprot.org/uniprot/P62993"/>
    <j.2:BFO_0000066 rdf:resource="http://neurolex.org/wiki/Category:Hypothalamus"/>
    <j.2:BFO_0000066 rdf:resource="http://neurolex.org/wiki/Category:Occipital_lobe"/>
    <rdf:type rdf:resource="http://purl.uniprot.org/core/Interaction"/>
    <j.2:BFO_0000066 rdf:resource="http://neurolex.org/wiki/Category:Cerebellum"/>
    <j.2:BFO_0000066 rdf:resource="http://neurolex.org/wiki/Category:Pons"/>
    <j.5:database rdf:resource="http://example.org/databases:HPRD"/>
    <j.5:participant rdf:resource="http://purl.uniprot.org/uniprot/P17948"/>
    <j.4:article rdf:resource="http://bio2rdf.org/pubmed:9722576"/>
    <j.5:database rdf:resource="http://example.org/databases:BIOVERSE"/>
    <j.2:BFO_0000066 rdf:resource="http://neurolex.org/wiki/Category:Globus_pallidus"/>
    <j.2:BFO_0000066 rdf:resource="http://neurolex.org/wiki/Category:Medulla_oblongata"/>
    <j.0:evidence rdf:resource="http://example.org/d_evidence:in_vivo"/>
    <j.2:BFO_0000066 rdf:resource="http://neurolex.org/wiki/Category:Thalamus"/>
    <j.2:BFO_0000066 rdf:resource="http://neurolex.org/wiki/Category:Cingulate_cortex"/>
    <j.2:BFO_0000066 rdf:resource="http://neurolex.org/wiki/Category:Caudate_nucleus"/>
    <j.5:database rdf:resource="http://example.org/databases:UNILEVER"/>
  </rdf:Description>
  <rdf:Description rdf:about="http://bio2rdf.org/pubmed:10975852">
    <rdfs:label rdf:datatype="http://www.w3.org/2001/XMLSchema#string">10975852</rdfs:label>
    <rdf:type rdf:resource="http://bio2rdf.org/pubmed_vocabulary:PubMedRecord"/>
  </rdf:Description>
  <rdf:Description rdf:about="http://scai.fraunhofer.de/Interaction/FOS (pp) JUN">
    <j.4:article rdf:resource="http://bio2rdf.org/pubmed:1631061"/>
    <j.4:article rdf:resource="http://bio2rdf.org/pubmed:10364260"/>
    <j.4:article rdf:resource="http://bio2rdf.org/pubmed:8816798"/>
    <j.5:database rdf:resource="http://example.org/databases:OPHID"/>
    <j.4:article rdf:resource="http://bio2rdf.org/pubmed:8474460"/>
    <j.4:article rdf:resource="http://bio2rdf.org/pubmed:8816797"/>
    <j.4:article rdf:resource="http://bio2rdf.org/pubmed:7866310"/>
    <j.4:article rdf:resource="http://bio2rdf.org/pubmed:8774698"/>
    <j.4:article rdf:resource="http://bio2rdf.org/pubmed:9847304"/>
    <j.4:article rdf:resource="http://bio2rdf.org/pubmed:8622922"/>
    <rdf:type rdf:resource="http://purl.uniprot.org/core/Interaction"/>
    <j.4:article rdf:resource="http://bio2rdf.org/pubmed:8125225"/>
    <j.5:database rdf:resource="http://example.org/databases:CORUM"/>
    <j.0:evidence rdf:resource="http://example.org/d_evidence:x-ray_crystallography"/>
    <j.0:evidence rdf:resource="http://example.org/d_evidence:literature"/>
    <j.4:article rdf:resource="http://bio2rdf.org/pubmed:7757250"/>
    <j.4:article rdf:resource="http://bio2rdf.org/pubmed:7908266"/>
    <j.4:article rdf:resource="http://bio2rdf.org/pubmed:8306470"/>
    <j.5:database rdf:resource="http://example.org/databases:HPRD"/>
    <j.5:database rdf:resource="http://example.org/databases:BIND"/>
    <j.4:article rdf:resource="http://bio2rdf.org/pubmed:8617242"/>
    <j.4:article rdf:resource="http://bio2rdf.org/pubmed:1482049"/>
    <j.4:article rdf:resource="http://bio2rdf.org/pubmed:7657645"/>
    <j.4:article rdf:resource="http://bio2rdf.org/pubmed:2498162"/>
    <j.4:article rdf:resource="http://bio2rdf.org/pubmed:7512729"/>
    <j.0:evidence rdf:resource="http://example.org/d_evidence:physical_interaction"/>
    <j.2:BFO_0000066 rdf:resource="http://neurolex.org/wiki/Category:Hypothalamus"/>
    <j.4:article rdf:resource="http://bio2rdf.org/pubmed:8770536"/>
    <j.4:article rdf:resource="http://bio2rdf.org/pubmed:15892868"/>
    <j.4:article rdf:resource="http://bio2rdf.org/pubmed:8321220"/>
    <j.5:database rdf:resource="http://example.org/databases:BIOGRID"/>
    <j.5:database rdf:resource="http://example.org/databases:ORTHO-core"/>
    <j.4:article rdf:resource="http://bio2rdf.org/pubmed:7816143"/>
    <j.4:article rdf:resource="http://bio2rdf.org/pubmed:8375015"/>
    <j.4:article rdf:resource="http://bio2rdf.org/pubmed:8754851"/>
    <j.2:BFO_0000066 rdf:resource="http://neurolex.org/wiki/Category:Brain"/>
    <j.4:article rdf:resource="http://bio2rdf.org/pubmed:8957070"/>
    <j.2:BFO_0000066 rdf:resource="http://neurolex.org/wiki/Category:Parietal_lobe"/>
    <j.4:article rdf:resource="http://bio2rdf.org/pubmed:7642615"/>
    <j.5:database rdf:resource="http://example.org/databases:COCIT-BIND"/>
    <j.2:BFO_0000066 rdf:resource="http://neurolex.org/wiki/Category:Cerebellum"/>
    <j.4:article rdf:resource="http://bio2rdf.org/pubmed:8026641"/>
    <j.5:database rdf:resource="http://example.org/databases:HOMOMINT"/>
    <j.2:BFO_0000066 rdf:resource="http://neurolex.org/wiki/Category:Medulla_oblongata"/>
    <j.5:database rdf:resource="http://example.org/databases:COCIT-COCIT"/>
    <j.4:article rdf:resource="http://bio2rdf.org/pubmed:9346889"/>
    <j.4:article rdf:resource="http://bio2rdf.org/pubmed:7948021"/>
    <j.5:participant rdf:resource="http://purl.uniprot.org/uniprot/P01100"/>
    <j.5:database rdf:resource="http://example.org/databases:DIP"/>
    <j.4:article rdf:resource="http://bio2rdf.org/pubmed:8269611"/>
    <j.5:database rdf:resource="http://example.org/databases:UNILEVER"/>
    <j.4:article rdf:resource="http://bio2rdf.org/pubmed:10488148"/>
    <j.4:article rdf:resource="http://bio2rdf.org/pubmed:7935406"/>
    <j.5:database rdf:resource="http://example.org/databases:COCIT-ORTHOLOGY"/>
    <j.2:BFO_0000066 rdf:resource="http://neurolex.org/wiki/Category:Pons"/>
    <j.4:article rdf:resource="http://bio2rdf.org/pubmed:9233628"/>
    <j.2:BFO_0000066 rdf:resource="http://neurolex.org/wiki/Category:Occipital_lobe"/>
    <j.4:article rdf:resource="http://bio2rdf.org/pubmed:9285693"/>
    <j.4:article rdf:resource="http://bio2rdf.org/pubmed:9066137"/>
    <j.2:BFO_0000066 rdf:resource="http://neurolex.org/wiki/Category:Caudate_nucleus"/>
    <j.5:database rdf:resource="http://example.org/databases:COCIT-HPRD"/>
    <j.4:article rdf:resource="http://bio2rdf.org/pubmed:10212284"/>
    <j.4:article rdf:resource="http://bio2rdf.org/pubmed:16055710"/>
    <j.2:BFO_0000066 rdf:resource="http://neurolex.org/wiki/Category:Amygdala"/>
    <j.2:BFO_0000066 rdf:resource="http://neurolex.org/wiki/Category:Temporal_lobe"/>
    <j.5:database rdf:resource="http://example.org/databases:BIOVERSE"/>
    <j.0:evidence rdf:resource="http://example.org/d_evidence:in_vivo"/>
    <j.4:article rdf:resource="http://bio2rdf.org/pubmed:10790289"/>
    <j.2:BFO_0000066 rdf:resource="http://neurolex.org/wiki/Category:Thalamus"/>
    <j.4:article rdf:resource="http://bio2rdf.org/pubmed:10684716"/>
    <j.4:article rdf:resource="http://bio2rdf.org/pubmed:8962164"/>
    <j.0:evidence rdf:resource="http://example.org/d_evidence:in_vitro"/>
    <j.4:article rdf:resource="http://bio2rdf.org/pubmed:7620221"/>
    <j.5:participant rdf:resource="http://purl.uniprot.org/uniprot/P05412"/>
    <j.0:evidence rdf:resource="http://example.org/d_evidence:literature_annotated_complex:ets2-fos-jun_complex(mi:0096-_pull_down)"/>
    <j.4:article rdf:resource="http://bio2rdf.org/pubmed:1297331"/>
  </rdf:Description>
  <rdf:Description rdf:about="http://bio2rdf.org/pubmed:2557834">
    <rdfs:label rdf:datatype="http://www.w3.org/2001/XMLSchema#string">2557834</rdfs:label>
    <rdf:type rdf:resource="http://bio2rdf.org/pubmed_vocabulary:PubMedRecord"/>
  </rdf:Description>
  <rdf:Description rdf:about="http://scai.fraunhofer.de/Interaction/PRKACA (pp) PPP1R1B">
    <rdf:type rdf:resource="http://purl.uniprot.org/core/Interaction"/>
    <j.2:BFO_0000066 rdf:resource="http://neurolex.org/wiki/Category:Parietal_lobe"/>
    <j.5:participant rdf:resource="http://purl.uniprot.org/uniprot/P17612"/>
    <j.2:BFO_0000066 rdf:resource="http://neurolex.org/wiki/Category:Caudate_nucleus"/>
    <j.2:BFO_0000066 rdf:resource="http://neurolex.org/wiki/Category:Subthalamus"/>
    <j.2:BFO_0000066 rdf:resource="http://neurolex.org/wiki/Category:Cingulate_cortex"/>
    <j.5:participant rdf:resource="http://purl.uniprot.org/uniprot/Q9UD71"/>
    <j.2:BFO_0000066 rdf:resource="http://neurolex.org/wiki/Category:Prefrontal_cortex"/>
    <j.2:BFO_0000066 rdf:resource="http://neurolex.org/wiki/Category:Medulla_oblongata"/>
    <j.2:BFO_0000066 rdf:resource="http://neurolex.org/wiki/Category:Temporal_lobe"/>
    <j.2:BFO_0000066 rdf:resource="http://neurolex.org/wiki/Category:Cerebellum"/>
    <j.2:BFO_0000066 rdf:resource="http://neurolex.org/wiki/Category:Amygdala"/>
    <j.2:BFO_0000066 rdf:resource="http://neurolex.org/wiki/Category:Occipital_lobe"/>
    <j.0:evidence rdf:resource="http://example.org/d_evidence:in_vitro"/>
    <j.2:BFO_0000066 rdf:resource="http://neurolex.org/wiki/Category:Pons"/>
    <j.2:BFO_0000066 rdf:resource="http://neurolex.org/wiki/Category:Globus_pallidus"/>
    <j.2:BFO_0000066 rdf:resource="http://neurolex.org/wiki/Category:Brain"/>
    <j.2:BFO_0000066 rdf:resource="http://neurolex.org/wiki/Category:Thalamus"/>
    <j.2:BFO_0000066 rdf:resource="http://neurolex.org/wiki/Category:Hypothalamus"/>
    <j.5:database rdf:resource="http://example.org/databases:HPRD"/>
    <j.4:article rdf:resource="http://bio2rdf.org/pubmed:10604473"/>
    <j.5:database rdf:resource="http://example.org/databases:UNILEVER"/>
  </rdf:Description>
  <rdf:Description rdf:about="http://bio2rdf.org/pubmed:2476070">
    <rdfs:label rdf:datatype="http://www.w3.org/2001/XMLSchema#string">2476070</rdfs:label>
    <rdf:type rdf:resource="http://bio2rdf.org/pubmed_vocabulary:PubMedRecord"/>
  </rdf:Description>
  <rdf:Description rdf:about="http://bio2rdf.org/pubmed:9829964">
    <rdfs:label rdf:datatype="http://www.w3.org/2001/XMLSchema#string">9829964</rdfs:label>
    <rdf:type rdf:resource="http://bio2rdf.org/pubmed_vocabulary:PubMedRecord"/>
  </rdf:Description>
  <rdf:Description rdf:about="http://scai.fraunhofer.de/Interaction/FAS (pp) FADD">
    <rdf:type rdf:resource="http://purl.uniprot.org/core/Interaction"/>
    <j.0:evidence rdf:resource="http://example.org/d_evidence:literature"/>
    <j.4:article rdf:resource="http://bio2rdf.org/pubmed:15665818"/>
    <j.5:participant rdf:resource="http://purl.uniprot.org/uniprot/P25445"/>
    <j.5:database rdf:resource="http://example.org/databases:BIND"/>
    <j.4:article rdf:resource="http://bio2rdf.org/pubmed:16189514"/>
    <j.5:database rdf:resource="http://example.org/databases:UNILEVER"/>
    <j.0:evidence rdf:resource="http://example.org/d_evidence:physical_interaction"/>
    <j.0:evidence rdf:resource="http://example.org/d_evidence:neighbouring_reaction"/>
    <j.5:database rdf:resource="http://example.org/databases:INTACT"/>
    <j.0:evidence rdf:resource="http://example.org/d_evidence:co_immunoprecipitation"/>
    <j.4:article rdf:resource="http://bio2rdf.org/pubmed:11717445"/>
    <j.5:database rdf:resource="http://example.org/databases:COCIT-COCIT"/>
    <j.5:database rdf:resource="http://example.org/databases:REACTOME"/>
    <j.0:evidence rdf:resource="http://example.org/d_evidence:anti_tagcoip"/>
    <j.2:BFO_0000066 rdf:resource="http://neurolex.org/wiki/Category:Cingulate_cortex"/>
    <j.4:article rdf:resource="http://bio2rdf.org/pubmed:15383280"/>
    <j.4:article rdf:resource="http://bio2rdf.org/pubmed:15892868"/>
    <j.0:evidence rdf:resource="http://example.org/d_evidence:two_hybrid"/>
    <j.5:database rdf:resource="http://example.org/databases:MIPS"/>
    <j.5:database rdf:resource="http://example.org/databases:BIOGRID"/>
    <j.5:database rdf:resource="http://example.org/databases:OPHID"/>
    <j.0:evidence rdf:resource="http://example.org/d_evidence:reaction"/>
    <j.4:article rdf:resource="http://bio2rdf.org/pubmed:17159907"/>
    <j.0:evidence rdf:resource="http://example.org/d_evidence:in_vivo"/>
    <j.5:database rdf:resource="http://example.org/databases:INTNET"/>
    <j.2:BFO_0000066 rdf:resource="http://neurolex.org/wiki/Category:Cerebellum"/>
    <j.0:evidence rdf:resource="http://example.org/d_evidence:in_vitro"/>
    <j.4:article rdf:resource="http://bio2rdf.org/pubmed:8967952"/>
    <j.5:database rdf:resource="http://example.org/databases:HOMOMINT"/>
    <j.4:article rdf:resource="http://bio2rdf.org/pubmed:7538907"/>
    <j.0:evidence rdf:resource="http://example.org/d_evidence:coip"/>
    <j.0:evidence rdf:resource="http://example.org/d_evidence:affinitycapture_ms"/>
    <j.5:database rdf:resource="http://example.org/databases:HPRD"/>
    <j.4:article rdf:resource="http://bio2rdf.org/pubmed:7536190"/>
    <j.0:evidence rdf:resource="http://example.org/d_evidence:indirect_complex"/>
    <j.0:evidence rdf:resource="http://example.org/d_evidence:pull_down"/>
    <j.5:database rdf:resource="http://example.org/databases:DIP"/>
    <j.5:database rdf:resource="http://example.org/databases:CCSB-curated"/>
    <j.5:database rdf:resource="http://example.org/databases:COCIT-HPRD"/>
    <j.5:participant rdf:resource="http://purl.uniprot.org/uniprot/Q13158"/>
  </rdf:Description>
  <rdf:Description rdf:about="http://bio2rdf.org/pubmed:75926">
    <rdfs:label rdf:datatype="http://www.w3.org/2001/XMLSchema#string">75926</rdfs:label>
    <rdf:type rdf:resource="http://bio2rdf.org/pubmed_vocabulary:PubMedRecord"/>
  </rdf:Description>
  <rdf:Description rdf:about="http://bio2rdf.org/pubmed:9614189">
    <rdfs:label rdf:datatype="http://www.w3.org/2001/XMLSchema#string">9614189</rdfs:label>
    <rdf:type rdf:resource="http://bio2rdf.org/pubmed_vocabulary:PubMedRecord"/>
  </rdf:Description>
  <rdf:Description rdf:about="http://bio2rdf.org/geneid:8473">
    <j.1:has_symbol rdf:datatype="http://www.w3.org/2001/XMLSchema#string">OGT</j.1:has_symbol>
    <rdfs:label rdf:datatype="http://www.w3.org/2001/XMLSchema#string">8473</rdfs:label>
    <rdf:type rdf:resource="http://bio2rdf.org/geneid_vocabulary:Gene"/>
  </rdf:Description>
  <rdf:Description rdf:about="http://bio2rdf.org/pubmed:10744749">
    <rdfs:label rdf:datatype="http://www.w3.org/2001/XMLSchema#string">10744749</rdfs:label>
    <rdf:type rdf:resource="http://bio2rdf.org/pubmed_vocabulary:PubMedRecord"/>
  </rdf:Description>
  <rdf:Description rdf:about="http://scai.fraunhofer.de/Interaction/PIN1 (pp) TP53">
    <j.2:BFO_0000066 rdf:resource="http://neurolex.org/wiki/Category:Medulla_oblongata"/>
    <j.2:BFO_0000066 rdf:resource="http://neurolex.org/wiki/Category:Cerebellum"/>
    <j.5:database rdf:resource="http://example.org/databases:OPHID"/>
    <j.2:BFO_0000066 rdf:resource="http://neurolex.org/wiki/Category:Hypothalamus"/>
    <j.5:database rdf:resource="http://example.org/databases:BIOGRID"/>
    <j.2:BFO_0000066 rdf:resource="http://neurolex.org/wiki/Category:Temporal_lobe"/>
    <j.2:BFO_0000066 rdf:resource="http://neurolex.org/wiki/Category:Prefrontal_cortex"/>
    <rdf:type rdf:resource="http://purl.uniprot.org/core/Interaction"/>
    <j.5:participant rdf:resource="http://purl.uniprot.org/uniprot/P04637"/>
    <j.0:evidence rdf:resource="http://example.org/d_evidence:literature"/>
    <j.4:article rdf:resource="http://bio2rdf.org/pubmed:12397362"/>
    <j.0:evidence rdf:resource="http://example.org/d_evidence:affinitycapture_ms"/>
    <j.2:BFO_0000066 rdf:resource="http://neurolex.org/wiki/Category:Thalamus"/>
    <j.0:evidence rdf:resource="http://example.org/d_evidence:in_vitro"/>
    <j.5:database rdf:resource="http://example.org/databases:CCSB-curated"/>
    <j.4:article rdf:resource="http://bio2rdf.org/pubmed:12388558"/>
    <j.5:database rdf:resource="http://example.org/databases:HPRD"/>
    <j.5:database rdf:resource="http://example.org/databases:HOMOMINT"/>
    <j.0:evidence rdf:resource="http://example.org/d_evidence:in_vivo"/>
    <j.5:database rdf:resource="http://example.org/databases:UNILEVER"/>
    <j.5:participant rdf:resource="http://purl.uniprot.org/uniprot/Q13526"/>
    <j.4:article rdf:resource="http://bio2rdf.org/pubmed:16189514"/>
    <j.2:BFO_0000066 rdf:resource="http://neurolex.org/wiki/Category:Caudate_nucleus"/>
    <j.2:BFO_0000066 rdf:resource="http://neurolex.org/wiki/Category:Globus_pallidus"/>
    <j.4:article rdf:resource="http://bio2rdf.org/pubmed:12397361"/>
    <j.5:database rdf:resource="http://example.org/databases:COCIT-HPRD"/>
  </rdf:Description>
  <rdf:Description rdf:about="http://bio2rdf.org/pubmed:10861447">
    <rdfs:label rdf:datatype="http://www.w3.org/2001/XMLSchema#string">10861447</rdfs:label>
    <rdf:type rdf:resource="http://bio2rdf.org/pubmed_vocabulary:PubMedRecord"/>
  </rdf:Description>
  <rdf:Description rdf:about="http://purl.uniprot.org/uniprot/P29475">
    <j.5:encodedBy rdf:resource="http://bio2rdf.org/geneid:4842"/>
    <rdfs:label rdf:datatype="http://www.w3.org/2001/XMLSchema#string">P29475</rdfs:label>
    <rdf:type rdf:resource="http://purl.uniprot.org/core/Protein"/>
  </rdf:Description>
  <rdf:Description rdf:about="http://example.org/d_evidence:other">
    <rdfs:label rdf:datatype="http://www.w3.org/2001/XMLSchema#string">other</rdfs:label>
    <rdf:type rdf:resource="http://www.biopax.org/release/biopax-level3.owl#Evidence"/>
  </rdf:Description>
  <rdf:Description rdf:about="http://scai.fraunhofer.de/Interaction/TGFB1 (pp) APP">
    <j.5:database rdf:resource="http://example.org/databases:INTACT"/>
    <j.0:evidence rdf:resource="http://example.org/d_evidence:affinitycapture_ms"/>
    <j.5:database rdf:resource="http://example.org/databases:HPRD"/>
    <j.0:evidence rdf:resource="http://example.org/d_evidence:competition_binding"/>
    <j.2:BFO_0000066 rdf:resource="http://neurolex.org/wiki/Category:Pons"/>
    <j.5:database rdf:resource="http://example.org/databases:BIOGRID"/>
    <j.2:BFO_0000066 rdf:resource="http://neurolex.org/wiki/Category:Hypothalamus"/>
    <rdf:type rdf:resource="http://purl.uniprot.org/core/Interaction"/>
    <j.2:BFO_0000066 rdf:resource="http://neurolex.org/wiki/Category:Temporal_lobe"/>
    <j.2:BFO_0000066 rdf:resource="http://neurolex.org/wiki/Category:Prefrontal_cortex"/>
    <j.0:evidence rdf:resource="http://example.org/d_evidence:protein_crosslink"/>
    <j.4:article rdf:resource="http://bio2rdf.org/pubmed:2119582"/>
    <j.5:database rdf:resource="http://example.org/databases:UNILEVER"/>
    <j.2:BFO_0000066 rdf:resource="http://neurolex.org/wiki/Category:Cerebellum"/>
    <j.2:BFO_0000066 rdf:resource="http://neurolex.org/wiki/Category:Caudate_nucleus"/>
    <j.5:database rdf:resource="http://example.org/databases:BIND"/>
    <j.2:BFO_0000066 rdf:resource="http://neurolex.org/wiki/Category:Medulla_oblongata"/>
    <j.2:BFO_0000066 rdf:resource="http://neurolex.org/wiki/Category:Thalamus"/>
    <j.2:BFO_0000066 rdf:resource="http://neurolex.org/wiki/Category:Occipital_lobe"/>
    <j.2:BFO_0000066 rdf:resource="http://neurolex.org/wiki/Category:Parietal_lobe"/>
    <j.4:article rdf:resource="http://bio2rdf.org/pubmed:16189514"/>
    <j.0:evidence rdf:resource="http://example.org/d_evidence:literature"/>
    <j.4:article rdf:resource="http://bio2rdf.org/pubmed:12867422"/>
    <j.0:evidence rdf:resource="http://example.org/d_evidence:in_vitro"/>
    <j.5:database rdf:resource="http://example.org/databases:CCSB-curated"/>
    <j.2:BFO_0000066 rdf:resource="http://neurolex.org/wiki/Category:Cingulate_cortex"/>
    <j.5:database rdf:resource="http://example.org/databases:COCIT-BIND"/>
    <j.2:BFO_0000066 rdf:resource="http://neurolex.org/wiki/Category:Subthalamus"/>
    <j.0:evidence rdf:resource="http://example.org/d_evidence:physical_interaction"/>
    <j.5:database rdf:resource="http://example.org/databases:OPHID"/>
    <j.5:participant rdf:resource="http://purl.uniprot.org/uniprot/P05067"/>
    <j.2:BFO_0000066 rdf:resource="http://neurolex.org/wiki/Category:Brain"/>
    <j.5:participant rdf:resource="http://purl.uniprot.org/uniprot/P01137"/>
    <j.2:BFO_0000066 rdf:resource="http://neurolex.org/wiki/Category:Amygdala"/>
  </rdf:Description>
  <rdf:Description rdf:about="http://bio2rdf.org/pubmed:1769660">
    <rdfs:label rdf:datatype="http://www.w3.org/2001/XMLSchema#string">1769660</rdfs:label>
    <rdf:type rdf:resource="http://bio2rdf.org/pubmed_vocabulary:PubMedRecord"/>
  </rdf:Description>
  <rdf:Description rdf:about="http://purl.uniprot.org/uniprot/P17655">
    <j.5:encodedBy rdf:resource="http://bio2rdf.org/geneid:824"/>
    <rdfs:label rdf:datatype="http://www.w3.org/2001/XMLSchema#string">P17655</rdfs:label>
    <rdf:type rdf:resource="http://purl.uniprot.org/core/Protein"/>
  </rdf:Description>
  <rdf:Description rdf:about="http://bio2rdf.org/pubmed:8887554">
    <rdfs:label rdf:datatype="http://www.w3.org/2001/XMLSchema#string">8887554</rdfs:label>
    <rdf:type rdf:resource="http://bio2rdf.org/pubmed_vocabulary:PubMedRecord"/>
  </rdf:Description>
  <rdf:Description rdf:about="http://bio2rdf.org/pubmed:8620924">
    <rdfs:label rdf:datatype="http://www.w3.org/2001/XMLSchema#string">8620924</rdfs:label>
    <rdf:type rdf:resource="http://bio2rdf.org/pubmed_vocabulary:PubMedRecord"/>
  </rdf:Description>
  <rdf:Description rdf:about="http://bio2rdf.org/pubmed:11438723">
    <rdfs:label rdf:datatype="http://www.w3.org/2001/XMLSchema#string">11438723</rdfs:label>
    <rdf:type rdf:resource="http://bio2rdf.org/pubmed_vocabulary:PubMedRecord"/>
  </rdf:Description>
  <rdf:Description rdf:about="http://bio2rdf.org/pubmed:7929831">
    <rdfs:label rdf:datatype="http://www.w3.org/2001/XMLSchema#string">7929831</rdfs:label>
    <rdf:type rdf:resource="http://bio2rdf.org/pubmed_vocabulary:PubMedRecord"/>
  </rdf:Description>
  <rdf:Description rdf:about="http://bio2rdf.org/pubmed:11447759">
    <rdfs:label rdf:datatype="http://www.w3.org/2001/XMLSchema#string">11447759</rdfs:label>
    <rdf:type rdf:resource="http://bio2rdf.org/pubmed_vocabulary:PubMedRecord"/>
  </rdf:Description>
  <rdf:Description rdf:about="http://bio2rdf.org/geneid:2596">
    <j.1:has_symbol rdf:datatype="http://www.w3.org/2001/XMLSchema#string">GAP43</j.1:has_symbol>
    <rdfs:label rdf:datatype="http://www.w3.org/2001/XMLSchema#string">2596</rdfs:label>
    <rdf:type rdf:resource="http://bio2rdf.org/geneid_vocabulary:Gene"/>
  </rdf:Description>
  <rdf:Description rdf:about="http://scai.fraunhofer.de/Interaction/BCL2L1 (pp) BCL2">
    <j.2:BFO_0000066 rdf:resource="http://neurolex.org/wiki/Category:Hypothalamus"/>
    <j.5:participant rdf:resource="http://purl.uniprot.org/uniprot/P10415"/>
    <j.0:evidence rdf:resource="http://example.org/d_evidence:in_vitro"/>
    <j.0:evidence rdf:resource="http://example.org/d_evidence:literature"/>
    <j.2:BFO_0000066 rdf:resource="http://neurolex.org/wiki/Category:Prefrontal_cortex"/>
    <j.2:BFO_0000066 rdf:resource="http://neurolex.org/wiki/Category:Amygdala"/>
    <j.2:BFO_0000066 rdf:resource="http://neurolex.org/wiki/Category:Brain"/>
    <j.4:article rdf:resource="http://bio2rdf.org/pubmed:11583631"/>
    <j.5:database rdf:resource="http://example.org/databases:OPHID"/>
    <j.0:evidence rdf:resource="http://example.org/d_evidence:two_hybrid"/>
    <j.4:article rdf:resource="http://bio2rdf.org/pubmed:9457899"/>
    <j.5:database rdf:resource="http://example.org/databases:UNILEVER"/>
    <j.2:BFO_0000066 rdf:resource="http://neurolex.org/wiki/Category:Parietal_lobe"/>
    <j.4:article rdf:resource="http://bio2rdf.org/pubmed:15892868"/>
    <j.2:BFO_0000066 rdf:resource="http://neurolex.org/wiki/Category:Temporal_lobe"/>
    <j.4:article rdf:resource="http://bio2rdf.org/pubmed:7937747"/>
    <j.5:participant rdf:resource="http://purl.uniprot.org/uniprot/Q07817"/>
    <j.5:database rdf:resource="http://example.org/databases:HPRD"/>
    <j.2:BFO_0000066 rdf:resource="http://neurolex.org/wiki/Category:Occipital_lobe"/>
    <rdf:type rdf:resource="http://purl.uniprot.org/core/Interaction"/>
    <j.5:database rdf:resource="http://example.org/databases:COCIT-COCIT"/>
    <j.5:database rdf:resource="http://example.org/databases:DIP"/>
    <j.5:database rdf:resource="http://example.org/databases:BIOVERSE"/>
    <j.2:BFO_0000066 rdf:resource="http://neurolex.org/wiki/Category:Subthalamus"/>
    <j.2:BFO_0000066 rdf:resource="http://neurolex.org/wiki/Category:Globus_pallidus"/>
    <j.2:BFO_0000066 rdf:resource="http://neurolex.org/wiki/Category:Thalamus"/>
    <j.2:BFO_0000066 rdf:resource="http://neurolex.org/wiki/Category:Medulla_oblongata"/>
    <j.2:BFO_0000066 rdf:resource="http://neurolex.org/wiki/Category:Cerebellum"/>
    <j.4:article rdf:resource="http://bio2rdf.org/pubmed:10029807"/>
    <j.2:BFO_0000066 rdf:resource="http://neurolex.org/wiki/Category:Cingulate_cortex"/>
  </rdf:Description>
  <rdf:Description rdf:about="http://bio2rdf.org/geneid:5621">
    <j.1:has_symbol rdf:datatype="http://www.w3.org/2001/XMLSchema#string">PRNP</j.1:has_symbol>
    <rdfs:label rdf:datatype="http://www.w3.org/2001/XMLSchema#string">5621</rdfs:label>
    <rdf:type rdf:resource="http://bio2rdf.org/geneid_vocabulary:Gene"/>
  </rdf:Description>
  <rdf:Description rdf:about="http://bio2rdf.org/pubmed:10391244">
    <rdfs:label rdf:datatype="http://www.w3.org/2001/XMLSchema#string">10391244</rdfs:label>
    <rdf:type rdf:resource="http://bio2rdf.org/pubmed_vocabulary:PubMedRecord"/>
  </rdf:Description>
  <rdf:Description rdf:about="http://bio2rdf.org/pubmed:7516469">
    <rdfs:label rdf:datatype="http://www.w3.org/2001/XMLSchema#string">7516469</rdfs:label>
    <rdf:type rdf:resource="http://bio2rdf.org/pubmed_vocabulary:PubMedRecord"/>
  </rdf:Description>
  <rdf:Description rdf:about="http://bio2rdf.org/pubmed:11359936">
    <rdfs:label rdf:datatype="http://www.w3.org/2001/XMLSchema#string">11359936</rdfs:label>
    <rdf:type rdf:resource="http://bio2rdf.org/pubmed_vocabulary:PubMedRecord"/>
  </rdf:Description>
  <rdf:Description rdf:about="http://bio2rdf.org/pubmed:9233779">
    <rdfs:label rdf:datatype="http://www.w3.org/2001/XMLSchema#string">9233779</rdfs:label>
    <rdf:type rdf:resource="http://bio2rdf.org/pubmed_vocabulary:PubMedRecord"/>
  </rdf:Description>
  <rdf:Description rdf:about="http://bio2rdf.org/pubmed:10329651">
    <rdfs:label rdf:datatype="http://www.w3.org/2001/XMLSchema#string">10329651</rdfs:label>
    <rdf:type rdf:resource="http://bio2rdf.org/pubmed_vocabulary:PubMedRecord"/>
  </rdf:Description>
  <rdf:Description rdf:about="http://purl.uniprot.org/uniprot/P05231">
    <j.5:encodedBy rdf:resource="http://bio2rdf.org/geneid:3569"/>
    <rdfs:label rdf:datatype="http://www.w3.org/2001/XMLSchema#string">P05231</rdfs:label>
    <rdf:type rdf:resource="http://purl.uniprot.org/core/Protein"/>
  </rdf:Description>
  <rdf:Description rdf:about="http://bio2rdf.org/pubmed:10820269">
    <rdfs:label rdf:datatype="http://www.w3.org/2001/XMLSchema#string">10820269</rdfs:label>
    <rdf:type rdf:resource="http://bio2rdf.org/pubmed_vocabulary:PubMedRecord"/>
  </rdf:Description>
  <rdf:Description rdf:about="http://scai.fraunhofer.de/Interaction/PPP2CA (pp) MAPT">
    <j.2:BFO_0000066 rdf:resource="http://neurolex.org/wiki/Category:Hypothalamus"/>
    <j.2:BFO_0000066 rdf:resource="http://neurolex.org/wiki/Category:Caudate_nucleus"/>
    <j.4:article rdf:resource="http://bio2rdf.org/pubmed:1330687"/>
    <j.2:BFO_0000066 rdf:resource="http://neurolex.org/wiki/Category:Temporal_lobe"/>
    <j.0:evidence rdf:resource="http://example.org/d_evidence:in_vitro"/>
    <j.2:BFO_0000066 rdf:resource="http://neurolex.org/wiki/Category:Amygdala"/>
    <j.5:database rdf:resource="http://example.org/databases:HPRD"/>
    <j.2:BFO_0000066 rdf:resource="http://neurolex.org/wiki/Category:Thalamus"/>
    <j.5:participant rdf:resource="http://purl.uniprot.org/uniprot/P67775"/>
    <j.2:BFO_0000066 rdf:resource="http://neurolex.org/wiki/Category:Parietal_lobe"/>
    <j.2:BFO_0000066 rdf:resource="http://neurolex.org/wiki/Category:Brain"/>
    <j.5:database rdf:resource="http://example.org/databases:UNILEVER"/>
    <j.2:BFO_0000066 rdf:resource="http://neurolex.org/wiki/Category:Cingulate_cortex"/>
    <j.0:evidence rdf:resource="http://example.org/d_evidence:in_vivo"/>
    <j.2:BFO_0000066 rdf:resource="http://neurolex.org/wiki/Category:Subthalamus"/>
    <j.2:BFO_0000066 rdf:resource="http://neurolex.org/wiki/Category:Prefrontal_cortex"/>
    <j.2:BFO_0000066 rdf:resource="http://neurolex.org/wiki/Category:Cerebellum"/>
    <j.2:BFO_0000066 rdf:resource="http://neurolex.org/wiki/Category:Globus_pallidus"/>
    <j.4:article rdf:resource="http://bio2rdf.org/pubmed:12435421"/>
    <j.2:BFO_0000066 rdf:resource="http://neurolex.org/wiki/Category:Pons"/>
    <j.2:BFO_0000066 rdf:resource="http://neurolex.org/wiki/Category:Medulla_oblongata"/>
    <j.2:BFO_0000066 rdf:resource="http://neurolex.org/wiki/Category:Occipital_lobe"/>
    <j.5:participant rdf:resource="http://purl.uniprot.org/uniprot/P10636"/>
    <rdf:type rdf:resource="http://purl.uniprot.org/core/Interaction"/>
  </rdf:Description>
  <rdf:Description rdf:about="http://bio2rdf.org/geneid:808">
    <j.1:has_symbol rdf:datatype="http://www.w3.org/2001/XMLSchema#string">CALM3</j.1:has_symbol>
    <rdfs:label rdf:datatype="http://www.w3.org/2001/XMLSchema#string">808</rdfs:label>
    <rdf:type rdf:resource="http://bio2rdf.org/geneid_vocabulary:Gene"/>
  </rdf:Description>
  <rdf:Description rdf:about="http://bio2rdf.org/pubmed:11459228">
    <rdfs:label rdf:datatype="http://www.w3.org/2001/XMLSchema#string">11459228</rdfs:label>
    <rdf:type rdf:resource="http://bio2rdf.org/pubmed_vocabulary:PubMedRecord"/>
  </rdf:Description>
  <rdf:Description rdf:about="http://bio2rdf.org/geneid:7276">
    <j.1:has_symbol rdf:datatype="http://www.w3.org/2001/XMLSchema#string">TTR</j.1:has_symbol>
    <rdfs:label rdf:datatype="http://www.w3.org/2001/XMLSchema#string">7276</rdfs:label>
    <rdf:type rdf:resource="http://bio2rdf.org/geneid_vocabulary:Gene"/>
  </rdf:Description>
  <rdf:Description rdf:about="http://bio2rdf.org/pubmed:9677374">
    <rdfs:label rdf:datatype="http://www.w3.org/2001/XMLSchema#string">9677374</rdfs:label>
    <rdf:type rdf:resource="http://bio2rdf.org/pubmed_vocabulary:PubMedRecord"/>
  </rdf:Description>
  <rdf:Description rdf:about="http://bio2rdf.org/pubmed:9228033">
    <rdfs:label rdf:datatype="http://www.w3.org/2001/XMLSchema#string">9228033</rdfs:label>
    <rdf:type rdf:resource="http://bio2rdf.org/pubmed_vocabulary:PubMedRecord"/>
  </rdf:Description>
  <rdf:Description rdf:about="http://bio2rdf.org/pubmed:9725626">
    <rdfs:label rdf:datatype="http://www.w3.org/2001/XMLSchema#string">9725626</rdfs:label>
    <rdf:type rdf:resource="http://bio2rdf.org/pubmed_vocabulary:PubMedRecord"/>
  </rdf:Description>
  <rdf:Description rdf:about="http://bio2rdf.org/pubmed:9020136">
    <rdfs:label rdf:datatype="http://www.w3.org/2001/XMLSchema#string">9020136</rdfs:label>
    <rdf:type rdf:resource="http://bio2rdf.org/pubmed_vocabulary:PubMedRecord"/>
  </rdf:Description>
  <rdf:Description rdf:about="http://scai.fraunhofer.de/Interaction/STAT3 (pp) AR">
    <j.2:BFO_0000066 rdf:resource="http://neurolex.org/wiki/Category:Globus_pallidus"/>
    <j.2:BFO_0000066 rdf:resource="http://neurolex.org/wiki/Category:Thalamus"/>
    <j.5:database rdf:resource="http://example.org/databases:OPHID"/>
    <j.2:BFO_0000066 rdf:resource="http://neurolex.org/wiki/Category:Cerebellum"/>
    <j.2:BFO_0000066 rdf:resource="http://neurolex.org/wiki/Category:Cingulate_cortex"/>
    <j.2:BFO_0000066 rdf:resource="http://neurolex.org/wiki/Category:Subthalamus"/>
    <j.2:BFO_0000066 rdf:resource="http://neurolex.org/wiki/Category:Brain"/>
    <j.2:BFO_0000066 rdf:resource="http://neurolex.org/wiki/Category:Temporal_lobe"/>
    <j.0:evidence rdf:resource="http://example.org/d_evidence:in_vitro"/>
    <j.2:BFO_0000066 rdf:resource="http://neurolex.org/wiki/Category:Amygdala"/>
    <j.5:database rdf:resource="http://example.org/databases:COCIT-HPRD"/>
    <j.4:article rdf:resource="http://bio2rdf.org/pubmed:11751884"/>
    <j.2:BFO_0000066 rdf:resource="http://neurolex.org/wiki/Category:Hypothalamus"/>
    <j.4:article rdf:resource="http://bio2rdf.org/pubmed:12804609"/>
    <rdf:type rdf:resource="http://purl.uniprot.org/core/Interaction"/>
    <j.2:BFO_0000066 rdf:resource="http://neurolex.org/wiki/Category:Pons"/>
    <j.5:participant rdf:resource="http://purl.uniprot.org/uniprot/P40763"/>
    <j.5:database rdf:resource="http://example.org/databases:BIOGRID"/>
    <j.2:BFO_0000066 rdf:resource="http://neurolex.org/wiki/Category:Prefrontal_cortex"/>
    <j.5:participant rdf:resource="http://purl.uniprot.org/uniprot/P10275"/>
    <j.5:database rdf:resource="http://example.org/databases:UNILEVER"/>
    <j.5:database rdf:resource="http://example.org/databases:HOMOMINT"/>
    <j.5:database rdf:resource="http://example.org/databases:HPRD"/>
    <j.0:evidence rdf:resource="http://example.org/d_evidence:in_vivo"/>
    <j.2:BFO_0000066 rdf:resource="http://neurolex.org/wiki/Category:Parietal_lobe"/>
    <j.2:BFO_0000066 rdf:resource="http://neurolex.org/wiki/Category:Medulla_oblongata"/>
  </rdf:Description>
  <rdf:Description rdf:about="http://bio2rdf.org/pubmed:10884433">
    <rdfs:label rdf:datatype="http://www.w3.org/2001/XMLSchema#string">10884433</rdfs:label>
    <rdf:type rdf:resource="http://bio2rdf.org/pubmed_vocabulary:PubMedRecord"/>
  </rdf:Description>
  <rdf:Description rdf:about="http://bio2rdf.org/pubmed:7935423">
    <rdfs:label rdf:datatype="http://www.w3.org/2001/XMLSchema#string">7935423</rdfs:label>
    <rdf:type rdf:resource="http://bio2rdf.org/pubmed_vocabulary:PubMedRecord"/>
  </rdf:Description>
  <rdf:Description rdf:about="http://bio2rdf.org/pubmed:7775601">
    <rdfs:label rdf:datatype="http://www.w3.org/2001/XMLSchema#string">7775601</rdfs:label>
    <rdf:type rdf:resource="http://bio2rdf.org/pubmed_vocabulary:PubMedRecord"/>
  </rdf:Description>
  <rdf:Description rdf:about="http://bio2rdf.org/pubmed:15231748">
    <rdfs:label rdf:datatype="http://www.w3.org/2001/XMLSchema#string">15231748</rdfs:label>
    <rdf:type rdf:resource="http://bio2rdf.org/pubmed_vocabulary:PubMedRecord"/>
  </rdf:Description>
  <rdf:Description rdf:about="http://bio2rdf.org/geneid:581">
    <j.1:has_symbol rdf:datatype="http://www.w3.org/2001/XMLSchema#string">BAX</j.1:has_symbol>
    <rdfs:label rdf:datatype="http://www.w3.org/2001/XMLSchema#string">581</rdfs:label>
    <rdf:type rdf:resource="http://bio2rdf.org/geneid_vocabulary:Gene"/>
  </rdf:Description>
  <rdf:Description rdf:about="http://bio2rdf.org/geneid:2597">
    <j.1:has_symbol rdf:datatype="http://www.w3.org/2001/XMLSchema#string">GAPDH</j.1:has_symbol>
    <rdfs:label rdf:datatype="http://www.w3.org/2001/XMLSchema#string">2597</rdfs:label>
    <rdf:type rdf:resource="http://bio2rdf.org/geneid_vocabulary:Gene"/>
  </rdf:Description>
  <rdf:Description rdf:about="http://scai.fraunhofer.de/Interaction/MAPK3 (pp) JUN">
    <j.5:database rdf:resource="http://example.org/databases:COCIT-HPRD"/>
    <j.5:participant rdf:resource="http://purl.uniprot.org/uniprot/P27361"/>
    <j.5:database rdf:resource="http://example.org/databases:UNILEVER"/>
    <j.2:BFO_0000066 rdf:resource="http://neurolex.org/wiki/Category:Cerebellum"/>
    <j.2:BFO_0000066 rdf:resource="http://neurolex.org/wiki/Category:Globus_pallidus"/>
    <j.2:BFO_0000066 rdf:resource="http://neurolex.org/wiki/Category:Medulla_oblongata"/>
    <j.0:evidence rdf:resource="http://example.org/d_evidence:in_vivo"/>
    <j.2:BFO_0000066 rdf:resource="http://neurolex.org/wiki/Category:Amygdala"/>
    <j.2:BFO_0000066 rdf:resource="http://neurolex.org/wiki/Category:Parietal_lobe"/>
    <j.2:BFO_0000066 rdf:resource="http://neurolex.org/wiki/Category:Thalamus"/>
    <j.2:BFO_0000066 rdf:resource="http://neurolex.org/wiki/Category:Prefrontal_cortex"/>
    <j.2:BFO_0000066 rdf:resource="http://neurolex.org/wiki/Category:Pons"/>
    <j.5:database rdf:resource="http://example.org/databases:BIOGRID"/>
    <j.4:article rdf:resource="http://bio2rdf.org/pubmed:1922387"/>
    <rdf:type rdf:resource="http://purl.uniprot.org/core/Interaction"/>
    <j.5:participant rdf:resource="http://purl.uniprot.org/uniprot/P05412"/>
    <j.2:BFO_0000066 rdf:resource="http://neurolex.org/wiki/Category:Subthalamus"/>
    <j.2:BFO_0000066 rdf:resource="http://neurolex.org/wiki/Category:Temporal_lobe"/>
    <j.2:BFO_0000066 rdf:resource="http://neurolex.org/wiki/Category:Occipital_lobe"/>
    <j.5:database rdf:resource="http://example.org/databases:HPRD"/>
    <j.5:database rdf:resource="http://example.org/databases:OPHID"/>
    <j.0:evidence rdf:resource="http://example.org/d_evidence:two_hybrid"/>
    <j.2:BFO_0000066 rdf:resource="http://neurolex.org/wiki/Category:Caudate_nucleus"/>
    <j.2:BFO_0000066 rdf:resource="http://neurolex.org/wiki/Category:Brain"/>
    <j.5:database rdf:resource="http://example.org/databases:BIOVERSE"/>
    <j.2:BFO_0000066 rdf:resource="http://neurolex.org/wiki/Category:Hypothalamus"/>
    <j.2:BFO_0000066 rdf:resource="http://neurolex.org/wiki/Category:Cingulate_cortex"/>
  </rdf:Description>
  <rdf:Description rdf:about="http://scai.fraunhofer.de/Interaction/ATF2 (pp) JUN">
    <j.5:database rdf:resource="http://example.org/databases:HPRD"/>
    <j.5:participant rdf:resource="http://purl.uniprot.org/uniprot/P05412"/>
    <j.0:evidence rdf:resource="http://example.org/d_evidence:in_vitro"/>
    <j.2:BFO_0000066 rdf:resource="http://neurolex.org/wiki/Category:Hypothalamus"/>
    <j.5:database rdf:resource="http://example.org/databases:REACTOME"/>
    <j.4:article rdf:resource="http://bio2rdf.org/pubmed:2320002"/>
    <j.2:BFO_0000066 rdf:resource="http://neurolex.org/wiki/Category:Caudate_nucleus"/>
    <j.5:database rdf:resource="http://example.org/databases:BIOGRID"/>
    <j.0:evidence rdf:resource="http://example.org/d_evidence:reaction"/>
    <j.2:BFO_0000066 rdf:resource="http://neurolex.org/wiki/Category:Occipital_lobe"/>
    <j.4:article rdf:resource="http://bio2rdf.org/pubmed:9030721"/>
    <j.2:BFO_0000066 rdf:resource="http://neurolex.org/wiki/Category:Cingulate_cortex"/>
    <j.2:BFO_0000066 rdf:resource="http://neurolex.org/wiki/Category:Subthalamus"/>
    <j.0:evidence rdf:resource="http://example.org/d_evidence:in_vivo"/>
    <j.2:BFO_0000066 rdf:resource="http://neurolex.org/wiki/Category:Brain"/>
    <j.0:evidence rdf:resource="http://example.org/d_evidence:direct_complex"/>
    <j.5:database rdf:resource="http://example.org/databases:BIOVERSE"/>
    <j.5:database rdf:resource="http://example.org/databases:UNILEVER"/>
    <j.2:BFO_0000066 rdf:resource="http://neurolex.org/wiki/Category:Prefrontal_cortex"/>
    <j.4:article rdf:resource="http://bio2rdf.org/pubmed:1827203"/>
    <j.5:participant rdf:resource="http://purl.uniprot.org/uniprot/P15336"/>
    <j.2:BFO_0000066 rdf:resource="http://neurolex.org/wiki/Category:Pons"/>
    <j.2:BFO_0000066 rdf:resource="http://neurolex.org/wiki/Category:Cerebellum"/>
    <j.4:article rdf:resource="http://bio2rdf.org/pubmed:9445037"/>
    <j.5:database rdf:resource="http://example.org/databases:COCIT-HPRD"/>
    <j.2:BFO_0000066 rdf:resource="http://neurolex.org/wiki/Category:Parietal_lobe"/>
    <j.0:evidence rdf:resource="http://example.org/d_evidence:neighbouring_reaction"/>
    <j.2:BFO_0000066 rdf:resource="http://neurolex.org/wiki/Category:Thalamus"/>
    <rdf:type rdf:resource="http://purl.uniprot.org/core/Interaction"/>
    <j.2:BFO_0000066 rdf:resource="http://neurolex.org/wiki/Category:Amygdala"/>
    <j.2:BFO_0000066 rdf:resource="http://neurolex.org/wiki/Category:Globus_pallidus"/>
    <j.5:database rdf:resource="http://example.org/databases:OPHID"/>
    <j.2:BFO_0000066 rdf:resource="http://neurolex.org/wiki/Category:Medulla_oblongata"/>
  </rdf:Description>
  <rdf:Description rdf:about="http://bio2rdf.org/pubmed:10745024">
    <rdfs:label rdf:datatype="http://www.w3.org/2001/XMLSchema#string">10745024</rdfs:label>
    <rdf:type rdf:resource="http://bio2rdf.org/pubmed_vocabulary:PubMedRecord"/>
  </rdf:Description>
  <rdf:Description rdf:about="http://scai.fraunhofer.de/Interaction/EIF2AK2 (pp) EIF2S1">
    <j.4:article rdf:resource="http://bio2rdf.org/pubmed:15892868"/>
    <j.5:database rdf:resource="http://example.org/databases:UNILEVER"/>
    <j.2:BFO_0000066 rdf:resource="http://neurolex.org/wiki/Category:Globus_pallidus"/>
    <j.2:BFO_0000066 rdf:resource="http://neurolex.org/wiki/Category:Pons"/>
    <j.4:article rdf:resource="http://bio2rdf.org/pubmed:11985496"/>
    <j.0:evidence rdf:resource="http://example.org/d_evidence:pull_down"/>
    <j.0:evidence rdf:resource="http://example.org/d_evidence:in_vivo"/>
    <j.2:BFO_0000066 rdf:resource="http://neurolex.org/wiki/Category:Caudate_nucleus"/>
    <j.2:BFO_0000066 rdf:resource="http://neurolex.org/wiki/Category:Parietal_lobe"/>
    <j.2:BFO_0000066 rdf:resource="http://neurolex.org/wiki/Category:Thalamus"/>
    <j.2:BFO_0000066 rdf:resource="http://neurolex.org/wiki/Category:Prefrontal_cortex"/>
    <j.4:article rdf:resource="http://bio2rdf.org/pubmed:1677563"/>
    <j.5:participant rdf:resource="http://purl.uniprot.org/uniprot/P19525"/>
    <j.5:database rdf:resource="http://example.org/databases:HPRD"/>
    <j.5:database rdf:resource="http://example.org/databases:OPHID"/>
    <j.2:BFO_0000066 rdf:resource="http://neurolex.org/wiki/Category:Cingulate_cortex"/>
    <j.2:BFO_0000066 rdf:resource="http://neurolex.org/wiki/Category:Brain"/>
    <j.4:article rdf:resource="http://bio2rdf.org/pubmed:9819435"/>
    <j.4:article rdf:resource="http://bio2rdf.org/pubmed:8099444"/>
    <j.4:article rdf:resource="http://bio2rdf.org/pubmed:10542257"/>
    <j.2:BFO_0000066 rdf:resource="http://neurolex.org/wiki/Category:Temporal_lobe"/>
    <j.2:BFO_0000066 rdf:resource="http://neurolex.org/wiki/Category:Occipital_lobe"/>
    <j.0:evidence rdf:resource="http://example.org/d_evidence:direct_interaction"/>
    <j.2:BFO_0000066 rdf:resource="http://neurolex.org/wiki/Category:Amygdala"/>
    <j.2:BFO_0000066 rdf:resource="http://neurolex.org/wiki/Category:Hypothalamus"/>
    <j.5:database rdf:resource="http://example.org/databases:INTACT"/>
    <j.5:participant rdf:resource="http://purl.uniprot.org/uniprot/P05198"/>
    <j.5:database rdf:resource="http://example.org/databases:COCIT-COCIT"/>
    <rdf:type rdf:resource="http://purl.uniprot.org/core/Interaction"/>
    <j.4:article rdf:resource="http://bio2rdf.org/pubmed:16288713"/>
    <j.5:database rdf:resource="http://example.org/databases:BIOGRID"/>
    <j.2:BFO_0000066 rdf:resource="http://neurolex.org/wiki/Category:Cerebellum"/>
    <j.5:database rdf:resource="http://example.org/databases:COCIT-HPRD"/>
    <j.0:evidence rdf:resource="http://example.org/d_evidence:in_vitro"/>
    <j.2:BFO_0000066 rdf:resource="http://neurolex.org/wiki/Category:Subthalamus"/>
    <j.5:database rdf:resource="http://example.org/databases:BIND"/>
    <j.2:BFO_0000066 rdf:resource="http://neurolex.org/wiki/Category:Medulla_oblongata"/>
  </rdf:Description>
  <rdf:Description rdf:about="http://scai.fraunhofer.de/Interaction/PSEN1 (pp) CIB1">
    <j.5:database rdf:resource="http://example.org/databases:MIPS"/>
    <j.2:BFO_0000066 rdf:resource="http://neurolex.org/wiki/Category:Cerebellum"/>
    <j.2:BFO_0000066 rdf:resource="http://neurolex.org/wiki/Category:Medulla_oblongata"/>
    <j.2:BFO_0000066 rdf:resource="http://neurolex.org/wiki/Category:Temporal_lobe"/>
    <j.2:BFO_0000066 rdf:resource="http://neurolex.org/wiki/Category:Prefrontal_cortex"/>
    <j.2:BFO_0000066 rdf:resource="http://neurolex.org/wiki/Category:Hypothalamus"/>
    <j.2:BFO_0000066 rdf:resource="http://neurolex.org/wiki/Category:Brain"/>
    <j.5:database rdf:resource="http://example.org/databases:BIND"/>
    <rdf:type rdf:resource="http://purl.uniprot.org/core/Interaction"/>
    <j.5:database rdf:resource="http://example.org/databases:UNILEVER"/>
    <j.2:BFO_0000066 rdf:resource="http://neurolex.org/wiki/Category:Amygdala"/>
    <j.2:BFO_0000066 rdf:resource="http://neurolex.org/wiki/Category:Cingulate_cortex"/>
    <j.4:article rdf:resource="http://bio2rdf.org/pubmed:10366599"/>
    <j.0:evidence rdf:resource="http://example.org/d_evidence:yeast"/>
    <j.2:BFO_0000066 rdf:resource="http://neurolex.org/wiki/Category:Pons"/>
    <j.5:participant rdf:resource="http://purl.uniprot.org/uniprot/P49768"/>
    <j.2:BFO_0000066 rdf:resource="http://neurolex.org/wiki/Category:Thalamus"/>
    <j.2:BFO_0000066 rdf:resource="http://neurolex.org/wiki/Category:Parietal_lobe"/>
    <j.0:evidence rdf:resource="http://example.org/d_evidence:two_hybrid"/>
    <j.2:BFO_0000066 rdf:resource="http://neurolex.org/wiki/Category:Subthalamus"/>
    <j.2:BFO_0000066 rdf:resource="http://neurolex.org/wiki/Category:Occipital_lobe"/>
    <j.5:database rdf:resource="http://example.org/databases:HPRD"/>
    <j.5:participant rdf:resource="http://purl.uniprot.org/uniprot/Q99828"/>
    <j.2:BFO_0000066 rdf:resource="http://neurolex.org/wiki/Category:Globus_pallidus"/>
    <j.2:BFO_0000066 rdf:resource="http://neurolex.org/wiki/Category:Caudate_nucleus"/>
  </rdf:Description>
  <rdf:Description rdf:about="http://bio2rdf.org/pubmed:12379483">
    <rdfs:label rdf:datatype="http://www.w3.org/2001/XMLSchema#string">12379483</rdfs:label>
    <rdf:type rdf:resource="http://bio2rdf.org/pubmed_vocabulary:PubMedRecord"/>
  </rdf:Description>
  <rdf:Description rdf:about="http://bio2rdf.org/geneid:3667">
    <j.1:has_symbol rdf:datatype="http://www.w3.org/2001/XMLSchema#string">IRS1</j.1:has_symbol>
    <rdfs:label rdf:datatype="http://www.w3.org/2001/XMLSchema#string">3667</rdfs:label>
    <rdf:type rdf:resource="http://bio2rdf.org/geneid_vocabulary:Gene"/>
  </rdf:Description>
  <rdf:Description rdf:about="http://scai.fraunhofer.de/Interaction/MAPK8IP1 (pp) LRP1">
    <j.5:participant rdf:resource="http://purl.uniprot.org/uniprot/Q9UQF2"/>
    <j.5:database rdf:resource="http://example.org/databases:BIOGRID"/>
    <j.5:database rdf:resource="http://example.org/databases:OPHID"/>
    <j.5:database rdf:resource="http://example.org/databases:HPRD"/>
    <j.0:evidence rdf:resource="http://example.org/d_evidence:in_vivo"/>
    <j.4:article rdf:resource="http://bio2rdf.org/pubmed:10827173"/>
    <j.2:BFO_0000066 rdf:resource="http://neurolex.org/wiki/Category:Occipital_lobe"/>
    <j.2:BFO_0000066 rdf:resource="http://neurolex.org/wiki/Category:Caudate_nucleus"/>
    <j.2:BFO_0000066 rdf:resource="http://neurolex.org/wiki/Category:Brain"/>
    <j.2:BFO_0000066 rdf:resource="http://neurolex.org/wiki/Category:Prefrontal_cortex"/>
    <j.0:evidence rdf:resource="http://example.org/d_evidence:two_hybrid"/>
    <j.2:BFO_0000066 rdf:resource="http://neurolex.org/wiki/Category:Cerebellum"/>
    <j.0:evidence rdf:resource="http://example.org/d_evidence:in_vitro"/>
    <j.2:BFO_0000066 rdf:resource="http://neurolex.org/wiki/Category:Globus_pallidus"/>
    <j.2:BFO_0000066 rdf:resource="http://neurolex.org/wiki/Category:Amygdala"/>
    <j.2:BFO_0000066 rdf:resource="http://neurolex.org/wiki/Category:Pons"/>
    <j.5:participant rdf:resource="http://purl.uniprot.org/uniprot/Q07954"/>
    <rdf:type rdf:resource="http://purl.uniprot.org/core/Interaction"/>
    <j.2:BFO_0000066 rdf:resource="http://neurolex.org/wiki/Category:Parietal_lobe"/>
    <j.2:BFO_0000066 rdf:resource="http://neurolex.org/wiki/Category:Medulla_oblongata"/>
    <j.5:database rdf:resource="http://example.org/databases:UNILEVER"/>
    <j.2:BFO_0000066 rdf:resource="http://neurolex.org/wiki/Category:Temporal_lobe"/>
  </rdf:Description>
  <rdf:Description rdf:about="http://scai.fraunhofer.de/Interaction/AKT1 (pp) MTOR">
    <j.2:BFO_0000066 rdf:resource="http://neurolex.org/wiki/Category:Subthalamus"/>
    <j.2:BFO_0000066 rdf:resource="http://neurolex.org/wiki/Category:Parietal_lobe"/>
    <j.5:database rdf:resource="http://example.org/databases:OPHID"/>
    <j.2:BFO_0000066 rdf:resource="http://neurolex.org/wiki/Category:Brain"/>
    <j.4:article rdf:resource="http://bio2rdf.org/pubmed:15892868"/>
    <j.5:database rdf:resource="http://example.org/databases:HPRD"/>
    <j.2:BFO_0000066 rdf:resource="http://neurolex.org/wiki/Category:Pons"/>
    <j.4:article rdf:resource="http://bio2rdf.org/pubmed:11359907"/>
    <j.2:BFO_0000066 rdf:resource="http://neurolex.org/wiki/Category:Hypothalamus"/>
    <j.5:database rdf:resource="http://example.org/databases:COCIT-COCIT"/>
    <j.4:article rdf:resource="http://bio2rdf.org/pubmed:11438723"/>
    <j.0:evidence rdf:resource="http://example.org/d_evidence:in_vitro"/>
    <j.5:database rdf:resource="http://example.org/databases:HOMOMINT"/>
    <j.2:BFO_0000066 rdf:resource="http://neurolex.org/wiki/Category:Thalamus"/>
    <j.2:BFO_0000066 rdf:resource="http://neurolex.org/wiki/Category:Temporal_lobe"/>
    <j.5:participant rdf:resource="http://purl.uniprot.org/uniprot/P42345"/>
    <j.2:BFO_0000066 rdf:resource="http://neurolex.org/wiki/Category:Prefrontal_cortex"/>
    <j.2:BFO_0000066 rdf:resource="http://neurolex.org/wiki/Category:Caudate_nucleus"/>
    <j.4:article rdf:resource="http://bio2rdf.org/pubmed:10749120"/>
    <rdf:type rdf:resource="http://purl.uniprot.org/core/Interaction"/>
    <j.2:BFO_0000066 rdf:resource="http://neurolex.org/wiki/Category:Occipital_lobe"/>
    <j.2:BFO_0000066 rdf:resource="http://neurolex.org/wiki/Category:Globus_pallidus"/>
    <j.2:BFO_0000066 rdf:resource="http://neurolex.org/wiki/Category:Medulla_oblongata"/>
    <j.4:article rdf:resource="http://bio2rdf.org/pubmed:11404220"/>
    <j.2:BFO_0000066 rdf:resource="http://neurolex.org/wiki/Category:Amygdala"/>
    <j.2:BFO_0000066 rdf:resource="http://neurolex.org/wiki/Category:Cingulate_cortex"/>
    <j.5:database rdf:resource="http://example.org/databases:UNILEVER"/>
    <j.4:article rdf:resource="http://bio2rdf.org/pubmed:10910062"/>
    <j.2:BFO_0000066 rdf:resource="http://neurolex.org/wiki/Category:Cerebellum"/>
    <j.5:participant rdf:resource="http://purl.uniprot.org/uniprot/P31749"/>
  </rdf:Description>
  <rdf:Description rdf:about="http://bio2rdf.org/pubmed:8730095">
    <rdfs:label rdf:datatype="http://www.w3.org/2001/XMLSchema#string">8730095</rdfs:label>
    <rdf:type rdf:resource="http://bio2rdf.org/pubmed_vocabulary:PubMedRecord"/>
  </rdf:Description>
  <rdf:Description rdf:about="http://bio2rdf.org/pubmed:10098639">
    <rdfs:label rdf:datatype="http://www.w3.org/2001/XMLSchema#string">10098639</rdfs:label>
    <rdf:type rdf:resource="http://bio2rdf.org/pubmed_vocabulary:PubMedRecord"/>
  </rdf:Description>
  <rdf:Description rdf:about="http://purl.uniprot.org/uniprot/P50281">
    <j.5:encodedBy rdf:resource="http://bio2rdf.org/geneid:4323"/>
    <rdfs:label rdf:datatype="http://www.w3.org/2001/XMLSchema#string">P50281</rdfs:label>
    <rdf:type rdf:resource="http://purl.uniprot.org/core/Protein"/>
  </rdf:Description>
  <rdf:Description rdf:about="http://scai.fraunhofer.de/Interaction/EGF (pp) LMNA">
    <j.2:BFO_0000066 rdf:resource="http://neurolex.org/wiki/Category:Prefrontal_cortex"/>
    <j.0:evidence rdf:resource="http://example.org/d_evidence:in_vitro"/>
    <rdf:type rdf:resource="http://purl.uniprot.org/core/Interaction"/>
    <j.5:database rdf:resource="http://example.org/databases:HPRD"/>
    <j.5:participant rdf:resource="http://purl.uniprot.org/uniprot/P01133"/>
    <j.0:evidence rdf:resource="http://example.org/d_evidence:in_vivo"/>
    <j.5:participant rdf:resource="http://purl.uniprot.org/uniprot/P02545"/>
    <j.2:BFO_0000066 rdf:resource="http://neurolex.org/wiki/Category:Hypothalamus"/>
    <j.2:BFO_0000066 rdf:resource="http://neurolex.org/wiki/Category:Pons"/>
    <j.5:database rdf:resource="http://example.org/databases:UNILEVER"/>
    <j.0:evidence rdf:resource="http://example.org/d_evidence:two_hybrid"/>
    <j.4:article rdf:resource="http://bio2rdf.org/pubmed:16248985"/>
  </rdf:Description>
  <rdf:Description rdf:about="http://bio2rdf.org/pubmed:15629149">
    <rdfs:label rdf:datatype="http://www.w3.org/2001/XMLSchema#string">15629149</rdfs:label>
    <rdf:type rdf:resource="http://bio2rdf.org/pubmed_vocabulary:PubMedRecord"/>
  </rdf:Description>
  <rdf:Description rdf:about="http://purl.uniprot.org/uniprot/P15692">
    <j.5:encodedBy rdf:resource="http://bio2rdf.org/geneid:7422"/>
    <rdfs:label rdf:datatype="http://www.w3.org/2001/XMLSchema#string">P15692</rdfs:label>
    <rdf:type rdf:resource="http://purl.uniprot.org/core/Protein"/>
  </rdf:Description>
  <rdf:Description rdf:about="http://bio2rdf.org/pubmed:11226159">
    <rdfs:label rdf:datatype="http://www.w3.org/2001/XMLSchema#string">11226159</rdfs:label>
    <rdf:type rdf:resource="http://bio2rdf.org/pubmed_vocabulary:PubMedRecord"/>
  </rdf:Description>
  <rdf:Description rdf:about="http://bio2rdf.org/geneid:102">
    <j.1:has_symbol rdf:datatype="http://www.w3.org/2001/XMLSchema#string">ADAM10</j.1:has_symbol>
    <rdfs:label rdf:datatype="http://www.w3.org/2001/XMLSchema#string">102</rdfs:label>
    <rdf:type rdf:resource="http://bio2rdf.org/geneid_vocabulary:Gene"/>
  </rdf:Description>
  <rdf:Description rdf:about="http://bio2rdf.org/pubmed:7539106">
    <rdfs:label rdf:datatype="http://www.w3.org/2001/XMLSchema#string">7539106</rdfs:label>
    <rdf:type rdf:resource="http://bio2rdf.org/pubmed_vocabulary:PubMedRecord"/>
  </rdf:Description>
  <rdf:Description rdf:about="http://scai.fraunhofer.de/Interaction/LIMK1 (pp) ABCA1">
    <j.2:BFO_0000066 rdf:resource="http://neurolex.org/wiki/Category:Pons"/>
    <j.2:BFO_0000066 rdf:resource="http://neurolex.org/wiki/Category:Temporal_lobe"/>
    <j.2:BFO_0000066 rdf:resource="http://neurolex.org/wiki/Category:Cingulate_cortex"/>
    <j.5:participant rdf:resource="http://purl.uniprot.org/uniprot/P53667"/>
    <j.2:BFO_0000066 rdf:resource="http://neurolex.org/wiki/Category:Occipital_lobe"/>
    <j.2:BFO_0000066 rdf:resource="http://neurolex.org/wiki/Category:Hypothalamus"/>
    <j.2:BFO_0000066 rdf:resource="http://neurolex.org/wiki/Category:Parietal_lobe"/>
    <j.2:BFO_0000066 rdf:resource="http://neurolex.org/wiki/Category:Caudate_nucleus"/>
    <j.2:BFO_0000066 rdf:resource="http://neurolex.org/wiki/Category:Medulla_oblongata"/>
    <j.2:BFO_0000066 rdf:resource="http://neurolex.org/wiki/Category:Subthalamus"/>
    <j.2:BFO_0000066 rdf:resource="http://neurolex.org/wiki/Category:Thalamus"/>
    <rdf:type rdf:resource="http://purl.uniprot.org/core/Interaction"/>
    <j.2:BFO_0000066 rdf:resource="http://neurolex.org/wiki/Category:Cerebellum"/>
    <j.2:BFO_0000066 rdf:resource="http://neurolex.org/wiki/Category:Brain"/>
    <j.0:evidence rdf:resource="http://example.org/d_evidence:in_vitro"/>
    <j.5:database rdf:resource="http://example.org/databases:HPRD"/>
    <j.4:article rdf:resource="http://bio2rdf.org/pubmed:16192283"/>
    <j.5:participant rdf:resource="http://purl.uniprot.org/uniprot/O95477"/>
    <j.5:database rdf:resource="http://example.org/databases:UNILEVER"/>
  </rdf:Description>
  <rdf:Description rdf:about="http://bio2rdf.org/pubmed:11395500">
    <rdfs:label rdf:datatype="http://www.w3.org/2001/XMLSchema#string">11395500</rdfs:label>
    <rdf:type rdf:resource="http://bio2rdf.org/pubmed_vocabulary:PubMedRecord"/>
  </rdf:Description>
  <rdf:Description rdf:about="http://bio2rdf.org/pubmed:8816797">
    <rdfs:label rdf:datatype="http://www.w3.org/2001/XMLSchema#string">8816797</rdfs:label>
    <rdf:type rdf:resource="http://bio2rdf.org/pubmed_vocabulary:PubMedRecord"/>
  </rdf:Description>
  <rdf:Description rdf:about="http://scai.fraunhofer.de/Interaction/ABL1 (pp) GRB2">
    <j.2:BFO_0000066 rdf:resource="http://neurolex.org/wiki/Category:Parietal_lobe"/>
    <j.4:article rdf:resource="http://bio2rdf.org/pubmed:9516488"/>
    <j.2:BFO_0000066 rdf:resource="http://neurolex.org/wiki/Category:Globus_pallidus"/>
    <j.5:database rdf:resource="http://example.org/databases:UNILEVER"/>
    <j.5:database rdf:resource="http://example.org/databases:COCIT-HPRD"/>
    <j.2:BFO_0000066 rdf:resource="http://neurolex.org/wiki/Category:Temporal_lobe"/>
    <j.2:BFO_0000066 rdf:resource="http://neurolex.org/wiki/Category:Subthalamus"/>
    <rdf:type rdf:resource="http://purl.uniprot.org/core/Interaction"/>
    <j.5:database rdf:resource="http://example.org/databases:BIOVERSE"/>
    <j.5:database rdf:resource="http://example.org/databases:HPRD"/>
    <j.2:BFO_0000066 rdf:resource="http://neurolex.org/wiki/Category:Medulla_oblongata"/>
    <j.5:participant rdf:resource="http://purl.uniprot.org/uniprot/P00519"/>
    <j.2:BFO_0000066 rdf:resource="http://neurolex.org/wiki/Category:Pons"/>
    <j.4:article rdf:resource="http://bio2rdf.org/pubmed:14725908"/>
    <j.2:BFO_0000066 rdf:resource="http://neurolex.org/wiki/Category:Caudate_nucleus"/>
    <j.2:BFO_0000066 rdf:resource="http://neurolex.org/wiki/Category:Prefrontal_cortex"/>
    <j.0:evidence rdf:resource="http://example.org/d_evidence:in_vitro"/>
    <j.5:database rdf:resource="http://example.org/databases:OPHID"/>
    <j.2:BFO_0000066 rdf:resource="http://neurolex.org/wiki/Category:Thalamus"/>
    <j.2:BFO_0000066 rdf:resource="http://neurolex.org/wiki/Category:Amygdala"/>
    <j.5:participant rdf:resource="http://purl.uniprot.org/uniprot/P62993"/>
    <j.5:database rdf:resource="http://example.org/databases:BIOGRID"/>
    <j.2:BFO_0000066 rdf:resource="http://neurolex.org/wiki/Category:Cerebellum"/>
    <j.2:BFO_0000066 rdf:resource="http://neurolex.org/wiki/Category:Cingulate_cortex"/>
    <j.2:BFO_0000066 rdf:resource="http://neurolex.org/wiki/Category:Brain"/>
    <j.2:BFO_0000066 rdf:resource="http://neurolex.org/wiki/Category:Occipital_lobe"/>
    <j.2:BFO_0000066 rdf:resource="http://neurolex.org/wiki/Category:Hypothalamus"/>
  </rdf:Description>
  <rdf:Description rdf:about="http://bio2rdf.org/geneid:84152">
    <j.1:has_symbol rdf:datatype="http://www.w3.org/2001/XMLSchema#string">PPP1R1B</j.1:has_symbol>
    <rdfs:label rdf:datatype="http://www.w3.org/2001/XMLSchema#string">84152</rdfs:label>
    <rdf:type rdf:resource="http://bio2rdf.org/geneid_vocabulary:Gene"/>
  </rdf:Description>
  <rdf:Description rdf:about="http://bio2rdf.org/pubmed:9548507">
    <rdfs:label rdf:datatype="http://www.w3.org/2001/XMLSchema#string">9548507</rdfs:label>
    <rdf:type rdf:resource="http://bio2rdf.org/pubmed_vocabulary:PubMedRecord"/>
  </rdf:Description>
  <rdf:Description rdf:about="http://bio2rdf.org/pubmed:8693593">
    <rdfs:label rdf:datatype="http://www.w3.org/2001/XMLSchema#string">8693593</rdfs:label>
    <rdf:type rdf:resource="http://bio2rdf.org/pubmed_vocabulary:PubMedRecord"/>
  </rdf:Description>
  <rdf:Description rdf:about="http://scai.fraunhofer.de/Interaction/MAPK1 (pp) FOS">
    <j.2:BFO_0000066 rdf:resource="http://neurolex.org/wiki/Category:Amygdala"/>
    <j.2:BFO_0000066 rdf:resource="http://neurolex.org/wiki/Category:Caudate_nucleus"/>
    <j.2:BFO_0000066 rdf:resource="http://neurolex.org/wiki/Category:Thalamus"/>
    <j.0:evidence rdf:resource="http://example.org/d_evidence:in_vivo"/>
    <j.5:database rdf:resource="http://example.org/databases:UNILEVER"/>
    <j.2:BFO_0000066 rdf:resource="http://neurolex.org/wiki/Category:Temporal_lobe"/>
    <j.2:BFO_0000066 rdf:resource="http://neurolex.org/wiki/Category:Pons"/>
    <j.2:BFO_0000066 rdf:resource="http://neurolex.org/wiki/Category:Hypothalamus"/>
    <j.2:BFO_0000066 rdf:resource="http://neurolex.org/wiki/Category:Occipital_lobe"/>
    <j.5:database rdf:resource="http://example.org/databases:HPRD"/>
    <j.5:participant rdf:resource="http://purl.uniprot.org/uniprot/P28482"/>
    <j.2:BFO_0000066 rdf:resource="http://neurolex.org/wiki/Category:Cerebellum"/>
    <j.5:participant rdf:resource="http://purl.uniprot.org/uniprot/P01100"/>
    <rdf:type rdf:resource="http://purl.uniprot.org/core/Interaction"/>
    <j.0:evidence rdf:resource="http://example.org/d_evidence:in_vitro"/>
    <j.4:article rdf:resource="http://bio2rdf.org/pubmed:12972619"/>
    <j.4:article rdf:resource="http://bio2rdf.org/pubmed:8248197"/>
    <j.4:article rdf:resource="http://bio2rdf.org/pubmed:7816602"/>
    <j.2:BFO_0000066 rdf:resource="http://neurolex.org/wiki/Category:Medulla_oblongata"/>
    <j.2:BFO_0000066 rdf:resource="http://neurolex.org/wiki/Category:Brain"/>
    <j.2:BFO_0000066 rdf:resource="http://neurolex.org/wiki/Category:Parietal_lobe"/>
  </rdf:Description>
  <rdf:Description rdf:about="http://bio2rdf.org/pubmed:8774698">
    <rdfs:label rdf:datatype="http://www.w3.org/2001/XMLSchema#string">8774698</rdfs:label>
    <rdf:type rdf:resource="http://bio2rdf.org/pubmed_vocabulary:PubMedRecord"/>
  </rdf:Description>
  <rdf:Description rdf:about="http://bio2rdf.org/pubmed:15327769">
    <rdfs:label rdf:datatype="http://www.w3.org/2001/XMLSchema#string">15327769</rdfs:label>
    <rdf:type rdf:resource="http://bio2rdf.org/pubmed_vocabulary:PubMedRecord"/>
  </rdf:Description>
  <rdf:Description rdf:about="http://purl.uniprot.org/uniprot/P12931">
    <j.5:encodedBy rdf:resource="http://bio2rdf.org/geneid:6714"/>
    <rdfs:label rdf:datatype="http://www.w3.org/2001/XMLSchema#string">P12931</rdfs:label>
    <rdf:type rdf:resource="http://purl.uniprot.org/core/Protein"/>
  </rdf:Description>
  <rdf:Description rdf:about="http://bio2rdf.org/pubmed:10932246">
    <rdfs:label rdf:datatype="http://www.w3.org/2001/XMLSchema#string">10932246</rdfs:label>
    <rdf:type rdf:resource="http://bio2rdf.org/pubmed_vocabulary:PubMedRecord"/>
  </rdf:Description>
  <rdf:Description rdf:about="http://purl.uniprot.org/uniprot/Q10571">
    <j.5:encodedBy rdf:resource="http://bio2rdf.org/geneid:4330"/>
    <rdfs:label rdf:datatype="http://www.w3.org/2001/XMLSchema#string">Q10571</rdfs:label>
    <rdf:type rdf:resource="http://purl.uniprot.org/core/Protein"/>
  </rdf:Description>
  <rdf:Description rdf:about="http://bio2rdf.org/geneid:6868">
    <j.1:has_symbol rdf:datatype="http://www.w3.org/2001/XMLSchema#string">ADAM17</j.1:has_symbol>
    <rdfs:label rdf:datatype="http://www.w3.org/2001/XMLSchema#string">6868</rdfs:label>
    <rdf:type rdf:resource="http://bio2rdf.org/geneid_vocabulary:Gene"/>
  </rdf:Description>
  <rdf:Description rdf:about="http://bio2rdf.org/geneid:321">
    <j.1:has_symbol rdf:datatype="http://www.w3.org/2001/XMLSchema#string">APBA2</j.1:has_symbol>
    <rdfs:label rdf:datatype="http://www.w3.org/2001/XMLSchema#string">321</rdfs:label>
    <rdf:type rdf:resource="http://bio2rdf.org/geneid_vocabulary:Gene"/>
  </rdf:Description>
  <rdf:Description rdf:about="http://bio2rdf.org/pubmed:9733728">
    <rdfs:label rdf:datatype="http://www.w3.org/2001/XMLSchema#string">9733728</rdfs:label>
    <rdf:type rdf:resource="http://bio2rdf.org/pubmed_vocabulary:PubMedRecord"/>
  </rdf:Description>
  <rdf:Description rdf:about="http://bio2rdf.org/pubmed:11406761">
    <rdfs:label rdf:datatype="http://www.w3.org/2001/XMLSchema#string">11406761</rdfs:label>
    <rdf:type rdf:resource="http://bio2rdf.org/pubmed_vocabulary:PubMedRecord"/>
  </rdf:Description>
  <rdf:Description rdf:about="http://bio2rdf.org/pubmed:11567040">
    <rdfs:label rdf:datatype="http://www.w3.org/2001/XMLSchema#string">11567040</rdfs:label>
    <rdf:type rdf:resource="http://bio2rdf.org/pubmed_vocabulary:PubMedRecord"/>
  </rdf:Description>
  <rdf:Description rdf:about="http://bio2rdf.org/pubmed:10914492">
    <rdfs:label rdf:datatype="http://www.w3.org/2001/XMLSchema#string">10914492</rdfs:label>
    <rdf:type rdf:resource="http://bio2rdf.org/pubmed_vocabulary:PubMedRecord"/>
  </rdf:Description>
  <rdf:Description rdf:about="http://bio2rdf.org/pubmed:2626279">
    <rdfs:label rdf:datatype="http://www.w3.org/2001/XMLSchema#string">2626279</rdfs:label>
    <rdf:type rdf:resource="http://bio2rdf.org/pubmed_vocabulary:PubMedRecord"/>
  </rdf:Description>
  <rdf:Description rdf:about="http://bio2rdf.org/pubmed:11884598">
    <rdfs:label rdf:datatype="http://www.w3.org/2001/XMLSchema#string">11884598</rdfs:label>
    <rdf:type rdf:resource="http://bio2rdf.org/pubmed_vocabulary:PubMedRecord"/>
  </rdf:Description>
  <rdf:Description rdf:about="http://bio2rdf.org/pubmed:8428004">
    <rdfs:label rdf:datatype="http://www.w3.org/2001/XMLSchema#string">8428004</rdfs:label>
    <rdf:type rdf:resource="http://bio2rdf.org/pubmed_vocabulary:PubMedRecord"/>
  </rdf:Description>
  <rdf:Description rdf:about="http://bio2rdf.org/pubmed:12123574">
    <rdfs:label rdf:datatype="http://www.w3.org/2001/XMLSchema#string">12123574</rdfs:label>
    <rdf:type rdf:resource="http://bio2rdf.org/pubmed_vocabulary:PubMedRecord"/>
  </rdf:Description>
  <rdf:Description rdf:about="http://purl.uniprot.org/uniprot/P34947">
    <j.5:encodedBy rdf:resource="http://bio2rdf.org/geneid:2869"/>
    <rdfs:label rdf:datatype="http://www.w3.org/2001/XMLSchema#string">P34947</rdfs:label>
    <rdf:type rdf:resource="http://purl.uniprot.org/core/Protein"/>
  </rdf:Description>
  <rdf:Description rdf:about="http://bio2rdf.org/pubmed:10833507">
    <rdfs:label rdf:datatype="http://www.w3.org/2001/XMLSchema#string">10833507</rdfs:label>
    <rdf:type rdf:resource="http://bio2rdf.org/pubmed_vocabulary:PubMedRecord"/>
  </rdf:Description>
  <rdf:Description rdf:about="http://bio2rdf.org/pubmed:8597535">
    <rdfs:label rdf:datatype="http://www.w3.org/2001/XMLSchema#string">8597535</rdfs:label>
    <rdf:type rdf:resource="http://bio2rdf.org/pubmed_vocabulary:PubMedRecord"/>
  </rdf:Description>
  <rdf:Description rdf:about="http://purl.uniprot.org/uniprot/P18850">
    <j.5:encodedBy rdf:resource="http://bio2rdf.org/geneid:22926"/>
    <rdfs:label rdf:datatype="http://www.w3.org/2001/XMLSchema#string">P18850</rdfs:label>
    <rdf:type rdf:resource="http://purl.uniprot.org/core/Protein"/>
  </rdf:Description>
  <rdf:Description rdf:about="http://bio2rdf.org/pubmed:11606564">
    <rdfs:label rdf:datatype="http://www.w3.org/2001/XMLSchema#string">11606564</rdfs:label>
    <rdf:type rdf:resource="http://bio2rdf.org/pubmed_vocabulary:PubMedRecord"/>
  </rdf:Description>
  <rdf:Description rdf:about="http://bio2rdf.org/pubmed:9837978">
    <rdfs:label rdf:datatype="http://www.w3.org/2001/XMLSchema#string">9837978</rdfs:label>
    <rdf:type rdf:resource="http://bio2rdf.org/pubmed_vocabulary:PubMedRecord"/>
  </rdf:Description>
  <rdf:Description rdf:about="http://bio2rdf.org/pubmed:15895091">
    <rdfs:label rdf:datatype="http://www.w3.org/2001/XMLSchema#string">15895091</rdfs:label>
    <rdf:type rdf:resource="http://bio2rdf.org/pubmed_vocabulary:PubMedRecord"/>
  </rdf:Description>
  <rdf:Description rdf:about="http://bio2rdf.org/pubmed:9235954">
    <rdfs:label rdf:datatype="http://www.w3.org/2001/XMLSchema#string">9235954</rdfs:label>
    <rdf:type rdf:resource="http://bio2rdf.org/pubmed_vocabulary:PubMedRecord"/>
  </rdf:Description>
  <rdf:Description rdf:about="http://bio2rdf.org/geneid:6869">
    <j.1:has_symbol rdf:datatype="http://www.w3.org/2001/XMLSchema#string">TACR1</j.1:has_symbol>
    <rdfs:label rdf:datatype="http://www.w3.org/2001/XMLSchema#string">6869</rdfs:label>
    <rdf:type rdf:resource="http://bio2rdf.org/geneid_vocabulary:Gene"/>
  </rdf:Description>
  <rdf:Description rdf:about="http://bio2rdf.org/pubmed:7500025">
    <rdfs:label rdf:datatype="http://www.w3.org/2001/XMLSchema#string">7500025</rdfs:label>
    <rdf:type rdf:resource="http://bio2rdf.org/pubmed_vocabulary:PubMedRecord"/>
  </rdf:Description>
  <rdf:Description rdf:about="http://purl.uniprot.org/uniprot/P02652">
    <j.5:encodedBy rdf:resource="http://bio2rdf.org/geneid:336"/>
    <rdfs:label rdf:datatype="http://www.w3.org/2001/XMLSchema#string">P02652</rdfs:label>
    <rdf:type rdf:resource="http://purl.uniprot.org/core/Protein"/>
  </rdf:Description>
  <rdf:Description rdf:about="http://scai.fraunhofer.de/Interaction/IGF1R (pp) IRS1">
    <j.4:article rdf:resource="http://bio2rdf.org/pubmed:7559507"/>
    <j.4:article rdf:resource="http://bio2rdf.org/pubmed:15629149"/>
    <j.2:BFO_0000066 rdf:resource="http://neurolex.org/wiki/Category:Pons"/>
    <j.4:article rdf:resource="http://bio2rdf.org/pubmed:8530377"/>
    <j.2:BFO_0000066 rdf:resource="http://neurolex.org/wiki/Category:Thalamus"/>
    <j.4:article rdf:resource="http://bio2rdf.org/pubmed:10026153"/>
    <j.5:database rdf:resource="http://example.org/databases:OPHID"/>
    <j.5:participant rdf:resource="http://purl.uniprot.org/uniprot/P08069"/>
    <j.5:database rdf:resource="http://example.org/databases:HPRD"/>
    <rdf:type rdf:resource="http://purl.uniprot.org/core/Interaction"/>
    <j.5:database rdf:resource="http://example.org/databases:BIND"/>
    <j.2:BFO_0000066 rdf:resource="http://neurolex.org/wiki/Category:Parietal_lobe"/>
    <j.4:article rdf:resource="http://bio2rdf.org/pubmed:8662806"/>
    <j.0:evidence rdf:resource="http://example.org/d_evidence:two_hybrid"/>
    <j.2:BFO_0000066 rdf:resource="http://neurolex.org/wiki/Category:Brain"/>
    <j.5:database rdf:resource="http://example.org/databases:COCIT-BIND"/>
    <j.0:evidence rdf:resource="http://example.org/d_evidence:in_vivo"/>
    <j.0:evidence rdf:resource="http://example.org/d_evidence:two_hybrid_test"/>
    <j.2:BFO_0000066 rdf:resource="http://neurolex.org/wiki/Category:Amygdala"/>
    <j.0:evidence rdf:resource="http://example.org/d_evidence:physical_interaction"/>
    <j.5:participant rdf:resource="http://purl.uniprot.org/uniprot/P35568"/>
    <j.4:article rdf:resource="http://bio2rdf.org/pubmed:12220227"/>
    <j.5:database rdf:resource="http://example.org/databases:BIOVERSE"/>
    <j.5:database rdf:resource="http://example.org/databases:BIOGRID"/>
    <j.2:BFO_0000066 rdf:resource="http://neurolex.org/wiki/Category:Cerebellum"/>
    <j.5:database rdf:resource="http://example.org/databases:COCIT-HPRD"/>
    <j.5:database rdf:resource="http://example.org/databases:UNILEVER"/>
    <j.2:BFO_0000066 rdf:resource="http://neurolex.org/wiki/Category:Cingulate_cortex"/>
    <j.2:BFO_0000066 rdf:resource="http://neurolex.org/wiki/Category:Medulla_oblongata"/>
    <j.2:BFO_0000066 rdf:resource="http://neurolex.org/wiki/Category:Prefrontal_cortex"/>
    <j.4:article rdf:resource="http://bio2rdf.org/pubmed:7541045"/>
  </rdf:Description>
  <rdf:Description rdf:about="http://bio2rdf.org/pubmed:11564582">
    <rdfs:label rdf:datatype="http://www.w3.org/2001/XMLSchema#string">11564582</rdfs:label>
    <rdf:type rdf:resource="http://bio2rdf.org/pubmed_vocabulary:PubMedRecord"/>
  </rdf:Description>
  <rdf:Description rdf:about="http://bio2rdf.org/pubmed:10642585">
    <rdfs:label rdf:datatype="http://www.w3.org/2001/XMLSchema#string">10642585</rdfs:label>
    <rdf:type rdf:resource="http://bio2rdf.org/pubmed_vocabulary:PubMedRecord"/>
  </rdf:Description>
  <rdf:Description rdf:about="http://scai.fraunhofer.de/Interaction/TP53 (pp) BCL2L1">
    <j.5:database rdf:resource="http://example.org/databases:OPHID"/>
    <j.5:database rdf:resource="http://example.org/databases:BIOVERSE"/>
    <j.5:database rdf:resource="http://example.org/databases:CCSB-curated"/>
    <j.5:participant rdf:resource="http://purl.uniprot.org/uniprot/P04637"/>
    <j.4:article rdf:resource="http://bio2rdf.org/pubmed:12667443"/>
    <j.2:BFO_0000066 rdf:resource="http://neurolex.org/wiki/Category:Temporal_lobe"/>
    <j.5:participant rdf:resource="http://purl.uniprot.org/uniprot/Q07817"/>
    <j.0:evidence rdf:resource="http://example.org/d_evidence:literature"/>
    <rdf:type rdf:resource="http://purl.uniprot.org/core/Interaction"/>
    <j.2:BFO_0000066 rdf:resource="http://neurolex.org/wiki/Category:Medulla_oblongata"/>
    <j.5:database rdf:resource="http://example.org/databases:HOMOMINT"/>
    <j.0:evidence rdf:resource="http://example.org/d_evidence:spr"/>
    <j.0:evidence rdf:resource="http://example.org/d_evidence:affinity_chromatography"/>
    <j.4:article rdf:resource="http://bio2rdf.org/pubmed:16189514"/>
    <j.0:evidence rdf:resource="http://example.org/d_evidence:immunoprecipitation"/>
    <j.0:evidence rdf:resource="http://example.org/d_evidence:coip"/>
    <j.0:evidence rdf:resource="http://example.org/d_evidence:physical_interaction"/>
    <j.0:evidence rdf:resource="http://example.org/d_evidence:affinitycapture_ms"/>
    <j.5:database rdf:resource="http://example.org/databases:HPRD"/>
    <j.2:BFO_0000066 rdf:resource="http://neurolex.org/wiki/Category:Cerebellum"/>
    <j.2:BFO_0000066 rdf:resource="http://neurolex.org/wiki/Category:Thalamus"/>
    <j.4:article rdf:resource="http://bio2rdf.org/pubmed:16151013"/>
    <j.5:database rdf:resource="http://example.org/databases:UNILEVER"/>
    <j.4:article rdf:resource="http://bio2rdf.org/pubmed:14963330"/>
    <j.0:evidence rdf:resource="http://example.org/d_evidence:in_vitro"/>
    <j.0:evidence rdf:resource="http://example.org/d_evidence:in_vivo"/>
    <j.5:database rdf:resource="http://example.org/databases:BIOGRID"/>
    <j.5:database rdf:resource="http://example.org/databases:BIND"/>
    <j.2:BFO_0000066 rdf:resource="http://neurolex.org/wiki/Category:Globus_pallidus"/>
    <j.2:BFO_0000066 rdf:resource="http://neurolex.org/wiki/Category:Prefrontal_cortex"/>
    <j.2:BFO_0000066 rdf:resource="http://neurolex.org/wiki/Category:Hypothalamus"/>
    <j.5:database rdf:resource="http://example.org/databases:COCIT-BIND"/>
  </rdf:Description>
  <rdf:Description rdf:about="http://bio2rdf.org/pubmed:9535906">
    <rdfs:label rdf:datatype="http://www.w3.org/2001/XMLSchema#string">9535906</rdfs:label>
    <rdf:type rdf:resource="http://bio2rdf.org/pubmed_vocabulary:PubMedRecord"/>
  </rdf:Description>
  <rdf:Description rdf:about="http://bio2rdf.org/geneid:10763">
    <j.1:has_symbol rdf:datatype="http://www.w3.org/2001/XMLSchema#string">NES</j.1:has_symbol>
    <rdfs:label rdf:datatype="http://www.w3.org/2001/XMLSchema#string">10763</rdfs:label>
    <rdf:type rdf:resource="http://bio2rdf.org/geneid_vocabulary:Gene"/>
  </rdf:Description>
  <rdf:Description rdf:about="http://scai.fraunhofer.de/Interaction/EGFR (pp) NRG1">
    <j.5:database rdf:resource="http://example.org/databases:BIOGRID"/>
    <j.0:evidence rdf:resource="http://example.org/d_evidence:in_vitro"/>
    <j.5:participant rdf:resource="http://purl.uniprot.org/uniprot/Q02297"/>
    <j.2:BFO_0000066 rdf:resource="http://neurolex.org/wiki/Category:Medulla_oblongata"/>
    <j.5:participant rdf:resource="http://purl.uniprot.org/uniprot/P00533"/>
    <j.5:database rdf:resource="http://example.org/databases:OPHID"/>
    <j.2:BFO_0000066 rdf:resource="http://neurolex.org/wiki/Category:Pons"/>
    <j.2:BFO_0000066 rdf:resource="http://neurolex.org/wiki/Category:Cerebellum"/>
    <rdf:type rdf:resource="http://purl.uniprot.org/core/Interaction"/>
    <j.5:database rdf:resource="http://example.org/databases:BIOVERSE"/>
    <j.2:BFO_0000066 rdf:resource="http://neurolex.org/wiki/Category:Hypothalamus"/>
    <j.2:BFO_0000066 rdf:resource="http://neurolex.org/wiki/Category:Occipital_lobe"/>
    <j.4:article rdf:resource="http://bio2rdf.org/pubmed:8702572"/>
    <j.5:database rdf:resource="http://example.org/databases:COCIT-HPRD"/>
    <j.2:BFO_0000066 rdf:resource="http://neurolex.org/wiki/Category:Globus_pallidus"/>
  </rdf:Description>
  <rdf:Description rdf:about="http://scai.fraunhofer.de/Interaction/FYN (pp) TRPC6">
    <j.5:database rdf:resource="http://example.org/databases:HPRD"/>
    <j.2:BFO_0000066 rdf:resource="http://neurolex.org/wiki/Category:Medulla_oblongata"/>
    <j.5:database rdf:resource="http://example.org/databases:BIOGRID"/>
    <j.0:evidence rdf:resource="http://example.org/d_evidence:in_vivo"/>
    <rdf:type rdf:resource="http://purl.uniprot.org/core/Interaction"/>
    <j.2:BFO_0000066 rdf:resource="http://neurolex.org/wiki/Category:Prefrontal_cortex"/>
    <j.2:BFO_0000066 rdf:resource="http://neurolex.org/wiki/Category:Hypothalamus"/>
    <j.0:evidence rdf:resource="http://example.org/d_evidence:in_vitro"/>
    <j.5:database rdf:resource="http://example.org/databases:COCIT-HPRD"/>
    <j.5:participant rdf:resource="http://purl.uniprot.org/uniprot/Q9Y210"/>
    <j.5:database rdf:resource="http://example.org/databases:OPHID"/>
    <j.5:database rdf:resource="http://example.org/databases:UNILEVER"/>
    <j.5:participant rdf:resource="http://purl.uniprot.org/uniprot/P06241"/>
    <j.4:article rdf:resource="http://bio2rdf.org/pubmed:14761972"/>
  </rdf:Description>
  <rdf:Description rdf:about="http://bio2rdf.org/pubmed:12220227">
    <rdfs:label rdf:datatype="http://www.w3.org/2001/XMLSchema#string">12220227</rdfs:label>
    <rdf:type rdf:resource="http://bio2rdf.org/pubmed_vocabulary:PubMedRecord"/>
  </rdf:Description>
  <rdf:Description rdf:about="http://bio2rdf.org/pubmed:12756254">
    <rdfs:label rdf:datatype="http://www.w3.org/2001/XMLSchema#string">12756254</rdfs:label>
    <rdf:type rdf:resource="http://bio2rdf.org/pubmed_vocabulary:PubMedRecord"/>
  </rdf:Description>
  <rdf:Description rdf:about="http://bio2rdf.org/pubmed:10852916">
    <rdfs:label rdf:datatype="http://www.w3.org/2001/XMLSchema#string">10852916</rdfs:label>
    <rdf:type rdf:resource="http://bio2rdf.org/pubmed_vocabulary:PubMedRecord"/>
  </rdf:Description>
  <rdf:Description rdf:about="http://purl.uniprot.org/uniprot/Q86WC4">
    <j.5:encodedBy rdf:resource="http://bio2rdf.org/geneid:28962"/>
    <rdfs:label rdf:datatype="http://www.w3.org/2001/XMLSchema#string">Q86WC4</rdfs:label>
    <rdf:type rdf:resource="http://purl.uniprot.org/core/Protein"/>
  </rdf:Description>
  <rdf:Description rdf:about="http://bio2rdf.org/pubmed:9199504">
    <rdfs:label rdf:datatype="http://www.w3.org/2001/XMLSchema#string">9199504</rdfs:label>
    <rdf:type rdf:resource="http://bio2rdf.org/pubmed_vocabulary:PubMedRecord"/>
  </rdf:Description>
  <rdf:Description rdf:about="http://bio2rdf.org/pubmed:9482849">
    <rdfs:label rdf:datatype="http://www.w3.org/2001/XMLSchema#string">9482849</rdfs:label>
    <rdf:type rdf:resource="http://bio2rdf.org/pubmed_vocabulary:PubMedRecord"/>
  </rdf:Description>
  <rdf:Description rdf:about="http://bio2rdf.org/pubmed:8112292">
    <rdfs:label rdf:datatype="http://www.w3.org/2001/XMLSchema#string">8112292</rdfs:label>
    <rdf:type rdf:resource="http://bio2rdf.org/pubmed_vocabulary:PubMedRecord"/>
  </rdf:Description>
  <rdf:Description rdf:about="http://bio2rdf.org/pubmed:9342368">
    <rdfs:label rdf:datatype="http://www.w3.org/2001/XMLSchema#string">9342368</rdfs:label>
    <rdf:type rdf:resource="http://bio2rdf.org/pubmed_vocabulary:PubMedRecord"/>
  </rdf:Description>
  <rdf:Description rdf:about="http://bio2rdf.org/pubmed:10037471">
    <rdfs:label rdf:datatype="http://www.w3.org/2001/XMLSchema#string">10037471</rdfs:label>
    <rdf:type rdf:resource="http://bio2rdf.org/pubmed_vocabulary:PubMedRecord"/>
  </rdf:Description>
  <rdf:Description rdf:about="http://bio2rdf.org/pubmed:15102857">
    <rdfs:label rdf:datatype="http://www.w3.org/2001/XMLSchema#string">15102857</rdfs:label>
    <rdf:type rdf:resource="http://bio2rdf.org/pubmed_vocabulary:PubMedRecord"/>
  </rdf:Description>
  <rdf:Description rdf:about="http://scai.fraunhofer.de/Interaction/LMNB1 (pp) CASP3">
    <j.2:BFO_0000066 rdf:resource="http://neurolex.org/wiki/Category:Cerebellum"/>
    <j.0:evidence rdf:resource="http://example.org/d_evidence:in_vivo"/>
    <j.5:database rdf:resource="http://example.org/databases:OPHID"/>
    <j.4:article rdf:resource="http://bio2rdf.org/pubmed:16189514"/>
    <j.5:database rdf:resource="http://example.org/databases:CCSB-curated"/>
    <j.5:database rdf:resource="http://example.org/databases:BIOGRID"/>
    <j.5:database rdf:resource="http://example.org/databases:UNILEVER"/>
    <j.0:evidence rdf:resource="http://example.org/d_evidence:affinitycapture_ms"/>
    <j.5:participant rdf:resource="http://purl.uniprot.org/uniprot/P42574"/>
    <j.5:participant rdf:resource="http://purl.uniprot.org/uniprot/P20700"/>
    <j.5:database rdf:resource="http://example.org/databases:HPRD"/>
    <j.0:evidence rdf:resource="http://example.org/d_evidence:literature"/>
    <j.4:article rdf:resource="http://bio2rdf.org/pubmed:11901153"/>
    <j.5:database rdf:resource="http://example.org/databases:COCIT-HPRD"/>
    <rdf:type rdf:resource="http://purl.uniprot.org/core/Interaction"/>
  </rdf:Description>
  <rdf:Description rdf:about="http://bio2rdf.org/pubmed:12556561">
    <rdfs:label rdf:datatype="http://www.w3.org/2001/XMLSchema#string">12556561</rdfs:label>
    <rdf:type rdf:resource="http://bio2rdf.org/pubmed_vocabulary:PubMedRecord"/>
  </rdf:Description>
  <rdf:Description rdf:about="http://bio2rdf.org/pubmed:9419966">
    <rdfs:label rdf:datatype="http://www.w3.org/2001/XMLSchema#string">9419966</rdfs:label>
    <rdf:type rdf:resource="http://bio2rdf.org/pubmed_vocabulary:PubMedRecord"/>
  </rdf:Description>
  <rdf:Description rdf:about="http://bio2rdf.org/pubmed:11106654">
    <rdfs:label rdf:datatype="http://www.w3.org/2001/XMLSchema#string">11106654</rdfs:label>
    <rdf:type rdf:resource="http://bio2rdf.org/pubmed_vocabulary:PubMedRecord"/>
  </rdf:Description>
  <rdf:Description rdf:about="http://scai.fraunhofer.de/Interaction/PRKACA (pp) EGFR">
    <j.2:BFO_0000066 rdf:resource="http://neurolex.org/wiki/Category:Parietal_lobe"/>
    <j.4:article rdf:resource="http://bio2rdf.org/pubmed:9050991"/>
    <j.2:BFO_0000066 rdf:resource="http://neurolex.org/wiki/Category:Cerebellum"/>
    <j.2:BFO_0000066 rdf:resource="http://neurolex.org/wiki/Category:Cingulate_cortex"/>
    <j.2:BFO_0000066 rdf:resource="http://neurolex.org/wiki/Category:Temporal_lobe"/>
    <j.2:BFO_0000066 rdf:resource="http://neurolex.org/wiki/Category:Occipital_lobe"/>
    <j.5:participant rdf:resource="http://purl.uniprot.org/uniprot/P17612"/>
    <j.5:participant rdf:resource="http://purl.uniprot.org/uniprot/P00533"/>
    <j.2:BFO_0000066 rdf:resource="http://neurolex.org/wiki/Category:Subthalamus"/>
    <j.5:database rdf:resource="http://example.org/databases:BIOVERSE"/>
    <j.2:BFO_0000066 rdf:resource="http://neurolex.org/wiki/Category:Amygdala"/>
    <j.2:BFO_0000066 rdf:resource="http://neurolex.org/wiki/Category:Medulla_oblongata"/>
    <j.5:database rdf:resource="http://example.org/databases:OPHID"/>
    <j.2:BFO_0000066 rdf:resource="http://neurolex.org/wiki/Category:Globus_pallidus"/>
    <j.2:BFO_0000066 rdf:resource="http://neurolex.org/wiki/Category:Hypothalamus"/>
    <rdf:type rdf:resource="http://purl.uniprot.org/core/Interaction"/>
    <j.5:database rdf:resource="http://example.org/databases:BIOGRID"/>
    <j.5:database rdf:resource="http://example.org/databases:HPRD"/>
    <j.2:BFO_0000066 rdf:resource="http://neurolex.org/wiki/Category:Brain"/>
    <j.2:BFO_0000066 rdf:resource="http://neurolex.org/wiki/Category:Prefrontal_cortex"/>
    <j.2:BFO_0000066 rdf:resource="http://neurolex.org/wiki/Category:Pons"/>
    <j.0:evidence rdf:resource="http://example.org/d_evidence:in_vivo"/>
    <j.5:database rdf:resource="http://example.org/databases:UNILEVER"/>
  </rdf:Description>
  <rdf:Description rdf:about="http://bio2rdf.org/pubmed:7692230">
    <rdfs:label rdf:datatype="http://www.w3.org/2001/XMLSchema#string">7692230</rdfs:label>
    <rdf:type rdf:resource="http://bio2rdf.org/pubmed_vocabulary:PubMedRecord"/>
  </rdf:Description>
  <rdf:Description rdf:about="http://bio2rdf.org/pubmed:9115260">
    <rdfs:label rdf:datatype="http://www.w3.org/2001/XMLSchema#string">9115260</rdfs:label>
    <rdf:type rdf:resource="http://bio2rdf.org/pubmed_vocabulary:PubMedRecord"/>
  </rdf:Description>
  <rdf:Description rdf:about="http://scai.fraunhofer.de/Interaction/GSK3B (pp) CTNNB1">
    <j.2:BFO_0000066 rdf:resource="http://neurolex.org/wiki/Category:Medulla_oblongata"/>
    <j.4:article rdf:resource="http://bio2rdf.org/pubmed:16039586"/>
    <j.5:database rdf:resource="http://example.org/databases:BIND"/>
    <j.5:database rdf:resource="http://example.org/databases:HPRD"/>
    <j.0:evidence rdf:resource="http://example.org/d_evidence:direct_complex"/>
    <j.2:BFO_0000066 rdf:resource="http://neurolex.org/wiki/Category:Subthalamus"/>
    <j.0:evidence rdf:resource="http://example.org/d_evidence:indirect_complex"/>
    <j.2:BFO_0000066 rdf:resource="http://neurolex.org/wiki/Category:Parietal_lobe"/>
    <j.2:BFO_0000066 rdf:resource="http://neurolex.org/wiki/Category:Thalamus"/>
    <j.0:evidence rdf:resource="http://example.org/d_evidence:in_vitro"/>
    <j.5:database rdf:resource="http://example.org/databases:COCIT-COCIT"/>
    <j.4:article rdf:resource="http://bio2rdf.org/pubmed:16753179"/>
    <j.2:BFO_0000066 rdf:resource="http://neurolex.org/wiki/Category:Pons"/>
    <j.2:BFO_0000066 rdf:resource="http://neurolex.org/wiki/Category:Caudate_nucleus"/>
    <j.0:evidence rdf:resource="http://example.org/d_evidence:in_vivo"/>
    <j.5:database rdf:resource="http://example.org/databases:UNILEVER"/>
    <j.4:article rdf:resource="http://bio2rdf.org/pubmed:12000790"/>
    <j.4:article rdf:resource="http://bio2rdf.org/pubmed:11955436"/>
    <j.0:evidence rdf:resource="http://example.org/d_evidence:neighbouring_reaction"/>
    <j.4:article rdf:resource="http://bio2rdf.org/pubmed:12051714"/>
    <j.5:database rdf:resource="http://example.org/databases:INTNET"/>
    <j.0:evidence rdf:resource="http://example.org/d_evidence:literature_annotated_complex:axin-apc-betacatenin-gsk3b_complex(mi:0019-_coimmunoprecipitation)"/>
    <j.2:BFO_0000066 rdf:resource="http://neurolex.org/wiki/Category:Amygdala"/>
    <j.4:article rdf:resource="http://bio2rdf.org/pubmed:15829978"/>
    <j.4:article rdf:resource="http://bio2rdf.org/pubmed:12114015"/>
    <j.5:database rdf:resource="http://example.org/databases:CORUM"/>
    <j.4:article rdf:resource="http://bio2rdf.org/pubmed:11818547"/>
    <j.2:BFO_0000066 rdf:resource="http://neurolex.org/wiki/Category:Brain"/>
    <j.2:BFO_0000066 rdf:resource="http://neurolex.org/wiki/Category:Temporal_lobe"/>
    <j.0:evidence rdf:resource="http://example.org/d_evidence:reaction"/>
    <j.4:article rdf:resource="http://bio2rdf.org/pubmed:15892868"/>
    <j.5:participant rdf:resource="http://purl.uniprot.org/uniprot/P49841"/>
    <j.2:BFO_0000066 rdf:resource="http://neurolex.org/wiki/Category:Globus_pallidus"/>
    <j.2:BFO_0000066 rdf:resource="http://neurolex.org/wiki/Category:Cerebellum"/>
    <j.2:BFO_0000066 rdf:resource="http://neurolex.org/wiki/Category:Hypothalamus"/>
    <j.2:BFO_0000066 rdf:resource="http://neurolex.org/wiki/Category:Occipital_lobe"/>
    <rdf:type rdf:resource="http://purl.uniprot.org/core/Interaction"/>
    <j.2:BFO_0000066 rdf:resource="http://neurolex.org/wiki/Category:Cingulate_cortex"/>
    <j.2:BFO_0000066 rdf:resource="http://neurolex.org/wiki/Category:Prefrontal_cortex"/>
    <j.5:participant rdf:resource="http://purl.uniprot.org/uniprot/P35222"/>
    <j.4:article rdf:resource="http://bio2rdf.org/pubmed:15327769"/>
    <j.5:database rdf:resource="http://example.org/databases:REACTOME"/>
  </rdf:Description>
  <rdf:Description rdf:about="http://bio2rdf.org/geneid:367">
    <j.1:has_symbol rdf:datatype="http://www.w3.org/2001/XMLSchema#string">AR</j.1:has_symbol>
    <rdfs:label rdf:datatype="http://www.w3.org/2001/XMLSchema#string">367</rdfs:label>
    <rdf:type rdf:resource="http://bio2rdf.org/geneid_vocabulary:Gene"/>
  </rdf:Description>
  <rdf:Description rdf:about="http://neurolex.org/wiki/Category:Pons">
    <rdf:type rdf:resource="http://purl.uniprot.org/core/Tissue"/>
    <rdfs:label rdf:datatype="http://www.w3.org/2001/XMLSchema#string">Pons</rdfs:label>
  </rdf:Description>
  <rdf:Description rdf:about="http://scai.fraunhofer.de/Interaction/JAK2 (pp) IRS1">
    <j.2:BFO_0000066 rdf:resource="http://neurolex.org/wiki/Category:Cerebellum"/>
    <j.2:BFO_0000066 rdf:resource="http://neurolex.org/wiki/Category:Hypothalamus"/>
    <j.2:BFO_0000066 rdf:resource="http://neurolex.org/wiki/Category:Prefrontal_cortex"/>
    <j.5:database rdf:resource="http://example.org/databases:COCIT-COCIT"/>
    <j.5:participant rdf:resource="http://purl.uniprot.org/uniprot/P35568"/>
    <j.5:database rdf:resource="http://example.org/databases:HPRD"/>
    <j.4:article rdf:resource="http://bio2rdf.org/pubmed:7721895"/>
    <j.2:BFO_0000066 rdf:resource="http://neurolex.org/wiki/Category:Amygdala"/>
    <j.4:article rdf:resource="http://bio2rdf.org/pubmed:15892868"/>
    <j.4:article rdf:resource="http://bio2rdf.org/pubmed:8853442"/>
    <j.5:participant rdf:resource="http://purl.uniprot.org/uniprot/O60674"/>
    <j.4:article rdf:resource="http://bio2rdf.org/pubmed:9009165"/>
    <j.4:article rdf:resource="http://bio2rdf.org/pubmed:9305869"/>
    <j.2:BFO_0000066 rdf:resource="http://neurolex.org/wiki/Category:Cingulate_cortex"/>
    <j.4:article rdf:resource="http://bio2rdf.org/pubmed:8999900"/>
    <j.4:article rdf:resource="http://bio2rdf.org/pubmed:8864852"/>
    <j.0:evidence rdf:resource="http://example.org/d_evidence:in_vivo"/>
    <rdf:type rdf:resource="http://purl.uniprot.org/core/Interaction"/>
    <j.4:article rdf:resource="http://bio2rdf.org/pubmed:8895329"/>
    <j.2:BFO_0000066 rdf:resource="http://neurolex.org/wiki/Category:Medulla_oblongata"/>
    <j.4:article rdf:resource="http://bio2rdf.org/pubmed:8530527"/>
    <j.4:article rdf:resource="http://bio2rdf.org/pubmed:12960006"/>
  </rdf:Description>
  <rdf:Description rdf:about="http://purl.uniprot.org/uniprot/P02786">
    <j.5:encodedBy rdf:resource="http://bio2rdf.org/geneid:7037"/>
    <rdfs:label rdf:datatype="http://www.w3.org/2001/XMLSchema#string">P02786</rdfs:label>
    <rdf:type rdf:resource="http://purl.uniprot.org/core/Protein"/>
  </rdf:Description>
  <rdf:Description rdf:about="http://bio2rdf.org/pubmed:8816798">
    <rdfs:label rdf:datatype="http://www.w3.org/2001/XMLSchema#string">8816798</rdfs:label>
    <rdf:type rdf:resource="http://bio2rdf.org/pubmed_vocabulary:PubMedRecord"/>
  </rdf:Description>
  <rdf:Description rdf:about="http://bio2rdf.org/pubmed:9607818">
    <rdfs:label rdf:datatype="http://www.w3.org/2001/XMLSchema#string">9607818</rdfs:label>
    <rdf:type rdf:resource="http://bio2rdf.org/pubmed_vocabulary:PubMedRecord"/>
  </rdf:Description>
  <rdf:Description rdf:about="http://bio2rdf.org/pubmed:9009165">
    <rdfs:label rdf:datatype="http://www.w3.org/2001/XMLSchema#string">9009165</rdfs:label>
    <rdf:type rdf:resource="http://bio2rdf.org/pubmed_vocabulary:PubMedRecord"/>
  </rdf:Description>
  <rdf:Description rdf:about="http://bio2rdf.org/pubmed:11551945">
    <rdfs:label rdf:datatype="http://www.w3.org/2001/XMLSchema#string">11551945</rdfs:label>
    <rdf:type rdf:resource="http://bio2rdf.org/pubmed_vocabulary:PubMedRecord"/>
  </rdf:Description>
  <rdf:Description rdf:about="http://bio2rdf.org/pubmed:12899622">
    <rdfs:label rdf:datatype="http://www.w3.org/2001/XMLSchema#string">12899622</rdfs:label>
    <rdf:type rdf:resource="http://bio2rdf.org/pubmed_vocabulary:PubMedRecord"/>
  </rdf:Description>
  <rdf:Description rdf:about="http://scai.fraunhofer.de/Interaction/FYN (pp) GRIN2A">
    <j.2:BFO_0000066 rdf:resource="http://neurolex.org/wiki/Category:Prefrontal_cortex"/>
    <j.2:BFO_0000066 rdf:resource="http://neurolex.org/wiki/Category:Pons"/>
    <j.5:database rdf:resource="http://example.org/databases:BIOGRID"/>
    <j.2:BFO_0000066 rdf:resource="http://neurolex.org/wiki/Category:Cingulate_cortex"/>
    <j.2:BFO_0000066 rdf:resource="http://neurolex.org/wiki/Category:Thalamus"/>
    <j.2:BFO_0000066 rdf:resource="http://neurolex.org/wiki/Category:Amygdala"/>
    <j.0:evidence rdf:resource="http://example.org/d_evidence:in_vitro"/>
    <j.2:BFO_0000066 rdf:resource="http://neurolex.org/wiki/Category:Cerebellum"/>
    <j.2:BFO_0000066 rdf:resource="http://neurolex.org/wiki/Category:Brain"/>
    <j.4:article rdf:resource="http://bio2rdf.org/pubmed:12932824"/>
    <j.2:BFO_0000066 rdf:resource="http://neurolex.org/wiki/Category:Subthalamus"/>
    <j.5:database rdf:resource="http://example.org/databases:HPRD"/>
    <j.5:participant rdf:resource="http://purl.uniprot.org/uniprot/Q12879"/>
    <j.2:BFO_0000066 rdf:resource="http://neurolex.org/wiki/Category:Temporal_lobe"/>
    <j.2:BFO_0000066 rdf:resource="http://neurolex.org/wiki/Category:Parietal_lobe"/>
    <j.5:database rdf:resource="http://example.org/databases:COCIT-HPRD"/>
    <j.2:BFO_0000066 rdf:resource="http://neurolex.org/wiki/Category:Medulla_oblongata"/>
    <j.2:BFO_0000066 rdf:resource="http://neurolex.org/wiki/Category:Caudate_nucleus"/>
    <rdf:type rdf:resource="http://purl.uniprot.org/core/Interaction"/>
    <j.5:database rdf:resource="http://example.org/databases:OPHID"/>
    <j.2:BFO_0000066 rdf:resource="http://neurolex.org/wiki/Category:Globus_pallidus"/>
    <j.2:BFO_0000066 rdf:resource="http://neurolex.org/wiki/Category:Occipital_lobe"/>
    <j.4:article rdf:resource="http://bio2rdf.org/pubmed:10458595"/>
    <j.2:BFO_0000066 rdf:resource="http://neurolex.org/wiki/Category:Hypothalamus"/>
    <j.5:participant rdf:resource="http://purl.uniprot.org/uniprot/P06241"/>
    <j.0:evidence rdf:resource="http://example.org/d_evidence:in_vivo"/>
  </rdf:Description>
  <rdf:Description rdf:about="http://bio2rdf.org/pubmed:9671457">
    <rdfs:label rdf:datatype="http://www.w3.org/2001/XMLSchema#string">9671457</rdfs:label>
    <rdf:type rdf:resource="http://bio2rdf.org/pubmed_vocabulary:PubMedRecord"/>
  </rdf:Description>
  <rdf:Description rdf:about="http://bio2rdf.org/pubmed:8718849">
    <rdfs:label rdf:datatype="http://www.w3.org/2001/XMLSchema#string">8718849</rdfs:label>
    <rdf:type rdf:resource="http://bio2rdf.org/pubmed_vocabulary:PubMedRecord"/>
  </rdf:Description>
  <rdf:Description rdf:about="http://example.org/d_evidence:literature_annotated_complex:ar-akt-appl_complex(mi:0007-_anti_tag_coimmunoprecipitation)">
    <rdfs:label rdf:datatype="http://www.w3.org/2001/XMLSchema#string">literature_annotated_complex:ar-akt-appl_complex(mi:0007-_anti_tag_coimmunoprecipitation)</rdfs:label>
    <rdf:type rdf:resource="http://www.biopax.org/release/biopax-level3.owl#Evidence"/>
  </rdf:Description>
  <rdf:Description rdf:about="http://bio2rdf.org/geneid:3570">
    <j.1:has_symbol rdf:datatype="http://www.w3.org/2001/XMLSchema#string">IL6R</j.1:has_symbol>
    <rdfs:label rdf:datatype="http://www.w3.org/2001/XMLSchema#string">3570</rdfs:label>
    <rdf:type rdf:resource="http://bio2rdf.org/geneid_vocabulary:Gene"/>
  </rdf:Description>
  <rdf:Description rdf:about="http://bio2rdf.org/geneid:5664">
    <j.1:has_symbol rdf:datatype="http://www.w3.org/2001/XMLSchema#string">PSEN2</j.1:has_symbol>
    <rdfs:label rdf:datatype="http://www.w3.org/2001/XMLSchema#string">5664</rdfs:label>
    <rdf:type rdf:resource="http://bio2rdf.org/geneid_vocabulary:Gene"/>
  </rdf:Description>
  <rdf:Description rdf:about="http://bio2rdf.org/pubmed:7657612">
    <rdfs:label rdf:datatype="http://www.w3.org/2001/XMLSchema#string">7657612</rdfs:label>
    <rdf:type rdf:resource="http://bio2rdf.org/pubmed_vocabulary:PubMedRecord"/>
  </rdf:Description>
  <rdf:Description rdf:about="http://scai.fraunhofer.de/Interaction/MAPK1 (pp) EGFR">
    <rdf:type rdf:resource="http://purl.uniprot.org/core/Interaction"/>
    <j.5:database rdf:resource="http://example.org/databases:UNILEVER"/>
    <j.2:BFO_0000066 rdf:resource="http://neurolex.org/wiki/Category:Amygdala"/>
    <j.2:BFO_0000066 rdf:resource="http://neurolex.org/wiki/Category:Parietal_lobe"/>
    <j.2:BFO_0000066 rdf:resource="http://neurolex.org/wiki/Category:Brain"/>
    <j.2:BFO_0000066 rdf:resource="http://neurolex.org/wiki/Category:Globus_pallidus"/>
    <j.2:BFO_0000066 rdf:resource="http://neurolex.org/wiki/Category:Cingulate_cortex"/>
    <j.2:BFO_0000066 rdf:resource="http://neurolex.org/wiki/Category:Occipital_lobe"/>
    <j.2:BFO_0000066 rdf:resource="http://neurolex.org/wiki/Category:Cerebellum"/>
    <j.2:BFO_0000066 rdf:resource="http://neurolex.org/wiki/Category:Pons"/>
    <j.4:article rdf:resource="http://bio2rdf.org/pubmed:12556561"/>
    <j.5:participant rdf:resource="http://purl.uniprot.org/uniprot/P28482"/>
    <j.2:BFO_0000066 rdf:resource="http://neurolex.org/wiki/Category:Hypothalamus"/>
    <j.5:participant rdf:resource="http://purl.uniprot.org/uniprot/P00533"/>
    <j.2:BFO_0000066 rdf:resource="http://neurolex.org/wiki/Category:Temporal_lobe"/>
    <j.5:database rdf:resource="http://example.org/databases:BIOVERSE"/>
    <j.2:BFO_0000066 rdf:resource="http://neurolex.org/wiki/Category:Prefrontal_cortex"/>
    <j.0:evidence rdf:resource="http://example.org/d_evidence:in_vivo"/>
    <j.2:BFO_0000066 rdf:resource="http://neurolex.org/wiki/Category:Medulla_oblongata"/>
    <j.5:database rdf:resource="http://example.org/databases:HPRD"/>
    <j.0:evidence rdf:resource="http://example.org/d_evidence:in_vitro"/>
    <j.2:BFO_0000066 rdf:resource="http://neurolex.org/wiki/Category:Subthalamus"/>
  </rdf:Description>
  <rdf:Description rdf:about="http://bio2rdf.org/pubmed:9622070">
    <rdfs:label rdf:datatype="http://www.w3.org/2001/XMLSchema#string">9622070</rdfs:label>
    <rdf:type rdf:resource="http://bio2rdf.org/pubmed_vocabulary:PubMedRecord"/>
  </rdf:Description>
  <rdf:Description rdf:about="http://bio2rdf.org/pubmed:10926122">
    <rdfs:label rdf:datatype="http://www.w3.org/2001/XMLSchema#string">10926122</rdfs:label>
    <rdf:type rdf:resource="http://bio2rdf.org/pubmed_vocabulary:PubMedRecord"/>
  </rdf:Description>
  <rdf:Description rdf:about="http://bio2rdf.org/pubmed:10541432">
    <rdfs:label rdf:datatype="http://www.w3.org/2001/XMLSchema#string">10541432</rdfs:label>
    <rdf:type rdf:resource="http://bio2rdf.org/pubmed_vocabulary:PubMedRecord"/>
  </rdf:Description>
  <rdf:Description rdf:about="http://bio2rdf.org/pubmed:15749709">
    <rdfs:label rdf:datatype="http://www.w3.org/2001/XMLSchema#string">15749709</rdfs:label>
    <rdf:type rdf:resource="http://bio2rdf.org/pubmed_vocabulary:PubMedRecord"/>
  </rdf:Description>
  <rdf:Description rdf:about="http://bio2rdf.org/pubmed:8530360">
    <rdfs:label rdf:datatype="http://www.w3.org/2001/XMLSchema#string">8530360</rdfs:label>
    <rdf:type rdf:resource="http://bio2rdf.org/pubmed_vocabulary:PubMedRecord"/>
  </rdf:Description>
  <rdf:Description rdf:about="http://bio2rdf.org/pubmed:9362449">
    <rdfs:label rdf:datatype="http://www.w3.org/2001/XMLSchema#string">9362449</rdfs:label>
    <rdf:type rdf:resource="http://bio2rdf.org/pubmed_vocabulary:PubMedRecord"/>
  </rdf:Description>
  <rdf:Description rdf:about="http://scai.fraunhofer.de/Interaction/CASP8 (pp) GRIA1">
    <j.5:participant rdf:resource="http://purl.uniprot.org/uniprot/Q14790"/>
    <j.2:BFO_0000066 rdf:resource="http://neurolex.org/wiki/Category:Globus_pallidus"/>
    <rdf:type rdf:resource="http://purl.uniprot.org/core/Interaction"/>
    <j.5:participant rdf:resource="http://purl.uniprot.org/uniprot/P42261"/>
    <j.2:BFO_0000066 rdf:resource="http://neurolex.org/wiki/Category:Pons"/>
    <j.5:database rdf:resource="http://example.org/databases:HPRD"/>
    <j.5:database rdf:resource="http://example.org/databases:UNILEVER"/>
    <j.2:BFO_0000066 rdf:resource="http://neurolex.org/wiki/Category:Medulla_oblongata"/>
    <j.4:article rdf:resource="http://bio2rdf.org/pubmed:11751897"/>
    <j.2:BFO_0000066 rdf:resource="http://neurolex.org/wiki/Category:Amygdala"/>
    <j.2:BFO_0000066 rdf:resource="http://neurolex.org/wiki/Category:Temporal_lobe"/>
    <j.2:BFO_0000066 rdf:resource="http://neurolex.org/wiki/Category:Cerebellum"/>
    <j.2:BFO_0000066 rdf:resource="http://neurolex.org/wiki/Category:Occipital_lobe"/>
    <j.0:evidence rdf:resource="http://example.org/d_evidence:in_vivo"/>
  </rdf:Description>
  <rdf:Description rdf:about="http://example.org/d_evidence:native">
    <rdfs:label rdf:datatype="http://www.w3.org/2001/XMLSchema#string">native</rdfs:label>
    <rdf:type rdf:resource="http://www.biopax.org/release/biopax-level3.owl#Evidence"/>
  </rdf:Description>
  <rdf:Description rdf:about="http://scai.fraunhofer.de/Interaction/GLRX (pp) MAP3K5">
    <j.5:database rdf:resource="http://example.org/databases:BIND"/>
    <j.2:BFO_0000066 rdf:resource="http://neurolex.org/wiki/Category:Parietal_lobe"/>
    <j.2:BFO_0000066 rdf:resource="http://neurolex.org/wiki/Category:Hypothalamus"/>
    <j.5:database rdf:resource="http://example.org/databases:OPHID"/>
    <j.2:BFO_0000066 rdf:resource="http://neurolex.org/wiki/Category:Thalamus"/>
    <j.2:BFO_0000066 rdf:resource="http://neurolex.org/wiki/Category:Amygdala"/>
    <j.5:database rdf:resource="http://example.org/databases:HPRD"/>
    <j.2:BFO_0000066 rdf:resource="http://neurolex.org/wiki/Category:Cingulate_cortex"/>
    <j.0:evidence rdf:resource="http://example.org/d_evidence:in_vitro"/>
    <j.2:BFO_0000066 rdf:resource="http://neurolex.org/wiki/Category:Pons"/>
    <j.2:BFO_0000066 rdf:resource="http://neurolex.org/wiki/Category:Medulla_oblongata"/>
    <j.2:BFO_0000066 rdf:resource="http://neurolex.org/wiki/Category:Cerebellum"/>
    <j.2:BFO_0000066 rdf:resource="http://neurolex.org/wiki/Category:Brain"/>
    <j.2:BFO_0000066 rdf:resource="http://neurolex.org/wiki/Category:Caudate_nucleus"/>
    <j.2:BFO_0000066 rdf:resource="http://neurolex.org/wiki/Category:Prefrontal_cortex"/>
    <j.5:participant rdf:resource="http://purl.uniprot.org/uniprot/P35754"/>
    <j.5:database rdf:resource="http://example.org/databases:UNILEVER"/>
    <j.5:database rdf:resource="http://example.org/databases:BIOGRID"/>
    <j.2:BFO_0000066 rdf:resource="http://neurolex.org/wiki/Category:Temporal_lobe"/>
    <j.5:participant rdf:resource="http://purl.uniprot.org/uniprot/Q99683"/>
    <j.4:article rdf:resource="http://bio2rdf.org/pubmed:12244106"/>
    <j.2:BFO_0000066 rdf:resource="http://neurolex.org/wiki/Category:Globus_pallidus"/>
    <j.2:BFO_0000066 rdf:resource="http://neurolex.org/wiki/Category:Subthalamus"/>
    <j.2:BFO_0000066 rdf:resource="http://neurolex.org/wiki/Category:Occipital_lobe"/>
    <rdf:type rdf:resource="http://purl.uniprot.org/core/Interaction"/>
  </rdf:Description>
  <rdf:Description rdf:about="http://bio2rdf.org/pubmed:9660480">
    <rdfs:label rdf:datatype="http://www.w3.org/2001/XMLSchema#string">9660480</rdfs:label>
    <rdf:type rdf:resource="http://bio2rdf.org/pubmed_vocabulary:PubMedRecord"/>
  </rdf:Description>
  <rdf:Description rdf:about="http://scai.fraunhofer.de/Interaction/SERPINA3 (pp) ELANE">
    <j.5:participant rdf:resource="http://purl.uniprot.org/uniprot/P08246"/>
    <j.5:database rdf:resource="http://example.org/databases:HPRD"/>
    <j.5:database rdf:resource="http://example.org/databases:BIOGRID"/>
    <j.5:database rdf:resource="http://example.org/databases:BIOVERSE"/>
    <j.5:database rdf:resource="http://example.org/databases:OPHID"/>
    <j.5:participant rdf:resource="http://purl.uniprot.org/uniprot/P01011"/>
    <j.2:BFO_0000066 rdf:resource="http://neurolex.org/wiki/Category:Pons"/>
    <j.4:article rdf:resource="http://bio2rdf.org/pubmed:8011628"/>
    <j.5:database rdf:resource="http://example.org/databases:UNILEVER"/>
    <rdf:type rdf:resource="http://purl.uniprot.org/core/Interaction"/>
    <j.0:evidence rdf:resource="http://example.org/d_evidence:in_vitro"/>
    <j.4:article rdf:resource="http://bio2rdf.org/pubmed:8718849"/>
  </rdf:Description>
  <rdf:Description rdf:about="http://purl.uniprot.org/uniprot/P19525">
    <j.5:encodedBy rdf:resource="http://bio2rdf.org/geneid:5610"/>
    <rdfs:label rdf:datatype="http://www.w3.org/2001/XMLSchema#string">P19525</rdfs:label>
    <rdf:type rdf:resource="http://purl.uniprot.org/core/Protein"/>
  </rdf:Description>
  <rdf:Description rdf:about="http://bio2rdf.org/pubmed:9312147">
    <rdfs:label rdf:datatype="http://www.w3.org/2001/XMLSchema#string">9312147</rdfs:label>
    <rdf:type rdf:resource="http://bio2rdf.org/pubmed_vocabulary:PubMedRecord"/>
  </rdf:Description>
  <rdf:Description rdf:about="http://bio2rdf.org/pubmed:1280226">
    <rdfs:label rdf:datatype="http://www.w3.org/2001/XMLSchema#string">1280226</rdfs:label>
    <rdf:type rdf:resource="http://bio2rdf.org/pubmed_vocabulary:PubMedRecord"/>
  </rdf:Description>
  <rdf:Description rdf:about="http://purl.uniprot.org/uniprot/P05019">
    <j.5:encodedBy rdf:resource="http://bio2rdf.org/geneid:3479"/>
    <rdfs:label rdf:datatype="http://www.w3.org/2001/XMLSchema#string">P05019</rdfs:label>
    <rdf:type rdf:resource="http://purl.uniprot.org/core/Protein"/>
  </rdf:Description>
  <rdf:Description rdf:about="http://bio2rdf.org/pubmed:9344858">
    <rdfs:label rdf:datatype="http://www.w3.org/2001/XMLSchema#string">9344858</rdfs:label>
    <rdf:type rdf:resource="http://bio2rdf.org/pubmed_vocabulary:PubMedRecord"/>
  </rdf:Description>
  <rdf:Description rdf:about="http://bio2rdf.org/pubmed:1852007">
    <rdfs:label rdf:datatype="http://www.w3.org/2001/XMLSchema#string">1852007</rdfs:label>
    <rdf:type rdf:resource="http://bio2rdf.org/pubmed_vocabulary:PubMedRecord"/>
  </rdf:Description>
  <rdf:Description rdf:about="http://bio2rdf.org/pubmed:8700557">
    <rdfs:label rdf:datatype="http://www.w3.org/2001/XMLSchema#string">8700557</rdfs:label>
    <rdf:type rdf:resource="http://bio2rdf.org/pubmed_vocabulary:PubMedRecord"/>
  </rdf:Description>
  <rdf:Description rdf:about="http://bio2rdf.org/pubmed:11231011">
    <rdfs:label rdf:datatype="http://www.w3.org/2001/XMLSchema#string">11231011</rdfs:label>
    <rdf:type rdf:resource="http://bio2rdf.org/pubmed_vocabulary:PubMedRecord"/>
  </rdf:Description>
  <rdf:Description rdf:about="http://purl.uniprot.org/uniprot/O60674">
    <j.5:encodedBy rdf:resource="http://bio2rdf.org/geneid:3717"/>
    <rdfs:label rdf:datatype="http://www.w3.org/2001/XMLSchema#string">O60674</rdfs:label>
    <rdf:type rdf:resource="http://purl.uniprot.org/core/Protein"/>
  </rdf:Description>
  <rdf:Description rdf:about="http://bio2rdf.org/geneid:2903">
    <j.1:has_symbol rdf:datatype="http://www.w3.org/2001/XMLSchema#string">GRIN2A</j.1:has_symbol>
    <rdfs:label rdf:datatype="http://www.w3.org/2001/XMLSchema#string">2903</rdfs:label>
    <rdf:type rdf:resource="http://bio2rdf.org/geneid_vocabulary:Gene"/>
  </rdf:Description>
  <rdf:Description rdf:about="http://bio2rdf.org/pubmed:8994040">
    <rdfs:label rdf:datatype="http://www.w3.org/2001/XMLSchema#string">8994040</rdfs:label>
    <rdf:type rdf:resource="http://bio2rdf.org/pubmed_vocabulary:PubMedRecord"/>
  </rdf:Description>
  <rdf:Description rdf:about="http://bio2rdf.org/geneid:5663">
    <j.1:has_symbol rdf:datatype="http://www.w3.org/2001/XMLSchema#string">PSEN1</j.1:has_symbol>
    <rdfs:label rdf:datatype="http://www.w3.org/2001/XMLSchema#string">5663</rdfs:label>
    <rdf:type rdf:resource="http://bio2rdf.org/geneid_vocabulary:Gene"/>
  </rdf:Description>
  <rdf:Description rdf:about="http://scai.fraunhofer.de/Interaction/PSEN1 (pp) MAPT">
    <j.2:BFO_0000066 rdf:resource="http://neurolex.org/wiki/Category:Prefrontal_cortex"/>
    <rdf:type rdf:resource="http://purl.uniprot.org/core/Interaction"/>
    <j.5:database rdf:resource="http://example.org/databases:OPHID"/>
    <j.5:participant rdf:resource="http://purl.uniprot.org/uniprot/P10636"/>
    <j.4:article rdf:resource="http://bio2rdf.org/pubmed:9689133"/>
    <j.5:database rdf:resource="http://example.org/databases:BIOGRID"/>
    <j.2:BFO_0000066 rdf:resource="http://neurolex.org/wiki/Category:Thalamus"/>
    <j.0:evidence rdf:resource="http://example.org/d_evidence:in_vivo"/>
    <j.2:BFO_0000066 rdf:resource="http://neurolex.org/wiki/Category:Parietal_lobe"/>
    <j.5:database rdf:resource="http://example.org/databases:UNILEVER"/>
    <j.2:BFO_0000066 rdf:resource="http://neurolex.org/wiki/Category:Cerebellum"/>
    <j.2:BFO_0000066 rdf:resource="http://neurolex.org/wiki/Category:Brain"/>
    <j.2:BFO_0000066 rdf:resource="http://neurolex.org/wiki/Category:Occipital_lobe"/>
    <j.2:BFO_0000066 rdf:resource="http://neurolex.org/wiki/Category:Caudate_nucleus"/>
    <j.2:BFO_0000066 rdf:resource="http://neurolex.org/wiki/Category:Cingulate_cortex"/>
    <j.2:BFO_0000066 rdf:resource="http://neurolex.org/wiki/Category:Amygdala"/>
    <j.2:BFO_0000066 rdf:resource="http://neurolex.org/wiki/Category:Temporal_lobe"/>
    <j.5:participant rdf:resource="http://purl.uniprot.org/uniprot/P49768"/>
    <j.2:BFO_0000066 rdf:resource="http://neurolex.org/wiki/Category:Subthalamus"/>
    <j.2:BFO_0000066 rdf:resource="http://neurolex.org/wiki/Category:Pons"/>
    <j.5:database rdf:resource="http://example.org/databases:COCIT-HPRD"/>
    <j.2:BFO_0000066 rdf:resource="http://neurolex.org/wiki/Category:Globus_pallidus"/>
    <j.5:database rdf:resource="http://example.org/databases:HPRD"/>
    <j.2:BFO_0000066 rdf:resource="http://neurolex.org/wiki/Category:Hypothalamus"/>
    <j.2:BFO_0000066 rdf:resource="http://neurolex.org/wiki/Category:Medulla_oblongata"/>
  </rdf:Description>
  <rdf:Description rdf:about="http://bio2rdf.org/pubmed:8642313">
    <rdfs:label rdf:datatype="http://www.w3.org/2001/XMLSchema#string">8642313</rdfs:label>
    <rdf:type rdf:resource="http://bio2rdf.org/pubmed_vocabulary:PubMedRecord"/>
  </rdf:Description>
  <rdf:Description rdf:about="http://scai.fraunhofer.de/Interaction/CALM3 (pp) HTT">
    <j.2:BFO_0000066 rdf:resource="http://neurolex.org/wiki/Category:Cerebellum"/>
    <j.5:participant rdf:resource="http://purl.uniprot.org/uniprot/P62158"/>
    <j.4:article rdf:resource="http://bio2rdf.org/pubmed:"/>
    <j.2:BFO_0000066 rdf:resource="http://neurolex.org/wiki/Category:Hypothalamus"/>
    <j.0:evidence rdf:resource="http://example.org/d_evidence:literature_annotated_complex:tgm2-hd-calm1_complex(mi:0019-_coimmunoprecipitation)"/>
    <j.2:BFO_0000066 rdf:resource="http://neurolex.org/wiki/Category:Amygdala"/>
    <j.2:BFO_0000066 rdf:resource="http://neurolex.org/wiki/Category:Cingulate_cortex"/>
    <j.5:participant rdf:resource="http://purl.uniprot.org/uniprot/P42858"/>
    <j.2:BFO_0000066 rdf:resource="http://neurolex.org/wiki/Category:Parietal_lobe"/>
    <j.2:BFO_0000066 rdf:resource="http://neurolex.org/wiki/Category:Prefrontal_cortex"/>
    <j.5:database rdf:resource="http://example.org/databases:CORUM"/>
    <rdf:type rdf:resource="http://purl.uniprot.org/core/Interaction"/>
    <j.2:BFO_0000066 rdf:resource="http://neurolex.org/wiki/Category:Brain"/>
  </rdf:Description>
  <rdf:Description rdf:about="http://bio2rdf.org/geneid:8739">
    <j.1:has_symbol rdf:datatype="http://www.w3.org/2001/XMLSchema#string">HRK</j.1:has_symbol>
    <rdfs:label rdf:datatype="http://www.w3.org/2001/XMLSchema#string">8739</rdfs:label>
    <rdf:type rdf:resource="http://bio2rdf.org/geneid_vocabulary:Gene"/>
  </rdf:Description>
  <rdf:Description rdf:about="http://bio2rdf.org/pubmed:9155018">
    <rdfs:label rdf:datatype="http://www.w3.org/2001/XMLSchema#string">9155018</rdfs:label>
    <rdf:type rdf:resource="http://bio2rdf.org/pubmed_vocabulary:PubMedRecord"/>
  </rdf:Description>
  <rdf:Description rdf:about="http://scai.fraunhofer.de/Interaction/MAPK10 (pp) TP53">
    <j.2:BFO_0000066 rdf:resource="http://neurolex.org/wiki/Category:Hypothalamus"/>
    <j.5:database rdf:resource="http://example.org/databases:OPHID"/>
    <j.5:participant rdf:resource="http://purl.uniprot.org/uniprot/P04637"/>
    <j.5:database rdf:resource="http://example.org/databases:UNILEVER"/>
    <j.4:article rdf:resource="http://bio2rdf.org/pubmed:9393873"/>
    <j.2:BFO_0000066 rdf:resource="http://neurolex.org/wiki/Category:Globus_pallidus"/>
    <j.2:BFO_0000066 rdf:resource="http://neurolex.org/wiki/Category:Thalamus"/>
    <j.2:BFO_0000066 rdf:resource="http://neurolex.org/wiki/Category:Prefrontal_cortex"/>
    <j.5:database rdf:resource="http://example.org/databases:COCIT-HPRD"/>
    <j.2:BFO_0000066 rdf:resource="http://neurolex.org/wiki/Category:Medulla_oblongata"/>
    <j.0:evidence rdf:resource="http://example.org/d_evidence:in_vivo"/>
    <j.2:BFO_0000066 rdf:resource="http://neurolex.org/wiki/Category:Caudate_nucleus"/>
    <j.5:database rdf:resource="http://example.org/databases:BIOGRID"/>
    <j.5:database rdf:resource="http://example.org/databases:HPRD"/>
    <j.2:BFO_0000066 rdf:resource="http://neurolex.org/wiki/Category:Cerebellum"/>
    <j.2:BFO_0000066 rdf:resource="http://neurolex.org/wiki/Category:Temporal_lobe"/>
    <j.5:participant rdf:resource="http://purl.uniprot.org/uniprot/P53779"/>
    <rdf:type rdf:resource="http://purl.uniprot.org/core/Interaction"/>
  </rdf:Description>
  <rdf:Description rdf:about="http://example.org/d_evidence:literature_annotated_complex:aph1a-psen2-ncstn_complex(mi:0007-_anti_tag_coimmunoprecipitation)">
    <rdfs:label rdf:datatype="http://www.w3.org/2001/XMLSchema#string">literature_annotated_complex:aph1a-psen2-ncstn_complex(mi:0007-_anti_tag_coimmunoprecipitation)</rdfs:label>
    <rdf:type rdf:resource="http://www.biopax.org/release/biopax-level3.owl#Evidence"/>
  </rdf:Description>
  <rdf:Description rdf:about="http://scai.fraunhofer.de/Interaction/TRPC6 (pp) SRC">
    <j.5:database rdf:resource="http://example.org/databases:HPRD"/>
    <j.4:article rdf:resource="http://bio2rdf.org/pubmed:14761972"/>
    <j.2:BFO_0000066 rdf:resource="http://neurolex.org/wiki/Category:Prefrontal_cortex"/>
    <j.5:participant rdf:resource="http://purl.uniprot.org/uniprot/Q9Y210"/>
    <j.5:database rdf:resource="http://example.org/databases:UNILEVER"/>
    <rdf:type rdf:resource="http://purl.uniprot.org/core/Interaction"/>
    <j.5:database rdf:resource="http://example.org/databases:COCIT-HPRD"/>
    <j.5:participant rdf:resource="http://purl.uniprot.org/uniprot/P12931"/>
    <j.5:database rdf:resource="http://example.org/databases:BIOGRID"/>
    <j.0:evidence rdf:resource="http://example.org/d_evidence:in_vivo"/>
    <j.0:evidence rdf:resource="http://example.org/d_evidence:in_vitro"/>
  </rdf:Description>
  <rdf:Description rdf:about="http://bio2rdf.org/pubmed:9461550">
    <rdfs:label rdf:datatype="http://www.w3.org/2001/XMLSchema#string">9461550</rdfs:label>
    <rdf:type rdf:resource="http://bio2rdf.org/pubmed_vocabulary:PubMedRecord"/>
  </rdf:Description>
  <rdf:Description rdf:about="http://scai.fraunhofer.de/Interaction/CREBBP (pp) FHL2">
    <j.5:database rdf:resource="http://example.org/databases:UNILEVER"/>
    <j.2:BFO_0000066 rdf:resource="http://neurolex.org/wiki/Category:Amygdala"/>
    <j.2:BFO_0000066 rdf:resource="http://neurolex.org/wiki/Category:Cingulate_cortex"/>
    <j.4:article rdf:resource="http://bio2rdf.org/pubmed:15572674"/>
    <j.0:evidence rdf:resource="http://example.org/d_evidence:in_vivo"/>
    <j.2:BFO_0000066 rdf:resource="http://neurolex.org/wiki/Category:Parietal_lobe"/>
    <j.2:BFO_0000066 rdf:resource="http://neurolex.org/wiki/Category:Subthalamus"/>
    <j.2:BFO_0000066 rdf:resource="http://neurolex.org/wiki/Category:Pons"/>
    <j.2:BFO_0000066 rdf:resource="http://neurolex.org/wiki/Category:Brain"/>
    <j.2:BFO_0000066 rdf:resource="http://neurolex.org/wiki/Category:Occipital_lobe"/>
    <j.2:BFO_0000066 rdf:resource="http://neurolex.org/wiki/Category:Temporal_lobe"/>
    <j.2:BFO_0000066 rdf:resource="http://neurolex.org/wiki/Category:Medulla_oblongata"/>
    <j.2:BFO_0000066 rdf:resource="http://neurolex.org/wiki/Category:Prefrontal_cortex"/>
    <j.2:BFO_0000066 rdf:resource="http://neurolex.org/wiki/Category:Globus_pallidus"/>
    <j.5:participant rdf:resource="http://purl.uniprot.org/uniprot/Q92793"/>
    <j.5:database rdf:resource="http://example.org/databases:HPRD"/>
    <rdf:type rdf:resource="http://purl.uniprot.org/core/Interaction"/>
    <j.5:participant rdf:resource="http://purl.uniprot.org/uniprot/Q14192"/>
    <j.0:evidence rdf:resource="http://example.org/d_evidence:in_vitro"/>
  </rdf:Description>
  <rdf:Description rdf:about="http://bio2rdf.org/pubmed:15824515">
    <rdfs:label rdf:datatype="http://www.w3.org/2001/XMLSchema#string">15824515</rdfs:label>
    <rdf:type rdf:resource="http://bio2rdf.org/pubmed_vocabulary:PubMedRecord"/>
  </rdf:Description>
  <rdf:Description rdf:about="http://scai.fraunhofer.de/Interaction/PRKACA (pp) SRC">
    <j.5:database rdf:resource="http://example.org/databases:HPRD"/>
    <j.0:evidence rdf:resource="http://example.org/d_evidence:in_vitro"/>
    <j.2:BFO_0000066 rdf:resource="http://neurolex.org/wiki/Category:Prefrontal_cortex"/>
    <j.5:participant rdf:resource="http://purl.uniprot.org/uniprot/P12931"/>
    <j.5:database rdf:resource="http://example.org/databases:UNILEVER"/>
    <j.0:evidence rdf:resource="http://example.org/d_evidence:in_vivo"/>
    <j.5:database rdf:resource="http://example.org/databases:BIOVERSE"/>
    <j.4:article rdf:resource="http://bio2rdf.org/pubmed:15546918"/>
    <j.5:participant rdf:resource="http://purl.uniprot.org/uniprot/P17612"/>
    <rdf:type rdf:resource="http://purl.uniprot.org/core/Interaction"/>
  </rdf:Description>
  <rdf:Description rdf:about="http://bio2rdf.org/geneid:1393">
    <j.1:has_symbol rdf:datatype="http://www.w3.org/2001/XMLSchema#string">CRHBP</j.1:has_symbol>
    <rdfs:label rdf:datatype="http://www.w3.org/2001/XMLSchema#string">1393</rdfs:label>
    <rdf:type rdf:resource="http://bio2rdf.org/geneid_vocabulary:Gene"/>
  </rdf:Description>
  <rdf:Description rdf:about="http://bio2rdf.org/pubmed:11179455">
    <rdfs:label rdf:datatype="http://www.w3.org/2001/XMLSchema#string">11179455</rdfs:label>
    <rdf:type rdf:resource="http://bio2rdf.org/pubmed_vocabulary:PubMedRecord"/>
  </rdf:Description>
  <rdf:Description rdf:about="http://purl.uniprot.org/uniprot/P01583">
    <j.5:encodedBy rdf:resource="http://bio2rdf.org/geneid:3552"/>
    <rdfs:label rdf:datatype="http://www.w3.org/2001/XMLSchema#string">P01583</rdfs:label>
    <rdf:type rdf:resource="http://purl.uniprot.org/core/Protein"/>
  </rdf:Description>
  <rdf:Description rdf:about="http://scai.fraunhofer.de/Interaction/MAPK1 (pp) PPP2CA">
    <j.2:BFO_0000066 rdf:resource="http://neurolex.org/wiki/Category:Occipital_lobe"/>
    <j.2:BFO_0000066 rdf:resource="http://neurolex.org/wiki/Category:Parietal_lobe"/>
    <j.2:BFO_0000066 rdf:resource="http://neurolex.org/wiki/Category:Globus_pallidus"/>
    <j.2:BFO_0000066 rdf:resource="http://neurolex.org/wiki/Category:Temporal_lobe"/>
    <rdf:type rdf:resource="http://purl.uniprot.org/core/Interaction"/>
    <j.2:BFO_0000066 rdf:resource="http://neurolex.org/wiki/Category:Amygdala"/>
    <j.5:database rdf:resource="http://example.org/databases:BIOVERSE"/>
    <j.2:BFO_0000066 rdf:resource="http://neurolex.org/wiki/Category:Medulla_oblongata"/>
    <j.5:database rdf:resource="http://example.org/databases:UNILEVER"/>
    <j.2:BFO_0000066 rdf:resource="http://neurolex.org/wiki/Category:Cerebellum"/>
    <j.2:BFO_0000066 rdf:resource="http://neurolex.org/wiki/Category:Caudate_nucleus"/>
    <j.2:BFO_0000066 rdf:resource="http://neurolex.org/wiki/Category:Cingulate_cortex"/>
    <j.2:BFO_0000066 rdf:resource="http://neurolex.org/wiki/Category:Pons"/>
    <j.5:database rdf:resource="http://example.org/databases:HPRD"/>
    <j.2:BFO_0000066 rdf:resource="http://neurolex.org/wiki/Category:Prefrontal_cortex"/>
    <j.4:article rdf:resource="http://bio2rdf.org/pubmed:12624094"/>
    <j.2:BFO_0000066 rdf:resource="http://neurolex.org/wiki/Category:Hypothalamus"/>
    <j.5:database rdf:resource="http://example.org/databases:INTNET"/>
    <j.2:BFO_0000066 rdf:resource="http://neurolex.org/wiki/Category:Brain"/>
    <j.2:BFO_0000066 rdf:resource="http://neurolex.org/wiki/Category:Thalamus"/>
    <j.2:BFO_0000066 rdf:resource="http://neurolex.org/wiki/Category:Subthalamus"/>
    <j.5:participant rdf:resource="http://purl.uniprot.org/uniprot/P67775"/>
    <j.0:evidence rdf:resource="http://example.org/d_evidence:in_vitro"/>
    <j.5:participant rdf:resource="http://purl.uniprot.org/uniprot/P28482"/>
  </rdf:Description>
  <rdf:Description rdf:about="http://scai.fraunhofer.de/Interaction/GSK3A (pp) AKT1">
    <j.0:evidence rdf:resource="http://example.org/d_evidence:in_vivo"/>
    <j.0:evidence rdf:resource="http://example.org/d_evidence:in_vitro"/>
    <j.2:BFO_0000066 rdf:resource="http://neurolex.org/wiki/Category:Brain"/>
    <j.4:article rdf:resource="http://bio2rdf.org/pubmed:8524413"/>
    <j.5:database rdf:resource="http://example.org/databases:BIOVERSE"/>
    <j.2:BFO_0000066 rdf:resource="http://neurolex.org/wiki/Category:Occipital_lobe"/>
    <j.5:participant rdf:resource="http://purl.uniprot.org/uniprot/P31749"/>
    <j.2:BFO_0000066 rdf:resource="http://neurolex.org/wiki/Category:Cerebellum"/>
    <rdf:type rdf:resource="http://purl.uniprot.org/core/Interaction"/>
    <j.2:BFO_0000066 rdf:resource="http://neurolex.org/wiki/Category:Cingulate_cortex"/>
    <j.5:database rdf:resource="http://example.org/databases:HPRD"/>
    <j.2:BFO_0000066 rdf:resource="http://neurolex.org/wiki/Category:Globus_pallidus"/>
    <j.4:article rdf:resource="http://bio2rdf.org/pubmed:11035810"/>
    <j.2:BFO_0000066 rdf:resource="http://neurolex.org/wiki/Category:Parietal_lobe"/>
    <j.2:BFO_0000066 rdf:resource="http://neurolex.org/wiki/Category:Temporal_lobe"/>
    <j.4:article rdf:resource="http://bio2rdf.org/pubmed:11884598"/>
    <j.2:BFO_0000066 rdf:resource="http://neurolex.org/wiki/Category:Amygdala"/>
    <j.2:BFO_0000066 rdf:resource="http://neurolex.org/wiki/Category:Prefrontal_cortex"/>
    <j.2:BFO_0000066 rdf:resource="http://neurolex.org/wiki/Category:Hypothalamus"/>
    <j.2:BFO_0000066 rdf:resource="http://neurolex.org/wiki/Category:Pons"/>
    <j.2:BFO_0000066 rdf:resource="http://neurolex.org/wiki/Category:Medulla_oblongata"/>
    <j.2:BFO_0000066 rdf:resource="http://neurolex.org/wiki/Category:Caudate_nucleus"/>
    <j.2:BFO_0000066 rdf:resource="http://neurolex.org/wiki/Category:Subthalamus"/>
    <j.5:database rdf:resource="http://example.org/databases:UNILEVER"/>
    <j.5:participant rdf:resource="http://purl.uniprot.org/uniprot/P49840"/>
    <j.2:BFO_0000066 rdf:resource="http://neurolex.org/wiki/Category:Thalamus"/>
  </rdf:Description>
  <rdf:Description rdf:about="http://bio2rdf.org/pubmed:9852076">
    <rdfs:label rdf:datatype="http://www.w3.org/2001/XMLSchema#string">9852076</rdfs:label>
    <rdf:type rdf:resource="http://bio2rdf.org/pubmed_vocabulary:PubMedRecord"/>
  </rdf:Description>
  <rdf:Description rdf:about="http://bio2rdf.org/pubmed:9038181">
    <rdfs:label rdf:datatype="http://www.w3.org/2001/XMLSchema#string">9038181</rdfs:label>
    <rdf:type rdf:resource="http://bio2rdf.org/pubmed_vocabulary:PubMedRecord"/>
  </rdf:Description>
  <rdf:Description rdf:about="http://bio2rdf.org/pubmed:7675449">
    <rdfs:label rdf:datatype="http://www.w3.org/2001/XMLSchema#string">7675449</rdfs:label>
    <rdf:type rdf:resource="http://bio2rdf.org/pubmed_vocabulary:PubMedRecord"/>
  </rdf:Description>
  <rdf:Description rdf:about="http://scai.fraunhofer.de/Interaction/MAPK3 (pp) PPP2CA">
    <j.2:BFO_0000066 rdf:resource="http://neurolex.org/wiki/Category:Occipital_lobe"/>
    <j.2:BFO_0000066 rdf:resource="http://neurolex.org/wiki/Category:Medulla_oblongata"/>
    <j.0:evidence rdf:resource="http://example.org/d_evidence:in_vitro"/>
    <j.2:BFO_0000066 rdf:resource="http://neurolex.org/wiki/Category:Cingulate_cortex"/>
    <j.2:BFO_0000066 rdf:resource="http://neurolex.org/wiki/Category:Parietal_lobe"/>
    <j.2:BFO_0000066 rdf:resource="http://neurolex.org/wiki/Category:Globus_pallidus"/>
    <j.2:BFO_0000066 rdf:resource="http://neurolex.org/wiki/Category:Cerebellum"/>
    <j.4:article rdf:resource="http://bio2rdf.org/pubmed:12624094"/>
    <j.5:database rdf:resource="http://example.org/databases:UNILEVER"/>
    <j.2:BFO_0000066 rdf:resource="http://neurolex.org/wiki/Category:Subthalamus"/>
    <j.5:participant rdf:resource="http://purl.uniprot.org/uniprot/P27361"/>
    <j.2:BFO_0000066 rdf:resource="http://neurolex.org/wiki/Category:Thalamus"/>
    <j.2:BFO_0000066 rdf:resource="http://neurolex.org/wiki/Category:Amygdala"/>
    <j.2:BFO_0000066 rdf:resource="http://neurolex.org/wiki/Category:Temporal_lobe"/>
    <j.2:BFO_0000066 rdf:resource="http://neurolex.org/wiki/Category:Caudate_nucleus"/>
    <j.5:database rdf:resource="http://example.org/databases:BIOVERSE"/>
    <j.2:BFO_0000066 rdf:resource="http://neurolex.org/wiki/Category:Pons"/>
    <j.5:database rdf:resource="http://example.org/databases:HPRD"/>
    <j.2:BFO_0000066 rdf:resource="http://neurolex.org/wiki/Category:Brain"/>
    <j.2:BFO_0000066 rdf:resource="http://neurolex.org/wiki/Category:Prefrontal_cortex"/>
    <rdf:type rdf:resource="http://purl.uniprot.org/core/Interaction"/>
    <j.5:participant rdf:resource="http://purl.uniprot.org/uniprot/P67775"/>
    <j.2:BFO_0000066 rdf:resource="http://neurolex.org/wiki/Category:Hypothalamus"/>
  </rdf:Description>
  <rdf:Description rdf:about="http://bio2rdf.org/pubmed:9393862">
    <rdfs:label rdf:datatype="http://www.w3.org/2001/XMLSchema#string">9393862</rdfs:label>
    <rdf:type rdf:resource="http://bio2rdf.org/pubmed_vocabulary:PubMedRecord"/>
  </rdf:Description>
  <rdf:Description rdf:about="http://neurolex.org/wiki/Category:Prefrontal_cortex">
    <rdf:type rdf:resource="http://purl.uniprot.org/core/Tissue"/>
    <rdfs:label rdf:datatype="http://www.w3.org/2001/XMLSchema#string">PrefrontalCortex</rdfs:label>
  </rdf:Description>
  <rdf:Description rdf:about="http://bio2rdf.org/pubmed:12167620">
    <rdfs:label rdf:datatype="http://www.w3.org/2001/XMLSchema#string">12167620</rdfs:label>
    <rdf:type rdf:resource="http://bio2rdf.org/pubmed_vocabulary:PubMedRecord"/>
  </rdf:Description>
  <rdf:Description rdf:about="http://scai.fraunhofer.de/Interaction/IL1B (pp) A2M">
    <j.5:database rdf:resource="http://example.org/databases:COCIT-HPRD"/>
    <rdf:type rdf:resource="http://purl.uniprot.org/core/Interaction"/>
    <j.2:BFO_0000066 rdf:resource="http://neurolex.org/wiki/Category:Hypothalamus"/>
    <j.2:BFO_0000066 rdf:resource="http://neurolex.org/wiki/Category:Globus_pallidus"/>
    <j.4:article rdf:resource="http://bio2rdf.org/pubmed:9714181"/>
    <j.5:database rdf:resource="http://example.org/databases:UNILEVER"/>
    <j.2:BFO_0000066 rdf:resource="http://neurolex.org/wiki/Category:Amygdala"/>
    <j.2:BFO_0000066 rdf:resource="http://neurolex.org/wiki/Category:Brain"/>
    <j.5:database rdf:resource="http://example.org/databases:BIOGRID"/>
    <j.2:BFO_0000066 rdf:resource="http://neurolex.org/wiki/Category:Occipital_lobe"/>
    <j.5:database rdf:resource="http://example.org/databases:HOMOMINT"/>
    <j.2:BFO_0000066 rdf:resource="http://neurolex.org/wiki/Category:Cingulate_cortex"/>
    <j.2:BFO_0000066 rdf:resource="http://neurolex.org/wiki/Category:Prefrontal_cortex"/>
    <j.0:evidence rdf:resource="http://example.org/d_evidence:in_vitro"/>
    <j.2:BFO_0000066 rdf:resource="http://neurolex.org/wiki/Category:Thalamus"/>
    <j.2:BFO_0000066 rdf:resource="http://neurolex.org/wiki/Category:Pons"/>
    <j.2:BFO_0000066 rdf:resource="http://neurolex.org/wiki/Category:Parietal_lobe"/>
    <j.5:database rdf:resource="http://example.org/databases:OPHID"/>
    <j.2:BFO_0000066 rdf:resource="http://neurolex.org/wiki/Category:Subthalamus"/>
    <j.0:evidence rdf:resource="http://example.org/d_evidence:in_vivo"/>
    <j.5:participant rdf:resource="http://purl.uniprot.org/uniprot/P01584"/>
    <j.4:article rdf:resource="http://bio2rdf.org/pubmed:2466831"/>
    <j.5:participant rdf:resource="http://purl.uniprot.org/uniprot/P01023"/>
    <j.2:BFO_0000066 rdf:resource="http://neurolex.org/wiki/Category:Medulla_oblongata"/>
    <j.2:BFO_0000066 rdf:resource="http://neurolex.org/wiki/Category:Caudate_nucleus"/>
    <j.2:BFO_0000066 rdf:resource="http://neurolex.org/wiki/Category:Temporal_lobe"/>
    <j.2:BFO_0000066 rdf:resource="http://neurolex.org/wiki/Category:Cerebellum"/>
    <j.5:database rdf:resource="http://example.org/databases:HPRD"/>
  </rdf:Description>
  <rdf:Description rdf:about="http://bio2rdf.org/pubmed:10929036">
    <rdfs:label rdf:datatype="http://www.w3.org/2001/XMLSchema#string">10929036</rdfs:label>
    <rdf:type rdf:resource="http://bio2rdf.org/pubmed_vocabulary:PubMedRecord"/>
  </rdf:Description>
  <rdf:Description rdf:about="http://bio2rdf.org/pubmed:10816433">
    <rdfs:label rdf:datatype="http://www.w3.org/2001/XMLSchema#string">10816433</rdfs:label>
    <rdf:type rdf:resource="http://bio2rdf.org/pubmed_vocabulary:PubMedRecord"/>
  </rdf:Description>
  <rdf:Description rdf:about="http://bio2rdf.org/geneid:10105">
    <j.1:has_symbol rdf:datatype="http://www.w3.org/2001/XMLSchema#string">PPIF</j.1:has_symbol>
    <rdfs:label rdf:datatype="http://www.w3.org/2001/XMLSchema#string">10105</rdfs:label>
    <rdf:type rdf:resource="http://bio2rdf.org/geneid_vocabulary:Gene"/>
  </rdf:Description>
  <rdf:Description rdf:about="http://bio2rdf.org/pubmed:9417082">
    <rdfs:label rdf:datatype="http://www.w3.org/2001/XMLSchema#string">9417082</rdfs:label>
    <rdf:type rdf:resource="http://bio2rdf.org/pubmed_vocabulary:PubMedRecord"/>
  </rdf:Description>
  <rdf:Description rdf:about="http://bio2rdf.org/pubmed:8355686">
    <rdfs:label rdf:datatype="http://www.w3.org/2001/XMLSchema#string">8355686</rdfs:label>
    <rdf:type rdf:resource="http://bio2rdf.org/pubmed_vocabulary:PubMedRecord"/>
  </rdf:Description>
  <rdf:Description rdf:about="http://purl.uniprot.org/uniprot/P19438">
    <j.5:encodedBy rdf:resource="http://bio2rdf.org/geneid:7132"/>
    <rdfs:label rdf:datatype="http://www.w3.org/2001/XMLSchema#string">P19438</rdfs:label>
    <rdf:type rdf:resource="http://purl.uniprot.org/core/Protein"/>
  </rdf:Description>
  <rdf:Description rdf:about="http://bio2rdf.org/pubmed:7515480">
    <rdfs:label rdf:datatype="http://www.w3.org/2001/XMLSchema#string">7515480</rdfs:label>
    <rdf:type rdf:resource="http://bio2rdf.org/pubmed_vocabulary:PubMedRecord"/>
  </rdf:Description>
  <rdf:Description rdf:about="http://bio2rdf.org/pubmed:8999860">
    <rdfs:label rdf:datatype="http://www.w3.org/2001/XMLSchema#string">8999860</rdfs:label>
    <rdf:type rdf:resource="http://bio2rdf.org/pubmed_vocabulary:PubMedRecord"/>
  </rdf:Description>
  <rdf:Description rdf:about="http://purl.uniprot.org/uniprot/P01100">
    <j.5:encodedBy rdf:resource="http://bio2rdf.org/geneid:2353"/>
    <rdfs:label rdf:datatype="http://www.w3.org/2001/XMLSchema#string">P01100</rdfs:label>
    <rdf:type rdf:resource="http://purl.uniprot.org/core/Protein"/>
  </rdf:Description>
  <rdf:Description rdf:about="http://purl.uniprot.org/uniprot/P01584">
    <j.5:encodedBy rdf:resource="http://bio2rdf.org/geneid:3553"/>
    <rdfs:label rdf:datatype="http://www.w3.org/2001/XMLSchema#string">P01584</rdfs:label>
    <rdf:type rdf:resource="http://purl.uniprot.org/core/Protein"/>
  </rdf:Description>
  <rdf:Description rdf:about="http://bio2rdf.org/geneid:5443">
    <j.1:has_symbol rdf:datatype="http://www.w3.org/2001/XMLSchema#string">POMC</j.1:has_symbol>
    <rdfs:label rdf:datatype="http://www.w3.org/2001/XMLSchema#string">5443</rdfs:label>
    <rdf:type rdf:resource="http://bio2rdf.org/geneid_vocabulary:Gene"/>
  </rdf:Description>
  <rdf:Description rdf:about="http://bio2rdf.org/geneid:4908">
    <j.1:has_symbol rdf:datatype="http://www.w3.org/2001/XMLSchema#string">NTF3</j.1:has_symbol>
    <rdfs:label rdf:datatype="http://www.w3.org/2001/XMLSchema#string">4908</rdfs:label>
    <rdf:type rdf:resource="http://bio2rdf.org/geneid_vocabulary:Gene"/>
  </rdf:Description>
  <rdf:Description rdf:about="http://bio2rdf.org/pubmed:9843960">
    <rdfs:label rdf:datatype="http://www.w3.org/2001/XMLSchema#string">9843960</rdfs:label>
    <rdf:type rdf:resource="http://bio2rdf.org/pubmed_vocabulary:PubMedRecord"/>
  </rdf:Description>
  <rdf:Description rdf:about="http://bio2rdf.org/pubmed:8626374">
    <rdfs:label rdf:datatype="http://www.w3.org/2001/XMLSchema#string">8626374</rdfs:label>
    <rdf:type rdf:resource="http://bio2rdf.org/pubmed_vocabulary:PubMedRecord"/>
  </rdf:Description>
  <rdf:Description rdf:about="http://bio2rdf.org/pubmed:9742125">
    <rdfs:label rdf:datatype="http://www.w3.org/2001/XMLSchema#string">9742125</rdfs:label>
    <rdf:type rdf:resource="http://bio2rdf.org/pubmed_vocabulary:PubMedRecord"/>
  </rdf:Description>
  <rdf:Description rdf:about="http://bio2rdf.org/pubmed:10438732">
    <rdfs:label rdf:datatype="http://www.w3.org/2001/XMLSchema#string">10438732</rdfs:label>
    <rdf:type rdf:resource="http://bio2rdf.org/pubmed_vocabulary:PubMedRecord"/>
  </rdf:Description>
  <rdf:Description rdf:about="http://bio2rdf.org/geneid:4330">
    <j.1:has_symbol rdf:datatype="http://www.w3.org/2001/XMLSchema#string">MN1</j.1:has_symbol>
    <rdfs:label rdf:datatype="http://www.w3.org/2001/XMLSchema#string">4330</rdfs:label>
    <rdf:type rdf:resource="http://bio2rdf.org/geneid_vocabulary:Gene"/>
  </rdf:Description>
  <rdf:Description rdf:about="http://bio2rdf.org/pubmed:8622922">
    <rdfs:label rdf:datatype="http://www.w3.org/2001/XMLSchema#string">8622922</rdfs:label>
    <rdf:type rdf:resource="http://bio2rdf.org/pubmed_vocabulary:PubMedRecord"/>
  </rdf:Description>
  <rdf:Description rdf:about="http://bio2rdf.org/geneid:23037">
    <j.1:has_symbol rdf:datatype="http://www.w3.org/2001/XMLSchema#string">PDZD2</j.1:has_symbol>
    <rdfs:label rdf:datatype="http://www.w3.org/2001/XMLSchema#string">23037</rdfs:label>
    <rdf:type rdf:resource="http://bio2rdf.org/geneid_vocabulary:Gene"/>
  </rdf:Description>
  <rdf:Description rdf:about="http://scai.fraunhofer.de/Interaction/EP300 (pp) POLR2A">
    <j.5:participant rdf:resource="http://purl.uniprot.org/uniprot/Q09472"/>
    <j.2:BFO_0000066 rdf:resource="http://neurolex.org/wiki/Category:Cerebellum"/>
    <j.0:evidence rdf:resource="http://example.org/d_evidence:literature_annotated_complex:hes1_promoter-notch_enhancer_complex(mi:0402-_chromatin_immunoprecipitation_assays)"/>
    <j.4:article rdf:resource="http://bio2rdf.org/pubmed:"/>
    <j.2:BFO_0000066 rdf:resource="http://neurolex.org/wiki/Category:Subthalamus"/>
    <j.2:BFO_0000066 rdf:resource="http://neurolex.org/wiki/Category:Prefrontal_cortex"/>
    <rdf:type rdf:resource="http://purl.uniprot.org/core/Interaction"/>
    <j.5:database rdf:resource="http://example.org/databases:CORUM"/>
    <j.2:BFO_0000066 rdf:resource="http://neurolex.org/wiki/Category:Occipital_lobe"/>
    <j.5:participant rdf:resource="http://purl.uniprot.org/uniprot/P24928"/>
    <j.2:BFO_0000066 rdf:resource="http://neurolex.org/wiki/Category:Brain"/>
    <j.2:BFO_0000066 rdf:resource="http://neurolex.org/wiki/Category:Thalamus"/>
    <j.2:BFO_0000066 rdf:resource="http://neurolex.org/wiki/Category:Parietal_lobe"/>
    <j.2:BFO_0000066 rdf:resource="http://neurolex.org/wiki/Category:Hypothalamus"/>
    <j.2:BFO_0000066 rdf:resource="http://neurolex.org/wiki/Category:Cingulate_cortex"/>
  </rdf:Description>
  <rdf:Description rdf:about="http://bio2rdf.org/pubmed:10657018">
    <rdfs:label rdf:datatype="http://www.w3.org/2001/XMLSchema#string">10657018</rdfs:label>
    <rdf:type rdf:resource="http://bio2rdf.org/pubmed_vocabulary:PubMedRecord"/>
  </rdf:Description>
  <rdf:Description rdf:about="http://example.org/d_evidence:in_vitro">
    <rdfs:label rdf:datatype="http://www.w3.org/2001/XMLSchema#string">in_vitro</rdfs:label>
    <rdf:type rdf:resource="http://www.biopax.org/release/biopax-level3.owl#Evidence"/>
  </rdf:Description>
  <rdf:Description rdf:about="http://purl.uniprot.org/uniprot/P05107">
    <j.5:encodedBy rdf:resource="http://bio2rdf.org/geneid:3689"/>
    <rdfs:label rdf:datatype="http://www.w3.org/2001/XMLSchema#string">P05107</rdfs:label>
    <rdf:type rdf:resource="http://purl.uniprot.org/core/Protein"/>
  </rdf:Description>
  <rdf:Description rdf:about="http://bio2rdf.org/pubmed:8388384">
    <rdfs:label rdf:datatype="http://www.w3.org/2001/XMLSchema#string">8388384</rdfs:label>
    <rdf:type rdf:resource="http://bio2rdf.org/pubmed_vocabulary:PubMedRecord"/>
  </rdf:Description>
  <rdf:Description rdf:about="http://bio2rdf.org/pubmed:9563008">
    <rdfs:label rdf:datatype="http://www.w3.org/2001/XMLSchema#string">9563008</rdfs:label>
    <rdf:type rdf:resource="http://bio2rdf.org/pubmed_vocabulary:PubMedRecord"/>
  </rdf:Description>
  <rdf:Description rdf:about="http://bio2rdf.org/pubmed:10037602">
    <rdfs:label rdf:datatype="http://www.w3.org/2001/XMLSchema#string">10037602</rdfs:label>
    <rdf:type rdf:resource="http://bio2rdf.org/pubmed_vocabulary:PubMedRecord"/>
  </rdf:Description>
  <rdf:Description rdf:about="http://bio2rdf.org/pubmed:15837620">
    <rdfs:label rdf:datatype="http://www.w3.org/2001/XMLSchema#string">15837620</rdfs:label>
    <rdf:type rdf:resource="http://bio2rdf.org/pubmed_vocabulary:PubMedRecord"/>
  </rdf:Description>
  <rdf:Description rdf:about="http://purl.uniprot.org/uniprot/P20700">
    <j.5:encodedBy rdf:resource="http://bio2rdf.org/geneid:4001"/>
    <rdfs:label rdf:datatype="http://www.w3.org/2001/XMLSchema#string">P20700</rdfs:label>
    <rdf:type rdf:resource="http://purl.uniprot.org/core/Protein"/>
  </rdf:Description>
  <rdf:Description rdf:about="http://scai.fraunhofer.de/Interaction/NFKB1 (pp) FOS">
    <j.5:participant rdf:resource="http://purl.uniprot.org/uniprot/P01100"/>
    <j.5:database rdf:resource="http://example.org/databases:BIOGRID"/>
    <j.2:BFO_0000066 rdf:resource="http://neurolex.org/wiki/Category:Caudate_nucleus"/>
    <j.2:BFO_0000066 rdf:resource="http://neurolex.org/wiki/Category:Thalamus"/>
    <j.2:BFO_0000066 rdf:resource="http://neurolex.org/wiki/Category:Cerebellum"/>
    <j.0:evidence rdf:resource="http://example.org/d_evidence:in_vivo"/>
    <j.2:BFO_0000066 rdf:resource="http://neurolex.org/wiki/Category:Amygdala"/>
    <j.2:BFO_0000066 rdf:resource="http://neurolex.org/wiki/Category:Pons"/>
    <j.2:BFO_0000066 rdf:resource="http://neurolex.org/wiki/Category:Hypothalamus"/>
    <j.5:database rdf:resource="http://example.org/databases:UNILEVER"/>
    <j.5:database rdf:resource="http://example.org/databases:OPHID"/>
    <j.5:participant rdf:resource="http://purl.uniprot.org/uniprot/P19838"/>
    <rdf:type rdf:resource="http://purl.uniprot.org/core/Interaction"/>
    <j.5:database rdf:resource="http://example.org/databases:HPRD"/>
    <j.2:BFO_0000066 rdf:resource="http://neurolex.org/wiki/Category:Medulla_oblongata"/>
    <j.2:BFO_0000066 rdf:resource="http://neurolex.org/wiki/Category:Temporal_lobe"/>
    <j.2:BFO_0000066 rdf:resource="http://neurolex.org/wiki/Category:Parietal_lobe"/>
    <j.4:article rdf:resource="http://bio2rdf.org/pubmed:9468519"/>
    <j.2:BFO_0000066 rdf:resource="http://neurolex.org/wiki/Category:Brain"/>
    <j.2:BFO_0000066 rdf:resource="http://neurolex.org/wiki/Category:Occipital_lobe"/>
  </rdf:Description>
  <rdf:Description rdf:about="http://bio2rdf.org/pubmed:12724314">
    <rdfs:label rdf:datatype="http://www.w3.org/2001/XMLSchema#string">12724314</rdfs:label>
    <rdf:type rdf:resource="http://bio2rdf.org/pubmed_vocabulary:PubMedRecord"/>
  </rdf:Description>
  <rdf:Description rdf:about="http://scai.fraunhofer.de/Interaction/CDKN2C (pp) TP53">
    <j.0:evidence rdf:resource="http://example.org/d_evidence:lacz4-two_hybrid"/>
    <j.2:BFO_0000066 rdf:resource="http://neurolex.org/wiki/Category:Cerebellum"/>
    <j.2:BFO_0000066 rdf:resource="http://neurolex.org/wiki/Category:Globus_pallidus"/>
    <j.0:evidence rdf:resource="http://example.org/d_evidence:two_hybrid"/>
    <j.5:database rdf:resource="http://example.org/databases:MDC"/>
    <j.5:database rdf:resource="http://example.org/databases:HOMOMINT"/>
    <j.0:evidence rdf:resource="http://example.org/d_evidence:physical_interaction"/>
    <j.0:evidence rdf:resource="http://example.org/d_evidence:two_hybridpooling"/>
    <j.5:database rdf:resource="http://example.org/databases:UNILEVER"/>
    <j.5:database rdf:resource="http://example.org/databases:BIOVERSE"/>
    <j.5:participant rdf:resource="http://purl.uniprot.org/uniprot/P04637"/>
    <rdf:type rdf:resource="http://purl.uniprot.org/core/Interaction"/>
    <j.5:database rdf:resource="http://example.org/databases:OPHID"/>
    <j.5:database rdf:resource="http://example.org/databases:HPRD"/>
    <j.5:participant rdf:resource="http://purl.uniprot.org/uniprot/P42773"/>
    <j.5:database rdf:resource="http://example.org/databases:INTNET"/>
    <j.5:database rdf:resource="http://example.org/databases:INTACT"/>
    <j.2:BFO_0000066 rdf:resource="http://neurolex.org/wiki/Category:Caudate_nucleus"/>
    <j.2:BFO_0000066 rdf:resource="http://neurolex.org/wiki/Category:Prefrontal_cortex"/>
    <j.4:article rdf:resource="http://bio2rdf.org/pubmed:16169070"/>
  </rdf:Description>
  <rdf:Description rdf:about="http://bio2rdf.org/pubmed:10644984">
    <rdfs:label rdf:datatype="http://www.w3.org/2001/XMLSchema#string">10644984</rdfs:label>
    <rdf:type rdf:resource="http://bio2rdf.org/pubmed_vocabulary:PubMedRecord"/>
  </rdf:Description>
  <rdf:Description rdf:about="http://bio2rdf.org/pubmed:9278512">
    <rdfs:label rdf:datatype="http://www.w3.org/2001/XMLSchema#string">9278512</rdfs:label>
    <rdf:type rdf:resource="http://bio2rdf.org/pubmed_vocabulary:PubMedRecord"/>
  </rdf:Description>
  <rdf:Description rdf:about="http://bio2rdf.org/geneid:6774">
    <j.1:has_symbol rdf:datatype="http://www.w3.org/2001/XMLSchema#string">STAT3</j.1:has_symbol>
    <rdfs:label rdf:datatype="http://www.w3.org/2001/XMLSchema#string">6774</rdfs:label>
    <rdf:type rdf:resource="http://bio2rdf.org/geneid_vocabulary:Gene"/>
  </rdf:Description>
  <rdf:Description rdf:about="http://bio2rdf.org/pubmed:10620799">
    <rdfs:label rdf:datatype="http://www.w3.org/2001/XMLSchema#string">10620799</rdfs:label>
    <rdf:type rdf:resource="http://bio2rdf.org/pubmed_vocabulary:PubMedRecord"/>
  </rdf:Description>
  <rdf:Description rdf:about="http://scai.fraunhofer.de/Interaction/EP300 (pp) SMAD2">
    <j.0:evidence rdf:resource="http://example.org/d_evidence:in_vivo"/>
    <j.5:database rdf:resource="http://example.org/databases:COCIT-HPRD"/>
    <j.5:participant rdf:resource="http://purl.uniprot.org/uniprot/Q09472"/>
    <j.4:article rdf:resource="http://bio2rdf.org/pubmed:11264182"/>
    <j.5:database rdf:resource="http://example.org/databases:BIND"/>
    <j.2:BFO_0000066 rdf:resource="http://neurolex.org/wiki/Category:Cerebellum"/>
    <j.2:BFO_0000066 rdf:resource="http://neurolex.org/wiki/Category:Thalamus"/>
    <j.2:BFO_0000066 rdf:resource="http://neurolex.org/wiki/Category:Parietal_lobe"/>
    <rdf:type rdf:resource="http://purl.uniprot.org/core/Interaction"/>
    <j.2:BFO_0000066 rdf:resource="http://neurolex.org/wiki/Category:Prefrontal_cortex"/>
    <j.5:database rdf:resource="http://example.org/databases:OPHID"/>
    <j.5:database rdf:resource="http://example.org/databases:HOMOMINT"/>
    <j.4:article rdf:resource="http://bio2rdf.org/pubmed:9679056"/>
    <j.2:BFO_0000066 rdf:resource="http://neurolex.org/wiki/Category:Hypothalamus"/>
    <j.5:database rdf:resource="http://example.org/databases:UNILEVER"/>
    <j.4:article rdf:resource="http://bio2rdf.org/pubmed:11371641"/>
    <j.2:BFO_0000066 rdf:resource="http://neurolex.org/wiki/Category:Occipital_lobe"/>
    <j.5:participant rdf:resource="http://purl.uniprot.org/uniprot/Q15796"/>
    <j.5:database rdf:resource="http://example.org/databases:BIOGRID"/>
    <j.2:BFO_0000066 rdf:resource="http://neurolex.org/wiki/Category:Subthalamus"/>
    <j.2:BFO_0000066 rdf:resource="http://neurolex.org/wiki/Category:Brain"/>
    <j.5:database rdf:resource="http://example.org/databases:HPRD"/>
    <j.2:BFO_0000066 rdf:resource="http://neurolex.org/wiki/Category:Cingulate_cortex"/>
  </rdf:Description>
  <rdf:Description rdf:about="http://bio2rdf.org/pubmed:7543281">
    <rdfs:label rdf:datatype="http://www.w3.org/2001/XMLSchema#string">7543281</rdfs:label>
    <rdf:type rdf:resource="http://bio2rdf.org/pubmed_vocabulary:PubMedRecord"/>
  </rdf:Description>
  <rdf:Description rdf:about="http://scai.fraunhofer.de/Interaction/CLU (pp) VLDLR">
    <j.5:participant rdf:resource="http://purl.uniprot.org/uniprot/P10909"/>
    <j.5:database rdf:resource="http://example.org/databases:BIOGRID"/>
    <j.2:BFO_0000066 rdf:resource="http://neurolex.org/wiki/Category:Globus_pallidus"/>
    <j.2:BFO_0000066 rdf:resource="http://neurolex.org/wiki/Category:Temporal_lobe"/>
    <j.2:BFO_0000066 rdf:resource="http://neurolex.org/wiki/Category:Cingulate_cortex"/>
    <j.2:BFO_0000066 rdf:resource="http://neurolex.org/wiki/Category:Parietal_lobe"/>
    <j.2:BFO_0000066 rdf:resource="http://neurolex.org/wiki/Category:Cerebellum"/>
    <j.2:BFO_0000066 rdf:resource="http://neurolex.org/wiki/Category:Caudate_nucleus"/>
    <j.2:BFO_0000066 rdf:resource="http://neurolex.org/wiki/Category:Amygdala"/>
    <j.0:evidence rdf:resource="http://example.org/d_evidence:in_vivo"/>
    <j.5:database rdf:resource="http://example.org/databases:OPHID"/>
    <j.2:BFO_0000066 rdf:resource="http://neurolex.org/wiki/Category:Hypothalamus"/>
    <j.2:BFO_0000066 rdf:resource="http://neurolex.org/wiki/Category:Thalamus"/>
    <j.2:BFO_0000066 rdf:resource="http://neurolex.org/wiki/Category:Occipital_lobe"/>
    <j.2:BFO_0000066 rdf:resource="http://neurolex.org/wiki/Category:Medulla_oblongata"/>
    <j.5:database rdf:resource="http://example.org/databases:HPRD"/>
    <j.5:database rdf:resource="http://example.org/databases:UNILEVER"/>
    <j.2:BFO_0000066 rdf:resource="http://neurolex.org/wiki/Category:Prefrontal_cortex"/>
    <rdf:type rdf:resource="http://purl.uniprot.org/core/Interaction"/>
    <j.2:BFO_0000066 rdf:resource="http://neurolex.org/wiki/Category:Subthalamus"/>
    <j.5:participant rdf:resource="http://purl.uniprot.org/uniprot/P98155"/>
    <j.0:evidence rdf:resource="http://example.org/d_evidence:in_vitro"/>
    <j.4:article rdf:resource="http://bio2rdf.org/pubmed:12824284"/>
    <j.2:BFO_0000066 rdf:resource="http://neurolex.org/wiki/Category:Brain"/>
    <j.2:BFO_0000066 rdf:resource="http://neurolex.org/wiki/Category:Pons"/>
  </rdf:Description>
  <rdf:Description rdf:about="http://scai.fraunhofer.de/Interaction/APOE (pp) VLDLR">
    <j.2:BFO_0000066 rdf:resource="http://neurolex.org/wiki/Category:Thalamus"/>
    <j.5:participant rdf:resource="http://purl.uniprot.org/uniprot/P02649"/>
    <j.4:article rdf:resource="http://bio2rdf.org/pubmed:12167620"/>
    <j.0:evidence rdf:resource="http://example.org/d_evidence:in_vivo"/>
    <j.5:database rdf:resource="http://example.org/databases:COCIT-COCIT"/>
    <j.5:database rdf:resource="http://example.org/databases:OPHID"/>
    <j.2:BFO_0000066 rdf:resource="http://neurolex.org/wiki/Category:Temporal_lobe"/>
    <j.5:database rdf:resource="http://example.org/databases:UNILEVER"/>
    <j.5:database rdf:resource="http://example.org/databases:BIOGRID"/>
    <j.2:BFO_0000066 rdf:resource="http://neurolex.org/wiki/Category:Caudate_nucleus"/>
    <j.2:BFO_0000066 rdf:resource="http://neurolex.org/wiki/Category:Pons"/>
    <j.2:BFO_0000066 rdf:resource="http://neurolex.org/wiki/Category:Hypothalamus"/>
    <rdf:type rdf:resource="http://purl.uniprot.org/core/Interaction"/>
    <j.2:BFO_0000066 rdf:resource="http://neurolex.org/wiki/Category:Prefrontal_cortex"/>
    <j.2:BFO_0000066 rdf:resource="http://neurolex.org/wiki/Category:Parietal_lobe"/>
    <j.5:database rdf:resource="http://example.org/databases:HPRD"/>
    <j.2:BFO_0000066 rdf:resource="http://neurolex.org/wiki/Category:Subthalamus"/>
    <j.2:BFO_0000066 rdf:resource="http://neurolex.org/wiki/Category:Amygdala"/>
    <j.2:BFO_0000066 rdf:resource="http://neurolex.org/wiki/Category:Cerebellum"/>
    <j.2:BFO_0000066 rdf:resource="http://neurolex.org/wiki/Category:Globus_pallidus"/>
    <j.4:article rdf:resource="http://bio2rdf.org/pubmed:15892868"/>
    <j.2:BFO_0000066 rdf:resource="http://neurolex.org/wiki/Category:Brain"/>
    <j.2:BFO_0000066 rdf:resource="http://neurolex.org/wiki/Category:Occipital_lobe"/>
    <j.2:BFO_0000066 rdf:resource="http://neurolex.org/wiki/Category:Medulla_oblongata"/>
    <j.5:participant rdf:resource="http://purl.uniprot.org/uniprot/P98155"/>
    <j.2:BFO_0000066 rdf:resource="http://neurolex.org/wiki/Category:Cingulate_cortex"/>
  </rdf:Description>
  <rdf:Description rdf:about="http://bio2rdf.org/pubmed:12244106">
    <rdfs:label rdf:datatype="http://www.w3.org/2001/XMLSchema#string">12244106</rdfs:label>
    <rdf:type rdf:resource="http://bio2rdf.org/pubmed_vocabulary:PubMedRecord"/>
  </rdf:Description>
  <rdf:Description rdf:about="http://bio2rdf.org/pubmed:12473108">
    <rdfs:label rdf:datatype="http://www.w3.org/2001/XMLSchema#string">12473108</rdfs:label>
    <rdf:type rdf:resource="http://bio2rdf.org/pubmed_vocabulary:PubMedRecord"/>
  </rdf:Description>
  <rdf:Description rdf:about="http://bio2rdf.org/pubmed:11119608">
    <rdfs:label rdf:datatype="http://www.w3.org/2001/XMLSchema#string">11119608</rdfs:label>
    <rdf:type rdf:resource="http://bio2rdf.org/pubmed_vocabulary:PubMedRecord"/>
  </rdf:Description>
  <rdf:Description rdf:about="http://bio2rdf.org/pubmed:11598905">
    <rdfs:label rdf:datatype="http://www.w3.org/2001/XMLSchema#string">11598905</rdfs:label>
    <rdf:type rdf:resource="http://bio2rdf.org/pubmed_vocabulary:PubMedRecord"/>
  </rdf:Description>
  <rdf:Description rdf:about="http://bio2rdf.org/pubmed:9804835">
    <rdfs:label rdf:datatype="http://www.w3.org/2001/XMLSchema#string">9804835</rdfs:label>
    <rdf:type rdf:resource="http://bio2rdf.org/pubmed_vocabulary:PubMedRecord"/>
  </rdf:Description>
  <rdf:Description rdf:about="http://bio2rdf.org/pubmed:12668732">
    <rdfs:label rdf:datatype="http://www.w3.org/2001/XMLSchema#string">12668732</rdfs:label>
    <rdf:type rdf:resource="http://bio2rdf.org/pubmed_vocabulary:PubMedRecord"/>
  </rdf:Description>
  <rdf:Description rdf:about="http://example.org/databases:BIND">
    <rdf:type rdf:resource="http://purl.uniprot.org/core/Database"/>
    <rdfs:label rdf:datatype="http://www.w3.org/2001/XMLSchema#string">BIND</rdfs:label>
  </rdf:Description>
  <rdf:Description rdf:about="http://bio2rdf.org/pubmed:11080812">
    <rdfs:label rdf:datatype="http://www.w3.org/2001/XMLSchema#string">11080812</rdfs:label>
    <rdf:type rdf:resource="http://bio2rdf.org/pubmed_vocabulary:PubMedRecord"/>
  </rdf:Description>
  <rdf:Description rdf:about="http://scai.fraunhofer.de/Interaction/MAPK3 (pp) PLAT">
    <j.2:BFO_0000066 rdf:resource="http://neurolex.org/wiki/Category:Amygdala"/>
    <j.2:BFO_0000066 rdf:resource="http://neurolex.org/wiki/Category:Pons"/>
    <j.2:BFO_0000066 rdf:resource="http://neurolex.org/wiki/Category:Cerebellum"/>
    <rdf:type rdf:resource="http://purl.uniprot.org/core/Interaction"/>
    <j.0:evidence rdf:resource="http://example.org/d_evidence:in_vitro"/>
    <j.2:BFO_0000066 rdf:resource="http://neurolex.org/wiki/Category:Prefrontal_cortex"/>
    <j.2:BFO_0000066 rdf:resource="http://neurolex.org/wiki/Category:Temporal_lobe"/>
    <j.5:database rdf:resource="http://example.org/databases:HPRD"/>
    <j.5:participant rdf:resource="http://purl.uniprot.org/uniprot/P00750"/>
    <j.2:BFO_0000066 rdf:resource="http://neurolex.org/wiki/Category:Caudate_nucleus"/>
    <j.2:BFO_0000066 rdf:resource="http://neurolex.org/wiki/Category:Hypothalamus"/>
    <j.2:BFO_0000066 rdf:resource="http://neurolex.org/wiki/Category:Medulla_oblongata"/>
    <j.2:BFO_0000066 rdf:resource="http://neurolex.org/wiki/Category:Parietal_lobe"/>
    <j.4:article rdf:resource="http://bio2rdf.org/pubmed:15861134"/>
    <j.2:BFO_0000066 rdf:resource="http://neurolex.org/wiki/Category:Occipital_lobe"/>
    <j.2:BFO_0000066 rdf:resource="http://neurolex.org/wiki/Category:Thalamus"/>
    <j.5:database rdf:resource="http://example.org/databases:UNILEVER"/>
    <j.2:BFO_0000066 rdf:resource="http://neurolex.org/wiki/Category:Cingulate_cortex"/>
    <j.5:participant rdf:resource="http://purl.uniprot.org/uniprot/P27361"/>
    <j.2:BFO_0000066 rdf:resource="http://neurolex.org/wiki/Category:Brain"/>
  </rdf:Description>
  <rdf:Description rdf:about="http://scai.fraunhofer.de/Interaction/GSK3B (pp) OGT">
    <j.2:BFO_0000066 rdf:resource="http://neurolex.org/wiki/Category:Temporal_lobe"/>
    <j.2:BFO_0000066 rdf:resource="http://neurolex.org/wiki/Category:Globus_pallidus"/>
    <j.5:participant rdf:resource="http://purl.uniprot.org/uniprot/P49841"/>
    <j.2:BFO_0000066 rdf:resource="http://neurolex.org/wiki/Category:Thalamus"/>
    <j.2:BFO_0000066 rdf:resource="http://neurolex.org/wiki/Category:Pons"/>
    <j.5:database rdf:resource="http://example.org/databases:HPRD"/>
    <j.4:article rdf:resource="http://bio2rdf.org/pubmed:10753899"/>
[truncated: 1,342,178 more chars]
