# Supplementary material for: NeuroRDF: semantic integration of highly curated data to prioritize biomarker candidates in Alzheimer's disease
Source: J Biomed Semantics. 2016 Jul 8;7:45. doi: 10.1186/s13326-016-0079-8 (PMC4939021; doi:10.1186/s13326-016-0079-8)
Supplement: Additional file 2: — The developed RDF models and the SPARQL queries used are made available at: http://www.scai.fraunhofer.de/en/business-research-areas/bioinformatics/downloads/neurordf.html. (ZIP 178 kb) [file 13326_2016_79_MOESM2_ESM.zip › RDFModels_Queries/Microarray_NeuroRDF.rdf]

<rdf:RDF
    xmlns:rdf="http://www.w3.org/1999/02/22-rdf-syntax-ns#"
    xmlns:j.0="http://bio2rdf.org/geneid_vocabulary:"
    xmlns:j.1="http://rdf.ebi.ac.uk/terms/expressionatlas/"
    xmlns:j.2="http://dublincore.org/usage/terms/history/#identifierT-001http:purl.org/dc/terms/"
    xmlns:rdfs="http://www.w3.org/2000/01/rdf-schema#"
    xmlns:j.3="http://mged.sourceforge.net/ontologies/MGEDOntology.owl#" > 
  <rdf:Description rdf:about="http://rdf.ebi.ac.uk/terms/expressionatlas/Sample/103_VC">
    <j.1:isAbout rdf:resource="http://www.ncbi.nlm.nih.gov/taxonomy/9606"/>
    <j.3:has_biomaterial_characteristics rdf:resource="http://neurolex.org/wiki/Category:Visual_cortex_primary"/>
    <j.3:has_biomaterial_characteristics rdf:resource="http://purl.obolibrary.org/obo/PATO_0000047"/>
    <j.3:has_biomaterial_characteristics rdf:resource="http://www.ebi.ac.uk/efo/EFO_0000246"/>
    <j.1:hasFactorValue rdf:resource="http://purl.obolibrary.org/obo/PATO_0000461"/>
    <j.1:hasAssociatedArrayDesign rdf:resource="http://www.ebi.ac.uk/efo/EFO_0001451"/>
    <rdfs:label rdf:datatype="http://www.w3.org/2001/XMLSchema#string">103_VC</rdfs:label>
    <rdf:type rdf:resource="http://rdf.ebi.ac.uk/terms/expressionatlas/Assay"/>
  </rdf:Description>
  <rdf:Description rdf:about="http://rdf.ebi.ac.uk/terms/expressionatlas/Sample/12_PFC">
    <j.1:isAbout rdf:resource="http://www.ncbi.nlm.nih.gov/taxonomy/9606"/>
    <j.3:has_biomaterial_characteristics rdf:resource="http://neurolex.org/wiki/Category:Brain"/>
    <j.3:has_biomaterial_characteristics rdf:resource="http://purl.obolibrary.org/obo/PATO_0000047"/>
    <j.3:has_biomaterial_characteristics rdf:resource="http://www.ebi.ac.uk/efo/EFO_0000246"/>
    <j.1:hasFactorValue rdf:resource="http://www.ebi.ac.uk/efo/EFO_0006801"/>
    <j.1:hasAssociatedArrayDesign rdf:resource="http://www.ebi.ac.uk/efo/EFO_0001451"/>
    <rdfs:label rdf:datatype="http://www.w3.org/2001/XMLSchema#string">12_PFC</rdfs:label>
    <rdf:type rdf:resource="http://rdf.ebi.ac.uk/terms/expressionatlas/Assay"/>
  </rdf:Description>
  <rdf:Description rdf:about="http://rdf.ebi.ac.uk/terms/expressionatlas/Sample/GSM238801.CEL.gz">
    <j.1:isAbout rdf:resource="http://www.ncbi.nlm.nih.gov/taxonomy/9606"/>
    <j.3:has_biomaterial_characteristics rdf:resource="http://neurolex.org/wiki/Category:Hippocampus"/>
    <j.3:has_biomaterial_characteristics rdf:resource="http://purl.obolibrary.org/obo/PATO_0000047"/>
    <j.3:has_biomaterial_characteristics rdf:resource="http://www.ebi.ac.uk/efo/EFO_0000246"/>
    <j.1:hasFactorValue rdf:resource="http://www.ebi.ac.uk/efo/EFO_0006801"/>
    <j.1:hasAssociatedArrayDesign rdf:resource="http://www.ebi.ac.uk/efo/EFO_0001451"/>
    <rdfs:label rdf:datatype="http://www.w3.org/2001/XMLSchema#string">GSM238801.CEL.gz</rdfs:label>
    <rdf:type rdf:resource="http://rdf.ebi.ac.uk/terms/expressionatlas/Assay"/>
  </rdf:Description>
  <rdf:Description rdf:about="http://rdf.ebi.ac.uk/terms/expressionatlas/Sample/111_VC">
    <j.1:isAbout rdf:resource="http://www.ncbi.nlm.nih.gov/taxonomy/9606"/>
    <j.3:has_biomaterial_characteristics rdf:resource="http://neurolex.org/wiki/Category:Visual_cortex_primary"/>
    <j.3:has_biomaterial_characteristics rdf:resource="http://purl.obolibrary.org/obo/PATO_0000047"/>
    <j.3:has_biomaterial_characteristics rdf:resource="http://www.ebi.ac.uk/efo/EFO_0000246"/>
    <j.1:hasFactorValue rdf:resource="http://purl.obolibrary.org/obo/PATO_0000461"/>
    <j.1:hasAssociatedArrayDesign rdf:resource="http://www.ebi.ac.uk/efo/EFO_0001451"/>
    <rdfs:label rdf:datatype="http://www.w3.org/2001/XMLSchema#string">111_VC</rdfs:label>
    <rdf:type rdf:resource="http://rdf.ebi.ac.uk/terms/expressionatlas/Assay"/>
  </rdf:Description>
  <rdf:Description rdf:about="http://rdf.ebi.ac.uk/terms/expressionatlas/Sample/199_PFC">
    <j.1:isAbout rdf:resource="http://www.ncbi.nlm.nih.gov/taxonomy/9606"/>
    <j.3:has_biomaterial_characteristics rdf:resource="http://neurolex.org/wiki/Category:Brain"/>
    <j.3:has_biomaterial_characteristics rdf:resource="http://purl.obolibrary.org/obo/PATO_0000047"/>
    <j.3:has_biomaterial_characteristics rdf:resource="http://www.ebi.ac.uk/efo/EFO_0000246"/>
    <j.1:hasFactorValue rdf:resource="http://www.ebi.ac.uk/efo/EFO_0006801"/>
    <j.1:hasAssociatedArrayDesign rdf:resource="http://www.ebi.ac.uk/efo/EFO_0001451"/>
    <rdfs:label rdf:datatype="http://www.w3.org/2001/XMLSchema#string">199_PFC</rdfs:label>
    <rdf:type rdf:resource="http://rdf.ebi.ac.uk/terms/expressionatlas/Assay"/>
  </rdf:Description>
  <rdf:Description rdf:about="http://rdf.ebi.ac.uk/terms/expressionatlas/Sample/GSM119671.CEL.gz">
    <j.1:isAbout rdf:resource="http://www.ncbi.nlm.nih.gov/taxonomy/9606"/>
    <j.3:has_biomaterial_characteristics rdf:resource="http://neurolex.org/wiki/Category:Superior_frontal_gyrus"/>
    <j.3:has_biomaterial_characteristics rdf:resource="http://purl.obolibrary.org/obo/PATO_0000047"/>
    <j.3:has_biomaterial_characteristics rdf:resource="http://www.ebi.ac.uk/efo/EFO_0000246"/>
    <j.1:hasFactorValue rdf:resource="http://purl.obolibrary.org/obo/PATO_0000461"/>
    <j.1:hasAssociatedArrayDesign rdf:resource="http://www.ebi.ac.uk/efo/EFO_0001451"/>
    <rdfs:label rdf:datatype="http://www.w3.org/2001/XMLSchema#string">GSM119671.CEL.gz</rdfs:label>
    <rdf:type rdf:resource="http://rdf.ebi.ac.uk/terms/expressionatlas/Assay"/>
  </rdf:Description>
  <rdf:Description rdf:about="http://rdf.ebi.ac.uk/terms/expressionatlas/Sample/197_VC">
    <j.1:isAbout rdf:resource="http://www.ncbi.nlm.nih.gov/taxonomy/9606"/>
    <j.3:has_biomaterial_characteristics rdf:resource="http://neurolex.org/wiki/Category:Visual_cortex_primary"/>
    <j.3:has_biomaterial_characteristics rdf:resource="http://purl.obolibrary.org/obo/PATO_0000047"/>
    <j.3:has_biomaterial_characteristics rdf:resource="http://www.ebi.ac.uk/efo/EFO_0000246"/>
    <j.1:hasFactorValue rdf:resource="http://www.ebi.ac.uk/efo/EFO_0006801"/>
    <j.1:hasAssociatedArrayDesign rdf:resource="http://www.ebi.ac.uk/efo/EFO_0001451"/>
    <rdfs:label rdf:datatype="http://www.w3.org/2001/XMLSchema#string">197_VC</rdfs:label>
    <rdf:type rdf:resource="http://rdf.ebi.ac.uk/terms/expressionatlas/Assay"/>
  </rdf:Description>
  <rdf:Description rdf:about="http://rdf.ebi.ac.uk/terms/expressionatlas/Sample/22_VC">
    <j.1:isAbout rdf:resource="http://www.ncbi.nlm.nih.gov/taxonomy/9606"/>
    <j.3:has_biomaterial_characteristics rdf:resource="http://neurolex.org/wiki/Category:Visual_cortex_primary"/>
    <j.3:has_biomaterial_characteristics rdf:resource="http://purl.obolibrary.org/obo/PATO_0000047"/>
    <j.3:has_biomaterial_characteristics rdf:resource="http://www.ebi.ac.uk/efo/EFO_0000246"/>
    <j.1:hasFactorValue rdf:resource="http://www.ebi.ac.uk/efo/EFO_0006801"/>
    <j.1:hasAssociatedArrayDesign rdf:resource="http://www.ebi.ac.uk/efo/EFO_0001451"/>
    <rdfs:label rdf:datatype="http://www.w3.org/2001/XMLSchema#string">22_VC</rdfs:label>
    <rdf:type rdf:resource="http://rdf.ebi.ac.uk/terms/expressionatlas/Assay"/>
  </rdf:Description>
  <rdf:Description rdf:about="http://rdf.ebi.ac.uk/terms/expressionatlas/Sample/14_VC">
    <j.1:isAbout rdf:resource="http://www.ncbi.nlm.nih.gov/taxonomy/9606"/>
    <j.3:has_biomaterial_characteristics rdf:resource="http://neurolex.org/wiki/Category:Visual_cortex_primary"/>
    <j.3:has_biomaterial_characteristics rdf:resource="http://purl.obolibrary.org/obo/PATO_0000047"/>
    <j.3:has_biomaterial_characteristics rdf:resource="http://www.ebi.ac.uk/efo/EFO_0000246"/>
    <j.1:hasFactorValue rdf:resource="http://purl.obolibrary.org/obo/PATO_0000461"/>
    <j.1:hasAssociatedArrayDesign rdf:resource="http://www.ebi.ac.uk/efo/EFO_0001451"/>
    <rdfs:label rdf:datatype="http://www.w3.org/2001/XMLSchema#string">14_VC</rdfs:label>
    <rdf:type rdf:resource="http://rdf.ebi.ac.uk/terms/expressionatlas/Assay"/>
  </rdf:Description>
  <rdf:Description rdf:about="http://rdf.ebi.ac.uk/terms/expressionatlas/Sample/74_PFC">
    <j.1:isAbout rdf:resource="http://www.ncbi.nlm.nih.gov/taxonomy/9606"/>
    <j.3:has_biomaterial_characteristics rdf:resource="http://neurolex.org/wiki/Category:Brain"/>
    <j.3:has_biomaterial_characteristics rdf:resource="http://purl.obolibrary.org/obo/PATO_0000047"/>
    <j.3:has_biomaterial_characteristics rdf:resource="http://www.ebi.ac.uk/efo/EFO_0000246"/>
    <j.1:hasFactorValue rdf:resource="http://www.ebi.ac.uk/efo/EFO_0006801"/>
    <j.1:hasAssociatedArrayDesign rdf:resource="http://www.ebi.ac.uk/efo/EFO_0001451"/>
    <rdfs:label rdf:datatype="http://www.w3.org/2001/XMLSchema#string">74_PFC</rdfs:label>
    <rdf:type rdf:resource="http://rdf.ebi.ac.uk/terms/expressionatlas/Assay"/>
  </rdf:Description>
  <rdf:Description rdf:about="http://rdf.ebi.ac.uk/terms/expressionatlas/Sample/210_PFC">
    <j.1:isAbout rdf:resource="http://www.ncbi.nlm.nih.gov/taxonomy/9606"/>
    <j.3:has_biomaterial_characteristics rdf:resource="http://neurolex.org/wiki/Category:Brain"/>
    <j.3:has_biomaterial_characteristics rdf:resource="http://purl.obolibrary.org/obo/PATO_0000047"/>
    <j.3:has_biomaterial_characteristics rdf:resource="http://www.ebi.ac.uk/efo/EFO_0000246"/>
    <j.1:hasFactorValue rdf:resource="http://purl.obolibrary.org/obo/PATO_0000461"/>
    <j.1:hasAssociatedArrayDesign rdf:resource="http://www.ebi.ac.uk/efo/EFO_0001451"/>
    <rdfs:label rdf:datatype="http://www.w3.org/2001/XMLSchema#string">210_PFC</rdfs:label>
    <rdf:type rdf:resource="http://rdf.ebi.ac.uk/terms/expressionatlas/Assay"/>
  </rdf:Description>
  <rdf:Description rdf:about="http://rdf.ebi.ac.uk/terms/expressionatlas/Sample/GSM119656.CEL.gz">
    <j.1:isAbout rdf:resource="http://www.ncbi.nlm.nih.gov/taxonomy/9606"/>
    <j.3:has_biomaterial_characteristics rdf:resource="http://neurolex.org/wiki/Category:Posterior_cingulate_cortex"/>
    <j.3:has_biomaterial_characteristics rdf:resource="http://purl.obolibrary.org/obo/PATO_0000047"/>
    <j.3:has_biomaterial_characteristics rdf:resource="http://www.ebi.ac.uk/efo/EFO_0000246"/>
    <j.1:hasFactorValue rdf:resource="http://purl.obolibrary.org/obo/PATO_0000461"/>
    <j.1:hasAssociatedArrayDesign rdf:resource="http://www.ebi.ac.uk/efo/EFO_0001451"/>
    <rdfs:label rdf:datatype="http://www.w3.org/2001/XMLSchema#string">GSM119656.CEL.gz</rdfs:label>
    <rdf:type rdf:resource="http://rdf.ebi.ac.uk/terms/expressionatlas/Assay"/>
  </rdf:Description>
  <rdf:Description rdf:about="http://bio2rdf.org/geneid:526">
    <j.0:has_symbol rdf:datatype="http://www.w3.org/2001/XMLSchema#string">ATP6V1B2</j.0:has_symbol>
    <j.1:hasExpressionValue rdf:resource="http://rdf.ebi.ac.uk/terms/expressionatlas/DifferentialExpressionRatio"/>
  </rdf:Description>
  <rdf:Description rdf:about="http://bio2rdf.org/geneid:54749">
    <j.0:has_symbol rdf:datatype="http://www.w3.org/2001/XMLSchema#string">EPDR1</j.0:has_symbol>
    <j.1:hasExpressionValue rdf:resource="http://rdf.ebi.ac.uk/terms/expressionatlas/DifferentialExpressionRatio"/>
  </rdf:Description>
  <rdf:Description rdf:about="http://rdf.ebi.ac.uk/terms/expressionatlas/Sample/GSM119624.CEL.gz">
    <j.1:isAbout rdf:resource="http://www.ncbi.nlm.nih.gov/taxonomy/9606"/>
    <j.3:has_biomaterial_characteristics rdf:resource="http://neurolex.org/wiki/Category:Entorhinal_cortex"/>
    <j.3:has_biomaterial_characteristics rdf:resource="http://purl.obolibrary.org/obo/PATO_0000047"/>
    <j.3:has_biomaterial_characteristics rdf:resource="http://www.ebi.ac.uk/efo/EFO_0000246"/>
    <j.1:hasFactorValue rdf:resource="http://purl.obolibrary.org/obo/PATO_0000461"/>
    <j.1:hasAssociatedArrayDesign rdf:resource="http://www.ebi.ac.uk/efo/EFO_0001451"/>
    <rdfs:label rdf:datatype="http://www.w3.org/2001/XMLSchema#string">GSM119624.CEL.gz</rdfs:label>
    <rdf:type rdf:resource="http://rdf.ebi.ac.uk/terms/expressionatlas/Assay"/>
  </rdf:Description>
  <rdf:Description rdf:about="http://bio2rdf.org/geneid:2712">
    <j.0:has_symbol rdf:datatype="http://www.w3.org/2001/XMLSchema#string">GK2</j.0:has_symbol>
    <j.1:hasExpressionValue rdf:resource="http://rdf.ebi.ac.uk/terms/expressionatlas/DifferentialExpressionRatio"/>
  </rdf:Description>
  <rdf:Description rdf:about="http://bio2rdf.org/geneid:7447">
    <j.0:has_symbol rdf:datatype="http://www.w3.org/2001/XMLSchema#string">VSNL1</j.0:has_symbol>
    <j.1:hasExpressionValue rdf:resource="http://rdf.ebi.ac.uk/terms/expressionatlas/DifferentialExpressionRatio"/>
  </rdf:Description>
  <rdf:Description rdf:about="http://rdf.ebi.ac.uk/terms/expressionatlas/Sample/57_PFC">
    <j.1:isAbout rdf:resource="http://www.ncbi.nlm.nih.gov/taxonomy/9606"/>
    <j.3:has_biomaterial_characteristics rdf:resource="http://neurolex.org/wiki/Category:Brain"/>
    <j.3:has_biomaterial_characteristics rdf:resource="http://purl.obolibrary.org/obo/PATO_0000047"/>
    <j.3:has_biomaterial_characteristics rdf:resource="http://www.ebi.ac.uk/efo/EFO_0000246"/>
    <j.1:hasFactorValue rdf:resource="http://www.ebi.ac.uk/efo/EFO_0006801"/>
    <j.1:hasAssociatedArrayDesign rdf:resource="http://www.ebi.ac.uk/efo/EFO_0001451"/>
    <rdfs:label rdf:datatype="http://www.w3.org/2001/XMLSchema#string">57_PFC</rdfs:label>
    <rdf:type rdf:resource="http://rdf.ebi.ac.uk/terms/expressionatlas/Assay"/>
  </rdf:Description>
  <rdf:Description rdf:about="http://bio2rdf.org/geneid:2821">
    <j.0:has_symbol rdf:datatype="http://www.w3.org/2001/XMLSchema#string">GPI</j.0:has_symbol>
    <j.1:hasExpressionValue rdf:resource="http://rdf.ebi.ac.uk/terms/expressionatlas/DifferentialExpressionRatio"/>
  </rdf:Description>
  <rdf:Description rdf:about="http://rdf.ebi.ac.uk/terms/expressionatlas/Sample/30_VC">
    <j.1:isAbout rdf:resource="http://www.ncbi.nlm.nih.gov/taxonomy/9606"/>
    <j.3:has_biomaterial_characteristics rdf:resource="http://neurolex.org/wiki/Category:Visual_cortex_primary"/>
    <j.3:has_biomaterial_characteristics rdf:resource="http://purl.obolibrary.org/obo/PATO_0000047"/>
    <j.3:has_biomaterial_characteristics rdf:resource="http://www.ebi.ac.uk/efo/EFO_0000246"/>
    <j.1:hasFactorValue rdf:resource="http://www.ebi.ac.uk/efo/EFO_0006801"/>
    <j.1:hasAssociatedArrayDesign rdf:resource="http://www.ebi.ac.uk/efo/EFO_0001451"/>
    <rdfs:label rdf:datatype="http://www.w3.org/2001/XMLSchema#string">30_VC</rdfs:label>
    <rdf:type rdf:resource="http://rdf.ebi.ac.uk/terms/expressionatlas/Assay"/>
  </rdf:Description>
  <rdf:Description rdf:about="http://rdf.ebi.ac.uk/terms/expressionatlas/Sample/GSM119688.CEL.gz">
    <j.1:isAbout rdf:resource="http://www.ncbi.nlm.nih.gov/taxonomy/9606"/>
    <j.3:has_biomaterial_characteristics rdf:resource="http://neurolex.org/wiki/Category:Visual_cortex_primary"/>
    <j.3:has_biomaterial_characteristics rdf:resource="http://purl.obolibrary.org/obo/PATO_0000047"/>
    <j.3:has_biomaterial_characteristics rdf:resource="http://www.ebi.ac.uk/efo/EFO_0000246"/>
    <j.1:hasFactorValue rdf:resource="http://purl.obolibrary.org/obo/PATO_0000461"/>
    <j.1:hasAssociatedArrayDesign rdf:resource="http://www.ebi.ac.uk/efo/EFO_0001451"/>
    <rdfs:label rdf:datatype="http://www.w3.org/2001/XMLSchema#string">GSM119688.CEL.gz</rdfs:label>
    <rdf:type rdf:resource="http://rdf.ebi.ac.uk/terms/expressionatlas/Assay"/>
  </rdf:Description>
  <rdf:Description rdf:about="http://rdf.ebi.ac.uk/terms/expressionatlas/Sample/86_PFC">
    <j.1:isAbout rdf:resource="http://www.ncbi.nlm.nih.gov/taxonomy/9606"/>
    <j.3:has_biomaterial_characteristics rdf:resource="http://neurolex.org/wiki/Category:Brain"/>
    <j.3:has_biomaterial_characteristics rdf:resource="http://purl.obolibrary.org/obo/PATO_0000047"/>
    <j.3:has_biomaterial_characteristics rdf:resource="http://www.ebi.ac.uk/efo/EFO_0000246"/>
    <j.1:hasFactorValue rdf:resource="http://www.ebi.ac.uk/efo/EFO_0006801"/>
    <j.1:hasAssociatedArrayDesign rdf:resource="http://www.ebi.ac.uk/efo/EFO_0001451"/>
    <rdfs:label rdf:datatype="http://www.w3.org/2001/XMLSchema#string">86_PFC</rdfs:label>
    <rdf:type rdf:resource="http://rdf.ebi.ac.uk/terms/expressionatlas/Assay"/>
  </rdf:Description>
  <rdf:Description rdf:about="http://rdf.ebi.ac.uk/terms/expressionatlas/Sample/182_VC">
    <j.1:isAbout rdf:resource="http://www.ncbi.nlm.nih.gov/taxonomy/9606"/>
    <j.3:has_biomaterial_characteristics rdf:resource="http://neurolex.org/wiki/Category:Visual_cortex_primary"/>
    <j.3:has_biomaterial_characteristics rdf:resource="http://purl.obolibrary.org/obo/PATO_0000047"/>
    <j.3:has_biomaterial_characteristics rdf:resource="http://www.ebi.ac.uk/efo/EFO_0000246"/>
    <j.1:hasFactorValue rdf:resource="http://purl.obolibrary.org/obo/PATO_0000461"/>
    <j.1:hasAssociatedArrayDesign rdf:resource="http://www.ebi.ac.uk/efo/EFO_0001451"/>
    <rdfs:label rdf:datatype="http://www.w3.org/2001/XMLSchema#string">182_VC</rdfs:label>
    <rdf:type rdf:resource="http://rdf.ebi.ac.uk/terms/expressionatlas/Assay"/>
  </rdf:Description>
  <rdf:Description rdf:about="http://rdf.ebi.ac.uk/terms/expressionatlas/Sample/93_VC">
    <j.1:isAbout rdf:resource="http://www.ncbi.nlm.nih.gov/taxonomy/9606"/>
    <j.3:has_biomaterial_characteristics rdf:resource="http://neurolex.org/wiki/Category:Visual_cortex_primary"/>
    <j.3:has_biomaterial_characteristics rdf:resource="http://purl.obolibrary.org/obo/PATO_0000047"/>
    <j.3:has_biomaterial_characteristics rdf:resource="http://www.ebi.ac.uk/efo/EFO_0000246"/>
    <j.1:hasFactorValue rdf:resource="http://www.ebi.ac.uk/efo/EFO_0006801"/>
    <j.1:hasAssociatedArrayDesign rdf:resource="http://www.ebi.ac.uk/efo/EFO_0001451"/>
    <rdfs:label rdf:datatype="http://www.w3.org/2001/XMLSchema#string">93_VC</rdfs:label>
    <rdf:type rdf:resource="http://rdf.ebi.ac.uk/terms/expressionatlas/Assay"/>
  </rdf:Description>
  <rdf:Description rdf:about="http://rdf.ebi.ac.uk/terms/expressionatlas/Sample/77_VC">
    <j.1:isAbout rdf:resource="http://www.ncbi.nlm.nih.gov/taxonomy/9606"/>
    <j.3:has_biomaterial_characteristics rdf:resource="http://neurolex.org/wiki/Category:Visual_cortex_primary"/>
    <j.3:has_biomaterial_characteristics rdf:resource="http://purl.obolibrary.org/obo/PATO_0000047"/>
    <j.3:has_biomaterial_characteristics rdf:resource="http://www.ebi.ac.uk/efo/EFO_0000246"/>
    <j.1:hasFactorValue rdf:resource="http://www.ebi.ac.uk/efo/EFO_0006801"/>
    <j.1:hasAssociatedArrayDesign rdf:resource="http://www.ebi.ac.uk/efo/EFO_0001451"/>
    <rdfs:label rdf:datatype="http://www.w3.org/2001/XMLSchema#string">77_VC</rdfs:label>
    <rdf:type rdf:resource="http://rdf.ebi.ac.uk/terms/expressionatlas/Assay"/>
  </rdf:Description>
  <rdf:Description rdf:about="http://rdf.ebi.ac.uk/terms/expressionatlas/Sample/125_PFC">
    <j.1:isAbout rdf:resource="http://www.ncbi.nlm.nih.gov/taxonomy/9606"/>
    <j.3:has_biomaterial_characteristics rdf:resource="http://neurolex.org/wiki/Category:Brain"/>
    <j.3:has_biomaterial_characteristics rdf:resource="http://purl.obolibrary.org/obo/PATO_0000047"/>
    <j.3:has_biomaterial_characteristics rdf:resource="http://www.ebi.ac.uk/efo/EFO_0000246"/>
    <j.1:hasFactorValue rdf:resource="http://purl.obolibrary.org/obo/PATO_0000461"/>
    <j.1:hasAssociatedArrayDesign rdf:resource="http://www.ebi.ac.uk/efo/EFO_0001451"/>
    <rdfs:label rdf:datatype="http://www.w3.org/2001/XMLSchema#string">125_PFC</rdfs:label>
    <rdf:type rdf:resource="http://rdf.ebi.ac.uk/terms/expressionatlas/Assay"/>
  </rdf:Description>
  <rdf:Description rdf:about="http://bio2rdf.org/geneid:5122">
    <j.0:has_symbol rdf:datatype="http://www.w3.org/2001/XMLSchema#string">PCSK1</j.0:has_symbol>
    <j.1:hasExpressionValue rdf:resource="http://rdf.ebi.ac.uk/terms/expressionatlas/DifferentialExpressionRatio"/>
  </rdf:Description>
  <rdf:Description rdf:about="http://rdf.ebi.ac.uk/terms/expressionatlas/Sample/158_VC">
    <j.1:isAbout rdf:resource="http://www.ncbi.nlm.nih.gov/taxonomy/9606"/>
    <j.3:has_biomaterial_characteristics rdf:resource="http://neurolex.org/wiki/Category:Visual_cortex_primary"/>
    <j.3:has_biomaterial_characteristics rdf:resource="http://purl.obolibrary.org/obo/PATO_0000047"/>
    <j.3:has_biomaterial_characteristics rdf:resource="http://www.ebi.ac.uk/efo/EFO_0000246"/>
    <j.1:hasFactorValue rdf:resource="http://purl.obolibrary.org/obo/PATO_0000461"/>
    <j.1:hasAssociatedArrayDesign rdf:resource="http://www.ebi.ac.uk/efo/EFO_0001451"/>
    <rdfs:label rdf:datatype="http://www.w3.org/2001/XMLSchema#string">158_VC</rdfs:label>
    <rdf:type rdf:resource="http://rdf.ebi.ac.uk/terms/expressionatlas/Assay"/>
  </rdf:Description>
  <rdf:Description rdf:about="http://bio2rdf.org/geneid:5691">
    <j.0:has_symbol rdf:datatype="http://www.w3.org/2001/XMLSchema#string">PSMB3</j.0:has_symbol>
    <j.1:hasExpressionValue rdf:resource="http://rdf.ebi.ac.uk/terms/expressionatlas/DifferentialExpressionRatio"/>
  </rdf:Description>
  <rdf:Description rdf:about="http://rdf.ebi.ac.uk/terms/expressionatlas/Sample/GSM119685.CEL.gz">
    <j.1:isAbout rdf:resource="http://www.ncbi.nlm.nih.gov/taxonomy/9606"/>
    <j.3:has_biomaterial_characteristics rdf:resource="http://neurolex.org/wiki/Category:Visual_cortex_primary"/>
    <j.3:has_biomaterial_characteristics rdf:resource="http://purl.obolibrary.org/obo/PATO_0000047"/>
    <j.3:has_biomaterial_characteristics rdf:resource="http://www.ebi.ac.uk/efo/EFO_0000246"/>
    <j.1:hasFactorValue rdf:resource="http://purl.obolibrary.org/obo/PATO_0000461"/>
    <j.1:hasAssociatedArrayDesign rdf:resource="http://www.ebi.ac.uk/efo/EFO_0001451"/>
    <rdfs:label rdf:datatype="http://www.w3.org/2001/XMLSchema#string">GSM119685.CEL.gz</rdfs:label>
    <rdf:type rdf:resource="http://rdf.ebi.ac.uk/terms/expressionatlas/Assay"/>
  </rdf:Description>
  <rdf:Description rdf:about="http://rdf.ebi.ac.uk/terms/expressionatlas/Sample/226_PFC">
    <j.1:isAbout rdf:resource="http://www.ncbi.nlm.nih.gov/taxonomy/9606"/>
    <j.3:has_biomaterial_characteristics rdf:resource="http://neurolex.org/wiki/Category:Brain"/>
    <j.3:has_biomaterial_characteristics rdf:resource="http://purl.obolibrary.org/obo/PATO_0000047"/>
    <j.3:has_biomaterial_characteristics rdf:resource="http://www.ebi.ac.uk/efo/EFO_0000246"/>
    <j.1:hasFactorValue rdf:resource="http://purl.obolibrary.org/obo/PATO_0000461"/>
    <j.1:hasAssociatedArrayDesign rdf:resource="http://www.ebi.ac.uk/efo/EFO_0001451"/>
    <rdfs:label rdf:datatype="http://www.w3.org/2001/XMLSchema#string">226_PFC</rdfs:label>
    <rdf:type rdf:resource="http://rdf.ebi.ac.uk/terms/expressionatlas/Assay"/>
  </rdf:Description>
  <rdf:Description rdf:about="http://rdf.ebi.ac.uk/terms/expressionatlas/Sample/154_PFC">
    <j.1:isAbout rdf:resource="http://www.ncbi.nlm.nih.gov/taxonomy/9606"/>
    <j.3:has_biomaterial_characteristics rdf:resource="http://neurolex.org/wiki/Category:Brain"/>
    <j.3:has_biomaterial_characteristics rdf:resource="http://purl.obolibrary.org/obo/PATO_0000047"/>
    <j.3:has_biomaterial_characteristics rdf:resource="http://www.ebi.ac.uk/efo/EFO_0000246"/>
    <j.1:hasFactorValue rdf:resource="http://www.ebi.ac.uk/efo/EFO_0006801"/>
    <j.1:hasAssociatedArrayDesign rdf:resource="http://www.ebi.ac.uk/efo/EFO_0001451"/>
    <rdfs:label rdf:datatype="http://www.w3.org/2001/XMLSchema#string">154_PFC</rdfs:label>
    <rdf:type rdf:resource="http://rdf.ebi.ac.uk/terms/expressionatlas/Assay"/>
  </rdf:Description>
  <rdf:Description rdf:about="http://rdf.ebi.ac.uk/terms/expressionatlas/Sample/187_PFC">
    <j.1:isAbout rdf:resource="http://www.ncbi.nlm.nih.gov/taxonomy/9606"/>
    <j.3:has_biomaterial_characteristics rdf:resource="http://neurolex.org/wiki/Category:Brain"/>
    <j.3:has_biomaterial_characteristics rdf:resource="http://purl.obolibrary.org/obo/PATO_0000047"/>
    <j.3:has_biomaterial_characteristics rdf:resource="http://www.ebi.ac.uk/efo/EFO_0000246"/>
    <j.1:hasFactorValue rdf:resource="http://purl.obolibrary.org/obo/PATO_0000461"/>
    <j.1:hasAssociatedArrayDesign rdf:resource="http://www.ebi.ac.uk/efo/EFO_0001451"/>
    <rdfs:label rdf:datatype="http://www.w3.org/2001/XMLSchema#string">187_PFC</rdfs:label>
    <rdf:type rdf:resource="http://rdf.ebi.ac.uk/terms/expressionatlas/Assay"/>
  </rdf:Description>
  <rdf:Description rdf:about="http://rdf.ebi.ac.uk/terms/expressionatlas/Sample/91_PFC">
    <j.1:isAbout rdf:resource="http://www.ncbi.nlm.nih.gov/taxonomy/9606"/>
    <j.3:has_biomaterial_characteristics rdf:resource="http://neurolex.org/wiki/Category:Brain"/>
    <j.3:has_biomaterial_characteristics rdf:resource="http://purl.obolibrary.org/obo/PATO_0000047"/>
    <j.3:has_biomaterial_characteristics rdf:resource="http://www.ebi.ac.uk/efo/EFO_0000246"/>
    <j.1:hasFactorValue rdf:resource="http://www.ebi.ac.uk/efo/EFO_0006801"/>
    <j.1:hasAssociatedArrayDesign rdf:resource="http://www.ebi.ac.uk/efo/EFO_0001451"/>
    <rdfs:label rdf:datatype="http://www.w3.org/2001/XMLSchema#string">91_PFC</rdfs:label>
    <rdf:type rdf:resource="http://rdf.ebi.ac.uk/terms/expressionatlas/Assay"/>
  </rdf:Description>
  <rdf:Description rdf:about="http://rdf.ebi.ac.uk/terms/expressionatlas/Sample/GSM238942.CEL.gz">
    <j.1:isAbout rdf:resource="http://www.ncbi.nlm.nih.gov/taxonomy/9606"/>
    <j.3:has_biomaterial_characteristics rdf:resource="http://neurolex.org/wiki/Category:Visual_cortex_primary"/>
    <j.3:has_biomaterial_characteristics rdf:resource="http://purl.obolibrary.org/obo/PATO_0000047"/>
    <j.3:has_biomaterial_characteristics rdf:resource="http://www.ebi.ac.uk/efo/EFO_0000246"/>
    <j.1:hasFactorValue rdf:resource="http://www.ebi.ac.uk/efo/EFO_0006801"/>
    <j.1:hasAssociatedArrayDesign rdf:resource="http://www.ebi.ac.uk/efo/EFO_0001451"/>
    <rdfs:label rdf:datatype="http://www.w3.org/2001/XMLSchema#string">GSM238942.CEL.gz</rdfs:label>
    <rdf:type rdf:resource="http://rdf.ebi.ac.uk/terms/expressionatlas/Assay"/>
  </rdf:Description>
  <rdf:Description rdf:about="http://rdf.ebi.ac.uk/terms/expressionatlas/Sample/189_VC">
    <j.1:isAbout rdf:resource="http://www.ncbi.nlm.nih.gov/taxonomy/9606"/>
    <j.3:has_biomaterial_characteristics rdf:resource="http://neurolex.org/wiki/Category:Visual_cortex_primary"/>
    <j.3:has_biomaterial_characteristics rdf:resource="http://purl.obolibrary.org/obo/PATO_0000047"/>
    <j.3:has_biomaterial_characteristics rdf:resource="http://www.ebi.ac.uk/efo/EFO_0000246"/>
    <j.1:hasFactorValue rdf:resource="http://purl.obolibrary.org/obo/PATO_0000461"/>
    <j.1:hasAssociatedArrayDesign rdf:resource="http://www.ebi.ac.uk/efo/EFO_0001451"/>
    <rdfs:label rdf:datatype="http://www.w3.org/2001/XMLSchema#string">189_VC</rdfs:label>
    <rdf:type rdf:resource="http://rdf.ebi.ac.uk/terms/expressionatlas/Assay"/>
  </rdf:Description>
  <rdf:Description rdf:about="http://rdf.ebi.ac.uk/terms/expressionatlas/Sample/200_VC">
    <j.1:isAbout rdf:resource="http://www.ncbi.nlm.nih.gov/taxonomy/9606"/>
    <j.3:has_biomaterial_characteristics rdf:resource="http://neurolex.org/wiki/Category:Visual_cortex_primary"/>
    <j.3:has_biomaterial_characteristics rdf:resource="http://purl.obolibrary.org/obo/PATO_0000047"/>
    <j.3:has_biomaterial_characteristics rdf:resource="http://www.ebi.ac.uk/efo/EFO_0000246"/>
    <j.1:hasFactorValue rdf:resource="http://www.ebi.ac.uk/efo/EFO_0006801"/>
    <j.1:hasAssociatedArrayDesign rdf:resource="http://www.ebi.ac.uk/efo/EFO_0001451"/>
    <rdfs:label rdf:datatype="http://www.w3.org/2001/XMLSchema#string">200_VC</rdfs:label>
    <rdf:type rdf:resource="http://rdf.ebi.ac.uk/terms/expressionatlas/Assay"/>
  </rdf:Description>
  <rdf:Description rdf:about="http://rdf.ebi.ac.uk/terms/expressionatlas/Sample/GSM238865.CEL.gz">
    <j.1:isAbout rdf:resource="http://www.ncbi.nlm.nih.gov/taxonomy/9606"/>
    <j.3:has_biomaterial_characteristics rdf:resource="http://neurolex.org/wiki/Category:Superior_frontal_gyrus"/>
    <j.3:has_biomaterial_characteristics rdf:resource="http://purl.obolibrary.org/obo/PATO_0000047"/>
    <j.3:has_biomaterial_characteristics rdf:resource="http://www.ebi.ac.uk/efo/EFO_0000246"/>
    <j.1:hasFactorValue rdf:resource="http://www.ebi.ac.uk/efo/EFO_0006801"/>
    <j.1:hasAssociatedArrayDesign rdf:resource="http://www.ebi.ac.uk/efo/EFO_0001451"/>
    <rdfs:label rdf:datatype="http://www.w3.org/2001/XMLSchema#string">GSM238865.CEL.gz</rdfs:label>
    <rdf:type rdf:resource="http://rdf.ebi.ac.uk/terms/expressionatlas/Assay"/>
  </rdf:Description>
  <rdf:Description rdf:about="http://rdf.ebi.ac.uk/terms/expressionatlas/Sample/GSM238851.CEL.gz">
    <j.1:isAbout rdf:resource="http://www.ncbi.nlm.nih.gov/taxonomy/9606"/>
    <j.3:has_biomaterial_characteristics rdf:resource="http://neurolex.org/wiki/Category:Superior_frontal_gyrus"/>
    <j.3:has_biomaterial_characteristics rdf:resource="http://purl.obolibrary.org/obo/PATO_0000047"/>
    <j.3:has_biomaterial_characteristics rdf:resource="http://www.ebi.ac.uk/efo/EFO_0000246"/>
    <j.1:hasFactorValue rdf:resource="http://www.ebi.ac.uk/efo/EFO_0006801"/>
    <j.1:hasAssociatedArrayDesign rdf:resource="http://www.ebi.ac.uk/efo/EFO_0001451"/>
    <rdfs:label rdf:datatype="http://www.w3.org/2001/XMLSchema#string">GSM238851.CEL.gz</rdfs:label>
    <rdf:type rdf:resource="http://rdf.ebi.ac.uk/terms/expressionatlas/Assay"/>
  </rdf:Description>
  <rdf:Description rdf:about="http://rdf.ebi.ac.uk/terms/expressionatlas/Sample/45_VC">
    <j.1:isAbout rdf:resource="http://www.ncbi.nlm.nih.gov/taxonomy/9606"/>
    <j.3:has_biomaterial_characteristics rdf:resource="http://neurolex.org/wiki/Category:Visual_cortex_primary"/>
    <j.3:has_biomaterial_characteristics rdf:resource="http://purl.obolibrary.org/obo/PATO_0000047"/>
    <j.3:has_biomaterial_characteristics rdf:resource="http://www.ebi.ac.uk/efo/EFO_0000246"/>
    <j.1:hasFactorValue rdf:resource="http://purl.obolibrary.org/obo/PATO_0000461"/>
    <j.1:hasAssociatedArrayDesign rdf:resource="http://www.ebi.ac.uk/efo/EFO_0001451"/>
    <rdfs:label rdf:datatype="http://www.w3.org/2001/XMLSchema#string">45_VC</rdfs:label>
    <rdf:type rdf:resource="http://rdf.ebi.ac.uk/terms/expressionatlas/Assay"/>
  </rdf:Description>
  <rdf:Description rdf:about="http://www.ebi.ac.uk/efo/EFO_0000246">
    <rdfs:label rdf:datatype="http://www.w3.org/2001/XMLSchema#string">52</rdfs:label>
    <rdfs:label rdf:datatype="http://www.w3.org/2001/XMLSchema#string">92</rdfs:label>
    <rdfs:label rdf:datatype="http://www.w3.org/2001/XMLSchema#string">83</rdfs:label>
    <rdfs:label rdf:datatype="http://www.w3.org/2001/XMLSchema#string">100</rdfs:label>
    <rdfs:label rdf:datatype="http://www.w3.org/2001/XMLSchema#string">51</rdfs:label>
    <rdfs:label rdf:datatype="http://www.w3.org/2001/XMLSchema#string">55</rdfs:label>
    <rdfs:label rdf:datatype="http://www.w3.org/2001/XMLSchema#string">68</rdfs:label>
    <rdfs:label rdf:datatype="http://www.w3.org/2001/XMLSchema#string">95</rdfs:label>
    <rdfs:label rdf:datatype="http://www.w3.org/2001/XMLSchema#string">86</rdfs:label>
    <rdfs:label rdf:datatype="http://www.w3.org/2001/XMLSchema#string">98</rdfs:label>
    <rdfs:label rdf:datatype="http://www.w3.org/2001/XMLSchema#string">106</rdfs:label>
    <rdfs:label rdf:datatype="http://www.w3.org/2001/XMLSchema#string">60</rdfs:label>
    <rdfs:label rdf:datatype="http://www.w3.org/2001/XMLSchema#string">64</rdfs:label>
    <rdfs:label rdf:datatype="http://www.w3.org/2001/XMLSchema#string">72</rdfs:label>
    <rdfs:label rdf:datatype="http://www.w3.org/2001/XMLSchema#string">63</rdfs:label>
    <rdfs:label rdf:datatype="http://www.w3.org/2001/XMLSchema#string">89</rdfs:label>
    <rdfs:label rdf:datatype="http://www.w3.org/2001/XMLSchema#string">76</rdfs:label>
    <rdfs:label rdf:datatype="http://www.w3.org/2001/XMLSchema#string">57</rdfs:label>
    <rdfs:label rdf:datatype="http://www.w3.org/2001/XMLSchema#string">75</rdfs:label>
    <rdfs:label rdf:datatype="http://www.w3.org/2001/XMLSchema#string">NA</rdfs:label>
    <rdfs:label rdf:datatype="http://www.w3.org/2001/XMLSchema#string">81</rdfs:label>
    <rdfs:label rdf:datatype="http://www.w3.org/2001/XMLSchema#string">53</rdfs:label>
    <rdfs:label rdf:datatype="http://www.w3.org/2001/XMLSchema#string">93</rdfs:label>
    <rdfs:label rdf:datatype="http://www.w3.org/2001/XMLSchema#string">84</rdfs:label>
    <rdfs:label rdf:datatype="http://www.w3.org/2001/XMLSchema#string">88</rdfs:label>
    <rdfs:label rdf:datatype="http://www.w3.org/2001/XMLSchema#string">85 days</rdfs:label>
    <rdfs:label rdf:datatype="http://www.w3.org/2001/XMLSchema#string">78</rdfs:label>
    <rdfs:label rdf:datatype="http://www.w3.org/2001/XMLSchema#string">69</rdfs:label>
    <rdfs:label rdf:datatype="http://www.w3.org/2001/XMLSchema#string">73 days</rdfs:label>
    <rdfs:label rdf:datatype="http://www.w3.org/2001/XMLSchema#string">87</rdfs:label>
    <rdfs:label rdf:datatype="http://www.w3.org/2001/XMLSchema#string">90</rdfs:label>
    <rdfs:label rdf:datatype="http://www.w3.org/2001/XMLSchema#string">70</rdfs:label>
    <rdfs:label rdf:datatype="http://www.w3.org/2001/XMLSchema#string">61</rdfs:label>
    <rdfs:label rdf:datatype="http://www.w3.org/2001/XMLSchema#string">70.8</rdfs:label>
    <rdfs:label rdf:datatype="http://www.w3.org/2001/XMLSchema#string">65</rdfs:label>
    <rdfs:label rdf:datatype="http://www.w3.org/2001/XMLSchema#string">73</rdfs:label>
    <rdf:type rdf:resource="http://mged.sourceforge.net/ontologies/MGEDOntology.owl#Age"/>
    <rdfs:label rdf:datatype="http://www.w3.org/2001/XMLSchema#string">77</rdfs:label>
    <rdfs:label rdf:datatype="http://www.w3.org/2001/XMLSchema#string">58</rdfs:label>
    <rdfs:label rdf:datatype="http://www.w3.org/2001/XMLSchema#string">82</rdfs:label>
    <rdfs:label rdf:datatype="http://www.w3.org/2001/XMLSchema#string">50</rdfs:label>
    <rdfs:label rdf:datatype="http://www.w3.org/2001/XMLSchema#string">67</rdfs:label>
    <rdfs:label rdf:datatype="http://www.w3.org/2001/XMLSchema#string">54</rdfs:label>
    <rdfs:label rdf:datatype="http://www.w3.org/2001/XMLSchema#string">94</rdfs:label>
    <rdfs:label rdf:datatype="http://www.w3.org/2001/XMLSchema#string">&gt;90</rdfs:label>
    <rdfs:label rdf:datatype="http://www.w3.org/2001/XMLSchema#string">85</rdfs:label>
    <rdfs:label rdf:datatype="http://www.w3.org/2001/XMLSchema#string">102</rdfs:label>
    <rdfs:label rdf:datatype="http://www.w3.org/2001/XMLSchema#string">79</rdfs:label>
    <rdfs:label rdf:datatype="http://www.w3.org/2001/XMLSchema#string">97</rdfs:label>
    <rdfs:label rdf:datatype="http://www.w3.org/2001/XMLSchema#string">37</rdfs:label>
    <rdfs:label rdf:datatype="http://www.w3.org/2001/XMLSchema#string">91</rdfs:label>
    <rdfs:label rdf:datatype="http://www.w3.org/2001/XMLSchema#string">22</rdfs:label>
    <rdfs:label rdf:datatype="http://www.w3.org/2001/XMLSchema#string">71</rdfs:label>
    <rdfs:label rdf:datatype="http://www.w3.org/2001/XMLSchema#string">62</rdfs:label>
    <rdfs:label rdf:datatype="http://www.w3.org/2001/XMLSchema#string">66</rdfs:label>
    <rdfs:label rdf:datatype="http://www.w3.org/2001/XMLSchema#string">56</rdfs:label>
    <rdfs:label rdf:datatype="http://www.w3.org/2001/XMLSchema#string">81.3</rdfs:label>
    <rdfs:label rdf:datatype="http://www.w3.org/2001/XMLSchema#string">74</rdfs:label>
    <rdfs:label rdf:datatype="http://www.w3.org/2001/XMLSchema#string">59</rdfs:label>
    <rdfs:label rdf:datatype="http://www.w3.org/2001/XMLSchema#string">80</rdfs:label>
  </rdf:Description>
  <rdf:Description rdf:about="http://rdf.ebi.ac.uk/terms/expressionatlas/Sample/3_VC">
    <j.1:isAbout rdf:resource="http://www.ncbi.nlm.nih.gov/taxonomy/9606"/>
    <j.3:has_biomaterial_characteristics rdf:resource="http://neurolex.org/wiki/Category:Visual_cortex_primary"/>
    <j.3:has_biomaterial_characteristics rdf:resource="http://purl.obolibrary.org/obo/PATO_0000047"/>
    <j.3:has_biomaterial_characteristics rdf:resource="http://www.ebi.ac.uk/efo/EFO_0000246"/>
    <j.1:hasFactorValue rdf:resource="http://purl.obolibrary.org/obo/PATO_0000461"/>
    <j.1:hasAssociatedArrayDesign rdf:resource="http://www.ebi.ac.uk/efo/EFO_0001451"/>
    <rdfs:label rdf:datatype="http://www.w3.org/2001/XMLSchema#string">3_VC</rdfs:label>
    <rdf:type rdf:resource="http://rdf.ebi.ac.uk/terms/expressionatlas/Assay"/>
  </rdf:Description>
  <rdf:Description rdf:about="http://rdf.ebi.ac.uk/terms/expressionatlas/Sample/GSM238815.CEL.gz">
    <j.1:isAbout rdf:resource="http://www.ncbi.nlm.nih.gov/taxonomy/9606"/>
    <j.3:has_biomaterial_characteristics rdf:resource="http://neurolex.org/wiki/Category:Middle_temporal_gyrus"/>
    <j.3:has_biomaterial_characteristics rdf:resource="http://purl.obolibrary.org/obo/PATO_0000047"/>
    <j.3:has_biomaterial_characteristics rdf:resource="http://www.ebi.ac.uk/efo/EFO_0000246"/>
    <j.1:hasFactorValue rdf:resource="http://www.ebi.ac.uk/efo/EFO_0006801"/>
    <j.1:hasAssociatedArrayDesign rdf:resource="http://www.ebi.ac.uk/efo/EFO_0001451"/>
    <rdfs:label rdf:datatype="http://www.w3.org/2001/XMLSchema#string">GSM238815.CEL.gz</rdfs:label>
    <rdf:type rdf:resource="http://rdf.ebi.ac.uk/terms/expressionatlas/Assay"/>
  </rdf:Description>
  <rdf:Description rdf:about="http://rdf.ebi.ac.uk/terms/expressionatlas/Sample/GSM119659.CEL.gz">
    <j.1:isAbout rdf:resource="http://www.ncbi.nlm.nih.gov/taxonomy/9606"/>
    <j.3:has_biomaterial_characteristics rdf:resource="http://neurolex.org/wiki/Category:Posterior_cingulate_cortex"/>
    <j.3:has_biomaterial_characteristics rdf:resource="http://purl.obolibrary.org/obo/PATO_0000047"/>
    <j.3:has_biomaterial_characteristics rdf:resource="http://www.ebi.ac.uk/efo/EFO_0000246"/>
    <j.1:hasFactorValue rdf:resource="http://purl.obolibrary.org/obo/PATO_0000461"/>
    <j.1:hasAssociatedArrayDesign rdf:resource="http://www.ebi.ac.uk/efo/EFO_0001451"/>
    <rdfs:label rdf:datatype="http://www.w3.org/2001/XMLSchema#string">GSM119659.CEL.gz</rdfs:label>
    <rdf:type rdf:resource="http://rdf.ebi.ac.uk/terms/expressionatlas/Assay"/>
  </rdf:Description>
  <rdf:Description rdf:about="http://rdf.ebi.ac.uk/terms/expressionatlas/Sample/104_PFC">
    <j.1:isAbout rdf:resource="http://www.ncbi.nlm.nih.gov/taxonomy/9606"/>
    <j.3:has_biomaterial_characteristics rdf:resource="http://neurolex.org/wiki/Category:Brain"/>
    <j.3:has_biomaterial_characteristics rdf:resource="http://purl.obolibrary.org/obo/PATO_0000047"/>
    <j.3:has_biomaterial_characteristics rdf:resource="http://www.ebi.ac.uk/efo/EFO_0000246"/>
    <j.1:hasFactorValue rdf:resource="http://purl.obolibrary.org/obo/PATO_0000461"/>
    <j.1:hasAssociatedArrayDesign rdf:resource="http://www.ebi.ac.uk/efo/EFO_0001451"/>
    <rdfs:label rdf:datatype="http://www.w3.org/2001/XMLSchema#string">104_PFC</rdfs:label>
    <rdf:type rdf:resource="http://rdf.ebi.ac.uk/terms/expressionatlas/Assay"/>
  </rdf:Description>
  <rdf:Description rdf:about="http://rdf.ebi.ac.uk/terms/expressionatlas/Sample/GSM238847.CEL.gz">
    <j.1:isAbout rdf:resource="http://www.ncbi.nlm.nih.gov/taxonomy/9606"/>
    <j.3:has_biomaterial_characteristics rdf:resource="http://neurolex.org/wiki/Category:Superior_frontal_gyrus"/>
    <j.3:has_biomaterial_characteristics rdf:resource="http://purl.obolibrary.org/obo/PATO_0000047"/>
    <j.3:has_biomaterial_characteristics rdf:resource="http://www.ebi.ac.uk/efo/EFO_0000246"/>
    <j.1:hasFactorValue rdf:resource="http://www.ebi.ac.uk/efo/EFO_0006801"/>
    <j.1:hasAssociatedArrayDesign rdf:resource="http://www.ebi.ac.uk/efo/EFO_0001451"/>
    <rdfs:label rdf:datatype="http://www.w3.org/2001/XMLSchema#string">GSM238847.CEL.gz</rdfs:label>
    <rdf:type rdf:resource="http://rdf.ebi.ac.uk/terms/expressionatlas/Assay"/>
  </rdf:Description>
  <rdf:Description rdf:about="http://rdf.ebi.ac.uk/terms/expressionatlas/Sample/7_PFC">
    <j.1:isAbout rdf:resource="http://www.ncbi.nlm.nih.gov/taxonomy/9606"/>
    <j.3:has_biomaterial_characteristics rdf:resource="http://neurolex.org/wiki/Category:Brain"/>
    <j.3:has_biomaterial_characteristics rdf:resource="http://purl.obolibrary.org/obo/PATO_0000047"/>
    <j.3:has_biomaterial_characteristics rdf:resource="http://www.ebi.ac.uk/efo/EFO_0000246"/>
    <j.1:hasFactorValue rdf:resource="http://purl.obolibrary.org/obo/PATO_0000461"/>
    <j.1:hasAssociatedArrayDesign rdf:resource="http://www.ebi.ac.uk/efo/EFO_0001451"/>
    <rdfs:label rdf:datatype="http://www.w3.org/2001/XMLSchema#string">7_PFC</rdfs:label>
    <rdf:type rdf:resource="http://rdf.ebi.ac.uk/terms/expressionatlas/Assay"/>
  </rdf:Description>
  <rdf:Description rdf:about="http://rdf.ebi.ac.uk/terms/expressionatlas/Sample/45_PFC">
    <j.1:isAbout rdf:resource="http://www.ncbi.nlm.nih.gov/taxonomy/9606"/>
    <j.3:has_biomaterial_characteristics rdf:resource="http://neurolex.org/wiki/Category:Brain"/>
    <j.3:has_biomaterial_characteristics rdf:resource="http://purl.obolibrary.org/obo/PATO_0000047"/>
    <j.3:has_biomaterial_characteristics rdf:resource="http://www.ebi.ac.uk/efo/EFO_0000246"/>
    <j.1:hasFactorValue rdf:resource="http://purl.obolibrary.org/obo/PATO_0000461"/>
    <j.1:hasAssociatedArrayDesign rdf:resource="http://www.ebi.ac.uk/efo/EFO_0001451"/>
    <rdfs:label rdf:datatype="http://www.w3.org/2001/XMLSchema#string">45_PFC</rdfs:label>
    <rdf:type rdf:resource="http://rdf.ebi.ac.uk/terms/expressionatlas/Assay"/>
  </rdf:Description>
  <rdf:Description rdf:about="http://bio2rdf.org/geneid:23187">
    <j.0:has_symbol rdf:datatype="http://www.w3.org/2001/XMLSchema#string">PHLDB1</j.0:has_symbol>
    <j.1:hasExpressionValue rdf:resource="http://rdf.ebi.ac.uk/terms/expressionatlas/DifferentialExpressionRatio"/>
  </rdf:Description>
  <rdf:Description rdf:about="http://rdf.ebi.ac.uk/terms/expressionatlas/Sample/183_PFC">
    <j.1:isAbout rdf:resource="http://www.ncbi.nlm.nih.gov/taxonomy/9606"/>
    <j.3:has_biomaterial_characteristics rdf:resource="http://neurolex.org/wiki/Category:Brain"/>
    <j.3:has_biomaterial_characteristics rdf:resource="http://purl.obolibrary.org/obo/PATO_0000047"/>
    <j.3:has_biomaterial_characteristics rdf:resource="http://www.ebi.ac.uk/efo/EFO_0000246"/>
    <j.1:hasFactorValue rdf:resource="http://purl.obolibrary.org/obo/PATO_0000461"/>
    <j.1:hasAssociatedArrayDesign rdf:resource="http://www.ebi.ac.uk/efo/EFO_0001451"/>
    <rdfs:label rdf:datatype="http://www.w3.org/2001/XMLSchema#string">183_PFC</rdfs:label>
    <rdf:type rdf:resource="http://rdf.ebi.ac.uk/terms/expressionatlas/Assay"/>
  </rdf:Description>
  <rdf:Description rdf:about="http://rdf.ebi.ac.uk/terms/expressionatlas/Sample/29_VC">
    <j.1:isAbout rdf:resource="http://www.ncbi.nlm.nih.gov/taxonomy/9606"/>
    <j.3:has_biomaterial_characteristics rdf:resource="http://neurolex.org/wiki/Category:Visual_cortex_primary"/>
    <j.3:has_biomaterial_characteristics rdf:resource="http://purl.obolibrary.org/obo/PATO_0000047"/>
    <j.3:has_biomaterial_characteristics rdf:resource="http://www.ebi.ac.uk/efo/EFO_0000246"/>
    <j.1:hasFactorValue rdf:resource="http://purl.obolibrary.org/obo/PATO_0000461"/>
    <j.1:hasAssociatedArrayDesign rdf:resource="http://www.ebi.ac.uk/efo/EFO_0001451"/>
    <rdfs:label rdf:datatype="http://www.w3.org/2001/XMLSchema#string">29_VC</rdfs:label>
    <rdf:type rdf:resource="http://rdf.ebi.ac.uk/terms/expressionatlas/Assay"/>
  </rdf:Description>
  <rdf:Description rdf:about="http://rdf.ebi.ac.uk/terms/expressionatlas/Sample/113_PFC">
    <j.1:isAbout rdf:resource="http://www.ncbi.nlm.nih.gov/taxonomy/9606"/>
    <j.3:has_biomaterial_characteristics rdf:resource="http://neurolex.org/wiki/Category:Brain"/>
    <j.3:has_biomaterial_characteristics rdf:resource="http://purl.obolibrary.org/obo/PATO_0000047"/>
    <j.3:has_biomaterial_characteristics rdf:resource="http://www.ebi.ac.uk/efo/EFO_0000246"/>
    <j.1:hasFactorValue rdf:resource="http://purl.obolibrary.org/obo/PATO_0000461"/>
    <j.1:hasAssociatedArrayDesign rdf:resource="http://www.ebi.ac.uk/efo/EFO_0001451"/>
    <rdfs:label rdf:datatype="http://www.w3.org/2001/XMLSchema#string">113_PFC</rdfs:label>
    <rdf:type rdf:resource="http://rdf.ebi.ac.uk/terms/expressionatlas/Assay"/>
  </rdf:Description>
  <rdf:Description rdf:about="http://rdf.ebi.ac.uk/terms/expressionatlas/Sample/24_PFC">
    <j.1:isAbout rdf:resource="http://www.ncbi.nlm.nih.gov/taxonomy/9606"/>
    <j.3:has_biomaterial_characteristics rdf:resource="http://neurolex.org/wiki/Category:Brain"/>
    <j.3:has_biomaterial_characteristics rdf:resource="http://purl.obolibrary.org/obo/PATO_0000047"/>
    <j.3:has_biomaterial_characteristics rdf:resource="http://www.ebi.ac.uk/efo/EFO_0000246"/>
    <j.1:hasFactorValue rdf:resource="http://www.ebi.ac.uk/efo/EFO_0006801"/>
    <j.1:hasAssociatedArrayDesign rdf:resource="http://www.ebi.ac.uk/efo/EFO_0001451"/>
    <rdfs:label rdf:datatype="http://www.w3.org/2001/XMLSchema#string">24_PFC</rdfs:label>
    <rdf:type rdf:resource="http://rdf.ebi.ac.uk/terms/expressionatlas/Assay"/>
  </rdf:Description>
  <rdf:Description rdf:about="http://rdf.ebi.ac.uk/terms/expressionatlas/Sample/130_PFC">
    <j.1:isAbout rdf:resource="http://www.ncbi.nlm.nih.gov/taxonomy/9606"/>
    <j.3:has_biomaterial_characteristics rdf:resource="http://neurolex.org/wiki/Category:Brain"/>
    <j.3:has_biomaterial_characteristics rdf:resource="http://purl.obolibrary.org/obo/PATO_0000047"/>
    <j.3:has_biomaterial_characteristics rdf:resource="http://www.ebi.ac.uk/efo/EFO_0000246"/>
    <j.1:hasFactorValue rdf:resource="http://purl.obolibrary.org/obo/PATO_0000461"/>
    <j.1:hasAssociatedArrayDesign rdf:resource="http://www.ebi.ac.uk/efo/EFO_0001451"/>
    <rdfs:label rdf:datatype="http://www.w3.org/2001/XMLSchema#string">130_PFC</rdfs:label>
    <rdf:type rdf:resource="http://rdf.ebi.ac.uk/terms/expressionatlas/Assay"/>
  </rdf:Description>
  <rdf:Description rdf:about="http://rdf.ebi.ac.uk/terms/expressionatlas/Sample/158_PFC">
    <j.1:isAbout rdf:resource="http://www.ncbi.nlm.nih.gov/taxonomy/9606"/>
    <j.3:has_biomaterial_characteristics rdf:resource="http://neurolex.org/wiki/Category:Brain"/>
    <j.3:has_biomaterial_characteristics rdf:resource="http://purl.obolibrary.org/obo/PATO_0000047"/>
    <j.3:has_biomaterial_characteristics rdf:resource="http://www.ebi.ac.uk/efo/EFO_0000246"/>
    <j.1:hasFactorValue rdf:resource="http://purl.obolibrary.org/obo/PATO_0000461"/>
    <j.1:hasAssociatedArrayDesign rdf:resource="http://www.ebi.ac.uk/efo/EFO_0001451"/>
    <rdfs:label rdf:datatype="http://www.w3.org/2001/XMLSchema#string">158_PFC</rdfs:label>
    <rdf:type rdf:resource="http://rdf.ebi.ac.uk/terms/expressionatlas/Assay"/>
  </rdf:Description>
  <rdf:Description rdf:about="http://rdf.ebi.ac.uk/terms/expressionatlas/Sample/126_VC">
    <j.1:isAbout rdf:resource="http://www.ncbi.nlm.nih.gov/taxonomy/9606"/>
    <j.3:has_biomaterial_characteristics rdf:resource="http://neurolex.org/wiki/Category:Visual_cortex_primary"/>
    <j.3:has_biomaterial_characteristics rdf:resource="http://purl.obolibrary.org/obo/PATO_0000047"/>
    <j.3:has_biomaterial_characteristics rdf:resource="http://www.ebi.ac.uk/efo/EFO_0000246"/>
    <j.1:hasFactorValue rdf:resource="http://www.ebi.ac.uk/efo/EFO_0006801"/>
    <j.1:hasAssociatedArrayDesign rdf:resource="http://www.ebi.ac.uk/efo/EFO_0001451"/>
    <rdfs:label rdf:datatype="http://www.w3.org/2001/XMLSchema#string">126_VC</rdfs:label>
    <rdf:type rdf:resource="http://rdf.ebi.ac.uk/terms/expressionatlas/Assay"/>
  </rdf:Description>
  <rdf:Description rdf:about="http://rdf.ebi.ac.uk/terms/expressionatlas/Sample/205_PFC">
    <j.1:isAbout rdf:resource="http://www.ncbi.nlm.nih.gov/taxonomy/9606"/>
    <j.3:has_biomaterial_characteristics rdf:resource="http://neurolex.org/wiki/Category:Brain"/>
    <j.3:has_biomaterial_characteristics rdf:resource="http://purl.obolibrary.org/obo/PATO_0000047"/>
    <j.3:has_biomaterial_characteristics rdf:resource="http://www.ebi.ac.uk/efo/EFO_0000246"/>
    <j.1:hasFactorValue rdf:resource="http://purl.obolibrary.org/obo/PATO_0000461"/>
    <j.1:hasAssociatedArrayDesign rdf:resource="http://www.ebi.ac.uk/efo/EFO_0001451"/>
    <rdfs:label rdf:datatype="http://www.w3.org/2001/XMLSchema#string">205_PFC</rdfs:label>
    <rdf:type rdf:resource="http://rdf.ebi.ac.uk/terms/expressionatlas/Assay"/>
  </rdf:Description>
  <rdf:Description rdf:about="http://rdf.ebi.ac.uk/terms/expressionatlas/Sample/207_VC">
    <j.1:isAbout rdf:resource="http://www.ncbi.nlm.nih.gov/taxonomy/9606"/>
    <j.3:has_biomaterial_characteristics rdf:resource="http://neurolex.org/wiki/Category:Visual_cortex_primary"/>
    <j.3:has_biomaterial_characteristics rdf:resource="http://purl.obolibrary.org/obo/PATO_0000047"/>
    <j.3:has_biomaterial_characteristics rdf:resource="http://www.ebi.ac.uk/efo/EFO_0000246"/>
    <j.1:hasFactorValue rdf:resource="http://purl.obolibrary.org/obo/PATO_0000461"/>
    <j.1:hasAssociatedArrayDesign rdf:resource="http://www.ebi.ac.uk/efo/EFO_0001451"/>
    <rdfs:label rdf:datatype="http://www.w3.org/2001/XMLSchema#string">207_VC</rdfs:label>
    <rdf:type rdf:resource="http://rdf.ebi.ac.uk/terms/expressionatlas/Assay"/>
  </rdf:Description>
  <rdf:Description rdf:about="http://bio2rdf.org/geneid:9737">
    <j.0:has_symbol rdf:datatype="http://www.w3.org/2001/XMLSchema#string">GPRASP1</j.0:has_symbol>
    <j.1:hasExpressionValue rdf:resource="http://rdf.ebi.ac.uk/terms/expressionatlas/DifferentialExpressionRatio"/>
  </rdf:Description>
  <rdf:Description rdf:about="http://rdf.ebi.ac.uk/terms/expressionatlas/Sample/135_VC">
    <j.1:isAbout rdf:resource="http://www.ncbi.nlm.nih.gov/taxonomy/9606"/>
    <j.3:has_biomaterial_characteristics rdf:resource="http://neurolex.org/wiki/Category:Visual_cortex_primary"/>
    <j.3:has_biomaterial_characteristics rdf:resource="http://purl.obolibrary.org/obo/PATO_0000047"/>
    <j.3:has_biomaterial_characteristics rdf:resource="http://www.ebi.ac.uk/efo/EFO_0000246"/>
    <j.1:hasFactorValue rdf:resource="http://www.ebi.ac.uk/efo/EFO_0006801"/>
    <j.1:hasAssociatedArrayDesign rdf:resource="http://www.ebi.ac.uk/efo/EFO_0001451"/>
    <rdfs:label rdf:datatype="http://www.w3.org/2001/XMLSchema#string">135_VC</rdfs:label>
    <rdf:type rdf:resource="http://rdf.ebi.ac.uk/terms/expressionatlas/Assay"/>
  </rdf:Description>
  <rdf:Description rdf:about="http://rdf.ebi.ac.uk/terms/expressionatlas/Sample/GSM238948.CEL.gz">
    <j.1:isAbout rdf:resource="http://www.ncbi.nlm.nih.gov/taxonomy/9606"/>
    <j.3:has_biomaterial_characteristics rdf:resource="http://neurolex.org/wiki/Category:Visual_cortex_primary"/>
    <j.3:has_biomaterial_characteristics rdf:resource="http://purl.obolibrary.org/obo/PATO_0000047"/>
    <j.3:has_biomaterial_characteristics rdf:resource="http://www.ebi.ac.uk/efo/EFO_0000246"/>
    <j.1:hasFactorValue rdf:resource="http://www.ebi.ac.uk/efo/EFO_0006801"/>
    <j.1:hasAssociatedArrayDesign rdf:resource="http://www.ebi.ac.uk/efo/EFO_0001451"/>
    <rdfs:label rdf:datatype="http://www.w3.org/2001/XMLSchema#string">GSM238948.CEL.gz</rdfs:label>
    <rdf:type rdf:resource="http://rdf.ebi.ac.uk/terms/expressionatlas/Assay"/>
  </rdf:Description>
  <rdf:Description rdf:about="http://rdf.ebi.ac.uk/terms/expressionatlas/Sample/224_VC">
    <j.1:isAbout rdf:resource="http://www.ncbi.nlm.nih.gov/taxonomy/9606"/>
    <j.3:has_biomaterial_characteristics rdf:resource="http://neurolex.org/wiki/Category:Visual_cortex_primary"/>
    <j.3:has_biomaterial_characteristics rdf:resource="http://purl.obolibrary.org/obo/PATO_0000047"/>
    <j.3:has_biomaterial_characteristics rdf:resource="http://www.ebi.ac.uk/efo/EFO_0000246"/>
    <j.1:hasFactorValue rdf:resource="http://purl.obolibrary.org/obo/PATO_0000461"/>
    <j.1:hasAssociatedArrayDesign rdf:resource="http://www.ebi.ac.uk/efo/EFO_0001451"/>
    <rdfs:label rdf:datatype="http://www.w3.org/2001/XMLSchema#string">224_VC</rdfs:label>
    <rdf:type rdf:resource="http://rdf.ebi.ac.uk/terms/expressionatlas/Assay"/>
  </rdf:Description>
  <rdf:Description rdf:about="http://rdf.ebi.ac.uk/terms/expressionatlas/Sample/118_VC">
    <j.1:isAbout rdf:resource="http://www.ncbi.nlm.nih.gov/taxonomy/9606"/>
    <j.3:has_biomaterial_characteristics rdf:resource="http://neurolex.org/wiki/Category:Visual_cortex_primary"/>
    <j.3:has_biomaterial_characteristics rdf:resource="http://purl.obolibrary.org/obo/PATO_0000047"/>
    <j.3:has_biomaterial_characteristics rdf:resource="http://www.ebi.ac.uk/efo/EFO_0000246"/>
    <j.1:hasFactorValue rdf:resource="http://www.ebi.ac.uk/efo/EFO_0006801"/>
    <j.1:hasAssociatedArrayDesign rdf:resource="http://www.ebi.ac.uk/efo/EFO_0001451"/>
    <rdfs:label rdf:datatype="http://www.w3.org/2001/XMLSchema#string">118_VC</rdfs:label>
    <rdf:type rdf:resource="http://rdf.ebi.ac.uk/terms/expressionatlas/Assay"/>
  </rdf:Description>
  <rdf:Description rdf:about="http://rdf.ebi.ac.uk/terms/expressionatlas/Sample/GSM119642.CEL.gz">
    <j.1:isAbout rdf:resource="http://www.ncbi.nlm.nih.gov/taxonomy/9606"/>
    <j.3:has_biomaterial_characteristics rdf:resource="http://neurolex.org/wiki/Category:Middle_temporal_gyrus"/>
    <j.3:has_biomaterial_characteristics rdf:resource="http://purl.obolibrary.org/obo/PATO_0000047"/>
    <j.3:has_biomaterial_characteristics rdf:resource="http://www.ebi.ac.uk/efo/EFO_0000246"/>
    <j.1:hasFactorValue rdf:resource="http://purl.obolibrary.org/obo/PATO_0000461"/>
    <j.1:hasAssociatedArrayDesign rdf:resource="http://www.ebi.ac.uk/efo/EFO_0001451"/>
    <rdfs:label rdf:datatype="http://www.w3.org/2001/XMLSchema#string">GSM119642.CEL.gz</rdfs:label>
    <rdf:type rdf:resource="http://rdf.ebi.ac.uk/terms/expressionatlas/Assay"/>
  </rdf:Description>
  <rdf:Description rdf:about="http://rdf.ebi.ac.uk/terms/expressionatlas/Sample/62_PFC">
    <j.1:isAbout rdf:resource="http://www.ncbi.nlm.nih.gov/taxonomy/9606"/>
    <j.3:has_biomaterial_characteristics rdf:resource="http://neurolex.org/wiki/Category:Brain"/>
    <j.3:has_biomaterial_characteristics rdf:resource="http://purl.obolibrary.org/obo/PATO_0000047"/>
    <j.3:has_biomaterial_characteristics rdf:resource="http://www.ebi.ac.uk/efo/EFO_0000246"/>
    <j.1:hasFactorValue rdf:resource="http://www.ebi.ac.uk/efo/EFO_0006801"/>
    <j.1:hasAssociatedArrayDesign rdf:resource="http://www.ebi.ac.uk/efo/EFO_0001451"/>
    <rdfs:label rdf:datatype="http://www.w3.org/2001/XMLSchema#string">62_PFC</rdfs:label>
    <rdf:type rdf:resource="http://rdf.ebi.ac.uk/terms/expressionatlas/Assay"/>
  </rdf:Description>
  <rdf:Description rdf:about="http://rdf.ebi.ac.uk/terms/expressionatlas/Sample/GSM238945.CEL.gz">
    <j.1:isAbout rdf:resource="http://www.ncbi.nlm.nih.gov/taxonomy/9606"/>
    <j.3:has_biomaterial_characteristics rdf:resource="http://neurolex.org/wiki/Category:Visual_cortex_primary"/>
    <j.3:has_biomaterial_characteristics rdf:resource="http://purl.obolibrary.org/obo/PATO_0000047"/>
    <j.3:has_biomaterial_characteristics rdf:resource="http://www.ebi.ac.uk/efo/EFO_0000246"/>
    <j.1:hasFactorValue rdf:resource="http://www.ebi.ac.uk/efo/EFO_0006801"/>
    <j.1:hasAssociatedArrayDesign rdf:resource="http://www.ebi.ac.uk/efo/EFO_0001451"/>
    <rdfs:label rdf:datatype="http://www.w3.org/2001/XMLSchema#string">GSM238945.CEL.gz</rdfs:label>
    <rdf:type rdf:resource="http://rdf.ebi.ac.uk/terms/expressionatlas/Assay"/>
  </rdf:Description>
  <rdf:Description rdf:about="http://rdf.ebi.ac.uk/terms/expressionatlas/Sample/GSM238839.CEL.gz">
    <j.1:isAbout rdf:resource="http://www.ncbi.nlm.nih.gov/taxonomy/9606"/>
    <j.3:has_biomaterial_characteristics rdf:resource="http://neurolex.org/wiki/Category:Posterior_cingulate_cortex"/>
    <j.3:has_biomaterial_characteristics rdf:resource="http://purl.obolibrary.org/obo/PATO_0000047"/>
    <j.3:has_biomaterial_characteristics rdf:resource="http://www.ebi.ac.uk/efo/EFO_0000246"/>
    <j.1:hasFactorValue rdf:resource="http://www.ebi.ac.uk/efo/EFO_0006801"/>
    <j.1:hasAssociatedArrayDesign rdf:resource="http://www.ebi.ac.uk/efo/EFO_0001451"/>
    <rdfs:label rdf:datatype="http://www.w3.org/2001/XMLSchema#string">GSM238839.CEL.gz</rdfs:label>
    <rdf:type rdf:resource="http://rdf.ebi.ac.uk/terms/expressionatlas/Assay"/>
  </rdf:Description>
  <rdf:Description rdf:about="http://rdf.ebi.ac.uk/terms/expressionatlas/Sample/216_VC">
    <j.1:isAbout rdf:resource="http://www.ncbi.nlm.nih.gov/taxonomy/9606"/>
    <j.3:has_biomaterial_characteristics rdf:resource="http://neurolex.org/wiki/Category:Visual_cortex_primary"/>
    <j.3:has_biomaterial_characteristics rdf:resource="http://purl.obolibrary.org/obo/PATO_0000047"/>
    <j.3:has_biomaterial_characteristics rdf:resource="http://www.ebi.ac.uk/efo/EFO_0000246"/>
    <j.1:hasFactorValue rdf:resource="http://purl.obolibrary.org/obo/PATO_0000461"/>
    <j.1:hasAssociatedArrayDesign rdf:resource="http://www.ebi.ac.uk/efo/EFO_0001451"/>
    <rdfs:label rdf:datatype="http://www.w3.org/2001/XMLSchema#string">216_VC</rdfs:label>
    <rdf:type rdf:resource="http://rdf.ebi.ac.uk/terms/expressionatlas/Assay"/>
  </rdf:Description>
  <rdf:Description rdf:about="http://rdf.ebi.ac.uk/terms/expressionatlas/Sample/GSM119667.CEL.gz">
    <j.1:isAbout rdf:resource="http://www.ncbi.nlm.nih.gov/taxonomy/9606"/>
    <j.3:has_biomaterial_characteristics rdf:resource="http://neurolex.org/wiki/Category:Superior_frontal_gyrus"/>
    <j.3:has_biomaterial_characteristics rdf:resource="http://purl.obolibrary.org/obo/PATO_0000047"/>
    <j.3:has_biomaterial_characteristics rdf:resource="http://www.ebi.ac.uk/efo/EFO_0000246"/>
    <j.1:hasFactorValue rdf:resource="http://purl.obolibrary.org/obo/PATO_0000461"/>
    <j.1:hasAssociatedArrayDesign rdf:resource="http://www.ebi.ac.uk/efo/EFO_0001451"/>
    <rdfs:label rdf:datatype="http://www.w3.org/2001/XMLSchema#string">GSM119667.CEL.gz</rdfs:label>
    <rdf:type rdf:resource="http://rdf.ebi.ac.uk/terms/expressionatlas/Assay"/>
  </rdf:Description>
  <rdf:Description rdf:about="http://rdf.ebi.ac.uk/terms/expressionatlas/Sample/214_PFC">
    <j.1:isAbout rdf:resource="http://www.ncbi.nlm.nih.gov/taxonomy/9606"/>
    <j.3:has_biomaterial_characteristics rdf:resource="http://neurolex.org/wiki/Category:Brain"/>
    <j.3:has_biomaterial_characteristics rdf:resource="http://purl.obolibrary.org/obo/PATO_0000047"/>
    <j.3:has_biomaterial_characteristics rdf:resource="http://www.ebi.ac.uk/efo/EFO_0000246"/>
    <j.1:hasFactorValue rdf:resource="http://www.ebi.ac.uk/efo/EFO_0006801"/>
    <j.1:hasAssociatedArrayDesign rdf:resource="http://www.ebi.ac.uk/efo/EFO_0001451"/>
    <rdfs:label rdf:datatype="http://www.w3.org/2001/XMLSchema#string">214_PFC</rdfs:label>
    <rdf:type rdf:resource="http://rdf.ebi.ac.uk/terms/expressionatlas/Assay"/>
  </rdf:Description>
  <rdf:Description rdf:about="http://rdf.ebi.ac.uk/terms/expressionatlas/Sample/GSM119638.CEL.gz">
    <j.1:isAbout rdf:resource="http://www.ncbi.nlm.nih.gov/taxonomy/9606"/>
    <j.3:has_biomaterial_characteristics rdf:resource="http://neurolex.org/wiki/Category:Hippocampus"/>
    <j.3:has_biomaterial_characteristics rdf:resource="http://purl.obolibrary.org/obo/PATO_0000047"/>
    <j.3:has_biomaterial_characteristics rdf:resource="http://www.ebi.ac.uk/efo/EFO_0000246"/>
    <j.1:hasFactorValue rdf:resource="http://purl.obolibrary.org/obo/PATO_0000461"/>
    <j.1:hasAssociatedArrayDesign rdf:resource="http://www.ebi.ac.uk/efo/EFO_0001451"/>
    <rdfs:label rdf:datatype="http://www.w3.org/2001/XMLSchema#string">GSM119638.CEL.gz</rdfs:label>
    <rdf:type rdf:resource="http://rdf.ebi.ac.uk/terms/expressionatlas/Assay"/>
  </rdf:Description>
  <rdf:Description rdf:about="http://rdf.ebi.ac.uk/terms/expressionatlas/Sample/217_PFC">
    <j.1:isAbout rdf:resource="http://www.ncbi.nlm.nih.gov/taxonomy/9606"/>
    <j.3:has_biomaterial_characteristics rdf:resource="http://neurolex.org/wiki/Category:Brain"/>
    <j.3:has_biomaterial_characteristics rdf:resource="http://purl.obolibrary.org/obo/PATO_0000047"/>
    <j.3:has_biomaterial_characteristics rdf:resource="http://www.ebi.ac.uk/efo/EFO_0000246"/>
    <j.1:hasFactorValue rdf:resource="http://purl.obolibrary.org/obo/PATO_0000461"/>
    <j.1:hasAssociatedArrayDesign rdf:resource="http://www.ebi.ac.uk/efo/EFO_0001451"/>
    <rdfs:label rdf:datatype="http://www.w3.org/2001/XMLSchema#string">217_PFC</rdfs:label>
    <rdf:type rdf:resource="http://rdf.ebi.ac.uk/terms/expressionatlas/Assay"/>
  </rdf:Description>
  <rdf:Description rdf:about="http://rdf.ebi.ac.uk/terms/expressionatlas/Sample/142_PFC">
    <j.1:isAbout rdf:resource="http://www.ncbi.nlm.nih.gov/taxonomy/9606"/>
    <j.3:has_biomaterial_characteristics rdf:resource="http://neurolex.org/wiki/Category:Brain"/>
    <j.3:has_biomaterial_characteristics rdf:resource="http://purl.obolibrary.org/obo/PATO_0000047"/>
    <j.3:has_biomaterial_characteristics rdf:resource="http://www.ebi.ac.uk/efo/EFO_0000246"/>
    <j.1:hasFactorValue rdf:resource="http://www.ebi.ac.uk/efo/EFO_0006801"/>
    <j.1:hasAssociatedArrayDesign rdf:resource="http://www.ebi.ac.uk/efo/EFO_0001451"/>
    <rdfs:label rdf:datatype="http://www.w3.org/2001/XMLSchema#string">142_PFC</rdfs:label>
    <rdf:type rdf:resource="http://rdf.ebi.ac.uk/terms/expressionatlas/Assay"/>
  </rdf:Description>
  <rdf:Description rdf:about="http://rdf.ebi.ac.uk/terms/expressionatlas/Sample/190_VC">
    <j.1:isAbout rdf:resource="http://www.ncbi.nlm.nih.gov/taxonomy/9606"/>
    <j.3:has_biomaterial_characteristics rdf:resource="http://neurolex.org/wiki/Category:Visual_cortex_primary"/>
    <j.3:has_biomaterial_characteristics rdf:resource="http://purl.obolibrary.org/obo/PATO_0000047"/>
    <j.3:has_biomaterial_characteristics rdf:resource="http://www.ebi.ac.uk/efo/EFO_0000246"/>
    <j.1:hasFactorValue rdf:resource="http://www.ebi.ac.uk/efo/EFO_0006801"/>
    <j.1:hasAssociatedArrayDesign rdf:resource="http://www.ebi.ac.uk/efo/EFO_0001451"/>
    <rdfs:label rdf:datatype="http://www.w3.org/2001/XMLSchema#string">190_VC</rdfs:label>
    <rdf:type rdf:resource="http://rdf.ebi.ac.uk/terms/expressionatlas/Assay"/>
  </rdf:Description>
  <rdf:Description rdf:about="http://rdf.ebi.ac.uk/terms/expressionatlas/Sample/36_PFC">
    <j.1:isAbout rdf:resource="http://www.ncbi.nlm.nih.gov/taxonomy/9606"/>
    <j.3:has_biomaterial_characteristics rdf:resource="http://neurolex.org/wiki/Category:Brain"/>
    <j.3:has_biomaterial_characteristics rdf:resource="http://purl.obolibrary.org/obo/PATO_0000047"/>
    <j.3:has_biomaterial_characteristics rdf:resource="http://www.ebi.ac.uk/efo/EFO_0000246"/>
    <j.1:hasFactorValue rdf:resource="http://www.ebi.ac.uk/efo/EFO_0006801"/>
    <j.1:hasAssociatedArrayDesign rdf:resource="http://www.ebi.ac.uk/efo/EFO_0001451"/>
    <rdfs:label rdf:datatype="http://www.w3.org/2001/XMLSchema#string">36_PFC</rdfs:label>
    <rdf:type rdf:resource="http://rdf.ebi.ac.uk/terms/expressionatlas/Assay"/>
  </rdf:Description>
  <rdf:Description rdf:about="http://rdf.ebi.ac.uk/terms/expressionatlas/Sample/173_VC">
    <j.1:isAbout rdf:resource="http://www.ncbi.nlm.nih.gov/taxonomy/9606"/>
    <j.3:has_biomaterial_characteristics rdf:resource="http://neurolex.org/wiki/Category:Visual_cortex_primary"/>
    <j.3:has_biomaterial_characteristics rdf:resource="http://purl.obolibrary.org/obo/PATO_0000047"/>
    <j.3:has_biomaterial_characteristics rdf:resource="http://www.ebi.ac.uk/efo/EFO_0000246"/>
    <j.1:hasFactorValue rdf:resource="http://www.ebi.ac.uk/efo/EFO_0006801"/>
    <j.1:hasAssociatedArrayDesign rdf:resource="http://www.ebi.ac.uk/efo/EFO_0001451"/>
    <rdfs:label rdf:datatype="http://www.w3.org/2001/XMLSchema#string">173_VC</rdfs:label>
    <rdf:type rdf:resource="http://rdf.ebi.ac.uk/terms/expressionatlas/Assay"/>
  </rdf:Description>
  <rdf:Description rdf:about="http://rdf.ebi.ac.uk/terms/expressionatlas/Sample/GSM238868.CEL.gz">
    <j.1:isAbout rdf:resource="http://www.ncbi.nlm.nih.gov/taxonomy/9606"/>
    <j.3:has_biomaterial_characteristics rdf:resource="http://neurolex.org/wiki/Category:Superior_frontal_gyrus"/>
    <j.3:has_biomaterial_characteristics rdf:resource="http://purl.obolibrary.org/obo/PATO_0000047"/>
    <j.3:has_biomaterial_characteristics rdf:resource="http://www.ebi.ac.uk/efo/EFO_0000246"/>
    <j.1:hasFactorValue rdf:resource="http://www.ebi.ac.uk/efo/EFO_0006801"/>
    <j.1:hasAssociatedArrayDesign rdf:resource="http://www.ebi.ac.uk/efo/EFO_0001451"/>
    <rdfs:label rdf:datatype="http://www.w3.org/2001/XMLSchema#string">GSM238868.CEL.gz</rdfs:label>
    <rdf:type rdf:resource="http://rdf.ebi.ac.uk/terms/expressionatlas/Assay"/>
  </rdf:Description>
  <rdf:Description rdf:about="http://rdf.ebi.ac.uk/terms/expressionatlas/Sample/143_VC">
    <j.1:isAbout rdf:resource="http://www.ncbi.nlm.nih.gov/taxonomy/9606"/>
    <j.3:has_biomaterial_characteristics rdf:resource="http://neurolex.org/wiki/Category:Visual_cortex_primary"/>
    <j.3:has_biomaterial_characteristics rdf:resource="http://purl.obolibrary.org/obo/PATO_0000047"/>
    <j.3:has_biomaterial_characteristics rdf:resource="http://www.ebi.ac.uk/efo/EFO_0000246"/>
    <j.1:hasFactorValue rdf:resource="http://purl.obolibrary.org/obo/PATO_0000461"/>
    <j.1:hasAssociatedArrayDesign rdf:resource="http://www.ebi.ac.uk/efo/EFO_0001451"/>
    <rdfs:label rdf:datatype="http://www.w3.org/2001/XMLSchema#string">143_VC</rdfs:label>
    <rdf:type rdf:resource="http://rdf.ebi.ac.uk/terms/expressionatlas/Assay"/>
  </rdf:Description>
  <rdf:Description rdf:about="http://rdf.ebi.ac.uk/terms/expressionatlas/Sample/54_VC">
    <j.1:isAbout rdf:resource="http://www.ncbi.nlm.nih.gov/taxonomy/9606"/>
    <j.3:has_biomaterial_characteristics rdf:resource="http://neurolex.org/wiki/Category:Visual_cortex_primary"/>
    <j.3:has_biomaterial_characteristics rdf:resource="http://purl.obolibrary.org/obo/PATO_0000047"/>
    <j.3:has_biomaterial_characteristics rdf:resource="http://www.ebi.ac.uk/efo/EFO_0000246"/>
    <j.1:hasFactorValue rdf:resource="http://www.ebi.ac.uk/efo/EFO_0006801"/>
    <j.1:hasAssociatedArrayDesign rdf:resource="http://www.ebi.ac.uk/efo/EFO_0001451"/>
    <rdfs:label rdf:datatype="http://www.w3.org/2001/XMLSchema#string">54_VC</rdfs:label>
    <rdf:type rdf:resource="http://rdf.ebi.ac.uk/terms/expressionatlas/Assay"/>
  </rdf:Description>
  <rdf:Description rdf:about="http://rdf.ebi.ac.uk/terms/expressionatlas/Sample/37_VC">
    <j.1:isAbout rdf:resource="http://www.ncbi.nlm.nih.gov/taxonomy/9606"/>
    <j.3:has_biomaterial_characteristics rdf:resource="http://neurolex.org/wiki/Category:Visual_cortex_primary"/>
    <j.3:has_biomaterial_characteristics rdf:resource="http://purl.obolibrary.org/obo/PATO_0000047"/>
    <j.3:has_biomaterial_characteristics rdf:resource="http://www.ebi.ac.uk/efo/EFO_0000246"/>
    <j.1:hasFactorValue rdf:resource="http://www.ebi.ac.uk/efo/EFO_0006801"/>
    <j.1:hasAssociatedArrayDesign rdf:resource="http://www.ebi.ac.uk/efo/EFO_0001451"/>
    <rdfs:label rdf:datatype="http://www.w3.org/2001/XMLSchema#string">37_VC</rdfs:label>
    <rdf:type rdf:resource="http://rdf.ebi.ac.uk/terms/expressionatlas/Assay"/>
  </rdf:Description>
  <rdf:Description rdf:about="http://rdf.ebi.ac.uk/terms/expressionatlas/Sample/129_PFC">
    <j.1:isAbout rdf:resource="http://www.ncbi.nlm.nih.gov/taxonomy/9606"/>
    <j.3:has_biomaterial_characteristics rdf:resource="http://neurolex.org/wiki/Category:Brain"/>
    <j.3:has_biomaterial_characteristics rdf:resource="http://purl.obolibrary.org/obo/PATO_0000047"/>
    <j.3:has_biomaterial_characteristics rdf:resource="http://www.ebi.ac.uk/efo/EFO_0000246"/>
    <j.1:hasFactorValue rdf:resource="http://purl.obolibrary.org/obo/PATO_0000461"/>
    <j.1:hasAssociatedArrayDesign rdf:resource="http://www.ebi.ac.uk/efo/EFO_0001451"/>
    <rdfs:label rdf:datatype="http://www.w3.org/2001/XMLSchema#string">129_PFC</rdfs:label>
    <rdf:type rdf:resource="http://rdf.ebi.ac.uk/terms/expressionatlas/Assay"/>
  </rdf:Description>
  <rdf:Description rdf:about="http://rdf.ebi.ac.uk/terms/expressionatlas/Sample/GSM238818.CEL.gz">
    <j.1:isAbout rdf:resource="http://www.ncbi.nlm.nih.gov/taxonomy/9606"/>
    <j.3:has_biomaterial_characteristics rdf:resource="http://neurolex.org/wiki/Category:Middle_temporal_gyrus"/>
    <j.3:has_biomaterial_characteristics rdf:resource="http://purl.obolibrary.org/obo/PATO_0000047"/>
    <j.3:has_biomaterial_characteristics rdf:resource="http://www.ebi.ac.uk/efo/EFO_0000246"/>
    <j.1:hasFactorValue rdf:resource="http://www.ebi.ac.uk/efo/EFO_0006801"/>
    <j.1:hasAssociatedArrayDesign rdf:resource="http://www.ebi.ac.uk/efo/EFO_0001451"/>
    <rdfs:label rdf:datatype="http://www.w3.org/2001/XMLSchema#string">GSM238818.CEL.gz</rdfs:label>
    <rdf:type rdf:resource="http://rdf.ebi.ac.uk/terms/expressionatlas/Assay"/>
  </rdf:Description>
  <rdf:Description rdf:about="http://rdf.ebi.ac.uk/terms/expressionatlas/Sample/33_PFC">
    <j.1:isAbout rdf:resource="http://www.ncbi.nlm.nih.gov/taxonomy/9606"/>
    <j.3:has_biomaterial_characteristics rdf:resource="http://neurolex.org/wiki/Category:Brain"/>
    <j.3:has_biomaterial_characteristics rdf:resource="http://purl.obolibrary.org/obo/PATO_0000047"/>
    <j.3:has_biomaterial_characteristics rdf:resource="http://www.ebi.ac.uk/efo/EFO_0000246"/>
    <j.1:hasFactorValue rdf:resource="http://purl.obolibrary.org/obo/PATO_0000461"/>
    <j.1:hasAssociatedArrayDesign rdf:resource="http://www.ebi.ac.uk/efo/EFO_0001451"/>
    <rdfs:label rdf:datatype="http://www.w3.org/2001/XMLSchema#string">33_PFC</rdfs:label>
    <rdf:type rdf:resource="http://rdf.ebi.ac.uk/terms/expressionatlas/Assay"/>
  </rdf:Description>
  <rdf:Description rdf:about="http://rdf.ebi.ac.uk/terms/expressionatlas/Sample/GSM238792.CEL.gz">
    <j.1:isAbout rdf:resource="http://www.ncbi.nlm.nih.gov/taxonomy/9606"/>
    <j.3:has_biomaterial_characteristics rdf:resource="http://neurolex.org/wiki/Category:Entorhinal_cortex"/>
    <j.3:has_biomaterial_characteristics rdf:resource="http://purl.obolibrary.org/obo/PATO_0000047"/>
    <j.3:has_biomaterial_characteristics rdf:resource="http://www.ebi.ac.uk/efo/EFO_0000246"/>
    <j.1:hasFactorValue rdf:resource="http://www.ebi.ac.uk/efo/EFO_0006801"/>
    <j.1:hasAssociatedArrayDesign rdf:resource="http://www.ebi.ac.uk/efo/EFO_0001451"/>
    <rdfs:label rdf:datatype="http://www.w3.org/2001/XMLSchema#string">GSM238792.CEL.gz</rdfs:label>
    <rdf:type rdf:resource="http://rdf.ebi.ac.uk/terms/expressionatlas/Assay"/>
  </rdf:Description>
  <rdf:Description rdf:about="http://rdf.ebi.ac.uk/terms/expressionatlas/Sample/84_VC">
    <j.1:isAbout rdf:resource="http://www.ncbi.nlm.nih.gov/taxonomy/9606"/>
    <j.3:has_biomaterial_characteristics rdf:resource="http://neurolex.org/wiki/Category:Visual_cortex_primary"/>
    <j.3:has_biomaterial_characteristics rdf:resource="http://purl.obolibrary.org/obo/PATO_0000047"/>
    <j.3:has_biomaterial_characteristics rdf:resource="http://www.ebi.ac.uk/efo/EFO_0000246"/>
    <j.1:hasFactorValue rdf:resource="http://www.ebi.ac.uk/efo/EFO_0006801"/>
    <j.1:hasAssociatedArrayDesign rdf:resource="http://www.ebi.ac.uk/efo/EFO_0001451"/>
    <rdfs:label rdf:datatype="http://www.w3.org/2001/XMLSchema#string">84_VC</rdfs:label>
    <rdf:type rdf:resource="http://rdf.ebi.ac.uk/terms/expressionatlas/Assay"/>
  </rdf:Description>
  <rdf:Description rdf:about="http://neurolex.org/wiki/Category:Posterior_cingulate_cortex">
    <j.3:has_disease_location rdf:datatype="http://www.w3.org/2001/XMLSchema#string">Posterior singulate</j.3:has_disease_location>
    <rdf:type rdf:resource="http://mged.sourceforge.net/ontologies/MGEDOntology.owl#organism_part"/>
  </rdf:Description>
  <rdf:Description rdf:about="http://rdf.ebi.ac.uk/terms/expressionatlas/Sample/20_PFC">
    <j.1:isAbout rdf:resource="http://www.ncbi.nlm.nih.gov/taxonomy/9606"/>
    <j.3:has_biomaterial_characteristics rdf:resource="http://neurolex.org/wiki/Category:Brain"/>
    <j.3:has_biomaterial_characteristics rdf:resource="http://purl.obolibrary.org/obo/PATO_0000047"/>
    <j.3:has_biomaterial_characteristics rdf:resource="http://www.ebi.ac.uk/efo/EFO_0000246"/>
    <j.1:hasFactorValue rdf:resource="http://www.ebi.ac.uk/efo/EFO_0006801"/>
    <j.1:hasAssociatedArrayDesign rdf:resource="http://www.ebi.ac.uk/efo/EFO_0001451"/>
    <rdfs:label rdf:datatype="http://www.w3.org/2001/XMLSchema#string">20_PFC</rdfs:label>
    <rdf:type rdf:resource="http://rdf.ebi.ac.uk/terms/expressionatlas/Assay"/>
  </rdf:Description>
  <rdf:Description rdf:about="http://bio2rdf.org/geneid:148223">
    <j.0:has_symbol rdf:datatype="http://www.w3.org/2001/XMLSchema#string">C19orf25</j.0:has_symbol>
    <j.1:hasExpressionValue rdf:resource="http://rdf.ebi.ac.uk/terms/expressionatlas/DifferentialExpressionRatio"/>
  </rdf:Description>
  <rdf:Description rdf:about="http://rdf.ebi.ac.uk/terms/expressionatlas/Sample/201_PFC">
    <j.1:isAbout rdf:resource="http://www.ncbi.nlm.nih.gov/taxonomy/9606"/>
    <j.3:has_biomaterial_characteristics rdf:resource="http://neurolex.org/wiki/Category:Brain"/>
    <j.3:has_biomaterial_characteristics rdf:resource="http://purl.obolibrary.org/obo/PATO_0000047"/>
    <j.3:has_biomaterial_characteristics rdf:resource="http://www.ebi.ac.uk/efo/EFO_0000246"/>
    <j.1:hasFactorValue rdf:resource="http://purl.obolibrary.org/obo/PATO_0000461"/>
    <j.1:hasAssociatedArrayDesign rdf:resource="http://www.ebi.ac.uk/efo/EFO_0001451"/>
    <rdfs:label rdf:datatype="http://www.w3.org/2001/XMLSchema#string">201_PFC</rdfs:label>
    <rdf:type rdf:resource="http://rdf.ebi.ac.uk/terms/expressionatlas/Assay"/>
  </rdf:Description>
  <rdf:Description rdf:about="http://rdf.ebi.ac.uk/terms/expressionatlas/Sample/146_PFC">
    <j.1:isAbout rdf:resource="http://www.ncbi.nlm.nih.gov/taxonomy/9606"/>
    <j.3:has_biomaterial_characteristics rdf:resource="http://neurolex.org/wiki/Category:Brain"/>
    <j.3:has_biomaterial_characteristics rdf:resource="http://purl.obolibrary.org/obo/PATO_0000047"/>
    <j.3:has_biomaterial_characteristics rdf:resource="http://www.ebi.ac.uk/efo/EFO_0000246"/>
    <j.1:hasFactorValue rdf:resource="http://www.ebi.ac.uk/efo/EFO_0006801"/>
    <j.1:hasAssociatedArrayDesign rdf:resource="http://www.ebi.ac.uk/efo/EFO_0001451"/>
    <rdfs:label rdf:datatype="http://www.w3.org/2001/XMLSchema#string">146_PFC</rdfs:label>
    <rdf:type rdf:resource="http://rdf.ebi.ac.uk/terms/expressionatlas/Assay"/>
  </rdf:Description>
  <rdf:Description rdf:about="http://rdf.ebi.ac.uk/terms/expressionatlas/Sample/101_PFC">
    <j.1:isAbout rdf:resource="http://www.ncbi.nlm.nih.gov/taxonomy/9606"/>
    <j.3:has_biomaterial_characteristics rdf:resource="http://neurolex.org/wiki/Category:Brain"/>
    <j.3:has_biomaterial_characteristics rdf:resource="http://purl.obolibrary.org/obo/PATO_0000047"/>
    <j.3:has_biomaterial_characteristics rdf:resource="http://www.ebi.ac.uk/efo/EFO_0000246"/>
    <j.1:hasFactorValue rdf:resource="http://www.ebi.ac.uk/efo/EFO_0006801"/>
    <j.1:hasAssociatedArrayDesign rdf:resource="http://www.ebi.ac.uk/efo/EFO_0001451"/>
    <rdfs:label rdf:datatype="http://www.w3.org/2001/XMLSchema#string">101_PFC</rdfs:label>
    <rdf:type rdf:resource="http://rdf.ebi.ac.uk/terms/expressionatlas/Assay"/>
  </rdf:Description>
  <rdf:Description rdf:about="http://rdf.ebi.ac.uk/terms/expressionatlas/Sample/GSM238799.CEL.gz">
    <j.1:isAbout rdf:resource="http://www.ncbi.nlm.nih.gov/taxonomy/9606"/>
    <j.3:has_biomaterial_characteristics rdf:resource="http://neurolex.org/wiki/Category:Hippocampus"/>
    <j.3:has_biomaterial_characteristics rdf:resource="http://purl.obolibrary.org/obo/PATO_0000047"/>
    <j.3:has_biomaterial_characteristics rdf:resource="http://www.ebi.ac.uk/efo/EFO_0000246"/>
    <j.1:hasFactorValue rdf:resource="http://www.ebi.ac.uk/efo/EFO_0006801"/>
    <j.1:hasAssociatedArrayDesign rdf:resource="http://www.ebi.ac.uk/efo/EFO_0001451"/>
    <rdfs:label rdf:datatype="http://www.w3.org/2001/XMLSchema#string">GSM238799.CEL.gz</rdfs:label>
    <rdf:type rdf:resource="http://rdf.ebi.ac.uk/terms/expressionatlas/Assay"/>
  </rdf:Description>
  <rdf:Description rdf:about="http://rdf.ebi.ac.uk/terms/expressionatlas/Sample/112_VC">
    <j.1:isAbout rdf:resource="http://www.ncbi.nlm.nih.gov/taxonomy/9606"/>
    <j.3:has_biomaterial_characteristics rdf:resource="http://neurolex.org/wiki/Category:Visual_cortex_primary"/>
    <j.3:has_biomaterial_characteristics rdf:resource="http://purl.obolibrary.org/obo/PATO_0000047"/>
    <j.3:has_biomaterial_characteristics rdf:resource="http://www.ebi.ac.uk/efo/EFO_0000246"/>
    <j.1:hasFactorValue rdf:resource="http://www.ebi.ac.uk/efo/EFO_0006801"/>
    <j.1:hasAssociatedArrayDesign rdf:resource="http://www.ebi.ac.uk/efo/EFO_0001451"/>
    <rdfs:label rdf:datatype="http://www.w3.org/2001/XMLSchema#string">112_VC</rdfs:label>
    <rdf:type rdf:resource="http://rdf.ebi.ac.uk/terms/expressionatlas/Assay"/>
  </rdf:Description>
  <rdf:Description rdf:about="http://rdf.ebi.ac.uk/terms/expressionatlas/Sample/82_PFC">
    <j.1:isAbout rdf:resource="http://www.ncbi.nlm.nih.gov/taxonomy/9606"/>
    <j.3:has_biomaterial_characteristics rdf:resource="http://neurolex.org/wiki/Category:Brain"/>
    <j.3:has_biomaterial_characteristics rdf:resource="http://purl.obolibrary.org/obo/PATO_0000047"/>
    <j.3:has_biomaterial_characteristics rdf:resource="http://www.ebi.ac.uk/efo/EFO_0000246"/>
    <j.1:hasFactorValue rdf:resource="http://www.ebi.ac.uk/efo/EFO_0006801"/>
    <j.1:hasAssociatedArrayDesign rdf:resource="http://www.ebi.ac.uk/efo/EFO_0001451"/>
    <rdfs:label rdf:datatype="http://www.w3.org/2001/XMLSchema#string">82_PFC</rdfs:label>
    <rdf:type rdf:resource="http://rdf.ebi.ac.uk/terms/expressionatlas/Assay"/>
  </rdf:Description>
  <rdf:Description rdf:about="http://bio2rdf.org/geneid:3590">
    <j.0:has_symbol rdf:datatype="http://www.w3.org/2001/XMLSchema#string">IL11RA</j.0:has_symbol>
    <j.1:hasExpressionValue rdf:resource="http://rdf.ebi.ac.uk/terms/expressionatlas/DifferentialExpressionRatio"/>
  </rdf:Description>
  <rdf:Description rdf:about="http://rdf.ebi.ac.uk/terms/expressionatlas/Sample/201_VC">
    <j.1:isAbout rdf:resource="http://www.ncbi.nlm.nih.gov/taxonomy/9606"/>
    <j.3:has_biomaterial_characteristics rdf:resource="http://neurolex.org/wiki/Category:Visual_cortex_primary"/>
    <j.3:has_biomaterial_characteristics rdf:resource="http://purl.obolibrary.org/obo/PATO_0000047"/>
    <j.3:has_biomaterial_characteristics rdf:resource="http://www.ebi.ac.uk/efo/EFO_0000246"/>
    <j.1:hasFactorValue rdf:resource="http://purl.obolibrary.org/obo/PATO_0000461"/>
    <j.1:hasAssociatedArrayDesign rdf:resource="http://www.ebi.ac.uk/efo/EFO_0001451"/>
    <rdfs:label rdf:datatype="http://www.w3.org/2001/XMLSchema#string">201_VC</rdfs:label>
    <rdf:type rdf:resource="http://rdf.ebi.ac.uk/terms/expressionatlas/Assay"/>
  </rdf:Description>
  <rdf:Description rdf:about="http://bio2rdf.org/geneid:506">
    <j.0:has_symbol rdf:datatype="http://www.w3.org/2001/XMLSchema#string">ATP5B</j.0:has_symbol>
    <j.1:hasExpressionValue rdf:resource="http://rdf.ebi.ac.uk/terms/expressionatlas/DifferentialExpressionRatio"/>
  </rdf:Description>
  <rdf:Description rdf:about="http://rdf.ebi.ac.uk/terms/expressionatlas/Sample/GSM238953.CEL.gz">
    <j.1:isAbout rdf:resource="http://www.ncbi.nlm.nih.gov/taxonomy/9606"/>
    <j.3:has_biomaterial_characteristics rdf:resource="http://neurolex.org/wiki/Category:Visual_cortex_primary"/>
    <j.3:has_biomaterial_characteristics rdf:resource="http://purl.obolibrary.org/obo/PATO_0000047"/>
    <j.3:has_biomaterial_characteristics rdf:resource="http://www.ebi.ac.uk/efo/EFO_0000246"/>
    <j.1:hasFactorValue rdf:resource="http://www.ebi.ac.uk/efo/EFO_0006801"/>
    <j.1:hasAssociatedArrayDesign rdf:resource="http://www.ebi.ac.uk/efo/EFO_0001451"/>
    <rdfs:label rdf:datatype="http://www.w3.org/2001/XMLSchema#string">GSM238953.CEL.gz</rdfs:label>
    <rdf:type rdf:resource="http://rdf.ebi.ac.uk/terms/expressionatlas/Assay"/>
  </rdf:Description>
  <rdf:Description rdf:about="http://rdf.ebi.ac.uk/terms/expressionatlas/Sample/GSM119645.CEL.gz">
    <j.1:isAbout rdf:resource="http://www.ncbi.nlm.nih.gov/taxonomy/9606"/>
    <j.3:has_biomaterial_characteristics rdf:resource="http://neurolex.org/wiki/Category:Middle_temporal_gyrus"/>
    <j.3:has_biomaterial_characteristics rdf:resource="http://purl.obolibrary.org/obo/PATO_0000047"/>
    <j.3:has_biomaterial_characteristics rdf:resource="http://www.ebi.ac.uk/efo/EFO_0000246"/>
    <j.1:hasFactorValue rdf:resource="http://purl.obolibrary.org/obo/PATO_0000461"/>
    <j.1:hasAssociatedArrayDesign rdf:resource="http://www.ebi.ac.uk/efo/EFO_0001451"/>
    <rdfs:label rdf:datatype="http://www.w3.org/2001/XMLSchema#string">GSM119645.CEL.gz</rdfs:label>
    <rdf:type rdf:resource="http://rdf.ebi.ac.uk/terms/expressionatlas/Assay"/>
  </rdf:Description>
  <rdf:Description rdf:about="http://rdf.ebi.ac.uk/terms/expressionatlas/Sample/31_VC">
    <j.1:isAbout rdf:resource="http://www.ncbi.nlm.nih.gov/taxonomy/9606"/>
    <j.3:has_biomaterial_characteristics rdf:resource="http://neurolex.org/wiki/Category:Visual_cortex_primary"/>
    <j.3:has_biomaterial_characteristics rdf:resource="http://purl.obolibrary.org/obo/PATO_0000047"/>
    <j.3:has_biomaterial_characteristics rdf:resource="http://www.ebi.ac.uk/efo/EFO_0000246"/>
    <j.1:hasFactorValue rdf:resource="http://www.ebi.ac.uk/efo/EFO_0006801"/>
    <j.1:hasAssociatedArrayDesign rdf:resource="http://www.ebi.ac.uk/efo/EFO_0001451"/>
    <rdfs:label rdf:datatype="http://www.w3.org/2001/XMLSchema#string">31_VC</rdfs:label>
    <rdf:type rdf:resource="http://rdf.ebi.ac.uk/terms/expressionatlas/Assay"/>
  </rdf:Description>
  <rdf:Description rdf:about="http://rdf.ebi.ac.uk/terms/expressionatlas/Sample/188_VC">
    <j.1:isAbout rdf:resource="http://www.ncbi.nlm.nih.gov/taxonomy/9606"/>
    <j.3:has_biomaterial_characteristics rdf:resource="http://neurolex.org/wiki/Category:Visual_cortex_primary"/>
    <j.3:has_biomaterial_characteristics rdf:resource="http://purl.obolibrary.org/obo/PATO_0000047"/>
    <j.3:has_biomaterial_characteristics rdf:resource="http://www.ebi.ac.uk/efo/EFO_0000246"/>
    <j.1:hasFactorValue rdf:resource="http://purl.obolibrary.org/obo/PATO_0000461"/>
    <j.1:hasAssociatedArrayDesign rdf:resource="http://www.ebi.ac.uk/efo/EFO_0001451"/>
    <rdfs:label rdf:datatype="http://www.w3.org/2001/XMLSchema#string">188_VC</rdfs:label>
    <rdf:type rdf:resource="http://rdf.ebi.ac.uk/terms/expressionatlas/Assay"/>
  </rdf:Description>
  <rdf:Description rdf:about="http://rdf.ebi.ac.uk/terms/expressionatlas/Sample/GSM238812.CEL.gz">
    <j.1:isAbout rdf:resource="http://www.ncbi.nlm.nih.gov/taxonomy/9606"/>
    <j.3:has_biomaterial_characteristics rdf:resource="http://neurolex.org/wiki/Category:Middle_temporal_gyrus"/>
    <j.3:has_biomaterial_characteristics rdf:resource="http://purl.obolibrary.org/obo/PATO_0000047"/>
    <j.3:has_biomaterial_characteristics rdf:resource="http://www.ebi.ac.uk/efo/EFO_0000246"/>
    <j.1:hasFactorValue rdf:resource="http://www.ebi.ac.uk/efo/EFO_0006801"/>
    <j.1:hasAssociatedArrayDesign rdf:resource="http://www.ebi.ac.uk/efo/EFO_0001451"/>
    <rdfs:label rdf:datatype="http://www.w3.org/2001/XMLSchema#string">GSM238812.CEL.gz</rdfs:label>
    <rdf:type rdf:resource="http://rdf.ebi.ac.uk/terms/expressionatlas/Assay"/>
  </rdf:Description>
  <rdf:Description rdf:about="http://rdf.ebi.ac.uk/terms/expressionatlas/Sample/49_PFC">
    <j.1:isAbout rdf:resource="http://www.ncbi.nlm.nih.gov/taxonomy/9606"/>
    <j.3:has_biomaterial_characteristics rdf:resource="http://neurolex.org/wiki/Category:Brain"/>
    <j.3:has_biomaterial_characteristics rdf:resource="http://purl.obolibrary.org/obo/PATO_0000047"/>
    <j.3:has_biomaterial_characteristics rdf:resource="http://www.ebi.ac.uk/efo/EFO_0000246"/>
    <j.1:hasFactorValue rdf:resource="http://www.ebi.ac.uk/efo/EFO_0006801"/>
    <j.1:hasAssociatedArrayDesign rdf:resource="http://www.ebi.ac.uk/efo/EFO_0001451"/>
    <rdfs:label rdf:datatype="http://www.w3.org/2001/XMLSchema#string">49_PFC</rdfs:label>
    <rdf:type rdf:resource="http://rdf.ebi.ac.uk/terms/expressionatlas/Assay"/>
  </rdf:Description>
  <rdf:Description rdf:about="http://rdf.ebi.ac.uk/terms/expressionatlas/Sample/GSM238872.CEL.gz">
    <j.1:isAbout rdf:resource="http://www.ncbi.nlm.nih.gov/taxonomy/9606"/>
    <j.3:has_biomaterial_characteristics rdf:resource="http://neurolex.org/wiki/Category:Visual_cortex_primary"/>
    <j.3:has_biomaterial_characteristics rdf:resource="http://purl.obolibrary.org/obo/PATO_0000047"/>
    <j.3:has_biomaterial_characteristics rdf:resource="http://www.ebi.ac.uk/efo/EFO_0000246"/>
    <j.1:hasFactorValue rdf:resource="http://www.ebi.ac.uk/efo/EFO_0006801"/>
    <j.1:hasAssociatedArrayDesign rdf:resource="http://www.ebi.ac.uk/efo/EFO_0001451"/>
    <rdfs:label rdf:datatype="http://www.w3.org/2001/XMLSchema#string">GSM238872.CEL.gz</rdfs:label>
    <rdf:type rdf:resource="http://rdf.ebi.ac.uk/terms/expressionatlas/Assay"/>
  </rdf:Description>
  <rdf:Description rdf:about="http://rdf.ebi.ac.uk/terms/expressionatlas/Sample/21_VC">
    <j.1:isAbout rdf:resource="http://www.ncbi.nlm.nih.gov/taxonomy/9606"/>
    <j.3:has_biomaterial_characteristics rdf:resource="http://neurolex.org/wiki/Category:Visual_cortex_primary"/>
    <j.3:has_biomaterial_characteristics rdf:resource="http://purl.obolibrary.org/obo/PATO_0000047"/>
    <j.3:has_biomaterial_characteristics rdf:resource="http://www.ebi.ac.uk/efo/EFO_0000246"/>
    <j.1:hasFactorValue rdf:resource="http://www.ebi.ac.uk/efo/EFO_0006801"/>
    <j.1:hasAssociatedArrayDesign rdf:resource="http://www.ebi.ac.uk/efo/EFO_0001451"/>
    <rdfs:label rdf:datatype="http://www.w3.org/2001/XMLSchema#string">21_VC</rdfs:label>
    <rdf:type rdf:resource="http://rdf.ebi.ac.uk/terms/expressionatlas/Assay"/>
  </rdf:Description>
  <rdf:Description rdf:about="http://rdf.ebi.ac.uk/terms/expressionatlas/Sample/GSM238857.CEL.gz">
    <j.1:isAbout rdf:resource="http://www.ncbi.nlm.nih.gov/taxonomy/9606"/>
    <j.3:has_biomaterial_characteristics rdf:resource="http://neurolex.org/wiki/Category:Superior_frontal_gyrus"/>
    <j.3:has_biomaterial_characteristics rdf:resource="http://purl.obolibrary.org/obo/PATO_0000047"/>
    <j.3:has_biomaterial_characteristics rdf:resource="http://www.ebi.ac.uk/efo/EFO_0000246"/>
    <j.1:hasFactorValue rdf:resource="http://www.ebi.ac.uk/efo/EFO_0006801"/>
    <j.1:hasAssociatedArrayDesign rdf:resource="http://www.ebi.ac.uk/efo/EFO_0001451"/>
    <rdfs:label rdf:datatype="http://www.w3.org/2001/XMLSchema#string">GSM238857.CEL.gz</rdfs:label>
    <rdf:type rdf:resource="http://rdf.ebi.ac.uk/terms/expressionatlas/Assay"/>
  </rdf:Description>
  <rdf:Description rdf:about="http://rdf.ebi.ac.uk/terms/expressionatlas/Sample/128_PFC">
    <j.1:isAbout rdf:resource="http://www.ncbi.nlm.nih.gov/taxonomy/9606"/>
    <j.3:has_biomaterial_characteristics rdf:resource="http://neurolex.org/wiki/Category:Brain"/>
    <j.3:has_biomaterial_characteristics rdf:resource="http://purl.obolibrary.org/obo/PATO_0000047"/>
    <j.3:has_biomaterial_characteristics rdf:resource="http://www.ebi.ac.uk/efo/EFO_0000246"/>
    <j.1:hasFactorValue rdf:resource="http://purl.obolibrary.org/obo/PATO_0000461"/>
    <j.1:hasAssociatedArrayDesign rdf:resource="http://www.ebi.ac.uk/efo/EFO_0001451"/>
    <rdfs:label rdf:datatype="http://www.w3.org/2001/XMLSchema#string">128_PFC</rdfs:label>
    <rdf:type rdf:resource="http://rdf.ebi.ac.uk/terms/expressionatlas/Assay"/>
  </rdf:Description>
  <rdf:Description rdf:about="http://rdf.ebi.ac.uk/terms/expressionatlas/Sample/117_PFC">
    <j.1:isAbout rdf:resource="http://www.ncbi.nlm.nih.gov/taxonomy/9606"/>
    <j.3:has_biomaterial_characteristics rdf:resource="http://neurolex.org/wiki/Category:Brain"/>
    <j.3:has_biomaterial_characteristics rdf:resource="http://purl.obolibrary.org/obo/PATO_0000047"/>
    <j.3:has_biomaterial_characteristics rdf:resource="http://www.ebi.ac.uk/efo/EFO_0000246"/>
    <j.1:hasFactorValue rdf:resource="http://purl.obolibrary.org/obo/PATO_0000461"/>
    <j.1:hasAssociatedArrayDesign rdf:resource="http://www.ebi.ac.uk/efo/EFO_0001451"/>
    <rdfs:label rdf:datatype="http://www.w3.org/2001/XMLSchema#string">117_PFC</rdfs:label>
    <rdf:type rdf:resource="http://rdf.ebi.ac.uk/terms/expressionatlas/Assay"/>
  </rdf:Description>
  <rdf:Description rdf:about="http://rdf.ebi.ac.uk/terms/expressionatlas/Sample/16_PFC">
    <j.1:isAbout rdf:resource="http://www.ncbi.nlm.nih.gov/taxonomy/9606"/>
    <j.3:has_biomaterial_characteristics rdf:resource="http://neurolex.org/wiki/Category:Brain"/>
    <j.3:has_biomaterial_characteristics rdf:resource="http://purl.obolibrary.org/obo/PATO_0000047"/>
    <j.3:has_biomaterial_characteristics rdf:resource="http://www.ebi.ac.uk/efo/EFO_0000246"/>
    <j.1:hasFactorValue rdf:resource="http://www.ebi.ac.uk/efo/EFO_0006801"/>
    <j.1:hasAssociatedArrayDesign rdf:resource="http://www.ebi.ac.uk/efo/EFO_0001451"/>
    <rdfs:label rdf:datatype="http://www.w3.org/2001/XMLSchema#string">16_PFC</rdfs:label>
    <rdf:type rdf:resource="http://rdf.ebi.ac.uk/terms/expressionatlas/Assay"/>
  </rdf:Description>
  <rdf:Description rdf:about="http://rdf.ebi.ac.uk/terms/expressionatlas/Sample/127_VC">
    <j.1:isAbout rdf:resource="http://www.ncbi.nlm.nih.gov/taxonomy/9606"/>
    <j.3:has_biomaterial_characteristics rdf:resource="http://neurolex.org/wiki/Category:Visual_cortex_primary"/>
    <j.3:has_biomaterial_characteristics rdf:resource="http://purl.obolibrary.org/obo/PATO_0000047"/>
    <j.3:has_biomaterial_characteristics rdf:resource="http://www.ebi.ac.uk/efo/EFO_0000246"/>
    <j.1:hasFactorValue rdf:resource="http://purl.obolibrary.org/obo/PATO_0000461"/>
    <j.1:hasAssociatedArrayDesign rdf:resource="http://www.ebi.ac.uk/efo/EFO_0001451"/>
    <rdfs:label rdf:datatype="http://www.w3.org/2001/XMLSchema#string">127_VC</rdfs:label>
    <rdf:type rdf:resource="http://rdf.ebi.ac.uk/terms/expressionatlas/Assay"/>
  </rdf:Description>
  <rdf:Description rdf:about="http://rdf.ebi.ac.uk/terms/expressionatlas/Sample/195_PFC">
    <j.1:isAbout rdf:resource="http://www.ncbi.nlm.nih.gov/taxonomy/9606"/>
    <j.3:has_biomaterial_characteristics rdf:resource="http://neurolex.org/wiki/Category:Brain"/>
    <j.3:has_biomaterial_characteristics rdf:resource="http://purl.obolibrary.org/obo/PATO_0000047"/>
    <j.3:has_biomaterial_characteristics rdf:resource="http://www.ebi.ac.uk/efo/EFO_0000246"/>
    <j.1:hasFactorValue rdf:resource="http://purl.obolibrary.org/obo/PATO_0000461"/>
    <j.1:hasAssociatedArrayDesign rdf:resource="http://www.ebi.ac.uk/efo/EFO_0001451"/>
    <rdfs:label rdf:datatype="http://www.w3.org/2001/XMLSchema#string">195_PFC</rdfs:label>
    <rdf:type rdf:resource="http://rdf.ebi.ac.uk/terms/expressionatlas/Assay"/>
  </rdf:Description>
  <rdf:Description rdf:about="http://bio2rdf.org/geneid:10807">
    <j.0:has_symbol rdf:datatype="http://www.w3.org/2001/XMLSchema#string">SDCCAG3</j.0:has_symbol>
    <j.1:hasExpressionValue rdf:resource="http://rdf.ebi.ac.uk/terms/expressionatlas/DifferentialExpressionRatio"/>
  </rdf:Description>
  <rdf:Description rdf:about="http://rdf.ebi.ac.uk/terms/expressionatlas/Sample/165_VC">
    <j.1:isAbout rdf:resource="http://www.ncbi.nlm.nih.gov/taxonomy/9606"/>
    <j.3:has_biomaterial_characteristics rdf:resource="http://neurolex.org/wiki/Category:Visual_cortex_primary"/>
    <j.3:has_biomaterial_characteristics rdf:resource="http://purl.obolibrary.org/obo/PATO_0000047"/>
    <j.3:has_biomaterial_characteristics rdf:resource="http://www.ebi.ac.uk/efo/EFO_0000246"/>
    <j.1:hasFactorValue rdf:resource="http://www.ebi.ac.uk/efo/EFO_0006801"/>
    <j.1:hasAssociatedArrayDesign rdf:resource="http://www.ebi.ac.uk/efo/EFO_0001451"/>
    <rdfs:label rdf:datatype="http://www.w3.org/2001/XMLSchema#string">165_VC</rdfs:label>
    <rdf:type rdf:resource="http://rdf.ebi.ac.uk/terms/expressionatlas/Assay"/>
  </rdf:Description>
  <rdf:Description rdf:about="http://rdf.ebi.ac.uk/terms/expressionatlas/Sample/46_VC">
    <j.1:isAbout rdf:resource="http://www.ncbi.nlm.nih.gov/taxonomy/9606"/>
    <j.3:has_biomaterial_characteristics rdf:resource="http://neurolex.org/wiki/Category:Visual_cortex_primary"/>
    <j.3:has_biomaterial_characteristics rdf:resource="http://purl.obolibrary.org/obo/PATO_0000047"/>
    <j.3:has_biomaterial_characteristics rdf:resource="http://www.ebi.ac.uk/efo/EFO_0000246"/>
    <j.1:hasFactorValue rdf:resource="http://purl.obolibrary.org/obo/PATO_0000461"/>
    <j.1:hasAssociatedArrayDesign rdf:resource="http://www.ebi.ac.uk/efo/EFO_0001451"/>
    <rdfs:label rdf:datatype="http://www.w3.org/2001/XMLSchema#string">46_VC</rdfs:label>
    <rdf:type rdf:resource="http://rdf.ebi.ac.uk/terms/expressionatlas/Assay"/>
  </rdf:Description>
  <rdf:Description rdf:about="http://rdf.ebi.ac.uk/terms/expressionatlas/Sample/92_VC">
    <j.1:isAbout rdf:resource="http://www.ncbi.nlm.nih.gov/taxonomy/9606"/>
    <j.3:has_biomaterial_characteristics rdf:resource="http://neurolex.org/wiki/Category:Visual_cortex_primary"/>
    <j.3:has_biomaterial_characteristics rdf:resource="http://purl.obolibrary.org/obo/PATO_0000047"/>
    <j.3:has_biomaterial_characteristics rdf:resource="http://www.ebi.ac.uk/efo/EFO_0000246"/>
    <j.1:hasFactorValue rdf:resource="http://www.ebi.ac.uk/efo/EFO_0006801"/>
    <j.1:hasAssociatedArrayDesign rdf:resource="http://www.ebi.ac.uk/efo/EFO_0001451"/>
    <rdfs:label rdf:datatype="http://www.w3.org/2001/XMLSchema#string">92_VC</rdfs:label>
    <rdf:type rdf:resource="http://rdf.ebi.ac.uk/terms/expressionatlas/Assay"/>
  </rdf:Description>
  <rdf:Description rdf:about="http://rdf.ebi.ac.uk/terms/expressionatlas/Sample/53_PFC">
    <j.1:isAbout rdf:resource="http://www.ncbi.nlm.nih.gov/taxonomy/9606"/>
    <j.3:has_biomaterial_characteristics rdf:resource="http://neurolex.org/wiki/Category:Brain"/>
    <j.3:has_biomaterial_characteristics rdf:resource="http://purl.obolibrary.org/obo/PATO_0000047"/>
    <j.3:has_biomaterial_characteristics rdf:resource="http://www.ebi.ac.uk/efo/EFO_0000246"/>
    <j.1:hasFactorValue rdf:resource="http://www.ebi.ac.uk/efo/EFO_0006801"/>
    <j.1:hasAssociatedArrayDesign rdf:resource="http://www.ebi.ac.uk/efo/EFO_0001451"/>
    <rdfs:label rdf:datatype="http://www.w3.org/2001/XMLSchema#string">53_PFC</rdfs:label>
    <rdf:type rdf:resource="http://rdf.ebi.ac.uk/terms/expressionatlas/Assay"/>
  </rdf:Description>
  <rdf:Description rdf:about="http://bio2rdf.org/geneid:3939">
    <j.0:has_symbol rdf:datatype="http://www.w3.org/2001/XMLSchema#string">LDHA</j.0:has_symbol>
    <j.1:hasExpressionValue rdf:resource="http://rdf.ebi.ac.uk/terms/expressionatlas/DifferentialExpressionRatio"/>
  </rdf:Description>
  <rdf:Description rdf:about="http://rdf.ebi.ac.uk/terms/expressionatlas/Sample/102_VC">
    <j.1:isAbout rdf:resource="http://www.ncbi.nlm.nih.gov/taxonomy/9606"/>
    <j.3:has_biomaterial_characteristics rdf:resource="http://neurolex.org/wiki/Category:Visual_cortex_primary"/>
    <j.3:has_biomaterial_characteristics rdf:resource="http://purl.obolibrary.org/obo/PATO_0000047"/>
    <j.3:has_biomaterial_characteristics rdf:resource="http://www.ebi.ac.uk/efo/EFO_0000246"/>
    <j.1:hasFactorValue rdf:resource="http://purl.obolibrary.org/obo/PATO_0000461"/>
    <j.1:hasAssociatedArrayDesign rdf:resource="http://www.ebi.ac.uk/efo/EFO_0001451"/>
    <rdfs:label rdf:datatype="http://www.w3.org/2001/XMLSchema#string">102_VC</rdfs:label>
    <rdf:type rdf:resource="http://rdf.ebi.ac.uk/terms/expressionatlas/Assay"/>
  </rdf:Description>
  <rdf:Description rdf:about="http://rdf.ebi.ac.uk/terms/expressionatlas/Sample/151_VC">
    <j.1:isAbout rdf:resource="http://www.ncbi.nlm.nih.gov/taxonomy/9606"/>
    <j.3:has_biomaterial_characteristics rdf:resource="http://neurolex.org/wiki/Category:Visual_cortex_primary"/>
    <j.3:has_biomaterial_characteristics rdf:resource="http://purl.obolibrary.org/obo/PATO_0000047"/>
    <j.3:has_biomaterial_characteristics rdf:resource="http://www.ebi.ac.uk/efo/EFO_0000246"/>
    <j.1:hasFactorValue rdf:resource="http://www.ebi.ac.uk/efo/EFO_0006801"/>
    <j.1:hasAssociatedArrayDesign rdf:resource="http://www.ebi.ac.uk/efo/EFO_0001451"/>
    <rdfs:label rdf:datatype="http://www.w3.org/2001/XMLSchema#string">151_VC</rdfs:label>
    <rdf:type rdf:resource="http://rdf.ebi.ac.uk/terms/expressionatlas/Assay"/>
  </rdf:Description>
  <rdf:Description rdf:about="http://rdf.ebi.ac.uk/terms/expressionatlas/Sample/GSM119664.CEL.gz">
    <j.1:isAbout rdf:resource="http://www.ncbi.nlm.nih.gov/taxonomy/9606"/>
    <j.3:has_biomaterial_characteristics rdf:resource="http://neurolex.org/wiki/Category:Posterior_cingulate_cortex"/>
    <j.3:has_biomaterial_characteristics rdf:resource="http://purl.obolibrary.org/obo/PATO_0000047"/>
    <j.3:has_biomaterial_characteristics rdf:resource="http://www.ebi.ac.uk/efo/EFO_0000246"/>
    <j.1:hasFactorValue rdf:resource="http://purl.obolibrary.org/obo/PATO_0000461"/>
    <j.1:hasAssociatedArrayDesign rdf:resource="http://www.ebi.ac.uk/efo/EFO_0001451"/>
    <rdfs:label rdf:datatype="http://www.w3.org/2001/XMLSchema#string">GSM119664.CEL.gz</rdfs:label>
    <rdf:type rdf:resource="http://rdf.ebi.ac.uk/terms/expressionatlas/Assay"/>
  </rdf:Description>
  <rdf:Description rdf:about="http://rdf.ebi.ac.uk/terms/expressionatlas/Sample/78_PFC">
    <j.1:isAbout rdf:resource="http://www.ncbi.nlm.nih.gov/taxonomy/9606"/>
    <j.3:has_biomaterial_characteristics rdf:resource="http://neurolex.org/wiki/Category:Brain"/>
    <j.3:has_biomaterial_characteristics rdf:resource="http://purl.obolibrary.org/obo/PATO_0000047"/>
    <j.3:has_biomaterial_characteristics rdf:resource="http://www.ebi.ac.uk/efo/EFO_0000246"/>
    <j.1:hasFactorValue rdf:resource="http://www.ebi.ac.uk/efo/EFO_0006801"/>
    <j.1:hasAssociatedArrayDesign rdf:resource="http://www.ebi.ac.uk/efo/EFO_0001451"/>
    <rdfs:label rdf:datatype="http://www.w3.org/2001/XMLSchema#string">78_PFC</rdfs:label>
    <rdf:type rdf:resource="http://rdf.ebi.ac.uk/terms/expressionatlas/Assay"/>
  </rdf:Description>
  <rdf:Description rdf:about="http://rdf.ebi.ac.uk/terms/expressionatlas/Sample/15_VC">
    <j.1:isAbout rdf:resource="http://www.ncbi.nlm.nih.gov/taxonomy/9606"/>
    <j.3:has_biomaterial_characteristics rdf:resource="http://neurolex.org/wiki/Category:Visual_cortex_primary"/>
    <j.3:has_biomaterial_characteristics rdf:resource="http://purl.obolibrary.org/obo/PATO_0000047"/>
    <j.3:has_biomaterial_characteristics rdf:resource="http://www.ebi.ac.uk/efo/EFO_0000246"/>
    <j.1:hasFactorValue rdf:resource="http://www.ebi.ac.uk/efo/EFO_0006801"/>
    <j.1:hasAssociatedArrayDesign rdf:resource="http://www.ebi.ac.uk/efo/EFO_0001451"/>
    <rdfs:label rdf:datatype="http://www.w3.org/2001/XMLSchema#string">15_VC</rdfs:label>
    <rdf:type rdf:resource="http://rdf.ebi.ac.uk/terms/expressionatlas/Assay"/>
  </rdf:Description>
  <rdf:Description rdf:about="http://rdf.ebi.ac.uk/terms/expressionatlas/Sample/3_PFC">
    <j.1:isAbout rdf:resource="http://www.ncbi.nlm.nih.gov/taxonomy/9606"/>
    <j.3:has_biomaterial_characteristics rdf:resource="http://neurolex.org/wiki/Category:Brain"/>
    <j.3:has_biomaterial_characteristics rdf:resource="http://purl.obolibrary.org/obo/PATO_0000047"/>
    <j.3:has_biomaterial_characteristics rdf:resource="http://www.ebi.ac.uk/efo/EFO_0000246"/>
    <j.1:hasFactorValue rdf:resource="http://purl.obolibrary.org/obo/PATO_0000461"/>
    <j.1:hasAssociatedArrayDesign rdf:resource="http://www.ebi.ac.uk/efo/EFO_0001451"/>
    <rdfs:label rdf:datatype="http://www.w3.org/2001/XMLSchema#string">3_PFC</rdfs:label>
    <rdf:type rdf:resource="http://rdf.ebi.ac.uk/terms/expressionatlas/Assay"/>
  </rdf:Description>
  <rdf:Description rdf:about="http://rdf.ebi.ac.uk/terms/expressionatlas/Sample/159_VC">
    <j.1:isAbout rdf:resource="http://www.ncbi.nlm.nih.gov/taxonomy/9606"/>
    <j.3:has_biomaterial_characteristics rdf:resource="http://neurolex.org/wiki/Category:Visual_cortex_primary"/>
    <j.3:has_biomaterial_characteristics rdf:resource="http://purl.obolibrary.org/obo/PATO_0000047"/>
    <j.3:has_biomaterial_characteristics rdf:resource="http://www.ebi.ac.uk/efo/EFO_0000246"/>
    <j.1:hasFactorValue rdf:resource="http://www.ebi.ac.uk/efo/EFO_0006801"/>
    <j.1:hasAssociatedArrayDesign rdf:resource="http://www.ebi.ac.uk/efo/EFO_0001451"/>
    <rdfs:label rdf:datatype="http://www.w3.org/2001/XMLSchema#string">159_VC</rdfs:label>
    <rdf:type rdf:resource="http://rdf.ebi.ac.uk/terms/expressionatlas/Assay"/>
  </rdf:Description>
  <rdf:Description rdf:about="http://rdf.ebi.ac.uk/terms/expressionatlas/Sample/83_PFC">
    <j.1:isAbout rdf:resource="http://www.ncbi.nlm.nih.gov/taxonomy/9606"/>
    <j.3:has_biomaterial_characteristics rdf:resource="http://neurolex.org/wiki/Category:Brain"/>
    <j.3:has_biomaterial_characteristics rdf:resource="http://purl.obolibrary.org/obo/PATO_0000047"/>
    <j.3:has_biomaterial_characteristics rdf:resource="http://www.ebi.ac.uk/efo/EFO_0000246"/>
    <j.1:hasFactorValue rdf:resource="http://purl.obolibrary.org/obo/PATO_0000461"/>
    <j.1:hasAssociatedArrayDesign rdf:resource="http://www.ebi.ac.uk/efo/EFO_0001451"/>
    <rdfs:label rdf:datatype="http://www.w3.org/2001/XMLSchema#string">83_PFC</rdfs:label>
    <rdf:type rdf:resource="http://rdf.ebi.ac.uk/terms/expressionatlas/Assay"/>
  </rdf:Description>
  <rdf:Description rdf:about="http://rdf.ebi.ac.uk/terms/expressionatlas/Sample/36_VC">
    <j.1:isAbout rdf:resource="http://www.ncbi.nlm.nih.gov/taxonomy/9606"/>
    <j.3:has_biomaterial_characteristics rdf:resource="http://neurolex.org/wiki/Category:Visual_cortex_primary"/>
    <j.3:has_biomaterial_characteristics rdf:resource="http://purl.obolibrary.org/obo/PATO_0000047"/>
    <j.3:has_biomaterial_characteristics rdf:resource="http://www.ebi.ac.uk/efo/EFO_0000246"/>
    <j.1:hasFactorValue rdf:resource="http://www.ebi.ac.uk/efo/EFO_0006801"/>
    <j.1:hasAssociatedArrayDesign rdf:resource="http://www.ebi.ac.uk/efo/EFO_0001451"/>
    <rdfs:label rdf:datatype="http://www.w3.org/2001/XMLSchema#string">36_VC</rdfs:label>
    <rdf:type rdf:resource="http://rdf.ebi.ac.uk/terms/expressionatlas/Assay"/>
  </rdf:Description>
  <rdf:Description rdf:about="http://rdf.ebi.ac.uk/terms/expressionatlas/Sample/133_VC">
    <j.1:isAbout rdf:resource="http://www.ncbi.nlm.nih.gov/taxonomy/9606"/>
    <j.3:has_biomaterial_characteristics rdf:resource="http://neurolex.org/wiki/Category:Visual_cortex_primary"/>
    <j.3:has_biomaterial_characteristics rdf:resource="http://purl.obolibrary.org/obo/PATO_0000047"/>
    <j.3:has_biomaterial_characteristics rdf:resource="http://www.ebi.ac.uk/efo/EFO_0000246"/>
    <j.1:hasFactorValue rdf:resource="http://www.ebi.ac.uk/efo/EFO_0006801"/>
    <j.1:hasAssociatedArrayDesign rdf:resource="http://www.ebi.ac.uk/efo/EFO_0001451"/>
    <rdfs:label rdf:datatype="http://www.w3.org/2001/XMLSchema#string">133_VC</rdfs:label>
    <rdf:type rdf:resource="http://rdf.ebi.ac.uk/terms/expressionatlas/Assay"/>
  </rdf:Description>
  <rdf:Description rdf:about="http://www.ebi.ac.uk/efo/EFO_0004903">
    <rdf:type rdf:resource="http://rdf.ebi.ac.uk/terms/expressionatlas/ProbeDesignElement"/>
  </rdf:Description>
  <rdf:Description rdf:about="http://rdf.ebi.ac.uk/terms/expressionatlas/Sample/GSM238875.CEL.gz">
    <j.1:isAbout rdf:resource="http://www.ncbi.nlm.nih.gov/taxonomy/9606"/>
    <j.3:has_biomaterial_characteristics rdf:resource="http://neurolex.org/wiki/Category:Visual_cortex_primary"/>
    <j.3:has_biomaterial_characteristics rdf:resource="http://purl.obolibrary.org/obo/PATO_0000047"/>
    <j.3:has_biomaterial_characteristics rdf:resource="http://www.ebi.ac.uk/efo/EFO_0000246"/>
    <j.1:hasFactorValue rdf:resource="http://www.ebi.ac.uk/efo/EFO_0006801"/>
    <j.1:hasAssociatedArrayDesign rdf:resource="http://www.ebi.ac.uk/efo/EFO_0001451"/>
    <rdfs:label rdf:datatype="http://www.w3.org/2001/XMLSchema#string">GSM238875.CEL.gz</rdfs:label>
    <rdf:type rdf:resource="http://rdf.ebi.ac.uk/terms/expressionatlas/Assay"/>
  </rdf:Description>
  <rdf:Description rdf:about="http://rdf.ebi.ac.uk/terms/expressionatlas/Sample/150_VC">
    <j.1:isAbout rdf:resource="http://www.ncbi.nlm.nih.gov/taxonomy/9606"/>
    <j.3:has_biomaterial_characteristics rdf:resource="http://neurolex.org/wiki/Category:Visual_cortex_primary"/>
    <j.3:has_biomaterial_characteristics rdf:resource="http://purl.obolibrary.org/obo/PATO_0000047"/>
    <j.3:has_biomaterial_characteristics rdf:resource="http://www.ebi.ac.uk/efo/EFO_0000246"/>
    <j.1:hasFactorValue rdf:resource="http://www.ebi.ac.uk/efo/EFO_0006801"/>
    <j.1:hasAssociatedArrayDesign rdf:resource="http://www.ebi.ac.uk/efo/EFO_0001451"/>
    <rdfs:label rdf:datatype="http://www.w3.org/2001/XMLSchema#string">150_VC</rdfs:label>
    <rdf:type rdf:resource="http://rdf.ebi.ac.uk/terms/expressionatlas/Assay"/>
  </rdf:Description>
  <rdf:Description rdf:about="http://rdf.ebi.ac.uk/terms/expressionatlas/Sample/53_VC">
    <j.1:isAbout rdf:resource="http://www.ncbi.nlm.nih.gov/taxonomy/9606"/>
    <j.3:has_biomaterial_characteristics rdf:resource="http://neurolex.org/wiki/Category:Visual_cortex_primary"/>
    <j.3:has_biomaterial_characteristics rdf:resource="http://purl.obolibrary.org/obo/PATO_0000047"/>
    <j.3:has_biomaterial_characteristics rdf:resource="http://www.ebi.ac.uk/efo/EFO_0000246"/>
    <j.1:hasFactorValue rdf:resource="http://www.ebi.ac.uk/efo/EFO_0006801"/>
    <j.1:hasAssociatedArrayDesign rdf:resource="http://www.ebi.ac.uk/efo/EFO_0001451"/>
    <rdfs:label rdf:datatype="http://www.w3.org/2001/XMLSchema#string">53_VC</rdfs:label>
    <rdf:type rdf:resource="http://rdf.ebi.ac.uk/terms/expressionatlas/Assay"/>
  </rdf:Description>
  <rdf:Description rdf:about="http://rdf.ebi.ac.uk/terms/expressionatlas/Sample/15_PFC">
    <j.1:isAbout rdf:resource="http://www.ncbi.nlm.nih.gov/taxonomy/9606"/>
    <j.3:has_biomaterial_characteristics rdf:resource="http://neurolex.org/wiki/Category:Brain"/>
    <j.3:has_biomaterial_characteristics rdf:resource="http://purl.obolibrary.org/obo/PATO_0000047"/>
    <j.3:has_biomaterial_characteristics rdf:resource="http://www.ebi.ac.uk/efo/EFO_0000246"/>
    <j.1:hasFactorValue rdf:resource="http://www.ebi.ac.uk/efo/EFO_0006801"/>
    <j.1:hasAssociatedArrayDesign rdf:resource="http://www.ebi.ac.uk/efo/EFO_0001451"/>
    <rdfs:label rdf:datatype="http://www.w3.org/2001/XMLSchema#string">15_PFC</rdfs:label>
    <rdf:type rdf:resource="http://rdf.ebi.ac.uk/terms/expressionatlas/Assay"/>
  </rdf:Description>
  <rdf:Description rdf:about="http://rdf.ebi.ac.uk/terms/expressionatlas/Sample/121_PFC">
    <j.1:isAbout rdf:resource="http://www.ncbi.nlm.nih.gov/taxonomy/9606"/>
    <j.3:has_biomaterial_characteristics rdf:resource="http://neurolex.org/wiki/Category:Brain"/>
    <j.3:has_biomaterial_characteristics rdf:resource="http://purl.obolibrary.org/obo/PATO_0000047"/>
    <j.3:has_biomaterial_characteristics rdf:resource="http://www.ebi.ac.uk/efo/EFO_0000246"/>
    <j.1:hasFactorValue rdf:resource="http://purl.obolibrary.org/obo/PATO_0000461"/>
    <j.1:hasAssociatedArrayDesign rdf:resource="http://www.ebi.ac.uk/efo/EFO_0001451"/>
    <rdfs:label rdf:datatype="http://www.w3.org/2001/XMLSchema#string">121_PFC</rdfs:label>
    <rdf:type rdf:resource="http://rdf.ebi.ac.uk/terms/expressionatlas/Assay"/>
  </rdf:Description>
  <rdf:Description rdf:about="http://rdf.ebi.ac.uk/terms/expressionatlas/Sample/166_PFC">
    <j.1:isAbout rdf:resource="http://www.ncbi.nlm.nih.gov/taxonomy/9606"/>
    <j.3:has_biomaterial_characteristics rdf:resource="http://neurolex.org/wiki/Category:Brain"/>
    <j.3:has_biomaterial_characteristics rdf:resource="http://purl.obolibrary.org/obo/PATO_0000047"/>
    <j.3:has_biomaterial_characteristics rdf:resource="http://www.ebi.ac.uk/efo/EFO_0000246"/>
    <j.1:hasFactorValue rdf:resource="http://www.ebi.ac.uk/efo/EFO_0006801"/>
    <j.1:hasAssociatedArrayDesign rdf:resource="http://www.ebi.ac.uk/efo/EFO_0001451"/>
    <rdfs:label rdf:datatype="http://www.w3.org/2001/XMLSchema#string">166_PFC</rdfs:label>
    <rdf:type rdf:resource="http://rdf.ebi.ac.uk/terms/expressionatlas/Assay"/>
  </rdf:Description>
  <rdf:Description rdf:about="http://rdf.ebi.ac.uk/terms/expressionatlas/Sample/117_VC">
    <j.1:isAbout rdf:resource="http://www.ncbi.nlm.nih.gov/taxonomy/9606"/>
    <j.3:has_biomaterial_characteristics rdf:resource="http://neurolex.org/wiki/Category:Visual_cortex_primary"/>
    <j.3:has_biomaterial_characteristics rdf:resource="http://purl.obolibrary.org/obo/PATO_0000047"/>
    <j.3:has_biomaterial_characteristics rdf:resource="http://www.ebi.ac.uk/efo/EFO_0000246"/>
    <j.1:hasFactorValue rdf:resource="http://purl.obolibrary.org/obo/PATO_0000461"/>
    <j.1:hasAssociatedArrayDesign rdf:resource="http://www.ebi.ac.uk/efo/EFO_0001451"/>
    <rdfs:label rdf:datatype="http://www.w3.org/2001/XMLSchema#string">117_VC</rdfs:label>
    <rdf:type rdf:resource="http://rdf.ebi.ac.uk/terms/expressionatlas/Assay"/>
  </rdf:Description>
  <rdf:Description rdf:about="http://bio2rdf.org/geneid:56271">
    <j.0:has_symbol rdf:datatype="http://www.w3.org/2001/XMLSchema#string">BEX4</j.0:has_symbol>
    <j.1:hasExpressionValue rdf:resource="http://rdf.ebi.ac.uk/terms/expressionatlas/DifferentialExpressionRatio"/>
  </rdf:Description>
  <rdf:Description rdf:about="http://rdf.ebi.ac.uk/terms/expressionatlas/Sample/134_VC">
    <j.1:isAbout rdf:resource="http://www.ncbi.nlm.nih.gov/taxonomy/9606"/>
    <j.3:has_biomaterial_characteristics rdf:resource="http://neurolex.org/wiki/Category:Visual_cortex_primary"/>
    <j.3:has_biomaterial_characteristics rdf:resource="http://purl.obolibrary.org/obo/PATO_0000047"/>
    <j.3:has_biomaterial_characteristics rdf:resource="http://www.ebi.ac.uk/efo/EFO_0000246"/>
    <j.1:hasFactorValue rdf:resource="http://purl.obolibrary.org/obo/PATO_0000461"/>
    <j.1:hasAssociatedArrayDesign rdf:resource="http://www.ebi.ac.uk/efo/EFO_0001451"/>
    <rdfs:label rdf:datatype="http://www.w3.org/2001/XMLSchema#string">134_VC</rdfs:label>
    <rdf:type rdf:resource="http://rdf.ebi.ac.uk/terms/expressionatlas/Assay"/>
  </rdf:Description>
  <rdf:Description rdf:about="http://rdf.ebi.ac.uk/terms/expressionatlas/Sample/70_VC">
    <j.1:isAbout rdf:resource="http://www.ncbi.nlm.nih.gov/taxonomy/9606"/>
    <j.3:has_biomaterial_characteristics rdf:resource="http://neurolex.org/wiki/Category:Visual_cortex_primary"/>
    <j.3:has_biomaterial_characteristics rdf:resource="http://purl.obolibrary.org/obo/PATO_0000047"/>
    <j.3:has_biomaterial_characteristics rdf:resource="http://www.ebi.ac.uk/efo/EFO_0000246"/>
    <j.1:hasFactorValue rdf:resource="http://www.ebi.ac.uk/efo/EFO_0006801"/>
    <j.1:hasAssociatedArrayDesign rdf:resource="http://www.ebi.ac.uk/efo/EFO_0001451"/>
    <rdfs:label rdf:datatype="http://www.w3.org/2001/XMLSchema#string">70_VC</rdfs:label>
    <rdf:type rdf:resource="http://rdf.ebi.ac.uk/terms/expressionatlas/Assay"/>
  </rdf:Description>
  <rdf:Description rdf:about="http://rdf.ebi.ac.uk/terms/expressionatlas/Sample/223_VC">
    <j.1:isAbout rdf:resource="http://www.ncbi.nlm.nih.gov/taxonomy/9606"/>
    <j.3:has_biomaterial_characteristics rdf:resource="http://neurolex.org/wiki/Category:Visual_cortex_primary"/>
    <j.3:has_biomaterial_characteristics rdf:resource="http://purl.obolibrary.org/obo/PATO_0000047"/>
    <j.3:has_biomaterial_characteristics rdf:resource="http://www.ebi.ac.uk/efo/EFO_0000246"/>
    <j.1:hasFactorValue rdf:resource="http://purl.obolibrary.org/obo/PATO_0000461"/>
    <j.1:hasAssociatedArrayDesign rdf:resource="http://www.ebi.ac.uk/efo/EFO_0001451"/>
    <rdfs:label rdf:datatype="http://www.w3.org/2001/XMLSchema#string">223_VC</rdfs:label>
    <rdf:type rdf:resource="http://rdf.ebi.ac.uk/terms/expressionatlas/Assay"/>
  </rdf:Description>
  <rdf:Description rdf:about="http://rdf.ebi.ac.uk/terms/expressionatlas/Sample/206_VC">
    <j.1:isAbout rdf:resource="http://www.ncbi.nlm.nih.gov/taxonomy/9606"/>
    <j.3:has_biomaterial_characteristics rdf:resource="http://neurolex.org/wiki/Category:Visual_cortex_primary"/>
    <j.3:has_biomaterial_characteristics rdf:resource="http://purl.obolibrary.org/obo/PATO_0000047"/>
    <j.3:has_biomaterial_characteristics rdf:resource="http://www.ebi.ac.uk/efo/EFO_0000246"/>
    <j.1:hasFactorValue rdf:resource="http://www.ebi.ac.uk/efo/EFO_0006801"/>
    <j.1:hasAssociatedArrayDesign rdf:resource="http://www.ebi.ac.uk/efo/EFO_0001451"/>
    <rdfs:label rdf:datatype="http://www.w3.org/2001/XMLSchema#string">206_VC</rdfs:label>
    <rdf:type rdf:resource="http://rdf.ebi.ac.uk/terms/expressionatlas/Assay"/>
  </rdf:Description>
  <rdf:Description rdf:about="http://bio2rdf.org/geneid:10383">
    <j.0:has_symbol rdf:datatype="http://www.w3.org/2001/XMLSchema#string">TUBB4B</j.0:has_symbol>
    <j.1:hasExpressionValue rdf:resource="http://rdf.ebi.ac.uk/terms/expressionatlas/DifferentialExpressionRatio"/>
  </rdf:Description>
  <rdf:Description rdf:about="http://rdf.ebi.ac.uk/terms/expressionatlas/Sample/GSM238963.CEL.gz">
    <j.1:isAbout rdf:resource="http://www.ncbi.nlm.nih.gov/taxonomy/9606"/>
    <j.3:has_biomaterial_characteristics rdf:resource="http://neurolex.org/wiki/Category:Visual_cortex_primary"/>
    <j.3:has_biomaterial_characteristics rdf:resource="http://purl.obolibrary.org/obo/PATO_0000047"/>
    <j.3:has_biomaterial_characteristics rdf:resource="http://www.ebi.ac.uk/efo/EFO_0000246"/>
    <j.1:hasFactorValue rdf:resource="http://www.ebi.ac.uk/efo/EFO_0006801"/>
    <j.1:hasAssociatedArrayDesign rdf:resource="http://www.ebi.ac.uk/efo/EFO_0001451"/>
    <rdfs:label rdf:datatype="http://www.w3.org/2001/XMLSchema#string">GSM238963.CEL.gz</rdfs:label>
    <rdf:type rdf:resource="http://rdf.ebi.ac.uk/terms/expressionatlas/Assay"/>
  </rdf:Description>
  <rdf:Description rdf:about="http://rdf.ebi.ac.uk/terms/expressionatlas/Sample/GSM119627.CEL.gz">
    <j.1:isAbout rdf:resource="http://www.ncbi.nlm.nih.gov/taxonomy/9606"/>
    <j.3:has_biomaterial_characteristics rdf:resource="http://neurolex.org/wiki/Category:Entorhinal_cortex"/>
    <j.3:has_biomaterial_characteristics rdf:resource="http://purl.obolibrary.org/obo/PATO_0000047"/>
    <j.3:has_biomaterial_characteristics rdf:resource="http://www.ebi.ac.uk/efo/EFO_0000246"/>
    <j.1:hasFactorValue rdf:resource="http://purl.obolibrary.org/obo/PATO_0000461"/>
    <j.1:hasAssociatedArrayDesign rdf:resource="http://www.ebi.ac.uk/efo/EFO_0001451"/>
    <rdfs:label rdf:datatype="http://www.w3.org/2001/XMLSchema#string">GSM119627.CEL.gz</rdfs:label>
    <rdf:type rdf:resource="http://rdf.ebi.ac.uk/terms/expressionatlas/Assay"/>
  </rdf:Description>
  <rdf:Description rdf:about="http://rdf.ebi.ac.uk/terms/expressionatlas/Sample/166_VC">
    <j.1:isAbout rdf:resource="http://www.ncbi.nlm.nih.gov/taxonomy/9606"/>
    <j.3:has_biomaterial_characteristics rdf:resource="http://neurolex.org/wiki/Category:Visual_cortex_primary"/>
    <j.3:has_biomaterial_characteristics rdf:resource="http://purl.obolibrary.org/obo/PATO_0000047"/>
    <j.3:has_biomaterial_characteristics rdf:resource="http://www.ebi.ac.uk/efo/EFO_0000246"/>
    <j.1:hasFactorValue rdf:resource="http://www.ebi.ac.uk/efo/EFO_0006801"/>
    <j.1:hasAssociatedArrayDesign rdf:resource="http://www.ebi.ac.uk/efo/EFO_0001451"/>
    <rdfs:label rdf:datatype="http://www.w3.org/2001/XMLSchema#string">166_VC</rdfs:label>
    <rdf:type rdf:resource="http://rdf.ebi.ac.uk/terms/expressionatlas/Assay"/>
  </rdf:Description>
  <rdf:Description rdf:about="http://rdf.ebi.ac.uk/terms/expressionatlas/Sample/54_PFC">
    <j.1:isAbout rdf:resource="http://www.ncbi.nlm.nih.gov/taxonomy/9606"/>
    <j.3:has_biomaterial_characteristics rdf:resource="http://neurolex.org/wiki/Category:Brain"/>
    <j.3:has_biomaterial_characteristics rdf:resource="http://purl.obolibrary.org/obo/PATO_0000047"/>
    <j.3:has_biomaterial_characteristics rdf:resource="http://www.ebi.ac.uk/efo/EFO_0000246"/>
    <j.1:hasFactorValue rdf:resource="http://www.ebi.ac.uk/efo/EFO_0006801"/>
    <j.1:hasAssociatedArrayDesign rdf:resource="http://www.ebi.ac.uk/efo/EFO_0001451"/>
    <rdfs:label rdf:datatype="http://www.w3.org/2001/XMLSchema#string">54_PFC</rdfs:label>
    <rdf:type rdf:resource="http://rdf.ebi.ac.uk/terms/expressionatlas/Assay"/>
  </rdf:Description>
  <rdf:Description rdf:about="http://rdf.ebi.ac.uk/terms/expressionatlas/Sample/183_VC">
    <j.1:isAbout rdf:resource="http://www.ncbi.nlm.nih.gov/taxonomy/9606"/>
    <j.3:has_biomaterial_characteristics rdf:resource="http://neurolex.org/wiki/Category:Visual_cortex_primary"/>
    <j.3:has_biomaterial_characteristics rdf:resource="http://purl.obolibrary.org/obo/PATO_0000047"/>
    <j.3:has_biomaterial_characteristics rdf:resource="http://www.ebi.ac.uk/efo/EFO_0000246"/>
    <j.1:hasFactorValue rdf:resource="http://purl.obolibrary.org/obo/PATO_0000461"/>
    <j.1:hasAssociatedArrayDesign rdf:resource="http://www.ebi.ac.uk/efo/EFO_0001451"/>
    <rdfs:label rdf:datatype="http://www.w3.org/2001/XMLSchema#string">183_VC</rdfs:label>
    <rdf:type rdf:resource="http://rdf.ebi.ac.uk/terms/expressionatlas/Assay"/>
  </rdf:Description>
  <rdf:Description rdf:about="http://rdf.ebi.ac.uk/terms/expressionatlas/Sample/8_PFC">
    <j.1:isAbout rdf:resource="http://www.ncbi.nlm.nih.gov/taxonomy/9606"/>
    <j.3:has_biomaterial_characteristics rdf:resource="http://neurolex.org/wiki/Category:Brain"/>
    <j.3:has_biomaterial_characteristics rdf:resource="http://purl.obolibrary.org/obo/PATO_0000047"/>
    <j.3:has_biomaterial_characteristics rdf:resource="http://www.ebi.ac.uk/efo/EFO_0000246"/>
    <j.1:hasFactorValue rdf:resource="http://purl.obolibrary.org/obo/PATO_0000461"/>
    <j.1:hasAssociatedArrayDesign rdf:resource="http://www.ebi.ac.uk/efo/EFO_0001451"/>
    <rdfs:label rdf:datatype="http://www.w3.org/2001/XMLSchema#string">8_PFC</rdfs:label>
    <rdf:type rdf:resource="http://rdf.ebi.ac.uk/terms/expressionatlas/Assay"/>
  </rdf:Description>
  <rdf:Description rdf:about="http://rdf.ebi.ac.uk/terms/expressionatlas/Sample/85_VC">
    <j.1:isAbout rdf:resource="http://www.ncbi.nlm.nih.gov/taxonomy/9606"/>
    <j.3:has_biomaterial_characteristics rdf:resource="http://neurolex.org/wiki/Category:Visual_cortex_primary"/>
    <j.3:has_biomaterial_characteristics rdf:resource="http://purl.obolibrary.org/obo/PATO_0000047"/>
    <j.3:has_biomaterial_characteristics rdf:resource="http://www.ebi.ac.uk/efo/EFO_0000246"/>
    <j.1:hasFactorValue rdf:resource="http://www.ebi.ac.uk/efo/EFO_0006801"/>
    <j.1:hasAssociatedArrayDesign rdf:resource="http://www.ebi.ac.uk/efo/EFO_0001451"/>
    <rdfs:label rdf:datatype="http://www.w3.org/2001/XMLSchema#string">85_VC</rdfs:label>
    <rdf:type rdf:resource="http://rdf.ebi.ac.uk/terms/expressionatlas/Assay"/>
  </rdf:Description>
  <rdf:Description rdf:about="http://rdf.ebi.ac.uk/terms/expressionatlas/Sample/150_PFC">
    <j.1:isAbout rdf:resource="http://www.ncbi.nlm.nih.gov/taxonomy/9606"/>
    <j.3:has_biomaterial_characteristics rdf:resource="http://neurolex.org/wiki/Category:Brain"/>
    <j.3:has_biomaterial_characteristics rdf:resource="http://purl.obolibrary.org/obo/PATO_0000047"/>
    <j.3:has_biomaterial_characteristics rdf:resource="http://www.ebi.ac.uk/efo/EFO_0000246"/>
    <j.1:hasFactorValue rdf:resource="http://www.ebi.ac.uk/efo/EFO_0006801"/>
    <j.1:hasAssociatedArrayDesign rdf:resource="http://www.ebi.ac.uk/efo/EFO_0001451"/>
    <rdfs:label rdf:datatype="http://www.w3.org/2001/XMLSchema#string">150_PFC</rdfs:label>
    <rdf:type rdf:resource="http://rdf.ebi.ac.uk/terms/expressionatlas/Assay"/>
  </rdf:Description>
  <rdf:Description rdf:about="http://rdf.ebi.ac.uk/terms/expressionatlas/Sample/225_PFC">
    <j.1:isAbout rdf:resource="http://www.ncbi.nlm.nih.gov/taxonomy/9606"/>
    <j.3:has_biomaterial_characteristics rdf:resource="http://neurolex.org/wiki/Category:Brain"/>
    <j.3:has_biomaterial_characteristics rdf:resource="http://purl.obolibrary.org/obo/PATO_0000047"/>
    <j.3:has_biomaterial_characteristics rdf:resource="http://www.ebi.ac.uk/efo/EFO_0000246"/>
    <j.1:hasFactorValue rdf:resource="http://purl.obolibrary.org/obo/PATO_0000461"/>
    <j.1:hasAssociatedArrayDesign rdf:resource="http://www.ebi.ac.uk/efo/EFO_0001451"/>
    <rdfs:label rdf:datatype="http://www.w3.org/2001/XMLSchema#string">225_PFC</rdfs:label>
    <rdf:type rdf:resource="http://rdf.ebi.ac.uk/terms/expressionatlas/Assay"/>
  </rdf:Description>
  <rdf:Description rdf:about="http://rdf.ebi.ac.uk/terms/expressionatlas/Sample/GSM238808.CEL.gz">
    <j.1:isAbout rdf:resource="http://www.ncbi.nlm.nih.gov/taxonomy/9606"/>
    <j.3:has_biomaterial_characteristics rdf:resource="http://neurolex.org/wiki/Category:Hippocampus"/>
    <j.3:has_biomaterial_characteristics rdf:resource="http://purl.obolibrary.org/obo/PATO_0000047"/>
    <j.3:has_biomaterial_characteristics rdf:resource="http://www.ebi.ac.uk/efo/EFO_0000246"/>
    <j.1:hasFactorValue rdf:resource="http://www.ebi.ac.uk/efo/EFO_0006801"/>
    <j.1:hasAssociatedArrayDesign rdf:resource="http://www.ebi.ac.uk/efo/EFO_0001451"/>
    <rdfs:label rdf:datatype="http://www.w3.org/2001/XMLSchema#string">GSM238808.CEL.gz</rdfs:label>
    <rdf:type rdf:resource="http://rdf.ebi.ac.uk/terms/expressionatlas/Assay"/>
  </rdf:Description>
  <rdf:Description rdf:about="http://rdf.ebi.ac.uk/terms/expressionatlas/Sample/68_VC">
    <j.1:isAbout rdf:resource="http://www.ncbi.nlm.nih.gov/taxonomy/9606"/>
    <j.3:has_biomaterial_characteristics rdf:resource="http://neurolex.org/wiki/Category:Visual_cortex_primary"/>
    <j.3:has_biomaterial_characteristics rdf:resource="http://purl.obolibrary.org/obo/PATO_0000047"/>
    <j.3:has_biomaterial_characteristics rdf:resource="http://www.ebi.ac.uk/efo/EFO_0000246"/>
    <j.1:hasFactorValue rdf:resource="http://purl.obolibrary.org/obo/PATO_0000461"/>
    <j.1:hasAssociatedArrayDesign rdf:resource="http://www.ebi.ac.uk/efo/EFO_0001451"/>
    <rdfs:label rdf:datatype="http://www.w3.org/2001/XMLSchema#string">68_VC</rdfs:label>
    <rdf:type rdf:resource="http://rdf.ebi.ac.uk/terms/expressionatlas/Assay"/>
  </rdf:Description>
  <rdf:Description rdf:about="http://rdf.ebi.ac.uk/terms/expressionatlas/Sample/44_PFC">
    <j.1:isAbout rdf:resource="http://www.ncbi.nlm.nih.gov/taxonomy/9606"/>
    <j.3:has_biomaterial_characteristics rdf:resource="http://neurolex.org/wiki/Category:Brain"/>
    <j.3:has_biomaterial_characteristics rdf:resource="http://purl.obolibrary.org/obo/PATO_0000047"/>
    <j.3:has_biomaterial_characteristics rdf:resource="http://www.ebi.ac.uk/efo/EFO_0000246"/>
    <j.1:hasFactorValue rdf:resource="http://www.ebi.ac.uk/efo/EFO_0006801"/>
    <j.1:hasAssociatedArrayDesign rdf:resource="http://www.ebi.ac.uk/efo/EFO_0001451"/>
    <rdfs:label rdf:datatype="http://www.w3.org/2001/XMLSchema#string">44_PFC</rdfs:label>
    <rdf:type rdf:resource="http://rdf.ebi.ac.uk/terms/expressionatlas/Assay"/>
  </rdf:Description>
  <rdf:Description rdf:about="http://bio2rdf.org/geneid:529">
    <j.0:has_symbol rdf:datatype="http://www.w3.org/2001/XMLSchema#string">ATP6V1E1</j.0:has_symbol>
    <j.1:hasExpressionValue rdf:resource="http://rdf.ebi.ac.uk/terms/expressionatlas/DifferentialExpressionRatio"/>
  </rdf:Description>
  <rdf:Description rdf:about="http://rdf.ebi.ac.uk/terms/expressionatlas/Sample/175_PFC">
    <j.1:isAbout rdf:resource="http://www.ncbi.nlm.nih.gov/taxonomy/9606"/>
    <j.3:has_biomaterial_characteristics rdf:resource="http://neurolex.org/wiki/Category:Brain"/>
    <j.3:has_biomaterial_characteristics rdf:resource="http://purl.obolibrary.org/obo/PATO_0000047"/>
    <j.3:has_biomaterial_characteristics rdf:resource="http://www.ebi.ac.uk/efo/EFO_0000246"/>
    <j.1:hasFactorValue rdf:resource="http://purl.obolibrary.org/obo/PATO_0000461"/>
    <j.1:hasAssociatedArrayDesign rdf:resource="http://www.ebi.ac.uk/efo/EFO_0001451"/>
    <rdfs:label rdf:datatype="http://www.w3.org/2001/XMLSchema#string">175_PFC</rdfs:label>
    <rdf:type rdf:resource="http://rdf.ebi.ac.uk/terms/expressionatlas/Assay"/>
  </rdf:Description>
  <rdf:Description rdf:about="http://rdf.ebi.ac.uk/terms/expressionatlas/Sample/69_PFC">
    <j.1:isAbout rdf:resource="http://www.ncbi.nlm.nih.gov/taxonomy/9606"/>
    <j.3:has_biomaterial_characteristics rdf:resource="http://neurolex.org/wiki/Category:Brain"/>
    <j.3:has_biomaterial_characteristics rdf:resource="http://purl.obolibrary.org/obo/PATO_0000047"/>
    <j.3:has_biomaterial_characteristics rdf:resource="http://www.ebi.ac.uk/efo/EFO_0000246"/>
    <j.1:hasFactorValue rdf:resource="http://purl.obolibrary.org/obo/PATO_0000461"/>
    <j.1:hasAssociatedArrayDesign rdf:resource="http://www.ebi.ac.uk/efo/EFO_0001451"/>
    <rdfs:label rdf:datatype="http://www.w3.org/2001/XMLSchema#string">69_PFC</rdfs:label>
    <rdf:type rdf:resource="http://rdf.ebi.ac.uk/terms/expressionatlas/Assay"/>
  </rdf:Description>
  <rdf:Description rdf:about="http://rdf.ebi.ac.uk/terms/expressionatlas/Sample/206_PFC">
    <j.1:isAbout rdf:resource="http://www.ncbi.nlm.nih.gov/taxonomy/9606"/>
    <j.3:has_biomaterial_characteristics rdf:resource="http://neurolex.org/wiki/Category:Brain"/>
    <j.3:has_biomaterial_characteristics rdf:resource="http://purl.obolibrary.org/obo/PATO_0000047"/>
    <j.3:has_biomaterial_characteristics rdf:resource="http://www.ebi.ac.uk/efo/EFO_0000246"/>
    <j.1:hasFactorValue rdf:resource="http://www.ebi.ac.uk/efo/EFO_0006801"/>
    <j.1:hasAssociatedArrayDesign rdf:resource="http://www.ebi.ac.uk/efo/EFO_0001451"/>
    <rdfs:label rdf:datatype="http://www.w3.org/2001/XMLSchema#string">206_PFC</rdfs:label>
    <rdf:type rdf:resource="http://rdf.ebi.ac.uk/terms/expressionatlas/Assay"/>
  </rdf:Description>
  <rdf:Description rdf:about="http://rdf.ebi.ac.uk/terms/expressionatlas/Sample/GSM238854.CEL.gz">
    <j.1:isAbout rdf:resource="http://www.ncbi.nlm.nih.gov/taxonomy/9606"/>
    <j.3:has_biomaterial_characteristics rdf:resource="http://neurolex.org/wiki/Category:Superior_frontal_gyrus"/>
    <j.3:has_biomaterial_characteristics rdf:resource="http://purl.obolibrary.org/obo/PATO_0000047"/>
    <j.3:has_biomaterial_characteristics rdf:resource="http://www.ebi.ac.uk/efo/EFO_0000246"/>
    <j.1:hasFactorValue rdf:resource="http://www.ebi.ac.uk/efo/EFO_0006801"/>
    <j.1:hasAssociatedArrayDesign rdf:resource="http://www.ebi.ac.uk/efo/EFO_0001451"/>
    <rdfs:label rdf:datatype="http://www.w3.org/2001/XMLSchema#string">GSM238854.CEL.gz</rdfs:label>
    <rdf:type rdf:resource="http://rdf.ebi.ac.uk/terms/expressionatlas/Assay"/>
  </rdf:Description>
  <rdf:Description rdf:about="http://rdf.ebi.ac.uk/terms/expressionatlas/Sample/149_VC">
    <j.1:isAbout rdf:resource="http://www.ncbi.nlm.nih.gov/taxonomy/9606"/>
    <j.3:has_biomaterial_characteristics rdf:resource="http://neurolex.org/wiki/Category:Visual_cortex_primary"/>
    <j.3:has_biomaterial_characteristics rdf:resource="http://purl.obolibrary.org/obo/PATO_0000047"/>
    <j.3:has_biomaterial_characteristics rdf:resource="http://www.ebi.ac.uk/efo/EFO_0000246"/>
    <j.1:hasFactorValue rdf:resource="http://www.ebi.ac.uk/efo/EFO_0006801"/>
    <j.1:hasAssociatedArrayDesign rdf:resource="http://www.ebi.ac.uk/efo/EFO_0001451"/>
    <rdfs:label rdf:datatype="http://www.w3.org/2001/XMLSchema#string">149_VC</rdfs:label>
    <rdf:type rdf:resource="http://rdf.ebi.ac.uk/terms/expressionatlas/Assay"/>
  </rdf:Description>
  <rdf:Description rdf:about="http://bio2rdf.org/geneid:26157">
    <j.0:has_symbol rdf:datatype="http://www.w3.org/2001/XMLSchema#string">GIMAP2</j.0:has_symbol>
    <j.1:hasExpressionValue rdf:resource="http://rdf.ebi.ac.uk/terms/expressionatlas/DifferentialExpressionRatio"/>
  </rdf:Description>
  <rdf:Description rdf:about="http://rdf.ebi.ac.uk/terms/expressionatlas/Sample/GSM119648.CEL.gz">
    <j.1:isAbout rdf:resource="http://www.ncbi.nlm.nih.gov/taxonomy/9606"/>
    <j.3:has_biomaterial_characteristics rdf:resource="http://neurolex.org/wiki/Category:Middle_temporal_gyrus"/>
    <j.3:has_biomaterial_characteristics rdf:resource="http://purl.obolibrary.org/obo/PATO_0000047"/>
    <j.3:has_biomaterial_characteristics rdf:resource="http://www.ebi.ac.uk/efo/EFO_0000246"/>
    <j.1:hasFactorValue rdf:resource="http://purl.obolibrary.org/obo/PATO_0000461"/>
    <j.1:hasAssociatedArrayDesign rdf:resource="http://www.ebi.ac.uk/efo/EFO_0001451"/>
    <rdfs:label rdf:datatype="http://www.w3.org/2001/XMLSchema#string">GSM119648.CEL.gz</rdfs:label>
    <rdf:type rdf:resource="http://rdf.ebi.ac.uk/terms/expressionatlas/Assay"/>
  </rdf:Description>
  <rdf:Description rdf:about="http://rdf.ebi.ac.uk/terms/expressionatlas/Sample/137_PFC">
    <j.1:isAbout rdf:resource="http://www.ncbi.nlm.nih.gov/taxonomy/9606"/>
    <j.3:has_biomaterial_characteristics rdf:resource="http://neurolex.org/wiki/Category:Brain"/>
    <j.3:has_biomaterial_characteristics rdf:resource="http://purl.obolibrary.org/obo/PATO_0000047"/>
    <j.3:has_biomaterial_characteristics rdf:resource="http://www.ebi.ac.uk/efo/EFO_0000246"/>
    <j.1:hasFactorValue rdf:resource="http://www.ebi.ac.uk/efo/EFO_0006801"/>
    <j.1:hasAssociatedArrayDesign rdf:resource="http://www.ebi.ac.uk/efo/EFO_0001451"/>
    <rdfs:label rdf:datatype="http://www.w3.org/2001/XMLSchema#string">137_PFC</rdfs:label>
    <rdf:type rdf:resource="http://rdf.ebi.ac.uk/terms/expressionatlas/Assay"/>
  </rdf:Description>
  <rdf:Description rdf:about="http://rdf.ebi.ac.uk/terms/expressionatlas/Sample/98_PFC">
    <j.1:isAbout rdf:resource="http://www.ncbi.nlm.nih.gov/taxonomy/9606"/>
    <j.3:has_biomaterial_characteristics rdf:resource="http://neurolex.org/wiki/Category:Brain"/>
    <j.3:has_biomaterial_characteristics rdf:resource="http://purl.obolibrary.org/obo/PATO_0000047"/>
    <j.3:has_biomaterial_characteristics rdf:resource="http://www.ebi.ac.uk/efo/EFO_0000246"/>
    <j.1:hasFactorValue rdf:resource="http://purl.obolibrary.org/obo/PATO_0000461"/>
    <j.1:hasAssociatedArrayDesign rdf:resource="http://www.ebi.ac.uk/efo/EFO_0001451"/>
    <rdfs:label rdf:datatype="http://www.w3.org/2001/XMLSchema#string">98_PFC</rdfs:label>
    <rdf:type rdf:resource="http://rdf.ebi.ac.uk/terms/expressionatlas/Assay"/>
  </rdf:Description>
  <rdf:Description rdf:about="http://rdf.ebi.ac.uk/terms/expressionatlas/Sample/217_VC">
    <j.1:isAbout rdf:resource="http://www.ncbi.nlm.nih.gov/taxonomy/9606"/>
    <j.3:has_biomaterial_characteristics rdf:resource="http://neurolex.org/wiki/Category:Visual_cortex_primary"/>
    <j.3:has_biomaterial_characteristics rdf:resource="http://purl.obolibrary.org/obo/PATO_0000047"/>
    <j.3:has_biomaterial_characteristics rdf:resource="http://www.ebi.ac.uk/efo/EFO_0000246"/>
    <j.1:hasFactorValue rdf:resource="http://purl.obolibrary.org/obo/PATO_0000461"/>
    <j.1:hasAssociatedArrayDesign rdf:resource="http://www.ebi.ac.uk/efo/EFO_0001451"/>
    <rdfs:label rdf:datatype="http://www.w3.org/2001/XMLSchema#string">217_VC</rdfs:label>
    <rdf:type rdf:resource="http://rdf.ebi.ac.uk/terms/expressionatlas/Assay"/>
  </rdf:Description>
  <rdf:Description rdf:about="http://rdf.ebi.ac.uk/terms/expressionatlas/Sample/2_VC">
    <j.1:isAbout rdf:resource="http://www.ncbi.nlm.nih.gov/taxonomy/9606"/>
    <j.3:has_biomaterial_characteristics rdf:resource="http://neurolex.org/wiki/Category:Visual_cortex_primary"/>
    <j.3:has_biomaterial_characteristics rdf:resource="http://purl.obolibrary.org/obo/PATO_0000047"/>
    <j.3:has_biomaterial_characteristics rdf:resource="http://www.ebi.ac.uk/efo/EFO_0000246"/>
    <j.1:hasFactorValue rdf:resource="http://www.ebi.ac.uk/efo/EFO_0006801"/>
    <j.1:hasAssociatedArrayDesign rdf:resource="http://www.ebi.ac.uk/efo/EFO_0001451"/>
    <rdfs:label rdf:datatype="http://www.w3.org/2001/XMLSchema#string">2_VC</rdfs:label>
    <rdf:type rdf:resource="http://rdf.ebi.ac.uk/terms/expressionatlas/Assay"/>
  </rdf:Description>
  <rdf:Description rdf:about="http://rdf.ebi.ac.uk/terms/expressionatlas/Sample/112_PFC">
    <j.1:isAbout rdf:resource="http://www.ncbi.nlm.nih.gov/taxonomy/9606"/>
    <j.3:has_biomaterial_characteristics rdf:resource="http://neurolex.org/wiki/Category:Brain"/>
    <j.3:has_biomaterial_characteristics rdf:resource="http://purl.obolibrary.org/obo/PATO_0000047"/>
    <j.3:has_biomaterial_characteristics rdf:resource="http://www.ebi.ac.uk/efo/EFO_0000246"/>
    <j.1:hasFactorValue rdf:resource="http://www.ebi.ac.uk/efo/EFO_0006801"/>
    <j.1:hasAssociatedArrayDesign rdf:resource="http://www.ebi.ac.uk/efo/EFO_0001451"/>
    <rdfs:label rdf:datatype="http://www.w3.org/2001/XMLSchema#string">112_PFC</rdfs:label>
    <rdf:type rdf:resource="http://rdf.ebi.ac.uk/terms/expressionatlas/Assay"/>
  </rdf:Description>
  <rdf:Description rdf:about="http://rdf.ebi.ac.uk/terms/expressionatlas/Sample/25_PFC">
    <j.1:isAbout rdf:resource="http://www.ncbi.nlm.nih.gov/taxonomy/9606"/>
    <j.3:has_biomaterial_characteristics rdf:resource="http://neurolex.org/wiki/Category:Brain"/>
    <j.3:has_biomaterial_characteristics rdf:resource="http://purl.obolibrary.org/obo/PATO_0000047"/>
    <j.3:has_biomaterial_characteristics rdf:resource="http://www.ebi.ac.uk/efo/EFO_0000246"/>
    <j.1:hasFactorValue rdf:resource="http://www.ebi.ac.uk/efo/EFO_0006801"/>
    <j.1:hasAssociatedArrayDesign rdf:resource="http://www.ebi.ac.uk/efo/EFO_0001451"/>
    <rdfs:label rdf:datatype="http://www.w3.org/2001/XMLSchema#string">25_PFC</rdfs:label>
    <rdf:type rdf:resource="http://rdf.ebi.ac.uk/terms/expressionatlas/Assay"/>
  </rdf:Description>
  <rdf:Description rdf:about="http://rdf.ebi.ac.uk/terms/expressionatlas/Sample/198_VC">
    <j.1:isAbout rdf:resource="http://www.ncbi.nlm.nih.gov/taxonomy/9606"/>
    <j.3:has_biomaterial_characteristics rdf:resource="http://neurolex.org/wiki/Category:Visual_cortex_primary"/>
    <j.3:has_biomaterial_characteristics rdf:resource="http://purl.obolibrary.org/obo/PATO_0000047"/>
    <j.3:has_biomaterial_characteristics rdf:resource="http://www.ebi.ac.uk/efo/EFO_0000246"/>
    <j.1:hasFactorValue rdf:resource="http://purl.obolibrary.org/obo/PATO_0000461"/>
    <j.1:hasAssociatedArrayDesign rdf:resource="http://www.ebi.ac.uk/efo/EFO_0001451"/>
    <rdfs:label rdf:datatype="http://www.w3.org/2001/XMLSchema#string">198_VC</rdfs:label>
    <rdf:type rdf:resource="http://rdf.ebi.ac.uk/terms/expressionatlas/Assay"/>
  </rdf:Description>
  <rdf:Description rdf:about="http://rdf.ebi.ac.uk/terms/expressionatlas/Sample/172_VC">
    <j.1:isAbout rdf:resource="http://www.ncbi.nlm.nih.gov/taxonomy/9606"/>
    <j.3:has_biomaterial_characteristics rdf:resource="http://neurolex.org/wiki/Category:Visual_cortex_primary"/>
    <j.3:has_biomaterial_characteristics rdf:resource="http://purl.obolibrary.org/obo/PATO_0000047"/>
    <j.3:has_biomaterial_characteristics rdf:resource="http://www.ebi.ac.uk/efo/EFO_0000246"/>
    <j.1:hasFactorValue rdf:resource="http://purl.obolibrary.org/obo/PATO_0000461"/>
    <j.1:hasAssociatedArrayDesign rdf:resource="http://www.ebi.ac.uk/efo/EFO_0001451"/>
    <rdfs:label rdf:datatype="http://www.w3.org/2001/XMLSchema#string">172_VC</rdfs:label>
    <rdf:type rdf:resource="http://rdf.ebi.ac.uk/terms/expressionatlas/Assay"/>
  </rdf:Description>
  <rdf:Description rdf:about="http://rdf.ebi.ac.uk/terms/expressionatlas/Sample/GSM119682.CEL.gz">
    <j.1:isAbout rdf:resource="http://www.ncbi.nlm.nih.gov/taxonomy/9606"/>
    <j.3:has_biomaterial_characteristics rdf:resource="http://neurolex.org/wiki/Category:Visual_cortex_primary"/>
    <j.3:has_biomaterial_characteristics rdf:resource="http://purl.obolibrary.org/obo/PATO_0000047"/>
    <j.3:has_biomaterial_characteristics rdf:resource="http://www.ebi.ac.uk/efo/EFO_0000246"/>
    <j.1:hasFactorValue rdf:resource="http://purl.obolibrary.org/obo/PATO_0000461"/>
    <j.1:hasAssociatedArrayDesign rdf:resource="http://www.ebi.ac.uk/efo/EFO_0001451"/>
    <rdfs:label rdf:datatype="http://www.w3.org/2001/XMLSchema#string">GSM119682.CEL.gz</rdfs:label>
    <rdf:type rdf:resource="http://rdf.ebi.ac.uk/terms/expressionatlas/Assay"/>
  </rdf:Description>
  <rdf:Description rdf:about="http://rdf.ebi.ac.uk/terms/expressionatlas/Sample/GSM238846.CEL.gz">
    <j.1:isAbout rdf:resource="http://www.ncbi.nlm.nih.gov/taxonomy/9606"/>
    <j.3:has_biomaterial_characteristics rdf:resource="http://neurolex.org/wiki/Category:Superior_frontal_gyrus"/>
    <j.3:has_biomaterial_characteristics rdf:resource="http://purl.obolibrary.org/obo/PATO_0000047"/>
    <j.3:has_biomaterial_characteristics rdf:resource="http://www.ebi.ac.uk/efo/EFO_0000246"/>
    <j.1:hasFactorValue rdf:resource="http://www.ebi.ac.uk/efo/EFO_0006801"/>
    <j.1:hasAssociatedArrayDesign rdf:resource="http://www.ebi.ac.uk/efo/EFO_0001451"/>
    <rdfs:label rdf:datatype="http://www.w3.org/2001/XMLSchema#string">GSM238846.CEL.gz</rdfs:label>
    <rdf:type rdf:resource="http://rdf.ebi.ac.uk/terms/expressionatlas/Assay"/>
  </rdf:Description>
  <rdf:Description rdf:about="http://rdf.ebi.ac.uk/terms/expressionatlas/Sample/90_PFC">
    <j.1:isAbout rdf:resource="http://www.ncbi.nlm.nih.gov/taxonomy/9606"/>
    <j.3:has_biomaterial_characteristics rdf:resource="http://neurolex.org/wiki/Category:Brain"/>
    <j.3:has_biomaterial_characteristics rdf:resource="http://purl.obolibrary.org/obo/PATO_0000047"/>
    <j.3:has_biomaterial_characteristics rdf:resource="http://www.ebi.ac.uk/efo/EFO_0000246"/>
    <j.1:hasFactorValue rdf:resource="http://www.ebi.ac.uk/efo/EFO_0006801"/>
    <j.1:hasAssociatedArrayDesign rdf:resource="http://www.ebi.ac.uk/efo/EFO_0001451"/>
    <rdfs:label rdf:datatype="http://www.w3.org/2001/XMLSchema#string">90_PFC</rdfs:label>
    <rdf:type rdf:resource="http://rdf.ebi.ac.uk/terms/expressionatlas/Assay"/>
  </rdf:Description>
  <rdf:Description rdf:about="http://rdf.ebi.ac.uk/terms/expressionatlas/Sample/169_PFC">
    <j.1:isAbout rdf:resource="http://www.ncbi.nlm.nih.gov/taxonomy/9606"/>
    <j.3:has_biomaterial_characteristics rdf:resource="http://neurolex.org/wiki/Category:Brain"/>
    <j.3:has_biomaterial_characteristics rdf:resource="http://purl.obolibrary.org/obo/PATO_0000047"/>
    <j.3:has_biomaterial_characteristics rdf:resource="http://www.ebi.ac.uk/efo/EFO_0000246"/>
    <j.1:hasFactorValue rdf:resource="http://purl.obolibrary.org/obo/PATO_0000461"/>
    <j.1:hasAssociatedArrayDesign rdf:resource="http://www.ebi.ac.uk/efo/EFO_0001451"/>
    <rdfs:label rdf:datatype="http://www.w3.org/2001/XMLSchema#string">169_PFC</rdfs:label>
    <rdf:type rdf:resource="http://rdf.ebi.ac.uk/terms/expressionatlas/Assay"/>
  </rdf:Description>
  <rdf:Description rdf:about="http://rdf.ebi.ac.uk/terms/expressionatlas/Sample/124_PFC">
    <j.1:isAbout rdf:resource="http://www.ncbi.nlm.nih.gov/taxonomy/9606"/>
    <j.3:has_biomaterial_characteristics rdf:resource="http://neurolex.org/wiki/Category:Brain"/>
    <j.3:has_biomaterial_characteristics rdf:resource="http://purl.obolibrary.org/obo/PATO_0000047"/>
    <j.3:has_biomaterial_characteristics rdf:resource="http://www.ebi.ac.uk/efo/EFO_0000246"/>
    <j.1:hasFactorValue rdf:resource="http://www.ebi.ac.uk/efo/EFO_0006801"/>
    <j.1:hasAssociatedArrayDesign rdf:resource="http://www.ebi.ac.uk/efo/EFO_0001451"/>
    <rdfs:label rdf:datatype="http://www.w3.org/2001/XMLSchema#string">124_PFC</rdfs:label>
    <rdf:type rdf:resource="http://rdf.ebi.ac.uk/terms/expressionatlas/Assay"/>
  </rdf:Description>
  <rdf:Description rdf:about="http://rdf.ebi.ac.uk/terms/expressionatlas/Sample/40_VC">
    <j.1:isAbout rdf:resource="http://www.ncbi.nlm.nih.gov/taxonomy/9606"/>
    <j.3:has_biomaterial_characteristics rdf:resource="http://neurolex.org/wiki/Category:Visual_cortex_primary"/>
    <j.3:has_biomaterial_characteristics rdf:resource="http://purl.obolibrary.org/obo/PATO_0000047"/>
    <j.3:has_biomaterial_characteristics rdf:resource="http://www.ebi.ac.uk/efo/EFO_0000246"/>
    <j.1:hasFactorValue rdf:resource="http://www.ebi.ac.uk/efo/EFO_0006801"/>
    <j.1:hasAssociatedArrayDesign rdf:resource="http://www.ebi.ac.uk/efo/EFO_0001451"/>
    <rdfs:label rdf:datatype="http://www.w3.org/2001/XMLSchema#string">40_VC</rdfs:label>
    <rdf:type rdf:resource="http://rdf.ebi.ac.uk/terms/expressionatlas/Assay"/>
  </rdf:Description>
  <rdf:Description rdf:about="http://rdf.ebi.ac.uk/terms/expressionatlas/Sample/180_VC">
    <j.1:isAbout rdf:resource="http://www.ncbi.nlm.nih.gov/taxonomy/9606"/>
    <j.3:has_biomaterial_characteristics rdf:resource="http://neurolex.org/wiki/Category:Visual_cortex_primary"/>
    <j.3:has_biomaterial_characteristics rdf:resource="http://purl.obolibrary.org/obo/PATO_0000047"/>
    <j.3:has_biomaterial_characteristics rdf:resource="http://www.ebi.ac.uk/efo/EFO_0000246"/>
    <j.1:hasFactorValue rdf:resource="http://www.ebi.ac.uk/efo/EFO_0006801"/>
    <j.1:hasAssociatedArrayDesign rdf:resource="http://www.ebi.ac.uk/efo/EFO_0001451"/>
    <rdfs:label rdf:datatype="http://www.w3.org/2001/XMLSchema#string">180_VC</rdfs:label>
    <rdf:type rdf:resource="http://rdf.ebi.ac.uk/terms/expressionatlas/Assay"/>
  </rdf:Description>
  <rdf:Description rdf:about="http://rdf.ebi.ac.uk/terms/expressionatlas/Sample/GSM119628.CEL.gz">
    <j.1:isAbout rdf:resource="http://www.ncbi.nlm.nih.gov/taxonomy/9606"/>
    <j.3:has_biomaterial_characteristics rdf:resource="http://neurolex.org/wiki/Category:Hippocampus"/>
    <j.3:has_biomaterial_characteristics rdf:resource="http://purl.obolibrary.org/obo/PATO_0000047"/>
    <j.3:has_biomaterial_characteristics rdf:resource="http://www.ebi.ac.uk/efo/EFO_0000246"/>
    <j.1:hasFactorValue rdf:resource="http://purl.obolibrary.org/obo/PATO_0000461"/>
    <j.1:hasAssociatedArrayDesign rdf:resource="http://www.ebi.ac.uk/efo/EFO_0001451"/>
    <rdfs:label rdf:datatype="http://www.w3.org/2001/XMLSchema#string">GSM119628.CEL.gz</rdfs:label>
    <rdf:type rdf:resource="http://rdf.ebi.ac.uk/terms/expressionatlas/Assay"/>
  </rdf:Description>
  <rdf:Description rdf:about="http://rdf.ebi.ac.uk/terms/expressionatlas/Sample/83_VC">
    <j.1:isAbout rdf:resource="http://www.ncbi.nlm.nih.gov/taxonomy/9606"/>
    <j.3:has_biomaterial_characteristics rdf:resource="http://neurolex.org/wiki/Category:Visual_cortex_primary"/>
    <j.3:has_biomaterial_characteristics rdf:resource="http://purl.obolibrary.org/obo/PATO_0000047"/>
    <j.3:has_biomaterial_characteristics rdf:resource="http://www.ebi.ac.uk/efo/EFO_0000246"/>
    <j.1:hasFactorValue rdf:resource="http://purl.obolibrary.org/obo/PATO_0000461"/>
    <j.1:hasAssociatedArrayDesign rdf:resource="http://www.ebi.ac.uk/efo/EFO_0001451"/>
    <rdfs:label rdf:datatype="http://www.w3.org/2001/XMLSchema#string">83_VC</rdfs:label>
    <rdf:type rdf:resource="http://rdf.ebi.ac.uk/terms/expressionatlas/Assay"/>
  </rdf:Description>
  <rdf:Description rdf:about="http://rdf.ebi.ac.uk/terms/expressionatlas/Sample/87_PFC">
    <j.1:isAbout rdf:resource="http://www.ncbi.nlm.nih.gov/taxonomy/9606"/>
    <j.3:has_biomaterial_characteristics rdf:resource="http://neurolex.org/wiki/Category:Brain"/>
    <j.3:has_biomaterial_characteristics rdf:resource="http://purl.obolibrary.org/obo/PATO_0000047"/>
    <j.3:has_biomaterial_characteristics rdf:resource="http://www.ebi.ac.uk/efo/EFO_0000246"/>
    <j.1:hasFactorValue rdf:resource="http://purl.obolibrary.org/obo/PATO_0000461"/>
    <j.1:hasAssociatedArrayDesign rdf:resource="http://www.ebi.ac.uk/efo/EFO_0001451"/>
    <rdfs:label rdf:datatype="http://www.w3.org/2001/XMLSchema#string">87_PFC</rdfs:label>
    <rdf:type rdf:resource="http://rdf.ebi.ac.uk/terms/expressionatlas/Assay"/>
  </rdf:Description>
  <rdf:Description rdf:about="http://rdf.ebi.ac.uk/terms/expressionatlas/Sample/42_PFC">
    <j.1:isAbout rdf:resource="http://www.ncbi.nlm.nih.gov/taxonomy/9606"/>
    <j.3:has_biomaterial_characteristics rdf:resource="http://neurolex.org/wiki/Category:Brain"/>
    <j.3:has_biomaterial_characteristics rdf:resource="http://purl.obolibrary.org/obo/PATO_0000047"/>
    <j.3:has_biomaterial_characteristics rdf:resource="http://www.ebi.ac.uk/efo/EFO_0000246"/>
    <j.1:hasFactorValue rdf:resource="http://purl.obolibrary.org/obo/PATO_0000461"/>
    <j.1:hasAssociatedArrayDesign rdf:resource="http://www.ebi.ac.uk/efo/EFO_0001451"/>
    <rdfs:label rdf:datatype="http://www.w3.org/2001/XMLSchema#string">42_PFC</rdfs:label>
    <rdf:type rdf:resource="http://rdf.ebi.ac.uk/terms/expressionatlas/Assay"/>
  </rdf:Description>
  <rdf:Description rdf:about="http://bio2rdf.org/geneid:10381">
    <j.0:has_symbol rdf:datatype="http://www.w3.org/2001/XMLSchema#string">TUBB3</j.0:has_symbol>
    <j.1:hasExpressionValue rdf:resource="http://rdf.ebi.ac.uk/terms/expressionatlas/DifferentialExpressionRatio"/>
  </rdf:Description>
  <rdf:Description rdf:about="http://rdf.ebi.ac.uk/terms/expressionatlas/Sample/105_VC">
    <j.1:isAbout rdf:resource="http://www.ncbi.nlm.nih.gov/taxonomy/9606"/>
    <j.3:has_biomaterial_characteristics rdf:resource="http://neurolex.org/wiki/Category:Visual_cortex_primary"/>
    <j.3:has_biomaterial_characteristics rdf:resource="http://purl.obolibrary.org/obo/PATO_0000047"/>
    <j.3:has_biomaterial_characteristics rdf:resource="http://www.ebi.ac.uk/efo/EFO_0000246"/>
    <j.1:hasFactorValue rdf:resource="http://purl.obolibrary.org/obo/PATO_0000461"/>
    <j.1:hasAssociatedArrayDesign rdf:resource="http://www.ebi.ac.uk/efo/EFO_0001451"/>
    <rdfs:label rdf:datatype="http://www.w3.org/2001/XMLSchema#string">105_VC</rdfs:label>
    <rdf:type rdf:resource="http://rdf.ebi.ac.uk/terms/expressionatlas/Assay"/>
  </rdf:Description>
  <rdf:Description rdf:about="http://rdf.ebi.ac.uk/terms/expressionatlas/Sample/73_PFC">
    <j.1:isAbout rdf:resource="http://www.ncbi.nlm.nih.gov/taxonomy/9606"/>
    <j.3:has_biomaterial_characteristics rdf:resource="http://neurolex.org/wiki/Category:Brain"/>
    <j.3:has_biomaterial_characteristics rdf:resource="http://purl.obolibrary.org/obo/PATO_0000047"/>
    <j.3:has_biomaterial_characteristics rdf:resource="http://www.ebi.ac.uk/efo/EFO_0000246"/>
    <j.1:hasFactorValue rdf:resource="http://purl.obolibrary.org/obo/PATO_0000461"/>
    <j.1:hasAssociatedArrayDesign rdf:resource="http://www.ebi.ac.uk/efo/EFO_0001451"/>
    <rdfs:label rdf:datatype="http://www.w3.org/2001/XMLSchema#string">73_PFC</rdfs:label>
    <rdf:type rdf:resource="http://rdf.ebi.ac.uk/terms/expressionatlas/Assay"/>
  </rdf:Description>
  <rdf:Description rdf:about="http://rdf.ebi.ac.uk/terms/expressionatlas/Sample/148_VC">
    <j.1:isAbout rdf:resource="http://www.ncbi.nlm.nih.gov/taxonomy/9606"/>
    <j.3:has_biomaterial_characteristics rdf:resource="http://neurolex.org/wiki/Category:Visual_cortex_primary"/>
    <j.3:has_biomaterial_characteristics rdf:resource="http://purl.obolibrary.org/obo/PATO_0000047"/>
    <j.3:has_biomaterial_characteristics rdf:resource="http://www.ebi.ac.uk/efo/EFO_0000246"/>
    <j.1:hasFactorValue rdf:resource="http://www.ebi.ac.uk/efo/EFO_0006801"/>
    <j.1:hasAssociatedArrayDesign rdf:resource="http://www.ebi.ac.uk/efo/EFO_0001451"/>
    <rdfs:label rdf:datatype="http://www.w3.org/2001/XMLSchema#string">148_VC</rdfs:label>
    <rdf:type rdf:resource="http://rdf.ebi.ac.uk/terms/expressionatlas/Assay"/>
  </rdf:Description>
  <rdf:Description rdf:about="http://www.ebi.ac.uk/efo/EFO_0006801">
    <rdfs:label rdf:datatype="http://www.w3.org/2001/XMLSchema#string">diseased</rdfs:label>
    <rdfs:label rdf:datatype="http://www.w3.org/2001/XMLSchema#string">Alzheimer</rdfs:label>
  </rdf:Description>
  <rdf:Description rdf:about="http://rdf.ebi.ac.uk/terms/expressionatlas/Sample/202_VC">
    <j.1:isAbout rdf:resource="http://www.ncbi.nlm.nih.gov/taxonomy/9606"/>
    <j.3:has_biomaterial_characteristics rdf:resource="http://neurolex.org/wiki/Category:Visual_cortex_primary"/>
    <j.3:has_biomaterial_characteristics rdf:resource="http://purl.obolibrary.org/obo/PATO_0000047"/>
    <j.3:has_biomaterial_characteristics rdf:resource="http://www.ebi.ac.uk/efo/EFO_0000246"/>
    <j.1:hasFactorValue rdf:resource="http://purl.obolibrary.org/obo/PATO_0000461"/>
    <j.1:hasAssociatedArrayDesign rdf:resource="http://www.ebi.ac.uk/efo/EFO_0001451"/>
    <rdfs:label rdf:datatype="http://www.w3.org/2001/XMLSchema#string">202_VC</rdfs:label>
    <rdf:type rdf:resource="http://rdf.ebi.ac.uk/terms/expressionatlas/Assay"/>
  </rdf:Description>
  <rdf:Description rdf:about="http://rdf.ebi.ac.uk/terms/expressionatlas/Sample/27_PFC">
    <j.1:isAbout rdf:resource="http://www.ncbi.nlm.nih.gov/taxonomy/9606"/>
    <j.3:has_biomaterial_characteristics rdf:resource="http://neurolex.org/wiki/Category:Brain"/>
    <j.3:has_biomaterial_characteristics rdf:resource="http://purl.obolibrary.org/obo/PATO_0000047"/>
    <j.3:has_biomaterial_characteristics rdf:resource="http://www.ebi.ac.uk/efo/EFO_0000246"/>
    <j.1:hasFactorValue rdf:resource="http://www.ebi.ac.uk/efo/EFO_0006801"/>
    <j.1:hasAssociatedArrayDesign rdf:resource="http://www.ebi.ac.uk/efo/EFO_0001451"/>
    <rdfs:label rdf:datatype="http://www.w3.org/2001/XMLSchema#string">27_PFC</rdfs:label>
    <rdf:type rdf:resource="http://rdf.ebi.ac.uk/terms/expressionatlas/Assay"/>
  </rdf:Description>
  <rdf:Description rdf:about="http://rdf.ebi.ac.uk/terms/expressionatlas/Sample/47_VC">
    <j.1:isAbout rdf:resource="http://www.ncbi.nlm.nih.gov/taxonomy/9606"/>
    <j.3:has_biomaterial_characteristics rdf:resource="http://neurolex.org/wiki/Category:Visual_cortex_primary"/>
    <j.3:has_biomaterial_characteristics rdf:resource="http://purl.obolibrary.org/obo/PATO_0000047"/>
    <j.3:has_biomaterial_characteristics rdf:resource="http://www.ebi.ac.uk/efo/EFO_0000246"/>
    <j.1:hasFactorValue rdf:resource="http://www.ebi.ac.uk/efo/EFO_0006801"/>
    <j.1:hasAssociatedArrayDesign rdf:resource="http://www.ebi.ac.uk/efo/EFO_0001451"/>
    <rdfs:label rdf:datatype="http://www.w3.org/2001/XMLSchema#string">47_VC</rdfs:label>
    <rdf:type rdf:resource="http://rdf.ebi.ac.uk/terms/expressionatlas/Assay"/>
  </rdf:Description>
  <rdf:Description rdf:about="http://www.ebi.ac.uk/efo/EFO_0001451">
    <j.2:identifier rdf:datatype="http://www.w3.org/2001/XMLSchema#string">GPL570</j.2:identifier>
    <j.1:partOfPlatform rdf:resource="http://www.ebi.ac.uk/efo/EFO_0004903"/>
    <j.2:identifier rdf:datatype="http://www.w3.org/2001/XMLSchema#string">GPL4372</j.2:identifier>
    <rdf:type rdf:resource="http://rdf.ebi.ac.uk/terms/expressionatlas/DesignPlatform"/>
  </rdf:Description>
  <rdf:Description rdf:about="http://bio2rdf.org/geneid:266812">
    <j.0:has_symbol rdf:datatype="http://www.w3.org/2001/XMLSchema#string">NAP1L5</j.0:has_symbol>
    <j.1:hasExpressionValue rdf:resource="http://rdf.ebi.ac.uk/terms/expressionatlas/DifferentialExpressionRatio"/>
  </rdf:Description>
  <rdf:Description rdf:about="http://rdf.ebi.ac.uk/terms/expressionatlas/Sample/195_VC">
    <j.1:isAbout rdf:resource="http://www.ncbi.nlm.nih.gov/taxonomy/9606"/>
    <j.3:has_biomaterial_characteristics rdf:resource="http://neurolex.org/wiki/Category:Visual_cortex_primary"/>
    <j.3:has_biomaterial_characteristics rdf:resource="http://purl.obolibrary.org/obo/PATO_0000047"/>
    <j.3:has_biomaterial_characteristics rdf:resource="http://www.ebi.ac.uk/efo/EFO_0000246"/>
    <j.1:hasFactorValue rdf:resource="http://purl.obolibrary.org/obo/PATO_0000461"/>
    <j.1:hasAssociatedArrayDesign rdf:resource="http://www.ebi.ac.uk/efo/EFO_0001451"/>
    <rdfs:label rdf:datatype="http://www.w3.org/2001/XMLSchema#string">195_VC</rdfs:label>
    <rdf:type rdf:resource="http://rdf.ebi.ac.uk/terms/expressionatlas/Assay"/>
  </rdf:Description>
  <rdf:Description rdf:about="http://rdf.ebi.ac.uk/terms/expressionatlas/Sample/122_PFC">
    <j.1:isAbout rdf:resource="http://www.ncbi.nlm.nih.gov/taxonomy/9606"/>
    <j.3:has_biomaterial_characteristics rdf:resource="http://neurolex.org/wiki/Category:Brain"/>
    <j.3:has_biomaterial_characteristics rdf:resource="http://purl.obolibrary.org/obo/PATO_0000047"/>
    <j.3:has_biomaterial_characteristics rdf:resource="http://www.ebi.ac.uk/efo/EFO_0000246"/>
    <j.1:hasFactorValue rdf:resource="http://purl.obolibrary.org/obo/PATO_0000461"/>
    <j.1:hasAssociatedArrayDesign rdf:resource="http://www.ebi.ac.uk/efo/EFO_0001451"/>
    <rdfs:label rdf:datatype="http://www.w3.org/2001/XMLSchema#string">122_PFC</rdfs:label>
    <rdf:type rdf:resource="http://rdf.ebi.ac.uk/terms/expressionatlas/Assay"/>
  </rdf:Description>
  <rdf:Description rdf:about="http://rdf.ebi.ac.uk/terms/expressionatlas/Sample/GSM238946.CEL.gz">
    <j.1:isAbout rdf:resource="http://www.ncbi.nlm.nih.gov/taxonomy/9606"/>
    <j.3:has_biomaterial_characteristics rdf:resource="http://neurolex.org/wiki/Category:Visual_cortex_primary"/>
    <j.3:has_biomaterial_characteristics rdf:resource="http://purl.obolibrary.org/obo/PATO_0000047"/>
    <j.3:has_biomaterial_characteristics rdf:resource="http://www.ebi.ac.uk/efo/EFO_0000246"/>
    <j.1:hasFactorValue rdf:resource="http://www.ebi.ac.uk/efo/EFO_0006801"/>
    <j.1:hasAssociatedArrayDesign rdf:resource="http://www.ebi.ac.uk/efo/EFO_0001451"/>
    <rdfs:label rdf:datatype="http://www.w3.org/2001/XMLSchema#string">GSM238946.CEL.gz</rdfs:label>
    <rdf:type rdf:resource="http://rdf.ebi.ac.uk/terms/expressionatlas/Assay"/>
  </rdf:Description>
  <rdf:Description rdf:about="http://rdf.ebi.ac.uk/terms/expressionatlas/Sample/GSM119652.CEL.gz">
    <j.1:isAbout rdf:resource="http://www.ncbi.nlm.nih.gov/taxonomy/9606"/>
    <j.3:has_biomaterial_characteristics rdf:resource="http://neurolex.org/wiki/Category:Middle_temporal_gyrus"/>
    <j.3:has_biomaterial_characteristics rdf:resource="http://purl.obolibrary.org/obo/PATO_0000047"/>
    <j.3:has_biomaterial_characteristics rdf:resource="http://www.ebi.ac.uk/efo/EFO_0000246"/>
    <j.1:hasFactorValue rdf:resource="http://purl.obolibrary.org/obo/PATO_0000461"/>
    <j.1:hasAssociatedArrayDesign rdf:resource="http://www.ebi.ac.uk/efo/EFO_0001451"/>
    <rdfs:label rdf:datatype="http://www.w3.org/2001/XMLSchema#string">GSM119652.CEL.gz</rdfs:label>
    <rdf:type rdf:resource="http://rdf.ebi.ac.uk/terms/expressionatlas/Assay"/>
  </rdf:Description>
  <rdf:Description rdf:about="http://rdf.ebi.ac.uk/terms/expressionatlas/Sample/152_VC">
    <j.1:isAbout rdf:resource="http://www.ncbi.nlm.nih.gov/taxonomy/9606"/>
    <j.3:has_biomaterial_characteristics rdf:resource="http://neurolex.org/wiki/Category:Visual_cortex_primary"/>
    <j.3:has_biomaterial_characteristics rdf:resource="http://purl.obolibrary.org/obo/PATO_0000047"/>
    <j.3:has_biomaterial_characteristics rdf:resource="http://www.ebi.ac.uk/efo/EFO_0000246"/>
    <j.1:hasFactorValue rdf:resource="http://purl.obolibrary.org/obo/PATO_0000461"/>
    <j.1:hasAssociatedArrayDesign rdf:resource="http://www.ebi.ac.uk/efo/EFO_0001451"/>
    <rdfs:label rdf:datatype="http://www.w3.org/2001/XMLSchema#string">152_VC</rdfs:label>
    <rdf:type rdf:resource="http://rdf.ebi.ac.uk/terms/expressionatlas/Assay"/>
  </rdf:Description>
  <rdf:Description rdf:about="http://rdf.ebi.ac.uk/terms/expressionatlas/Sample/63_VC">
    <j.1:isAbout rdf:resource="http://www.ncbi.nlm.nih.gov/taxonomy/9606"/>
    <j.3:has_biomaterial_characteristics rdf:resource="http://neurolex.org/wiki/Category:Visual_cortex_primary"/>
    <j.3:has_biomaterial_characteristics rdf:resource="http://purl.obolibrary.org/obo/PATO_0000047"/>
    <j.3:has_biomaterial_characteristics rdf:resource="http://www.ebi.ac.uk/efo/EFO_0000246"/>
    <j.1:hasFactorValue rdf:resource="http://www.ebi.ac.uk/efo/EFO_0006801"/>
    <j.1:hasAssociatedArrayDesign rdf:resource="http://www.ebi.ac.uk/efo/EFO_0001451"/>
    <rdfs:label rdf:datatype="http://www.w3.org/2001/XMLSchema#string">63_VC</rdfs:label>
    <rdf:type rdf:resource="http://rdf.ebi.ac.uk/terms/expressionatlas/Assay"/>
  </rdf:Description>
  <rdf:Description rdf:about="http://bio2rdf.org/geneid:1128">
    <j.0:has_symbol rdf:datatype="http://www.w3.org/2001/XMLSchema#string">CHRM1</j.0:has_symbol>
    <j.1:hasExpressionValue rdf:resource="http://rdf.ebi.ac.uk/terms/expressionatlas/DifferentialExpressionRatio"/>
  </rdf:Description>
  <rdf:Description rdf:about="http://rdf.ebi.ac.uk/terms/expressionatlas/Sample/GSM238870.CEL.gz">
    <j.1:isAbout rdf:resource="http://www.ncbi.nlm.nih.gov/taxonomy/9606"/>
    <j.3:has_biomaterial_characteristics rdf:resource="http://neurolex.org/wiki/Category:Superior_frontal_gyrus"/>
    <j.3:has_biomaterial_characteristics rdf:resource="http://purl.obolibrary.org/obo/PATO_0000047"/>
    <j.3:has_biomaterial_characteristics rdf:resource="http://www.ebi.ac.uk/efo/EFO_0000246"/>
    <j.1:hasFactorValue rdf:resource="http://www.ebi.ac.uk/efo/EFO_0006801"/>
    <j.1:hasAssociatedArrayDesign rdf:resource="http://www.ebi.ac.uk/efo/EFO_0001451"/>
    <rdfs:label rdf:datatype="http://www.w3.org/2001/XMLSchema#string">GSM238870.CEL.gz</rdfs:label>
    <rdf:type rdf:resource="http://rdf.ebi.ac.uk/terms/expressionatlas/Assay"/>
  </rdf:Description>
  <rdf:Description rdf:about="http://rdf.ebi.ac.uk/terms/expressionatlas/Sample/20_VC">
    <j.1:isAbout rdf:resource="http://www.ncbi.nlm.nih.gov/taxonomy/9606"/>
    <j.3:has_biomaterial_characteristics rdf:resource="http://neurolex.org/wiki/Category:Visual_cortex_primary"/>
    <j.3:has_biomaterial_characteristics rdf:resource="http://purl.obolibrary.org/obo/PATO_0000047"/>
    <j.3:has_biomaterial_characteristics rdf:resource="http://www.ebi.ac.uk/efo/EFO_0000246"/>
    <j.1:hasFactorValue rdf:resource="http://www.ebi.ac.uk/efo/EFO_0006801"/>
    <j.1:hasAssociatedArrayDesign rdf:resource="http://www.ebi.ac.uk/efo/EFO_0001451"/>
    <rdfs:label rdf:datatype="http://www.w3.org/2001/XMLSchema#string">20_VC</rdfs:label>
    <rdf:type rdf:resource="http://rdf.ebi.ac.uk/terms/expressionatlas/Assay"/>
  </rdf:Description>
  <rdf:Description rdf:about="http://bio2rdf.org/geneid:606551">
    <j.0:has_symbol rdf:datatype="http://www.w3.org/2001/XMLSchema#string">UBE2MP1</j.0:has_symbol>
    <j.1:hasExpressionValue rdf:resource="http://rdf.ebi.ac.uk/terms/expressionatlas/DifferentialExpressionRatio"/>
  </rdf:Description>
  <rdf:Description rdf:about="http://rdf.ebi.ac.uk/terms/expressionatlas/Sample/225_VC">
    <j.1:isAbout rdf:resource="http://www.ncbi.nlm.nih.gov/taxonomy/9606"/>
    <j.3:has_biomaterial_characteristics rdf:resource="http://neurolex.org/wiki/Category:Visual_cortex_primary"/>
    <j.3:has_biomaterial_characteristics rdf:resource="http://purl.obolibrary.org/obo/PATO_0000047"/>
    <j.3:has_biomaterial_characteristics rdf:resource="http://www.ebi.ac.uk/efo/EFO_0000246"/>
    <j.1:hasFactorValue rdf:resource="http://purl.obolibrary.org/obo/PATO_0000461"/>
    <j.1:hasAssociatedArrayDesign rdf:resource="http://www.ebi.ac.uk/efo/EFO_0001451"/>
    <rdfs:label rdf:datatype="http://www.w3.org/2001/XMLSchema#string">225_VC</rdfs:label>
    <rdf:type rdf:resource="http://rdf.ebi.ac.uk/terms/expressionatlas/Assay"/>
  </rdf:Description>
  <rdf:Description rdf:about="http://rdf.ebi.ac.uk/terms/expressionatlas/Sample/119_PFC">
    <j.1:isAbout rdf:resource="http://www.ncbi.nlm.nih.gov/taxonomy/9606"/>
    <j.3:has_biomaterial_characteristics rdf:resource="http://neurolex.org/wiki/Category:Brain"/>
    <j.3:has_biomaterial_characteristics rdf:resource="http://purl.obolibrary.org/obo/PATO_0000047"/>
    <j.3:has_biomaterial_characteristics rdf:resource="http://www.ebi.ac.uk/efo/EFO_0000246"/>
    <j.1:hasFactorValue rdf:resource="http://purl.obolibrary.org/obo/PATO_0000461"/>
    <j.1:hasAssociatedArrayDesign rdf:resource="http://www.ebi.ac.uk/efo/EFO_0001451"/>
    <rdfs:label rdf:datatype="http://www.w3.org/2001/XMLSchema#string">119_PFC</rdfs:label>
    <rdf:type rdf:resource="http://rdf.ebi.ac.uk/terms/expressionatlas/Assay"/>
  </rdf:Description>
  <rdf:Description rdf:about="http://rdf.ebi.ac.uk/terms/expressionatlas/Sample/GSM238805.CEL.gz">
    <j.1:isAbout rdf:resource="http://www.ncbi.nlm.nih.gov/taxonomy/9606"/>
    <j.3:has_biomaterial_characteristics rdf:resource="http://neurolex.org/wiki/Category:Hippocampus"/>
    <j.3:has_biomaterial_characteristics rdf:resource="http://purl.obolibrary.org/obo/PATO_0000047"/>
    <j.3:has_biomaterial_characteristics rdf:resource="http://www.ebi.ac.uk/efo/EFO_0000246"/>
    <j.1:hasFactorValue rdf:resource="http://www.ebi.ac.uk/efo/EFO_0006801"/>
    <j.1:hasAssociatedArrayDesign rdf:resource="http://www.ebi.ac.uk/efo/EFO_0001451"/>
    <rdfs:label rdf:datatype="http://www.w3.org/2001/XMLSchema#string">GSM238805.CEL.gz</rdfs:label>
    <rdf:type rdf:resource="http://rdf.ebi.ac.uk/terms/expressionatlas/Assay"/>
  </rdf:Description>
  <rdf:Description rdf:about="http://rdf.ebi.ac.uk/terms/expressionatlas/Sample/170_PFC">
    <j.1:isAbout rdf:resource="http://www.ncbi.nlm.nih.gov/taxonomy/9606"/>
    <j.3:has_biomaterial_characteristics rdf:resource="http://neurolex.org/wiki/Category:Brain"/>
    <j.3:has_biomaterial_characteristics rdf:resource="http://purl.obolibrary.org/obo/PATO_0000047"/>
    <j.3:has_biomaterial_characteristics rdf:resource="http://www.ebi.ac.uk/efo/EFO_0000246"/>
    <j.1:hasFactorValue rdf:resource="http://purl.obolibrary.org/obo/PATO_0000461"/>
    <j.1:hasAssociatedArrayDesign rdf:resource="http://www.ebi.ac.uk/efo/EFO_0001451"/>
    <rdfs:label rdf:datatype="http://www.w3.org/2001/XMLSchema#string">170_PFC</rdfs:label>
    <rdf:type rdf:resource="http://rdf.ebi.ac.uk/terms/expressionatlas/Assay"/>
  </rdf:Description>
  <rdf:Description rdf:about="http://rdf.ebi.ac.uk/terms/expressionatlas/Sample/GSM119678.CEL.gz">
    <j.1:isAbout rdf:resource="http://www.ncbi.nlm.nih.gov/taxonomy/9606"/>
    <j.3:has_biomaterial_characteristics rdf:resource="http://neurolex.org/wiki/Category:Visual_cortex_primary"/>
    <j.3:has_biomaterial_characteristics rdf:resource="http://purl.obolibrary.org/obo/PATO_0000047"/>
    <j.3:has_biomaterial_characteristics rdf:resource="http://www.ebi.ac.uk/efo/EFO_0000246"/>
    <j.1:hasFactorValue rdf:resource="http://purl.obolibrary.org/obo/PATO_0000461"/>
    <j.1:hasAssociatedArrayDesign rdf:resource="http://www.ebi.ac.uk/efo/EFO_0001451"/>
    <rdfs:label rdf:datatype="http://www.w3.org/2001/XMLSchema#string">GSM119678.CEL.gz</rdfs:label>
    <rdf:type rdf:resource="http://rdf.ebi.ac.uk/terms/expressionatlas/Assay"/>
  </rdf:Description>
  <rdf:Description rdf:about="http://rdf.ebi.ac.uk/terms/expressionatlas/Sample/184_PFC">
    <j.1:isAbout rdf:resource="http://www.ncbi.nlm.nih.gov/taxonomy/9606"/>
    <j.3:has_biomaterial_characteristics rdf:resource="http://neurolex.org/wiki/Category:Brain"/>
    <j.3:has_biomaterial_characteristics rdf:resource="http://purl.obolibrary.org/obo/PATO_0000047"/>
    <j.3:has_biomaterial_characteristics rdf:resource="http://www.ebi.ac.uk/efo/EFO_0000246"/>
    <j.1:hasFactorValue rdf:resource="http://purl.obolibrary.org/obo/PATO_0000461"/>
    <j.1:hasAssociatedArrayDesign rdf:resource="http://www.ebi.ac.uk/efo/EFO_0001451"/>
    <rdfs:label rdf:datatype="http://www.w3.org/2001/XMLSchema#string">184_PFC</rdfs:label>
    <rdf:type rdf:resource="http://rdf.ebi.ac.uk/terms/expressionatlas/Assay"/>
  </rdf:Description>
  <rdf:Description rdf:about="http://rdf.ebi.ac.uk/terms/expressionatlas/Sample/75_VC">
    <j.1:isAbout rdf:resource="http://www.ncbi.nlm.nih.gov/taxonomy/9606"/>
    <j.3:has_biomaterial_characteristics rdf:resource="http://neurolex.org/wiki/Category:Visual_cortex_primary"/>
    <j.3:has_biomaterial_characteristics rdf:resource="http://purl.obolibrary.org/obo/PATO_0000047"/>
    <j.3:has_biomaterial_characteristics rdf:resource="http://www.ebi.ac.uk/efo/EFO_0000246"/>
    <j.1:hasFactorValue rdf:resource="http://www.ebi.ac.uk/efo/EFO_0006801"/>
    <j.1:hasAssociatedArrayDesign rdf:resource="http://www.ebi.ac.uk/efo/EFO_0001451"/>
    <rdfs:label rdf:datatype="http://www.w3.org/2001/XMLSchema#string">75_VC</rdfs:label>
    <rdf:type rdf:resource="http://rdf.ebi.ac.uk/terms/expressionatlas/Assay"/>
  </rdf:Description>
  <rdf:Description rdf:about="http://rdf.ebi.ac.uk/terms/expressionatlas/Sample/157_PFC">
    <j.1:isAbout rdf:resource="http://www.ncbi.nlm.nih.gov/taxonomy/9606"/>
    <j.3:has_biomaterial_characteristics rdf:resource="http://neurolex.org/wiki/Category:Brain"/>
    <j.3:has_biomaterial_characteristics rdf:resource="http://purl.obolibrary.org/obo/PATO_0000047"/>
    <j.3:has_biomaterial_characteristics rdf:resource="http://www.ebi.ac.uk/efo/EFO_0000246"/>
    <j.1:hasFactorValue rdf:resource="http://purl.obolibrary.org/obo/PATO_0000461"/>
    <j.1:hasAssociatedArrayDesign rdf:resource="http://www.ebi.ac.uk/efo/EFO_0001451"/>
    <rdfs:label rdf:datatype="http://www.w3.org/2001/XMLSchema#string">157_PFC</rdfs:label>
    <rdf:type rdf:resource="http://rdf.ebi.ac.uk/terms/expressionatlas/Assay"/>
  </rdf:Description>
  <rdf:Description rdf:about="http://rdf.ebi.ac.uk/terms/expressionatlas/Sample/GSM238817.CEL.gz">
    <j.1:isAbout rdf:resource="http://www.ncbi.nlm.nih.gov/taxonomy/9606"/>
    <j.3:has_biomaterial_characteristics rdf:resource="http://neurolex.org/wiki/Category:Middle_temporal_gyrus"/>
    <j.3:has_biomaterial_characteristics rdf:resource="http://purl.obolibrary.org/obo/PATO_0000047"/>
    <j.3:has_biomaterial_characteristics rdf:resource="http://www.ebi.ac.uk/efo/EFO_0000246"/>
    <j.1:hasFactorValue rdf:resource="http://www.ebi.ac.uk/efo/EFO_0006801"/>
    <j.1:hasAssociatedArrayDesign rdf:resource="http://www.ebi.ac.uk/efo/EFO_0001451"/>
    <rdfs:label rdf:datatype="http://www.w3.org/2001/XMLSchema#string">GSM238817.CEL.gz</rdfs:label>
    <rdf:type rdf:resource="http://rdf.ebi.ac.uk/terms/expressionatlas/Assay"/>
  </rdf:Description>
  <rdf:Description rdf:about="http://rdf.ebi.ac.uk/terms/expressionatlas/Sample/32_VC">
    <j.1:isAbout rdf:resource="http://www.ncbi.nlm.nih.gov/taxonomy/9606"/>
    <j.3:has_biomaterial_characteristics rdf:resource="http://neurolex.org/wiki/Category:Visual_cortex_primary"/>
    <j.3:has_biomaterial_characteristics rdf:resource="http://purl.obolibrary.org/obo/PATO_0000047"/>
    <j.3:has_biomaterial_characteristics rdf:resource="http://www.ebi.ac.uk/efo/EFO_0000246"/>
    <j.1:hasFactorValue rdf:resource="http://www.ebi.ac.uk/efo/EFO_0006801"/>
    <j.1:hasAssociatedArrayDesign rdf:resource="http://www.ebi.ac.uk/efo/EFO_0001451"/>
    <rdfs:label rdf:datatype="http://www.w3.org/2001/XMLSchema#string">32_VC</rdfs:label>
    <rdf:type rdf:resource="http://rdf.ebi.ac.uk/terms/expressionatlas/Assay"/>
  </rdf:Description>
  <rdf:Description rdf:about="http://rdf.ebi.ac.uk/terms/expressionatlas/Sample/75_PFC">
    <j.1:isAbout rdf:resource="http://www.ncbi.nlm.nih.gov/taxonomy/9606"/>
    <j.3:has_biomaterial_characteristics rdf:resource="http://neurolex.org/wiki/Category:Brain"/>
    <j.3:has_biomaterial_characteristics rdf:resource="http://purl.obolibrary.org/obo/PATO_0000047"/>
    <j.3:has_biomaterial_characteristics rdf:resource="http://www.ebi.ac.uk/efo/EFO_0000246"/>
    <j.1:hasFactorValue rdf:resource="http://www.ebi.ac.uk/efo/EFO_0006801"/>
    <j.1:hasAssociatedArrayDesign rdf:resource="http://www.ebi.ac.uk/efo/EFO_0001451"/>
    <rdfs:label rdf:datatype="http://www.w3.org/2001/XMLSchema#string">75_PFC</rdfs:label>
    <rdf:type rdf:resource="http://rdf.ebi.ac.uk/terms/expressionatlas/Assay"/>
  </rdf:Description>
  <rdf:Description rdf:about="http://bio2rdf.org/geneid:23536">
    <j.0:has_symbol rdf:datatype="http://www.w3.org/2001/XMLSchema#string">ADAT1</j.0:has_symbol>
    <j.1:hasExpressionValue rdf:resource="http://rdf.ebi.ac.uk/terms/expressionatlas/DifferentialExpressionRatio"/>
  </rdf:Description>
  <rdf:Description rdf:about="http://bio2rdf.org/geneid:23415">
    <j.0:has_symbol rdf:datatype="http://www.w3.org/2001/XMLSchema#string">KCNH4</j.0:has_symbol>
    <j.1:hasExpressionValue rdf:resource="http://rdf.ebi.ac.uk/terms/expressionatlas/DifferentialExpressionRatio"/>
  </rdf:Description>
  <rdf:Description rdf:about="http://rdf.ebi.ac.uk/terms/expressionatlas/Sample/174_PFC">
    <j.1:isAbout rdf:resource="http://www.ncbi.nlm.nih.gov/taxonomy/9606"/>
    <j.3:has_biomaterial_characteristics rdf:resource="http://neurolex.org/wiki/Category:Brain"/>
    <j.3:has_biomaterial_characteristics rdf:resource="http://purl.obolibrary.org/obo/PATO_0000047"/>
    <j.3:has_biomaterial_characteristics rdf:resource="http://www.ebi.ac.uk/efo/EFO_0000246"/>
    <j.1:hasFactorValue rdf:resource="http://www.ebi.ac.uk/efo/EFO_0006801"/>
    <j.1:hasAssociatedArrayDesign rdf:resource="http://www.ebi.ac.uk/efo/EFO_0001451"/>
    <rdfs:label rdf:datatype="http://www.w3.org/2001/XMLSchema#string">174_PFC</rdfs:label>
    <rdf:type rdf:resource="http://rdf.ebi.ac.uk/terms/expressionatlas/Assay"/>
  </rdf:Description>
  <rdf:Description rdf:about="http://rdf.ebi.ac.uk/terms/expressionatlas/Sample/29_PFC">
    <j.1:isAbout rdf:resource="http://www.ncbi.nlm.nih.gov/taxonomy/9606"/>
    <j.3:has_biomaterial_characteristics rdf:resource="http://neurolex.org/wiki/Category:Brain"/>
    <j.3:has_biomaterial_characteristics rdf:resource="http://purl.obolibrary.org/obo/PATO_0000047"/>
    <j.3:has_biomaterial_characteristics rdf:resource="http://www.ebi.ac.uk/efo/EFO_0000246"/>
    <j.1:hasFactorValue rdf:resource="http://purl.obolibrary.org/obo/PATO_0000461"/>
    <j.1:hasAssociatedArrayDesign rdf:resource="http://www.ebi.ac.uk/efo/EFO_0001451"/>
    <rdfs:label rdf:datatype="http://www.w3.org/2001/XMLSchema#string">29_PFC</rdfs:label>
    <rdf:type rdf:resource="http://rdf.ebi.ac.uk/terms/expressionatlas/Assay"/>
  </rdf:Description>
  <rdf:Description rdf:about="http://rdf.ebi.ac.uk/terms/expressionatlas/Sample/204_PFC">
    <j.1:isAbout rdf:resource="http://www.ncbi.nlm.nih.gov/taxonomy/9606"/>
    <j.3:has_biomaterial_characteristics rdf:resource="http://neurolex.org/wiki/Category:Brain"/>
    <j.3:has_biomaterial_characteristics rdf:resource="http://purl.obolibrary.org/obo/PATO_0000047"/>
    <j.3:has_biomaterial_characteristics rdf:resource="http://www.ebi.ac.uk/efo/EFO_0000246"/>
    <j.1:hasFactorValue rdf:resource="http://www.ebi.ac.uk/efo/EFO_0006801"/>
    <j.1:hasAssociatedArrayDesign rdf:resource="http://www.ebi.ac.uk/efo/EFO_0001451"/>
    <rdfs:label rdf:datatype="http://www.w3.org/2001/XMLSchema#string">204_PFC</rdfs:label>
    <rdf:type rdf:resource="http://rdf.ebi.ac.uk/terms/expressionatlas/Assay"/>
  </rdf:Description>
  <rdf:Description rdf:about="http://bio2rdf.org/geneid:51649">
    <j.0:has_symbol rdf:datatype="http://www.w3.org/2001/XMLSchema#string">MRPS23</j.0:has_symbol>
    <j.1:hasExpressionValue rdf:resource="http://rdf.ebi.ac.uk/terms/expressionatlas/DifferentialExpressionRatio"/>
  </rdf:Description>
  <rdf:Description rdf:about="http://rdf.ebi.ac.uk/terms/expressionatlas/Sample/GSM119672.CEL.gz">
    <j.1:isAbout rdf:resource="http://www.ncbi.nlm.nih.gov/taxonomy/9606"/>
    <j.3:has_biomaterial_characteristics rdf:resource="http://neurolex.org/wiki/Category:Superior_frontal_gyrus"/>
    <j.3:has_biomaterial_characteristics rdf:resource="http://purl.obolibrary.org/obo/PATO_0000047"/>
    <j.3:has_biomaterial_characteristics rdf:resource="http://www.ebi.ac.uk/efo/EFO_0000246"/>
    <j.1:hasFactorValue rdf:resource="http://purl.obolibrary.org/obo/PATO_0000461"/>
    <j.1:hasAssociatedArrayDesign rdf:resource="http://www.ebi.ac.uk/efo/EFO_0001451"/>
    <rdfs:label rdf:datatype="http://www.w3.org/2001/XMLSchema#string">GSM119672.CEL.gz</rdfs:label>
    <rdf:type rdf:resource="http://rdf.ebi.ac.uk/terms/expressionatlas/Assay"/>
  </rdf:Description>
  <rdf:Description rdf:about="http://rdf.ebi.ac.uk/terms/expressionatlas/Sample/205_VC">
    <j.1:isAbout rdf:resource="http://www.ncbi.nlm.nih.gov/taxonomy/9606"/>
    <j.3:has_biomaterial_characteristics rdf:resource="http://neurolex.org/wiki/Category:Visual_cortex_primary"/>
    <j.3:has_biomaterial_characteristics rdf:resource="http://purl.obolibrary.org/obo/PATO_0000047"/>
    <j.3:has_biomaterial_characteristics rdf:resource="http://www.ebi.ac.uk/efo/EFO_0000246"/>
    <j.1:hasFactorValue rdf:resource="http://purl.obolibrary.org/obo/PATO_0000461"/>
    <j.1:hasAssociatedArrayDesign rdf:resource="http://www.ebi.ac.uk/efo/EFO_0001451"/>
    <rdfs:label rdf:datatype="http://www.w3.org/2001/XMLSchema#string">205_VC</rdfs:label>
    <rdf:type rdf:resource="http://rdf.ebi.ac.uk/terms/expressionatlas/Assay"/>
  </rdf:Description>
  <rdf:Description rdf:about="http://rdf.ebi.ac.uk/terms/expressionatlas/Sample/40_PFC">
    <j.1:isAbout rdf:resource="http://www.ncbi.nlm.nih.gov/taxonomy/9606"/>
    <j.3:has_biomaterial_characteristics rdf:resource="http://neurolex.org/wiki/Category:Brain"/>
    <j.3:has_biomaterial_characteristics rdf:resource="http://purl.obolibrary.org/obo/PATO_0000047"/>
    <j.3:has_biomaterial_characteristics rdf:resource="http://www.ebi.ac.uk/efo/EFO_0000246"/>
    <j.1:hasFactorValue rdf:resource="http://www.ebi.ac.uk/efo/EFO_0006801"/>
    <j.1:hasAssociatedArrayDesign rdf:resource="http://www.ebi.ac.uk/efo/EFO_0001451"/>
    <rdfs:label rdf:datatype="http://www.w3.org/2001/XMLSchema#string">40_PFC</rdfs:label>
    <rdf:type rdf:resource="http://rdf.ebi.ac.uk/terms/expressionatlas/Assay"/>
  </rdf:Description>
  <rdf:Description rdf:about="http://rdf.ebi.ac.uk/terms/expressionatlas/Sample/GSM119646.CEL.gz">
    <j.1:isAbout rdf:resource="http://www.ncbi.nlm.nih.gov/taxonomy/9606"/>
    <j.3:has_biomaterial_characteristics rdf:resource="http://neurolex.org/wiki/Category:Middle_temporal_gyrus"/>
    <j.3:has_biomaterial_characteristics rdf:resource="http://purl.obolibrary.org/obo/PATO_0000047"/>
    <j.3:has_biomaterial_characteristics rdf:resource="http://www.ebi.ac.uk/efo/EFO_0000246"/>
    <j.1:hasFactorValue rdf:resource="http://purl.obolibrary.org/obo/PATO_0000461"/>
    <j.1:hasAssociatedArrayDesign rdf:resource="http://www.ebi.ac.uk/efo/EFO_0001451"/>
    <rdfs:label rdf:datatype="http://www.w3.org/2001/XMLSchema#string">GSM119646.CEL.gz</rdfs:label>
    <rdf:type rdf:resource="http://rdf.ebi.ac.uk/terms/expressionatlas/Assay"/>
  </rdf:Description>
  <rdf:Description rdf:about="http://rdf.ebi.ac.uk/terms/expressionatlas/Sample/227_PFC">
    <j.1:isAbout rdf:resource="http://www.ncbi.nlm.nih.gov/taxonomy/9606"/>
    <j.3:has_biomaterial_characteristics rdf:resource="http://neurolex.org/wiki/Category:Brain"/>
    <j.3:has_biomaterial_characteristics rdf:resource="http://purl.obolibrary.org/obo/PATO_0000047"/>
    <j.3:has_biomaterial_characteristics rdf:resource="http://www.ebi.ac.uk/efo/EFO_0000246"/>
    <j.1:hasFactorValue rdf:resource="http://www.ebi.ac.uk/efo/EFO_0006801"/>
    <j.1:hasAssociatedArrayDesign rdf:resource="http://www.ebi.ac.uk/efo/EFO_0001451"/>
    <rdfs:label rdf:datatype="http://www.w3.org/2001/XMLSchema#string">227_PFC</rdfs:label>
    <rdf:type rdf:resource="http://rdf.ebi.ac.uk/terms/expressionatlas/Assay"/>
  </rdf:Description>
  <rdf:Description rdf:about="http://rdf.ebi.ac.uk/terms/expressionatlas/Sample/132_VC">
    <j.1:isAbout rdf:resource="http://www.ncbi.nlm.nih.gov/taxonomy/9606"/>
    <j.3:has_biomaterial_characteristics rdf:resource="http://neurolex.org/wiki/Category:Visual_cortex_primary"/>
    <j.3:has_biomaterial_characteristics rdf:resource="http://purl.obolibrary.org/obo/PATO_0000047"/>
    <j.3:has_biomaterial_characteristics rdf:resource="http://www.ebi.ac.uk/efo/EFO_0000246"/>
    <j.1:hasFactorValue rdf:resource="http://purl.obolibrary.org/obo/PATO_0000461"/>
    <j.1:hasAssociatedArrayDesign rdf:resource="http://www.ebi.ac.uk/efo/EFO_0001451"/>
    <rdfs:label rdf:datatype="http://www.w3.org/2001/XMLSchema#string">132_VC</rdfs:label>
    <rdf:type rdf:resource="http://rdf.ebi.ac.uk/terms/expressionatlas/Assay"/>
  </rdf:Description>
  <rdf:Description rdf:about="http://rdf.ebi.ac.uk/terms/expressionatlas/Sample/GSM238811.CEL.gz">
    <j.1:isAbout rdf:resource="http://www.ncbi.nlm.nih.gov/taxonomy/9606"/>
    <j.3:has_biomaterial_characteristics rdf:resource="http://neurolex.org/wiki/Category:Middle_temporal_gyrus"/>
    <j.3:has_biomaterial_characteristics rdf:resource="http://purl.obolibrary.org/obo/PATO_0000047"/>
    <j.3:has_biomaterial_characteristics rdf:resource="http://www.ebi.ac.uk/efo/EFO_0000246"/>
    <j.1:hasFactorValue rdf:resource="http://www.ebi.ac.uk/efo/EFO_0006801"/>
    <j.1:hasAssociatedArrayDesign rdf:resource="http://www.ebi.ac.uk/efo/EFO_0001451"/>
    <rdfs:label rdf:datatype="http://www.w3.org/2001/XMLSchema#string">GSM238811.CEL.gz</rdfs:label>
    <rdf:type rdf:resource="http://rdf.ebi.ac.uk/terms/expressionatlas/Assay"/>
  </rdf:Description>
  <rdf:Description rdf:about="http://rdf.ebi.ac.uk/terms/expressionatlas/Sample/77_PFC">
    <j.1:isAbout rdf:resource="http://www.ncbi.nlm.nih.gov/taxonomy/9606"/>
    <j.3:has_biomaterial_characteristics rdf:resource="http://neurolex.org/wiki/Category:Brain"/>
    <j.3:has_biomaterial_characteristics rdf:resource="http://purl.obolibrary.org/obo/PATO_0000047"/>
    <j.3:has_biomaterial_characteristics rdf:resource="http://www.ebi.ac.uk/efo/EFO_0000246"/>
    <j.1:hasFactorValue rdf:resource="http://www.ebi.ac.uk/efo/EFO_0006801"/>
    <j.1:hasAssociatedArrayDesign rdf:resource="http://www.ebi.ac.uk/efo/EFO_0001451"/>
    <rdfs:label rdf:datatype="http://www.w3.org/2001/XMLSchema#string">77_PFC</rdfs:label>
    <rdf:type rdf:resource="http://rdf.ebi.ac.uk/terms/expressionatlas/Assay"/>
  </rdf:Description>
  <rdf:Description rdf:about="http://rdf.ebi.ac.uk/terms/expressionatlas/Sample/60_VC">
    <j.1:isAbout rdf:resource="http://www.ncbi.nlm.nih.gov/taxonomy/9606"/>
    <j.3:has_biomaterial_characteristics rdf:resource="http://neurolex.org/wiki/Category:Visual_cortex_primary"/>
    <j.3:has_biomaterial_characteristics rdf:resource="http://purl.obolibrary.org/obo/PATO_0000047"/>
    <j.3:has_biomaterial_characteristics rdf:resource="http://www.ebi.ac.uk/efo/EFO_0000246"/>
    <j.1:hasFactorValue rdf:resource="http://www.ebi.ac.uk/efo/EFO_0006801"/>
    <j.1:hasAssociatedArrayDesign rdf:resource="http://www.ebi.ac.uk/efo/EFO_0001451"/>
    <rdfs:label rdf:datatype="http://www.w3.org/2001/XMLSchema#string">60_VC</rdfs:label>
    <rdf:type rdf:resource="http://rdf.ebi.ac.uk/terms/expressionatlas/Assay"/>
  </rdf:Description>
  <rdf:Description rdf:about="http://rdf.ebi.ac.uk/terms/expressionatlas/Sample/35_VC">
    <j.1:isAbout rdf:resource="http://www.ncbi.nlm.nih.gov/taxonomy/9606"/>
    <j.3:has_biomaterial_characteristics rdf:resource="http://neurolex.org/wiki/Category:Visual_cortex_primary"/>
    <j.3:has_biomaterial_characteristics rdf:resource="http://purl.obolibrary.org/obo/PATO_0000047"/>
    <j.3:has_biomaterial_characteristics rdf:resource="http://www.ebi.ac.uk/efo/EFO_0000246"/>
    <j.1:hasFactorValue rdf:resource="http://www.ebi.ac.uk/efo/EFO_0006801"/>
    <j.1:hasAssociatedArrayDesign rdf:resource="http://www.ebi.ac.uk/efo/EFO_0001451"/>
    <rdfs:label rdf:datatype="http://www.w3.org/2001/XMLSchema#string">35_VC</rdfs:label>
    <rdf:type rdf:resource="http://rdf.ebi.ac.uk/terms/expressionatlas/Assay"/>
  </rdf:Description>
  <rdf:Description rdf:about="http://rdf.ebi.ac.uk/terms/expressionatlas/Sample/175_VC">
    <j.1:isAbout rdf:resource="http://www.ncbi.nlm.nih.gov/taxonomy/9606"/>
    <j.3:has_biomaterial_characteristics rdf:resource="http://neurolex.org/wiki/Category:Visual_cortex_primary"/>
    <j.3:has_biomaterial_characteristics rdf:resource="http://purl.obolibrary.org/obo/PATO_0000047"/>
    <j.3:has_biomaterial_characteristics rdf:resource="http://www.ebi.ac.uk/efo/EFO_0000246"/>
    <j.1:hasFactorValue rdf:resource="http://purl.obolibrary.org/obo/PATO_0000461"/>
    <j.1:hasAssociatedArrayDesign rdf:resource="http://www.ebi.ac.uk/efo/EFO_0001451"/>
    <rdfs:label rdf:datatype="http://www.w3.org/2001/XMLSchema#string">175_VC</rdfs:label>
    <rdf:type rdf:resource="http://rdf.ebi.ac.uk/terms/expressionatlas/Assay"/>
  </rdf:Description>
  <rdf:Description rdf:about="http://rdf.ebi.ac.uk/terms/expressionatlas/Sample/78_VC">
    <j.1:isAbout rdf:resource="http://www.ncbi.nlm.nih.gov/taxonomy/9606"/>
    <j.3:has_biomaterial_characteristics rdf:resource="http://neurolex.org/wiki/Category:Visual_cortex_primary"/>
    <j.3:has_biomaterial_characteristics rdf:resource="http://purl.obolibrary.org/obo/PATO_0000047"/>
    <j.3:has_biomaterial_characteristics rdf:resource="http://www.ebi.ac.uk/efo/EFO_0000246"/>
    <j.1:hasFactorValue rdf:resource="http://www.ebi.ac.uk/efo/EFO_0006801"/>
    <j.1:hasAssociatedArrayDesign rdf:resource="http://www.ebi.ac.uk/efo/EFO_0001451"/>
    <rdfs:label rdf:datatype="http://www.w3.org/2001/XMLSchema#string">78_VC</rdfs:label>
    <rdf:type rdf:resource="http://rdf.ebi.ac.uk/terms/expressionatlas/Assay"/>
  </rdf:Description>
  <rdf:Description rdf:about="http://rdf.ebi.ac.uk/terms/expressionatlas/Sample/GSM238796.CEL.gz">
    <j.1:isAbout rdf:resource="http://www.ncbi.nlm.nih.gov/taxonomy/9606"/>
    <j.3:has_biomaterial_characteristics rdf:resource="http://neurolex.org/wiki/Category:Entorhinal_cortex"/>
    <j.3:has_biomaterial_characteristics rdf:resource="http://purl.obolibrary.org/obo/PATO_0000047"/>
    <j.3:has_biomaterial_characteristics rdf:resource="http://www.ebi.ac.uk/efo/EFO_0000246"/>
    <j.1:hasFactorValue rdf:resource="http://www.ebi.ac.uk/efo/EFO_0006801"/>
    <j.1:hasAssociatedArrayDesign rdf:resource="http://www.ebi.ac.uk/efo/EFO_0001451"/>
    <rdfs:label rdf:datatype="http://www.w3.org/2001/XMLSchema#string">GSM238796.CEL.gz</rdfs:label>
    <rdf:type rdf:resource="http://rdf.ebi.ac.uk/terms/expressionatlas/Assay"/>
  </rdf:Description>
  <rdf:Description rdf:about="http://rdf.ebi.ac.uk/terms/expressionatlas/Sample/136_PFC">
    <j.1:isAbout rdf:resource="http://www.ncbi.nlm.nih.gov/taxonomy/9606"/>
    <j.3:has_biomaterial_characteristics rdf:resource="http://neurolex.org/wiki/Category:Brain"/>
    <j.3:has_biomaterial_characteristics rdf:resource="http://purl.obolibrary.org/obo/PATO_0000047"/>
    <j.3:has_biomaterial_characteristics rdf:resource="http://www.ebi.ac.uk/efo/EFO_0000246"/>
    <j.1:hasFactorValue rdf:resource="http://purl.obolibrary.org/obo/PATO_0000461"/>
    <j.1:hasAssociatedArrayDesign rdf:resource="http://www.ebi.ac.uk/efo/EFO_0001451"/>
    <rdfs:label rdf:datatype="http://www.w3.org/2001/XMLSchema#string">136_PFC</rdfs:label>
    <rdf:type rdf:resource="http://rdf.ebi.ac.uk/terms/expressionatlas/Assay"/>
  </rdf:Description>
  <rdf:Description rdf:about="http://rdf.ebi.ac.uk/terms/expressionatlas/Sample/1_VC">
    <j.1:isAbout rdf:resource="http://www.ncbi.nlm.nih.gov/taxonomy/9606"/>
    <j.3:has_biomaterial_characteristics rdf:resource="http://neurolex.org/wiki/Category:Visual_cortex_primary"/>
    <j.3:has_biomaterial_characteristics rdf:resource="http://purl.obolibrary.org/obo/PATO_0000047"/>
    <j.3:has_biomaterial_characteristics rdf:resource="http://www.ebi.ac.uk/efo/EFO_0000246"/>
    <j.1:hasFactorValue rdf:resource="http://www.ebi.ac.uk/efo/EFO_0006801"/>
    <j.1:hasAssociatedArrayDesign rdf:resource="http://www.ebi.ac.uk/efo/EFO_0001451"/>
    <rdfs:label rdf:datatype="http://www.w3.org/2001/XMLSchema#string">1_VC</rdfs:label>
    <rdf:type rdf:resource="http://rdf.ebi.ac.uk/terms/expressionatlas/Assay"/>
  </rdf:Description>
  <rdf:Description rdf:about="http://rdf.ebi.ac.uk/terms/expressionatlas/Sample/GSM238823.CEL.gz">
    <j.1:isAbout rdf:resource="http://www.ncbi.nlm.nih.gov/taxonomy/9606"/>
    <j.3:has_biomaterial_characteristics rdf:resource="http://neurolex.org/wiki/Category:Middle_temporal_gyrus"/>
    <j.3:has_biomaterial_characteristics rdf:resource="http://purl.obolibrary.org/obo/PATO_0000047"/>
    <j.3:has_biomaterial_characteristics rdf:resource="http://www.ebi.ac.uk/efo/EFO_0000246"/>
    <j.1:hasFactorValue rdf:resource="http://www.ebi.ac.uk/efo/EFO_0006801"/>
    <j.1:hasAssociatedArrayDesign rdf:resource="http://www.ebi.ac.uk/efo/EFO_0001451"/>
    <rdfs:label rdf:datatype="http://www.w3.org/2001/XMLSchema#string">GSM238823.CEL.gz</rdfs:label>
    <rdf:type rdf:resource="http://rdf.ebi.ac.uk/terms/expressionatlas/Assay"/>
  </rdf:Description>
  <rdf:Description rdf:about="http://rdf.ebi.ac.uk/terms/expressionatlas/Sample/167_PFC">
    <j.1:isAbout rdf:resource="http://www.ncbi.nlm.nih.gov/taxonomy/9606"/>
    <j.3:has_biomaterial_characteristics rdf:resource="http://neurolex.org/wiki/Category:Brain"/>
    <j.3:has_biomaterial_characteristics rdf:resource="http://purl.obolibrary.org/obo/PATO_0000047"/>
    <j.3:has_biomaterial_characteristics rdf:resource="http://www.ebi.ac.uk/efo/EFO_0000246"/>
    <j.1:hasFactorValue rdf:resource="http://www.ebi.ac.uk/efo/EFO_0006801"/>
    <j.1:hasAssociatedArrayDesign rdf:resource="http://www.ebi.ac.uk/efo/EFO_0001451"/>
    <rdfs:label rdf:datatype="http://www.w3.org/2001/XMLSchema#string">167_PFC</rdfs:label>
    <rdf:type rdf:resource="http://rdf.ebi.ac.uk/terms/expressionatlas/Assay"/>
  </rdf:Description>
  <rdf:Description rdf:about="http://bio2rdf.org/geneid:-">
    <j.0:has_symbol rdf:datatype="http://www.w3.org/2001/XMLSchema#string">RP13+AC0-137A17.2</j.0:has_symbol>
    <j.0:has_symbol rdf:datatype="http://www.w3.org/2001/XMLSchema#string">CRSP2</j.0:has_symbol>
    <j.0:has_symbol rdf:datatype="http://www.w3.org/2001/XMLSchema#string">UBXD8</j.0:has_symbol>
    <j.0:has_symbol rdf:datatype="http://www.w3.org/2001/XMLSchema#string">LOC100272216</j.0:has_symbol>
    <j.0:has_symbol rdf:datatype="http://www.w3.org/2001/XMLSchema#string">KIAA1772</j.0:has_symbol>
    <j.0:has_symbol rdf:datatype="http://www.w3.org/2001/XMLSchema#string">C5orf23</j.0:has_symbol>
    <j.0:has_symbol rdf:datatype="http://www.w3.org/2001/XMLSchema#string">CCDC88</j.0:has_symbol>
    <j.1:hasExpressionValue rdf:resource="http://rdf.ebi.ac.uk/terms/expressionatlas/DifferentialExpressionRatio"/>
    <j.0:has_symbol rdf:datatype="http://www.w3.org/2001/XMLSchema#string">C17orf59</j.0:has_symbol>
    <j.0:has_symbol rdf:datatype="http://www.w3.org/2001/XMLSchema#string">GPATC1</j.0:has_symbol>
  </rdf:Description>
  <rdf:Description rdf:about="http://rdf.ebi.ac.uk/terms/expressionatlas/Sample/52_PFC">
    <j.1:isAbout rdf:resource="http://www.ncbi.nlm.nih.gov/taxonomy/9606"/>
    <j.3:has_biomaterial_characteristics rdf:resource="http://neurolex.org/wiki/Category:Brain"/>
    <j.3:has_biomaterial_characteristics rdf:resource="http://purl.obolibrary.org/obo/PATO_0000047"/>
    <j.3:has_biomaterial_characteristics rdf:resource="http://www.ebi.ac.uk/efo/EFO_0000246"/>
    <j.1:hasFactorValue rdf:resource="http://purl.obolibrary.org/obo/PATO_0000461"/>
    <j.1:hasAssociatedArrayDesign rdf:resource="http://www.ebi.ac.uk/efo/EFO_0001451"/>
    <rdfs:label rdf:datatype="http://www.w3.org/2001/XMLSchema#string">52_PFC</rdfs:label>
    <rdf:type rdf:resource="http://rdf.ebi.ac.uk/terms/expressionatlas/Assay"/>
  </rdf:Description>
  <rdf:Description rdf:about="http://rdf.ebi.ac.uk/terms/expressionatlas/Sample/230_PFC">
    <j.1:isAbout rdf:resource="http://www.ncbi.nlm.nih.gov/taxonomy/9606"/>
    <j.3:has_biomaterial_characteristics rdf:resource="http://neurolex.org/wiki/Category:Dorsolateral_prefrontal_cortex"/>
    <j.3:has_biomaterial_characteristics rdf:resource="http://purl.obolibrary.org/obo/PATO_0000047"/>
    <j.3:has_biomaterial_characteristics rdf:resource="http://www.ebi.ac.uk/efo/EFO_0000246"/>
    <j.1:hasFactorValue rdf:resource="http://www.ebi.ac.uk/efo/EFO_0006801"/>
    <j.1:hasAssociatedArrayDesign rdf:resource="http://www.ebi.ac.uk/efo/EFO_0001451"/>
    <rdfs:label rdf:datatype="http://www.w3.org/2001/XMLSchema#string">230_PFC</rdfs:label>
    <rdf:type rdf:resource="http://rdf.ebi.ac.uk/terms/expressionatlas/Assay"/>
  </rdf:Description>
  <rdf:Description rdf:about="http://rdf.ebi.ac.uk/terms/expressionatlas/Sample/GSM119622.CEL.gz">
    <j.1:isAbout rdf:resource="http://www.ncbi.nlm.nih.gov/taxonomy/9606"/>
    <j.3:has_biomaterial_characteristics rdf:resource="http://neurolex.org/wiki/Category:Entorhinal_cortex"/>
    <j.3:has_biomaterial_characteristics rdf:resource="http://purl.obolibrary.org/obo/PATO_0000047"/>
    <j.3:has_biomaterial_characteristics rdf:resource="http://www.ebi.ac.uk/efo/EFO_0000246"/>
    <j.1:hasFactorValue rdf:resource="http://purl.obolibrary.org/obo/PATO_0000461"/>
    <j.1:hasAssociatedArrayDesign rdf:resource="http://www.ebi.ac.uk/efo/EFO_0001451"/>
    <rdfs:label rdf:datatype="http://www.w3.org/2001/XMLSchema#string">GSM119622.CEL.gz</rdfs:label>
    <rdf:type rdf:resource="http://rdf.ebi.ac.uk/terms/expressionatlas/Assay"/>
  </rdf:Description>
  <rdf:Description rdf:about="http://rdf.ebi.ac.uk/terms/expressionatlas/Sample/160_VC">
    <j.1:isAbout rdf:resource="http://www.ncbi.nlm.nih.gov/taxonomy/9606"/>
    <j.3:has_biomaterial_characteristics rdf:resource="http://neurolex.org/wiki/Category:Visual_cortex_primary"/>
    <j.3:has_biomaterial_characteristics rdf:resource="http://purl.obolibrary.org/obo/PATO_0000047"/>
    <j.3:has_biomaterial_characteristics rdf:resource="http://www.ebi.ac.uk/efo/EFO_0000246"/>
    <j.1:hasFactorValue rdf:resource="http://purl.obolibrary.org/obo/PATO_0000461"/>
    <j.1:hasAssociatedArrayDesign rdf:resource="http://www.ebi.ac.uk/efo/EFO_0001451"/>
    <rdfs:label rdf:datatype="http://www.w3.org/2001/XMLSchema#string">160_VC</rdfs:label>
    <rdf:type rdf:resource="http://rdf.ebi.ac.uk/terms/expressionatlas/Assay"/>
  </rdf:Description>
  <rdf:Description rdf:about="http://bio2rdf.org/geneid:340542">
    <j.0:has_symbol rdf:datatype="http://www.w3.org/2001/XMLSchema#string">BEX5</j.0:has_symbol>
    <j.1:hasExpressionValue rdf:resource="http://rdf.ebi.ac.uk/terms/expressionatlas/DifferentialExpressionRatio"/>
  </rdf:Description>
  <rdf:Description rdf:about="http://rdf.ebi.ac.uk/terms/expressionatlas/Sample/39_PFC">
    <j.1:isAbout rdf:resource="http://www.ncbi.nlm.nih.gov/taxonomy/9606"/>
    <j.3:has_biomaterial_characteristics rdf:resource="http://neurolex.org/wiki/Category:Brain"/>
    <j.3:has_biomaterial_characteristics rdf:resource="http://purl.obolibrary.org/obo/PATO_0000047"/>
    <j.3:has_biomaterial_characteristics rdf:resource="http://www.ebi.ac.uk/efo/EFO_0000246"/>
    <j.1:hasFactorValue rdf:resource="http://www.ebi.ac.uk/efo/EFO_0006801"/>
    <j.1:hasAssociatedArrayDesign rdf:resource="http://www.ebi.ac.uk/efo/EFO_0001451"/>
    <rdfs:label rdf:datatype="http://www.w3.org/2001/XMLSchema#string">39_PFC</rdfs:label>
    <rdf:type rdf:resource="http://rdf.ebi.ac.uk/terms/expressionatlas/Assay"/>
  </rdf:Description>
  <rdf:Description rdf:about="http://rdf.ebi.ac.uk/terms/expressionatlas/Sample/GSM238840.CEL.gz">
    <j.1:isAbout rdf:resource="http://www.ncbi.nlm.nih.gov/taxonomy/9606"/>
    <j.3:has_biomaterial_characteristics rdf:resource="http://neurolex.org/wiki/Category:Posterior_cingulate_cortex"/>
    <j.3:has_biomaterial_characteristics rdf:resource="http://purl.obolibrary.org/obo/PATO_0000047"/>
    <j.3:has_biomaterial_characteristics rdf:resource="http://www.ebi.ac.uk/efo/EFO_0000246"/>
    <j.1:hasFactorValue rdf:resource="http://www.ebi.ac.uk/efo/EFO_0006801"/>
    <j.1:hasAssociatedArrayDesign rdf:resource="http://www.ebi.ac.uk/efo/EFO_0001451"/>
    <rdfs:label rdf:datatype="http://www.w3.org/2001/XMLSchema#string">GSM238840.CEL.gz</rdfs:label>
    <rdf:type rdf:resource="http://rdf.ebi.ac.uk/terms/expressionatlas/Assay"/>
  </rdf:Description>
  <rdf:Description rdf:about="http://neurolex.org/wiki/Category:Middle_temporal_gyrus">
    <j.3:has_disease_location rdf:datatype="http://www.w3.org/2001/XMLSchema#string">Medial temporal gyrus</j.3:has_disease_location>
    <rdf:type rdf:resource="http://mged.sourceforge.net/ontologies/MGEDOntology.owl#organism_part"/>
  </rdf:Description>
  <rdf:Description rdf:about="http://bio2rdf.org/geneid:50632">
    <j.0:has_symbol rdf:datatype="http://www.w3.org/2001/XMLSchema#string">CALY</j.0:has_symbol>
    <j.1:hasExpressionValue rdf:resource="http://rdf.ebi.ac.uk/terms/expressionatlas/DifferentialExpressionRatio"/>
  </rdf:Description>
  <rdf:Description rdf:about="http://rdf.ebi.ac.uk/terms/expressionatlas/Sample/17_PFC">
    <j.1:isAbout rdf:resource="http://www.ncbi.nlm.nih.gov/taxonomy/9606"/>
    <j.3:has_biomaterial_characteristics rdf:resource="http://neurolex.org/wiki/Category:Brain"/>
    <j.3:has_biomaterial_characteristics rdf:resource="http://purl.obolibrary.org/obo/PATO_0000047"/>
    <j.3:has_biomaterial_characteristics rdf:resource="http://www.ebi.ac.uk/efo/EFO_0000246"/>
    <j.1:hasFactorValue rdf:resource="http://www.ebi.ac.uk/efo/EFO_0006801"/>
    <j.1:hasAssociatedArrayDesign rdf:resource="http://www.ebi.ac.uk/efo/EFO_0001451"/>
    <rdfs:label rdf:datatype="http://www.w3.org/2001/XMLSchema#string">17_PFC</rdfs:label>
    <rdf:type rdf:resource="http://rdf.ebi.ac.uk/terms/expressionatlas/Assay"/>
  </rdf:Description>
  <rdf:Description rdf:about="http://rdf.ebi.ac.uk/terms/expressionatlas/Sample/GSM238835.CEL.gz">
    <j.1:isAbout rdf:resource="http://www.ncbi.nlm.nih.gov/taxonomy/9606"/>
    <j.3:has_biomaterial_characteristics rdf:resource="http://neurolex.org/wiki/Category:Posterior_cingulate_cortex"/>
    <j.3:has_biomaterial_characteristics rdf:resource="http://purl.obolibrary.org/obo/PATO_0000047"/>
    <j.3:has_biomaterial_characteristics rdf:resource="http://www.ebi.ac.uk/efo/EFO_0000246"/>
    <j.1:hasFactorValue rdf:resource="http://www.ebi.ac.uk/efo/EFO_0006801"/>
    <j.1:hasAssociatedArrayDesign rdf:resource="http://www.ebi.ac.uk/efo/EFO_0001451"/>
    <rdfs:label rdf:datatype="http://www.w3.org/2001/XMLSchema#string">GSM238835.CEL.gz</rdfs:label>
    <rdf:type rdf:resource="http://rdf.ebi.ac.uk/terms/expressionatlas/Assay"/>
  </rdf:Description>
  <rdf:Description rdf:about="http://rdf.ebi.ac.uk/terms/expressionatlas/Sample/126_PFC">
    <j.1:isAbout rdf:resource="http://www.ncbi.nlm.nih.gov/taxonomy/9606"/>
    <j.3:has_biomaterial_characteristics rdf:resource="http://neurolex.org/wiki/Category:Brain"/>
    <j.3:has_biomaterial_characteristics rdf:resource="http://purl.obolibrary.org/obo/PATO_0000047"/>
    <j.3:has_biomaterial_characteristics rdf:resource="http://www.ebi.ac.uk/efo/EFO_0000246"/>
    <j.1:hasFactorValue rdf:resource="http://www.ebi.ac.uk/efo/EFO_0006801"/>
    <j.1:hasAssociatedArrayDesign rdf:resource="http://www.ebi.ac.uk/efo/EFO_0001451"/>
    <rdfs:label rdf:datatype="http://www.w3.org/2001/XMLSchema#string">126_PFC</rdfs:label>
    <rdf:type rdf:resource="http://rdf.ebi.ac.uk/terms/expressionatlas/Assay"/>
  </rdf:Description>
  <rdf:Description rdf:about="http://bio2rdf.org/geneid:7454">
    <j.0:has_symbol rdf:datatype="http://www.w3.org/2001/XMLSchema#string">WAS</j.0:has_symbol>
    <j.1:hasExpressionValue rdf:resource="http://rdf.ebi.ac.uk/terms/expressionatlas/DifferentialExpressionRatio"/>
  </rdf:Description>
  <rdf:Description rdf:about="http://rdf.ebi.ac.uk/terms/expressionatlas/Sample/GSM119684.CEL.gz">
    <j.1:isAbout rdf:resource="http://www.ncbi.nlm.nih.gov/taxonomy/9606"/>
    <j.3:has_biomaterial_characteristics rdf:resource="http://neurolex.org/wiki/Category:Visual_cortex_primary"/>
    <j.3:has_biomaterial_characteristics rdf:resource="http://purl.obolibrary.org/obo/PATO_0000047"/>
    <j.3:has_biomaterial_characteristics rdf:resource="http://www.ebi.ac.uk/efo/EFO_0000246"/>
    <j.1:hasFactorValue rdf:resource="http://purl.obolibrary.org/obo/PATO_0000461"/>
    <j.1:hasAssociatedArrayDesign rdf:resource="http://www.ebi.ac.uk/efo/EFO_0001451"/>
    <rdfs:label rdf:datatype="http://www.w3.org/2001/XMLSchema#string">GSM119684.CEL.gz</rdfs:label>
    <rdf:type rdf:resource="http://rdf.ebi.ac.uk/terms/expressionatlas/Assay"/>
  </rdf:Description>
  <rdf:Description rdf:about="http://rdf.ebi.ac.uk/terms/expressionatlas/Sample/167_VC">
    <j.1:isAbout rdf:resource="http://www.ncbi.nlm.nih.gov/taxonomy/9606"/>
    <j.3:has_biomaterial_characteristics rdf:resource="http://neurolex.org/wiki/Category:Visual_cortex_primary"/>
    <j.3:has_biomaterial_characteristics rdf:resource="http://purl.obolibrary.org/obo/PATO_0000047"/>
    <j.3:has_biomaterial_characteristics rdf:resource="http://www.ebi.ac.uk/efo/EFO_0000246"/>
    <j.1:hasFactorValue rdf:resource="http://www.ebi.ac.uk/efo/EFO_0006801"/>
    <j.1:hasAssociatedArrayDesign rdf:resource="http://www.ebi.ac.uk/efo/EFO_0001451"/>
    <rdfs:label rdf:datatype="http://www.w3.org/2001/XMLSchema#string">167_VC</rdfs:label>
    <rdf:type rdf:resource="http://rdf.ebi.ac.uk/terms/expressionatlas/Assay"/>
  </rdf:Description>
  <rdf:Description rdf:about="http://rdf.ebi.ac.uk/terms/expressionatlas/Sample/GSM238864.CEL.gz">
    <j.1:isAbout rdf:resource="http://www.ncbi.nlm.nih.gov/taxonomy/9606"/>
    <j.3:has_biomaterial_characteristics rdf:resource="http://neurolex.org/wiki/Category:Superior_frontal_gyrus"/>
    <j.3:has_biomaterial_characteristics rdf:resource="http://purl.obolibrary.org/obo/PATO_0000047"/>
    <j.3:has_biomaterial_characteristics rdf:resource="http://www.ebi.ac.uk/efo/EFO_0000246"/>
    <j.1:hasFactorValue rdf:resource="http://www.ebi.ac.uk/efo/EFO_0006801"/>
    <j.1:hasAssociatedArrayDesign rdf:resource="http://www.ebi.ac.uk/efo/EFO_0001451"/>
    <rdfs:label rdf:datatype="http://www.w3.org/2001/XMLSchema#string">GSM238864.CEL.gz</rdfs:label>
    <rdf:type rdf:resource="http://rdf.ebi.ac.uk/terms/expressionatlas/Assay"/>
  </rdf:Description>
  <rdf:Description rdf:about="http://bio2rdf.org/geneid:54902">
    <j.0:has_symbol rdf:datatype="http://www.w3.org/2001/XMLSchema#string">TTC19</j.0:has_symbol>
    <j.1:hasExpressionValue rdf:resource="http://rdf.ebi.ac.uk/terms/expressionatlas/DifferentialExpressionRatio"/>
  </rdf:Description>
  <rdf:Description rdf:about="http://rdf.ebi.ac.uk/terms/expressionatlas/Sample/124_VC">
    <j.1:isAbout rdf:resource="http://www.ncbi.nlm.nih.gov/taxonomy/9606"/>
    <j.3:has_biomaterial_characteristics rdf:resource="http://neurolex.org/wiki/Category:Visual_cortex_primary"/>
    <j.3:has_biomaterial_characteristics rdf:resource="http://purl.obolibrary.org/obo/PATO_0000047"/>
    <j.3:has_biomaterial_characteristics rdf:resource="http://www.ebi.ac.uk/efo/EFO_0000246"/>
    <j.1:hasFactorValue rdf:resource="http://www.ebi.ac.uk/efo/EFO_0006801"/>
    <j.1:hasAssociatedArrayDesign rdf:resource="http://www.ebi.ac.uk/efo/EFO_0001451"/>
    <rdfs:label rdf:datatype="http://www.w3.org/2001/XMLSchema#string">124_VC</rdfs:label>
    <rdf:type rdf:resource="http://rdf.ebi.ac.uk/terms/expressionatlas/Assay"/>
  </rdf:Description>
  <rdf:Description rdf:about="http://rdf.ebi.ac.uk/terms/expressionatlas/Sample/30_PFC">
    <j.1:isAbout rdf:resource="http://www.ncbi.nlm.nih.gov/taxonomy/9606"/>
    <j.3:has_biomaterial_characteristics rdf:resource="http://neurolex.org/wiki/Category:Brain"/>
    <j.3:has_biomaterial_characteristics rdf:resource="http://purl.obolibrary.org/obo/PATO_0000047"/>
    <j.3:has_biomaterial_characteristics rdf:resource="http://www.ebi.ac.uk/efo/EFO_0000246"/>
    <j.1:hasFactorValue rdf:resource="http://www.ebi.ac.uk/efo/EFO_0006801"/>
    <j.1:hasAssociatedArrayDesign rdf:resource="http://www.ebi.ac.uk/efo/EFO_0001451"/>
    <rdfs:label rdf:datatype="http://www.w3.org/2001/XMLSchema#string">30_PFC</rdfs:label>
    <rdf:type rdf:resource="http://rdf.ebi.ac.uk/terms/expressionatlas/Assay"/>
  </rdf:Description>
  <rdf:Description rdf:about="http://rdf.ebi.ac.uk/terms/expressionatlas/Sample/GSM119634.CEL.gz">
    <j.1:isAbout rdf:resource="http://www.ncbi.nlm.nih.gov/taxonomy/9606"/>
    <j.3:has_biomaterial_characteristics rdf:resource="http://neurolex.org/wiki/Category:Hippocampus"/>
    <j.3:has_biomaterial_characteristics rdf:resource="http://purl.obolibrary.org/obo/PATO_0000047"/>
    <j.3:has_biomaterial_characteristics rdf:resource="http://www.ebi.ac.uk/efo/EFO_0000246"/>
    <j.1:hasFactorValue rdf:resource="http://purl.obolibrary.org/obo/PATO_0000461"/>
    <j.1:hasAssociatedArrayDesign rdf:resource="http://www.ebi.ac.uk/efo/EFO_0001451"/>
    <rdfs:label rdf:datatype="http://www.w3.org/2001/XMLSchema#string">GSM119634.CEL.gz</rdfs:label>
    <rdf:type rdf:resource="http://rdf.ebi.ac.uk/terms/expressionatlas/Assay"/>
  </rdf:Description>
  <rdf:Description rdf:about="http://rdf.ebi.ac.uk/terms/expressionatlas/Sample/GSM238816.CEL.gz">
    <j.1:isAbout rdf:resource="http://www.ncbi.nlm.nih.gov/taxonomy/9606"/>
    <j.3:has_biomaterial_characteristics rdf:resource="http://neurolex.org/wiki/Category:Middle_temporal_gyrus"/>
    <j.3:has_biomaterial_characteristics rdf:resource="http://purl.obolibrary.org/obo/PATO_0000047"/>
    <j.3:has_biomaterial_characteristics rdf:resource="http://www.ebi.ac.uk/efo/EFO_0000246"/>
    <j.1:hasFactorValue rdf:resource="http://www.ebi.ac.uk/efo/EFO_0006801"/>
    <j.1:hasAssociatedArrayDesign rdf:resource="http://www.ebi.ac.uk/efo/EFO_0001451"/>
    <rdfs:label rdf:datatype="http://www.w3.org/2001/XMLSchema#string">GSM238816.CEL.gz</rdfs:label>
    <rdf:type rdf:resource="http://rdf.ebi.ac.uk/terms/expressionatlas/Assay"/>
  </rdf:Description>
  <rdf:Description rdf:about="http://rdf.ebi.ac.uk/terms/expressionatlas/Sample/65_PFC">
    <j.1:isAbout rdf:resource="http://www.ncbi.nlm.nih.gov/taxonomy/9606"/>
    <j.3:has_biomaterial_characteristics rdf:resource="http://neurolex.org/wiki/Category:Brain"/>
    <j.3:has_biomaterial_characteristics rdf:resource="http://purl.obolibrary.org/obo/PATO_0000047"/>
    <j.3:has_biomaterial_characteristics rdf:resource="http://www.ebi.ac.uk/efo/EFO_0000246"/>
    <j.1:hasFactorValue rdf:resource="http://www.ebi.ac.uk/efo/EFO_0006801"/>
    <j.1:hasAssociatedArrayDesign rdf:resource="http://www.ebi.ac.uk/efo/EFO_0001451"/>
    <rdfs:label rdf:datatype="http://www.w3.org/2001/XMLSchema#string">65_PFC</rdfs:label>
    <rdf:type rdf:resource="http://rdf.ebi.ac.uk/terms/expressionatlas/Assay"/>
  </rdf:Description>
  <rdf:Description rdf:about="http://neurolex.org/wiki/Category:Dorsolateral_prefrontal_cortex">
    <j.3:has_disease_location rdf:datatype="http://www.w3.org/2001/XMLSchema#string">dorsolateral prefrontal cortex</j.3:has_disease_location>
    <rdf:type rdf:resource="http://mged.sourceforge.net/ontologies/MGEDOntology.owl#organism_part"/>
  </rdf:Description>
  <rdf:Description rdf:about="http://bio2rdf.org/geneid:81932">
    <j.0:has_symbol rdf:datatype="http://www.w3.org/2001/XMLSchema#string">HDHD3</j.0:has_symbol>
    <j.1:hasExpressionValue rdf:resource="http://rdf.ebi.ac.uk/terms/expressionatlas/DifferentialExpressionRatio"/>
  </rdf:Description>
  <rdf:Description rdf:about="http://rdf.ebi.ac.uk/terms/expressionatlas/Sample/GSM119658.CEL.gz">
    <j.1:isAbout rdf:resource="http://www.ncbi.nlm.nih.gov/taxonomy/9606"/>
    <j.3:has_biomaterial_characteristics rdf:resource="http://neurolex.org/wiki/Category:Posterior_cingulate_cortex"/>
    <j.3:has_biomaterial_characteristics rdf:resource="http://purl.obolibrary.org/obo/PATO_0000047"/>
    <j.3:has_biomaterial_characteristics rdf:resource="http://www.ebi.ac.uk/efo/EFO_0000246"/>
    <j.1:hasFactorValue rdf:resource="http://purl.obolibrary.org/obo/PATO_0000461"/>
    <j.1:hasAssociatedArrayDesign rdf:resource="http://www.ebi.ac.uk/efo/EFO_0001451"/>
    <rdfs:label rdf:datatype="http://www.w3.org/2001/XMLSchema#string">GSM119658.CEL.gz</rdfs:label>
    <rdf:type rdf:resource="http://rdf.ebi.ac.uk/terms/expressionatlas/Assay"/>
  </rdf:Description>
  <rdf:Description rdf:about="http://rdf.ebi.ac.uk/terms/expressionatlas/Sample/229_PFC">
    <j.1:isAbout rdf:resource="http://www.ncbi.nlm.nih.gov/taxonomy/9606"/>
    <j.3:has_biomaterial_characteristics rdf:resource="http://neurolex.org/wiki/Category:Brain"/>
    <j.3:has_biomaterial_characteristics rdf:resource="http://purl.obolibrary.org/obo/PATO_0000047"/>
    <j.3:has_biomaterial_characteristics rdf:resource="http://www.ebi.ac.uk/efo/EFO_0000246"/>
    <j.1:hasFactorValue rdf:resource="http://www.ebi.ac.uk/efo/EFO_0006801"/>
    <j.1:hasAssociatedArrayDesign rdf:resource="http://www.ebi.ac.uk/efo/EFO_0001451"/>
    <rdfs:label rdf:datatype="http://www.w3.org/2001/XMLSchema#string">229_PFC</rdfs:label>
    <rdf:type rdf:resource="http://rdf.ebi.ac.uk/terms/expressionatlas/Assay"/>
  </rdf:Description>
  <rdf:Description rdf:about="http://rdf.ebi.ac.uk/terms/expressionatlas/Sample/8_VC">
    <j.1:isAbout rdf:resource="http://www.ncbi.nlm.nih.gov/taxonomy/9606"/>
    <j.3:has_biomaterial_characteristics rdf:resource="http://neurolex.org/wiki/Category:Visual_cortex_primary"/>
    <j.3:has_biomaterial_characteristics rdf:resource="http://purl.obolibrary.org/obo/PATO_0000047"/>
    <j.3:has_biomaterial_characteristics rdf:resource="http://www.ebi.ac.uk/efo/EFO_0000246"/>
    <j.1:hasFactorValue rdf:resource="http://www.ebi.ac.uk/efo/EFO_0006801"/>
    <j.1:hasAssociatedArrayDesign rdf:resource="http://www.ebi.ac.uk/efo/EFO_0001451"/>
    <rdfs:label rdf:datatype="http://www.w3.org/2001/XMLSchema#string">8_VC</rdfs:label>
    <rdf:type rdf:resource="http://rdf.ebi.ac.uk/terms/expressionatlas/Assay"/>
  </rdf:Description>
  <rdf:Description rdf:about="http://rdf.ebi.ac.uk/terms/expressionatlas/Sample/GSM119677.CEL.gz">
    <j.1:isAbout rdf:resource="http://www.ncbi.nlm.nih.gov/taxonomy/9606"/>
    <j.3:has_biomaterial_characteristics rdf:resource="http://neurolex.org/wiki/Category:Visual_cortex_primary"/>
    <j.3:has_biomaterial_characteristics rdf:resource="http://purl.obolibrary.org/obo/PATO_0000047"/>
    <j.3:has_biomaterial_characteristics rdf:resource="http://www.ebi.ac.uk/efo/EFO_0000246"/>
    <j.1:hasFactorValue rdf:resource="http://purl.obolibrary.org/obo/PATO_0000461"/>
    <j.1:hasAssociatedArrayDesign rdf:resource="http://www.ebi.ac.uk/efo/EFO_0001451"/>
    <rdfs:label rdf:datatype="http://www.w3.org/2001/XMLSchema#string">GSM119677.CEL.gz</rdfs:label>
    <rdf:type rdf:resource="http://rdf.ebi.ac.uk/terms/expressionatlas/Assay"/>
  </rdf:Description>
  <rdf:Description rdf:about="http://rdf.ebi.ac.uk/terms/expressionatlas/Sample/177_PFC">
    <j.1:isAbout rdf:resource="http://www.ncbi.nlm.nih.gov/taxonomy/9606"/>
    <j.3:has_biomaterial_characteristics rdf:resource="http://neurolex.org/wiki/Category:Brain"/>
    <j.3:has_biomaterial_characteristics rdf:resource="http://purl.obolibrary.org/obo/PATO_0000047"/>
    <j.3:has_biomaterial_characteristics rdf:resource="http://www.ebi.ac.uk/efo/EFO_0000246"/>
    <j.1:hasFactorValue rdf:resource="http://purl.obolibrary.org/obo/PATO_0000461"/>
    <j.1:hasAssociatedArrayDesign rdf:resource="http://www.ebi.ac.uk/efo/EFO_0001451"/>
    <rdfs:label rdf:datatype="http://www.w3.org/2001/XMLSchema#string">177_PFC</rdfs:label>
    <rdf:type rdf:resource="http://rdf.ebi.ac.uk/terms/expressionatlas/Assay"/>
  </rdf:Description>
  <rdf:Description rdf:about="http://rdf.ebi.ac.uk/terms/expressionatlas/Sample/104_VC">
    <j.1:isAbout rdf:resource="http://www.ncbi.nlm.nih.gov/taxonomy/9606"/>
    <j.3:has_biomaterial_characteristics rdf:resource="http://neurolex.org/wiki/Category:Visual_cortex_primary"/>
    <j.3:has_biomaterial_characteristics rdf:resource="http://purl.obolibrary.org/obo/PATO_0000047"/>
    <j.3:has_biomaterial_characteristics rdf:resource="http://www.ebi.ac.uk/efo/EFO_0000246"/>
    <j.1:hasFactorValue rdf:resource="http://purl.obolibrary.org/obo/PATO_0000461"/>
    <j.1:hasAssociatedArrayDesign rdf:resource="http://www.ebi.ac.uk/efo/EFO_0001451"/>
    <rdfs:label rdf:datatype="http://www.w3.org/2001/XMLSchema#string">104_VC</rdfs:label>
    <rdf:type rdf:resource="http://rdf.ebi.ac.uk/terms/expressionatlas/Assay"/>
  </rdf:Description>
  <rdf:Description rdf:about="http://rdf.ebi.ac.uk/terms/expressionatlas/Sample/147_VC">
    <j.1:isAbout rdf:resource="http://www.ncbi.nlm.nih.gov/taxonomy/9606"/>
    <j.3:has_biomaterial_characteristics rdf:resource="http://neurolex.org/wiki/Category:Visual_cortex_primary"/>
    <j.3:has_biomaterial_characteristics rdf:resource="http://purl.obolibrary.org/obo/PATO_0000047"/>
    <j.3:has_biomaterial_characteristics rdf:resource="http://www.ebi.ac.uk/efo/EFO_0000246"/>
    <j.1:hasFactorValue rdf:resource="http://purl.obolibrary.org/obo/PATO_0000461"/>
    <j.1:hasAssociatedArrayDesign rdf:resource="http://www.ebi.ac.uk/efo/EFO_0001451"/>
    <rdfs:label rdf:datatype="http://www.w3.org/2001/XMLSchema#string">147_VC</rdfs:label>
    <rdf:type rdf:resource="http://rdf.ebi.ac.uk/terms/expressionatlas/Assay"/>
  </rdf:Description>
  <rdf:Description rdf:about="http://rdf.ebi.ac.uk/terms/expressionatlas/Sample/48_VC">
    <j.1:isAbout rdf:resource="http://www.ncbi.nlm.nih.gov/taxonomy/9606"/>
    <j.3:has_biomaterial_characteristics rdf:resource="http://neurolex.org/wiki/Category:Visual_cortex_primary"/>
    <j.3:has_biomaterial_characteristics rdf:resource="http://purl.obolibrary.org/obo/PATO_0000047"/>
    <j.3:has_biomaterial_characteristics rdf:resource="http://www.ebi.ac.uk/efo/EFO_0000246"/>
    <j.1:hasFactorValue rdf:resource="http://www.ebi.ac.uk/efo/EFO_0006801"/>
    <j.1:hasAssociatedArrayDesign rdf:resource="http://www.ebi.ac.uk/efo/EFO_0001451"/>
    <rdfs:label rdf:datatype="http://www.w3.org/2001/XMLSchema#string">48_VC</rdfs:label>
    <rdf:type rdf:resource="http://rdf.ebi.ac.uk/terms/expressionatlas/Assay"/>
  </rdf:Description>
  <rdf:Description rdf:about="http://bio2rdf.org/geneid:7277">
    <j.0:has_symbol rdf:datatype="http://www.w3.org/2001/XMLSchema#string">TUBA4A</j.0:has_symbol>
    <j.1:hasExpressionValue rdf:resource="http://rdf.ebi.ac.uk/terms/expressionatlas/DifferentialExpressionRatio"/>
  </rdf:Description>
  <rdf:Description rdf:about="http://rdf.ebi.ac.uk/terms/expressionatlas/Sample/116_PFC">
    <j.1:isAbout rdf:resource="http://www.ncbi.nlm.nih.gov/taxonomy/9606"/>
    <j.3:has_biomaterial_characteristics rdf:resource="http://neurolex.org/wiki/Category:Brain"/>
    <j.3:has_biomaterial_characteristics rdf:resource="http://purl.obolibrary.org/obo/PATO_0000047"/>
    <j.3:has_biomaterial_characteristics rdf:resource="http://www.ebi.ac.uk/efo/EFO_0000246"/>
    <j.1:hasFactorValue rdf:resource="http://www.ebi.ac.uk/efo/EFO_0006801"/>
    <j.1:hasAssociatedArrayDesign rdf:resource="http://www.ebi.ac.uk/efo/EFO_0001451"/>
    <rdfs:label rdf:datatype="http://www.w3.org/2001/XMLSchema#string">116_PFC</rdfs:label>
    <rdf:type rdf:resource="http://rdf.ebi.ac.uk/terms/expressionatlas/Assay"/>
  </rdf:Description>
  <rdf:Description rdf:about="http://rdf.ebi.ac.uk/terms/expressionatlas/Sample/202_PFC">
    <j.1:isAbout rdf:resource="http://www.ncbi.nlm.nih.gov/taxonomy/9606"/>
    <j.3:has_biomaterial_characteristics rdf:resource="http://neurolex.org/wiki/Category:Brain"/>
    <j.3:has_biomaterial_characteristics rdf:resource="http://purl.obolibrary.org/obo/PATO_0000047"/>
    <j.3:has_biomaterial_characteristics rdf:resource="http://www.ebi.ac.uk/efo/EFO_0000246"/>
    <j.1:hasFactorValue rdf:resource="http://purl.obolibrary.org/obo/PATO_0000461"/>
    <j.1:hasAssociatedArrayDesign rdf:resource="http://www.ebi.ac.uk/efo/EFO_0001451"/>
    <rdfs:label rdf:datatype="http://www.w3.org/2001/XMLSchema#string">202_PFC</rdfs:label>
    <rdf:type rdf:resource="http://rdf.ebi.ac.uk/terms/expressionatlas/Assay"/>
  </rdf:Description>
  <rdf:Description rdf:about="http://bio2rdf.org/geneid:885">
    <j.0:has_symbol rdf:datatype="http://www.w3.org/2001/XMLSchema#string">CCK</j.0:has_symbol>
    <j.1:hasExpressionValue rdf:resource="http://rdf.ebi.ac.uk/terms/expressionatlas/DifferentialExpressionRatio"/>
  </rdf:Description>
  <rdf:Description rdf:about="https://www.ebi.ac.uk/arrayexpress/experiments/E-GEOD-44770">
    <j.1:hasAssay rdf:resource="http://rdf.ebi.ac.uk/terms/expressionatlas/Sample/168_PFC"/>
    <j.1:hasAssay rdf:resource="http://rdf.ebi.ac.uk/terms/expressionatlas/Sample/95_PFC"/>
    <j.1:hasAssay rdf:resource="http://rdf.ebi.ac.uk/terms/expressionatlas/Sample/177_PFC"/>
    <j.1:hasAssay rdf:resource="http://rdf.ebi.ac.uk/terms/expressionatlas/Sample/57_PFC"/>
    <j.1:hasAssay rdf:resource="http://rdf.ebi.ac.uk/terms/expressionatlas/Sample/187_PFC"/>
    <j.1:hasAssay rdf:resource="http://rdf.ebi.ac.uk/terms/expressionatlas/Sample/27_PFC"/>
    <j.1:hasAssay rdf:resource="http://rdf.ebi.ac.uk/terms/expressionatlas/Sample/201_PFC"/>
    <j.1:hasAssay rdf:resource="http://rdf.ebi.ac.uk/terms/expressionatlas/Sample/53_PFC"/>
    <j.1:hasAssay rdf:resource="http://rdf.ebi.ac.uk/terms/expressionatlas/Sample/79_PFC"/>
    <j.1:hasAssay rdf:resource="http://rdf.ebi.ac.uk/terms/expressionatlas/Sample/99_PFC"/>
    <j.1:hasAssay rdf:resource="http://rdf.ebi.ac.uk/terms/expressionatlas/Sample/160_PFC"/>
    <j.1:hasAssay rdf:resource="http://rdf.ebi.ac.uk/terms/expressionatlas/Sample/75_PFC"/>
    <j.1:hasAssay rdf:resource="http://rdf.ebi.ac.uk/terms/expressionatlas/Sample/188_PFC"/>
    <j.1:hasAssay rdf:resource="http://rdf.ebi.ac.uk/terms/expressionatlas/Sample/139_PFC"/>
    <j.1:hasAssay rdf:resource="http://rdf.ebi.ac.uk/terms/expressionatlas/Sample/69_PFC"/>
    <j.1:hasAssay rdf:resource="http://rdf.ebi.ac.uk/terms/expressionatlas/Sample/210_PFC"/>
    <j.1:hasAssay rdf:resource="http://rdf.ebi.ac.uk/terms/expressionatlas/Sample/48_PFC"/>
    <j.1:hasAssay rdf:resource="http://rdf.ebi.ac.uk/terms/expressionatlas/Sample/225_PFC"/>
    <j.1:hasAssay rdf:resource="http://rdf.ebi.ac.uk/terms/expressionatlas/Sample/14_PFC"/>
    <j.1:hasAssay rdf:resource="http://rdf.ebi.ac.uk/terms/expressionatlas/Sample/120_PFC"/>
    <j.1:hasAssay rdf:resource="http://rdf.ebi.ac.uk/terms/expressionatlas/Sample/218_PFC"/>
    <j.1:hasAssay rdf:resource="http://rdf.ebi.ac.uk/terms/expressionatlas/Sample/12_PFC"/>
    <j.1:hasAssay rdf:resource="http://rdf.ebi.ac.uk/terms/expressionatlas/Sample/85_PFC"/>
    <j.1:hasAssay rdf:resource="http://rdf.ebi.ac.uk/terms/expressionatlas/Sample/101_PFC"/>
    <j.1:hasAssay rdf:resource="http://rdf.ebi.ac.uk/terms/expressionatlas/Sample/61_PFC"/>
    <j.1:hasAssay rdf:resource="http://rdf.ebi.ac.uk/terms/expressionatlas/Sample/159_PFC"/>
    <j.1:hasAssay rdf:resource="http://rdf.ebi.ac.uk/terms/expressionatlas/Sample/89_PFC"/>
    <j.1:hasAssay rdf:resource="http://rdf.ebi.ac.uk/terms/expressionatlas/Sample/1_PFC"/>
    <j.1:hasAssay rdf:resource="http://rdf.ebi.ac.uk/terms/expressionatlas/Sample/125_PFC"/>
    <j.1:hasAssay rdf:resource="http://rdf.ebi.ac.uk/terms/expressionatlas/Sample/32_PFC"/>
    <j.1:hasAssay rdf:resource="http://rdf.ebi.ac.uk/terms/expressionatlas/Sample/62_PFC"/>
    <j.1:hasAssay rdf:resource="http://rdf.ebi.ac.uk/terms/expressionatlas/Sample/104_PFC"/>
    <j.1:hasAssay rdf:resource="http://rdf.ebi.ac.uk/terms/expressionatlas/Sample/86_PFC"/>
    <j.1:hasAssay rdf:resource="http://rdf.ebi.ac.uk/terms/expressionatlas/Sample/215_PFC"/>
    <j.1:hasAssay rdf:resource="http://rdf.ebi.ac.uk/terms/expressionatlas/Sample/123_PFC"/>
    <j.1:hasAssay rdf:resource="http://rdf.ebi.ac.uk/terms/expressionatlas/Sample/126_PFC"/>
    <j.1:hasAssay rdf:resource="http://rdf.ebi.ac.uk/terms/expressionatlas/Sample/192_PFC"/>
    <j.1:hasAssay rdf:resource="http://rdf.ebi.ac.uk/terms/expressionatlas/Sample/173_PFC"/>
    <j.1:hasAssay rdf:resource="http://rdf.ebi.ac.uk/terms/expressionatlas/Sample/131_PFC"/>
    <j.1:hasAssay rdf:resource="http://rdf.ebi.ac.uk/terms/expressionatlas/Sample/46_PFC"/>
    <j.1:hasAssay rdf:resource="http://rdf.ebi.ac.uk/terms/expressionatlas/Sample/94_PFC"/>
    <j.1:hasAssay rdf:resource="http://rdf.ebi.ac.uk/terms/expressionatlas/Sample/214_PFC"/>
    <j.1:hasAssay rdf:resource="http://rdf.ebi.ac.uk/terms/expressionatlas/Sample/185_PFC"/>
    <j.1:hasAssay rdf:resource="http://rdf.ebi.ac.uk/terms/expressionatlas/Sample/33_PFC"/>
    <j.1:hasAssay rdf:resource="http://rdf.ebi.ac.uk/terms/expressionatlas/Sample/194_PFC"/>
    <j.1:hasAssay rdf:resource="http://rdf.ebi.ac.uk/terms/expressionatlas/Sample/93_PFC"/>
    <j.1:hasAssay rdf:resource="http://rdf.ebi.ac.uk/terms/expressionatlas/Sample/8_PFC"/>
    <j.1:hasAssay rdf:resource="http://rdf.ebi.ac.uk/terms/expressionatlas/Sample/209_PFC"/>
    <j.1:hasAssay rdf:resource="http://rdf.ebi.ac.uk/terms/expressionatlas/Sample/58_PFC"/>
    <j.1:hasAssay rdf:resource="http://rdf.ebi.ac.uk/terms/expressionatlas/Sample/78_PFC"/>
    <j.1:hasAssay rdf:resource="http://rdf.ebi.ac.uk/terms/expressionatlas/Sample/167_PFC"/>
    <j.1:hasAssay rdf:resource="http://rdf.ebi.ac.uk/terms/expressionatlas/Sample/221_PFC"/>
    <j.1:hasAssay rdf:resource="http://rdf.ebi.ac.uk/terms/expressionatlas/Sample/204_PFC"/>
    <j.1:hasAssay rdf:resource="http://rdf.ebi.ac.uk/terms/expressionatlas/Sample/40_PFC"/>
    <j.1:hasAssay rdf:resource="http://rdf.ebi.ac.uk/terms/expressionatlas/Sample/19_PFC"/>
    <j.1:hasAssay rdf:resource="http://rdf.ebi.ac.uk/terms/expressionatlas/Sample/226_PFC"/>
    <j.1:hasAssay rdf:resource="http://rdf.ebi.ac.uk/terms/expressionatlas/Sample/205_PFC"/>
    <j.1:hasAssay rdf:resource="http://rdf.ebi.ac.uk/terms/expressionatlas/Sample/189_PFC"/>
    <j.1:hasAssay rdf:resource="http://rdf.ebi.ac.uk/terms/expressionatlas/Sample/164_PFC"/>
    <j.1:hasAssay rdf:resource="http://rdf.ebi.ac.uk/terms/expressionatlas/Sample/115_PFC"/>
    <j.1:hasAssay rdf:resource="http://rdf.ebi.ac.uk/terms/expressionatlas/Sample/45_PFC"/>
    <j.1:hasAssay rdf:resource="http://rdf.ebi.ac.uk/terms/expressionatlas/Sample/179_PFC"/>
    <j.1:hasAssay rdf:resource="http://rdf.ebi.ac.uk/terms/expressionatlas/Sample/206_PFC"/>
    <j.1:hasAssay rdf:resource="http://rdf.ebi.ac.uk/terms/expressionatlas/Sample/165_PFC"/>
    <j.1:hasAssay rdf:resource="http://rdf.ebi.ac.uk/terms/expressionatlas/Sample/151_PFC"/>
    <j.1:hasAssay rdf:resource="http://rdf.ebi.ac.uk/terms/expressionatlas/Sample/76_PFC"/>
    <j.1:hasAssay rdf:resource="http://rdf.ebi.ac.uk/terms/expressionatlas/Sample/196_PFC"/>
    <j.1:hasAssay rdf:resource="http://rdf.ebi.ac.uk/terms/expressionatlas/Sample/11_PFC"/>
    <j.1:hasAssay rdf:resource="http://rdf.ebi.ac.uk/terms/expressionatlas/Sample/124_PFC"/>
    <j.1:hasAssay rdf:resource="http://rdf.ebi.ac.uk/terms/expressionatlas/Sample/199_PFC"/>
    <j.1:hasAssay rdf:resource="http://rdf.ebi.ac.uk/terms/expressionatlas/Sample/100_PFC"/>
    <j.1:hasAssay rdf:resource="http://rdf.ebi.ac.uk/terms/expressionatlas/Sample/80_PFC"/>
    <j.1:hasAssay rdf:resource="http://rdf.ebi.ac.uk/terms/expressionatlas/Sample/63_PFC"/>
    <j.1:hasAssay rdf:resource="http://rdf.ebi.ac.uk/terms/expressionatlas/Sample/217_PFC"/>
    <j.1:hasAssay rdf:resource="http://rdf.ebi.ac.uk/terms/expressionatlas/Sample/152_PFC"/>
    <j.1:hasAssay rdf:resource="http://rdf.ebi.ac.uk/terms/expressionatlas/Sample/111_PFC"/>
    <j.1:hasAssay rdf:resource="http://rdf.ebi.ac.uk/terms/expressionatlas/Sample/222_PFC"/>
    <j.1:hasAssay rdf:resource="http://rdf.ebi.ac.uk/terms/expressionatlas/Sample/157_PFC"/>
    <j.1:hasAssay rdf:resource="http://rdf.ebi.ac.uk/terms/expressionatlas/Sample/174_PFC"/>
    <j.1:hasAssay rdf:resource="http://rdf.ebi.ac.uk/terms/expressionatlas/Sample/41_PFC"/>
    <j.1:hasAssay rdf:resource="http://rdf.ebi.ac.uk/terms/expressionatlas/Sample/17_PFC"/>
    <j.1:hasAssay rdf:resource="http://rdf.ebi.ac.uk/terms/expressionatlas/Sample/23_PFC"/>
    <j.1:hasAssay rdf:resource="http://rdf.ebi.ac.uk/terms/expressionatlas/Sample/90_PFC"/>
    <j.1:hasAssay rdf:resource="http://rdf.ebi.ac.uk/terms/expressionatlas/Sample/136_PFC"/>
    <j.1:hasAssay rdf:resource="http://rdf.ebi.ac.uk/terms/expressionatlas/Sample/184_PFC"/>
    <j.1:hasAssay rdf:resource="http://rdf.ebi.ac.uk/terms/expressionatlas/Sample/9_PFC"/>
    <j.1:hasAssay rdf:resource="http://rdf.ebi.ac.uk/terms/expressionatlas/Sample/16_PFC"/>
    <j.1:hasAssay rdf:resource="http://rdf.ebi.ac.uk/terms/expressionatlas/Sample/119_PFC"/>
    <j.1:hasAssay rdf:resource="http://rdf.ebi.ac.uk/terms/expressionatlas/Sample/193_PFC"/>
    <j.1:hasAssay rdf:resource="http://rdf.ebi.ac.uk/terms/expressionatlas/Sample/223_PFC"/>
    <j.1:hasAssay rdf:resource="http://rdf.ebi.ac.uk/terms/expressionatlas/Sample/182_PFC"/>
    <j.1:hasAssay rdf:resource="http://rdf.ebi.ac.uk/terms/expressionatlas/Sample/229_PFC"/>
    <j.1:hasAssay rdf:resource="http://rdf.ebi.ac.uk/terms/expressionatlas/Sample/197_PFC"/>
    <j.1:hasAssay rdf:resource="http://rdf.ebi.ac.uk/terms/expressionatlas/Sample/91_PFC"/>
    <j.1:hasAssay rdf:resource="http://rdf.ebi.ac.uk/terms/expressionatlas/Sample/4_PFC"/>
    <j.1:hasAssay rdf:resource="http://rdf.ebi.ac.uk/terms/expressionatlas/Sample/116_PFC"/>
    <j.1:hasAssay rdf:resource="http://rdf.ebi.ac.uk/terms/expressionatlas/Sample/70_PFC"/>
    <j.1:hasAssay rdf:resource="http://rdf.ebi.ac.uk/terms/expressionatlas/Sample/200_PFC"/>
    <j.1:hasAssay rdf:resource="http://rdf.ebi.ac.uk/terms/expressionatlas/Sample/49_PFC"/>
    <j.1:hasAssay rdf:resource="http://rdf.ebi.ac.uk/terms/expressionatlas/Sample/43_PFC"/>
    <j.1:hasAssay rdf:resource="http://rdf.ebi.ac.uk/terms/expressionatlas/Sample/3_PFC"/>
    <j.1:hasAssay rdf:resource="http://rdf.ebi.ac.uk/terms/expressionatlas/Sample/161_PFC"/>
    <j.1:hasAssay rdf:resource="http://rdf.ebi.ac.uk/terms/expressionatlas/Sample/34_PFC"/>
    <j.1:hasAssay rdf:resource="http://rdf.ebi.ac.uk/terms/expressionatlas/Sample/56_PFC"/>
    <j.1:hasAssay rdf:resource="http://rdf.ebi.ac.uk/terms/expressionatlas/Sample/195_PFC"/>
    <j.1:hasAssay rdf:resource="http://rdf.ebi.ac.uk/terms/expressionatlas/Sample/154_PFC"/>
    <j.1:hasAssay rdf:resource="http://rdf.ebi.ac.uk/terms/expressionatlas/Sample/10_PFC"/>
    <j.1:hasAssay rdf:resource="http://rdf.ebi.ac.uk/terms/expressionatlas/Sample/202_PFC"/>
    <j.1:hasAssay rdf:resource="http://rdf.ebi.ac.uk/terms/expressionatlas/Sample/230_PFC"/>
    <j.1:hasAssay rdf:resource="http://rdf.ebi.ac.uk/terms/expressionatlas/Sample/2_PFC"/>
    <j.1:hasAssay rdf:resource="http://rdf.ebi.ac.uk/terms/expressionatlas/Sample/5_PFC"/>
    <j.1:hasAssay rdf:resource="http://rdf.ebi.ac.uk/terms/expressionatlas/Sample/121_PFC"/>
    <j.1:hasAssay rdf:resource="http://rdf.ebi.ac.uk/terms/expressionatlas/Sample/141_PFC"/>
    <j.1:hasAssay rdf:resource="http://rdf.ebi.ac.uk/terms/expressionatlas/Sample/186_PFC"/>
    <j.1:hasAssay rdf:resource="http://rdf.ebi.ac.uk/terms/expressionatlas/Sample/166_PFC"/>
    <j.1:hasAssay rdf:resource="http://rdf.ebi.ac.uk/terms/expressionatlas/Sample/216_PFC"/>
    <j.1:hasAssay rdf:resource="http://rdf.ebi.ac.uk/terms/expressionatlas/Sample/175_PFC"/>
    <j.1:hasAssay rdf:resource="http://rdf.ebi.ac.uk/terms/expressionatlas/Sample/60_PFC"/>
    <j.1:hasAssay rdf:resource="http://rdf.ebi.ac.uk/terms/expressionatlas/Sample/39_PFC"/>
    <j.1:hasAssay rdf:resource="http://rdf.ebi.ac.uk/terms/expressionatlas/Sample/59_PFC"/>
    <j.1:hasAssay rdf:resource="http://rdf.ebi.ac.uk/terms/expressionatlas/Sample/148_PFC"/>
    <j.1:hasAssay rdf:resource="http://rdf.ebi.ac.uk/terms/expressionatlas/Sample/105_PFC"/>
    <j.1:hasAssay rdf:resource="http://rdf.ebi.ac.uk/terms/expressionatlas/Sample/107_PFC"/>
    <j.1:hasAssay rdf:resource="http://rdf.ebi.ac.uk/terms/expressionatlas/Sample/127_PFC"/>
    <j.1:hasAssay rdf:resource="http://rdf.ebi.ac.uk/terms/expressionatlas/Sample/87_PFC"/>
    <j.1:hasAssay rdf:resource="http://rdf.ebi.ac.uk/terms/expressionatlas/Sample/153_PFC"/>
    <j.1:hasAssay rdf:resource="http://rdf.ebi.ac.uk/terms/expressionatlas/Sample/118_PFC"/>
    <j.1:hasAssay rdf:resource="http://rdf.ebi.ac.uk/terms/expressionatlas/Sample/198_PFC"/>
    <j.1:hasAssay rdf:resource="http://rdf.ebi.ac.uk/terms/expressionatlas/Sample/7_PFC"/>
    <j.1:hasAssay rdf:resource="http://rdf.ebi.ac.uk/terms/expressionatlas/Sample/26_PFC"/>
    <j.1:hasAssay rdf:resource="http://rdf.ebi.ac.uk/terms/expressionatlas/Sample/112_PFC"/>
    <j.1:hasAssay rdf:resource="http://rdf.ebi.ac.uk/terms/expressionatlas/Sample/228_PFC"/>
    <j.1:hasAssay rdf:resource="http://rdf.ebi.ac.uk/terms/expressionatlas/Sample/92_PFC"/>
    <j.1:hasAssay rdf:resource="http://rdf.ebi.ac.uk/terms/expressionatlas/Sample/96_PFC"/>
    <j.1:hasAssay rdf:resource="http://rdf.ebi.ac.uk/terms/expressionatlas/Sample/73_PFC"/>
    <j.1:hasAssay rdf:resource="http://rdf.ebi.ac.uk/terms/expressionatlas/Sample/162_PFC"/>
    <j.1:hasAssay rdf:resource="http://rdf.ebi.ac.uk/terms/expressionatlas/Sample/113_PFC"/>
    <j.1:hasAssay rdf:resource="http://rdf.ebi.ac.uk/terms/expressionatlas/Sample/208_PFC"/>
    <j.1:hasAssay rdf:resource="http://rdf.ebi.ac.uk/terms/expressionatlas/Sample/137_PFC"/>
    <j.1:hasAssay rdf:resource="http://rdf.ebi.ac.uk/terms/expressionatlas/Sample/190_PFC"/>
    <j.1:hasAnalysis rdf:resource="http://rdf.ebi.ac.uk/terms/expressionatlas/DifferentialExpressionAnalysis"/>
    <j.1:hasAssay rdf:resource="http://rdf.ebi.ac.uk/terms/expressionatlas/Sample/44_PFC"/>
    <j.2:identifier rdf:datatype="http://www.w3.org/2001/XMLSchema#string">E-GEOD-44770</j.2:identifier>
    <j.1:hasAssay rdf:resource="http://rdf.ebi.ac.uk/terms/expressionatlas/Sample/74_PFC"/>
    <j.1:hasAssay rdf:resource="http://rdf.ebi.ac.uk/terms/expressionatlas/Sample/203_PFC"/>
    <j.1:hasAssay rdf:resource="http://rdf.ebi.ac.uk/terms/expressionatlas/Sample/110_PFC"/>
    <j.1:hasAssay rdf:resource="http://rdf.ebi.ac.uk/terms/expressionatlas/Sample/25_PFC"/>
    <j.1:hasAssay rdf:resource="http://rdf.ebi.ac.uk/terms/expressionatlas/Sample/138_PFC"/>
    <j.1:hasAssay rdf:resource="http://rdf.ebi.ac.uk/terms/expressionatlas/Sample/98_PFC"/>
    <j.1:hasAssay rdf:resource="http://rdf.ebi.ac.uk/terms/expressionatlas/Sample/144_PFC"/>
    <j.1:hasAssay rdf:resource="http://rdf.ebi.ac.uk/terms/expressionatlas/Sample/28_PFC"/>
    <j.1:hasAssay rdf:resource="http://rdf.ebi.ac.uk/terms/expressionatlas/Sample/71_PFC"/>
    <j.1:hasAssay rdf:resource="http://rdf.ebi.ac.uk/terms/expressionatlas/Sample/109_PFC"/>
    <j.1:hasAssay rdf:resource="http://rdf.ebi.ac.uk/terms/expressionatlas/Sample/54_PFC"/>
    <j.1:hasAssay rdf:resource="http://rdf.ebi.ac.uk/terms/expressionatlas/Sample/130_PFC"/>
    <j.1:hasAssay rdf:resource="http://rdf.ebi.ac.uk/terms/expressionatlas/Sample/146_PFC"/>
    <j.1:hasAssay rdf:resource="http://rdf.ebi.ac.uk/terms/expressionatlas/Sample/207_PFC"/>
    <j.1:hasAssay rdf:resource="http://rdf.ebi.ac.uk/terms/expressionatlas/Sample/31_PFC"/>
    <j.1:hasAssay rdf:resource="http://rdf.ebi.ac.uk/terms/expressionatlas/Sample/81_PFC"/>
    <j.1:hasAssay rdf:resource="http://rdf.ebi.ac.uk/terms/expressionatlas/Sample/6_PFC"/>
    <j.1:hasAssay rdf:resource="http://rdf.ebi.ac.uk/terms/expressionatlas/Sample/142_PFC"/>
    <j.1:hasAssay rdf:resource="http://rdf.ebi.ac.uk/terms/expressionatlas/Sample/22_PFC"/>
    <j.1:hasAssay rdf:resource="http://rdf.ebi.ac.uk/terms/expressionatlas/Sample/158_PFC"/>
    <j.1:hasAssay rdf:resource="http://rdf.ebi.ac.uk/terms/expressionatlas/Sample/15_PFC"/>
    <j.1:hasAssay rdf:resource="http://rdf.ebi.ac.uk/terms/expressionatlas/Sample/52_PFC"/>
    <j.1:hasAssay rdf:resource="http://rdf.ebi.ac.uk/terms/expressionatlas/Sample/67_PFC"/>
    <j.1:hasAssay rdf:resource="http://rdf.ebi.ac.uk/terms/expressionatlas/Sample/103_PFC"/>
    <j.1:hasAssay rdf:resource="http://rdf.ebi.ac.uk/terms/expressionatlas/Sample/176_PFC"/>
    <j.1:hasAssay rdf:resource="http://rdf.ebi.ac.uk/terms/expressionatlas/Sample/65_PFC"/>
    <j.1:hasAssay rdf:resource="http://rdf.ebi.ac.uk/terms/expressionatlas/Sample/213_PFC"/>
    <rdf:type rdf:resource="http://mged.sourceforge.net/ontologies/MGEDOntology.owl#ExperimentPackage"/>
    <j.1:hasAssay rdf:resource="http://rdf.ebi.ac.uk/terms/expressionatlas/Sample/64_PFC"/>
    <j.1:hasAssay rdf:resource="http://rdf.ebi.ac.uk/terms/expressionatlas/Sample/163_PFC"/>
    <j.1:hasAssay rdf:resource="http://rdf.ebi.ac.uk/terms/expressionatlas/Sample/178_PFC"/>
    <j.1:hasAssay rdf:resource="http://rdf.ebi.ac.uk/terms/expressionatlas/Sample/72_PFC"/>
    <j.1:hasAssay rdf:resource="http://rdf.ebi.ac.uk/terms/expressionatlas/Sample/132_PFC"/>
    <j.1:hasAssay rdf:resource="http://rdf.ebi.ac.uk/terms/expressionatlas/Sample/51_PFC"/>
    <j.1:hasAssay rdf:resource="http://rdf.ebi.ac.uk/terms/expressionatlas/Sample/140_PFC"/>
    <j.1:hasAssay rdf:resource="http://rdf.ebi.ac.uk/terms/expressionatlas/Sample/117_PFC"/>
    <j.1:hasAssay rdf:resource="http://rdf.ebi.ac.uk/terms/expressionatlas/Sample/77_PFC"/>
    <j.1:hasAssay rdf:resource="http://rdf.ebi.ac.uk/terms/expressionatlas/Sample/97_PFC"/>
    <j.1:hasAssay rdf:resource="http://rdf.ebi.ac.uk/terms/expressionatlas/Sample/24_PFC"/>
    <j.1:hasAssay rdf:resource="http://rdf.ebi.ac.uk/terms/expressionatlas/Sample/169_PFC"/>
    <j.1:hasAssay rdf:resource="http://rdf.ebi.ac.uk/terms/expressionatlas/Sample/20_PFC"/>
    <j.1:hasAssay rdf:resource="http://rdf.ebi.ac.uk/terms/expressionatlas/Sample/145_PFC"/>
    <j.1:hasAssay rdf:resource="http://rdf.ebi.ac.uk/terms/expressionatlas/Sample/50_PFC"/>
    <j.1:hasAssay rdf:resource="http://rdf.ebi.ac.uk/terms/expressionatlas/Sample/29_PFC"/>
    <j.1:hasAssay rdf:resource="http://rdf.ebi.ac.uk/terms/expressionatlas/Sample/18_PFC"/>
    <j.1:hasAssay rdf:resource="http://rdf.ebi.ac.uk/terms/expressionatlas/Sample/38_PFC"/>
    <j.1:hasAssay rdf:resource="http://rdf.ebi.ac.uk/terms/expressionatlas/Sample/224_PFC"/>
    <j.1:hasAssay rdf:resource="http://rdf.ebi.ac.uk/terms/expressionatlas/Sample/135_PFC"/>
    <j.1:hasAssay rdf:resource="http://rdf.ebi.ac.uk/terms/expressionatlas/Sample/150_PFC"/>
    <j.1:hasAssay rdf:resource="http://rdf.ebi.ac.uk/terms/expressionatlas/Sample/219_PFC"/>
    <j.1:hasAssay rdf:resource="http://rdf.ebi.ac.uk/terms/expressionatlas/Sample/172_PFC"/>
    <j.1:hasAssay rdf:resource="http://rdf.ebi.ac.uk/terms/expressionatlas/Sample/129_PFC"/>
    <j.1:hasAssay rdf:resource="http://rdf.ebi.ac.uk/terms/expressionatlas/Sample/36_PFC"/>
    <j.1:hasAssay rdf:resource="http://rdf.ebi.ac.uk/terms/expressionatlas/Sample/181_PFC"/>
    <j.1:hasAssay rdf:resource="http://rdf.ebi.ac.uk/terms/expressionatlas/Sample/211_PFC"/>
    <j.1:hasAssay rdf:resource="http://rdf.ebi.ac.uk/terms/expressionatlas/Sample/170_PFC"/>
    <j.1:hasAssay rdf:resource="http://rdf.ebi.ac.uk/terms/expressionatlas/Sample/149_PFC"/>
    <j.1:hasAssay rdf:resource="http://rdf.ebi.ac.uk/terms/expressionatlas/Sample/30_PFC"/>
    <j.1:hasAssay rdf:resource="http://rdf.ebi.ac.uk/terms/expressionatlas/Sample/143_PFC"/>
    <j.1:hasAssay rdf:resource="http://rdf.ebi.ac.uk/terms/expressionatlas/Sample/122_PFC"/>
    <j.1:hasAssay rdf:resource="http://rdf.ebi.ac.uk/terms/expressionatlas/Sample/82_PFC"/>
    <j.1:hasAssay rdf:resource="http://rdf.ebi.ac.uk/terms/expressionatlas/Sample/128_PFC"/>
    <j.1:hasAssay rdf:resource="http://rdf.ebi.ac.uk/terms/expressionatlas/Sample/212_PFC"/>
    <j.1:hasAssay rdf:resource="http://rdf.ebi.ac.uk/terms/expressionatlas/Sample/191_PFC"/>
    <j.1:hasAssay rdf:resource="http://rdf.ebi.ac.uk/terms/expressionatlas/Sample/147_PFC"/>
    <j.1:hasAssay rdf:resource="http://rdf.ebi.ac.uk/terms/expressionatlas/Sample/156_PFC"/>
    <j.1:hasAssay rdf:resource="http://rdf.ebi.ac.uk/terms/expressionatlas/Sample/55_PFC"/>
    <j.1:hasAssay rdf:resource="http://rdf.ebi.ac.uk/terms/expressionatlas/Sample/83_PFC"/>
    <j.1:hasAssay rdf:resource="http://rdf.ebi.ac.uk/terms/expressionatlas/Sample/21_PFC"/>
    <j.1:hasAssay rdf:resource="http://rdf.ebi.ac.uk/terms/expressionatlas/Sample/66_PFC"/>
    <j.1:hasAssay rdf:resource="http://rdf.ebi.ac.uk/terms/expressionatlas/Sample/68_PFC"/>
    <j.1:hasAssay rdf:resource="http://rdf.ebi.ac.uk/terms/expressionatlas/Sample/42_PFC"/>
    <j.1:hasAssay rdf:resource="http://rdf.ebi.ac.uk/terms/expressionatlas/Sample/155_PFC"/>
    <j.1:hasAssay rdf:resource="http://rdf.ebi.ac.uk/terms/expressionatlas/Sample/183_PFC"/>
    <j.1:hasAssay rdf:resource="http://rdf.ebi.ac.uk/terms/expressionatlas/Sample/134_PFC"/>
    <j.1:hasAssay rdf:resource="http://rdf.ebi.ac.uk/terms/expressionatlas/Sample/227_PFC"/>
  </rdf:Description>
  <rdf:Description rdf:about="http://rdf.ebi.ac.uk/terms/expressionatlas/Sample/90_VC">
    <j.1:isAbout rdf:resource="http://www.ncbi.nlm.nih.gov/taxonomy/9606"/>
    <j.3:has_biomaterial_characteristics rdf:resource="http://neurolex.org/wiki/Category:Visual_cortex_primary"/>
    <j.3:has_biomaterial_characteristics rdf:resource="http://purl.obolibrary.org/obo/PATO_0000047"/>
    <j.3:has_biomaterial_characteristics rdf:resource="http://www.ebi.ac.uk/efo/EFO_0000246"/>
    <j.1:hasFactorValue rdf:resource="http://www.ebi.ac.uk/efo/EFO_0006801"/>
    <j.1:hasAssociatedArrayDesign rdf:resource="http://www.ebi.ac.uk/efo/EFO_0001451"/>
    <rdfs:label rdf:datatype="http://www.w3.org/2001/XMLSchema#string">90_VC</rdfs:label>
    <rdf:type rdf:resource="http://rdf.ebi.ac.uk/terms/expressionatlas/Assay"/>
  </rdf:Description>
  <rdf:Description rdf:about="http://rdf.ebi.ac.uk/terms/expressionatlas/Sample/13_VC">
    <j.1:isAbout rdf:resource="http://www.ncbi.nlm.nih.gov/taxonomy/9606"/>
    <j.3:has_biomaterial_characteristics rdf:resource="http://neurolex.org/wiki/Category:Visual_cortex_primary"/>
    <j.3:has_biomaterial_characteristics rdf:resource="http://purl.obolibrary.org/obo/PATO_0000047"/>
    <j.3:has_biomaterial_characteristics rdf:resource="http://www.ebi.ac.uk/efo/EFO_0000246"/>
    <j.1:hasFactorValue rdf:resource="http://www.ebi.ac.uk/efo/EFO_0006801"/>
    <j.1:hasAssociatedArrayDesign rdf:resource="http://www.ebi.ac.uk/efo/EFO_0001451"/>
    <rdfs:label rdf:datatype="http://www.w3.org/2001/XMLSchema#string">13_VC</rdfs:label>
    <rdf:type rdf:resource="http://rdf.ebi.ac.uk/terms/expressionatlas/Assay"/>
  </rdf:Description>
  <rdf:Description rdf:about="http://rdf.ebi.ac.uk/terms/expressionatlas/Sample/153_VC">
    <j.1:isAbout rdf:resource="http://www.ncbi.nlm.nih.gov/taxonomy/9606"/>
    <j.3:has_biomaterial_characteristics rdf:resource="http://neurolex.org/wiki/Category:Visual_cortex_primary"/>
    <j.3:has_biomaterial_characteristics rdf:resource="http://purl.obolibrary.org/obo/PATO_0000047"/>
    <j.3:has_biomaterial_characteristics rdf:resource="http://www.ebi.ac.uk/efo/EFO_0000246"/>
    <j.1:hasFactorValue rdf:resource="http://www.ebi.ac.uk/efo/EFO_0006801"/>
    <j.1:hasAssociatedArrayDesign rdf:resource="http://www.ebi.ac.uk/efo/EFO_0001451"/>
    <rdfs:label rdf:datatype="http://www.w3.org/2001/XMLSchema#string">153_VC</rdfs:label>
    <rdf:type rdf:resource="http://rdf.ebi.ac.uk/terms/expressionatlas/Assay"/>
  </rdf:Description>
  <rdf:Description rdf:about="http://rdf.ebi.ac.uk/terms/expressionatlas/Sample/110_VC">
    <j.1:isAbout rdf:resource="http://www.ncbi.nlm.nih.gov/taxonomy/9606"/>
    <j.3:has_biomaterial_characteristics rdf:resource="http://neurolex.org/wiki/Category:Visual_cortex_primary"/>
    <j.3:has_biomaterial_characteristics rdf:resource="http://purl.obolibrary.org/obo/PATO_0000047"/>
    <j.3:has_biomaterial_characteristics rdf:resource="http://www.ebi.ac.uk/efo/EFO_0000246"/>
    <j.1:hasFactorValue rdf:resource="http://purl.obolibrary.org/obo/PATO_0000461"/>
    <j.1:hasAssociatedArrayDesign rdf:resource="http://www.ebi.ac.uk/efo/EFO_0001451"/>
    <rdfs:label rdf:datatype="http://www.w3.org/2001/XMLSchema#string">110_VC</rdfs:label>
    <rdf:type rdf:resource="http://rdf.ebi.ac.uk/terms/expressionatlas/Assay"/>
  </rdf:Description>
  <rdf:Description rdf:about="http://bio2rdf.org/geneid:534">
    <j.0:has_symbol rdf:datatype="http://www.w3.org/2001/XMLSchema#string">ATP6V1G2</j.0:has_symbol>
    <j.1:hasExpressionValue rdf:resource="http://rdf.ebi.ac.uk/terms/expressionatlas/DifferentialExpressionRatio"/>
  </rdf:Description>
  <rdf:Description rdf:about="http://rdf.ebi.ac.uk/terms/expressionatlas/Sample/GSM119641.CEL.gz">
    <j.1:isAbout rdf:resource="http://www.ncbi.nlm.nih.gov/taxonomy/9606"/>
    <j.3:has_biomaterial_characteristics rdf:resource="http://neurolex.org/wiki/Category:Middle_temporal_gyrus"/>
    <j.3:has_biomaterial_characteristics rdf:resource="http://purl.obolibrary.org/obo/PATO_0000047"/>
    <j.3:has_biomaterial_characteristics rdf:resource="http://www.ebi.ac.uk/efo/EFO_0000246"/>
    <j.1:hasFactorValue rdf:resource="http://purl.obolibrary.org/obo/PATO_0000461"/>
    <j.1:hasAssociatedArrayDesign rdf:resource="http://www.ebi.ac.uk/efo/EFO_0001451"/>
    <rdfs:label rdf:datatype="http://www.w3.org/2001/XMLSchema#string">GSM119641.CEL.gz</rdfs:label>
    <rdf:type rdf:resource="http://rdf.ebi.ac.uk/terms/expressionatlas/Assay"/>
  </rdf:Description>
  <rdf:Description rdf:about="http://purl.obolibrary.org/obo/PATO_0000461">
    <rdfs:label rdf:datatype="http://www.w3.org/2001/XMLSchema#string">Control</rdfs:label>
    <rdfs:label rdf:datatype="http://www.w3.org/2001/XMLSchema#string">diseased</rdfs:label>
    <rdfs:label rdf:datatype="http://www.w3.org/2001/XMLSchema#string">control</rdfs:label>
  </rdf:Description>
  <rdf:Description rdf:about="http://rdf.ebi.ac.uk/terms/expressionatlas/DifferentialExpressionRatio">
    <rdfs:label rdf:datatype="http://www.w3.org/2001/XMLSchema#string">2.1850023862</rdfs:label>
    <rdfs:label rdf:datatype="http://www.w3.org/2001/XMLSchema#string">-1.6282915549</rdfs:label>
    <j.1:pValue rdf:datatype="http://www.w3.org/2001/XMLSchema#string">1.12E-019</j.1:pValue>
    <rdfs:label rdf:datatype="http://www.w3.org/2001/XMLSchema#string">-1.5044524527</rdfs:label>
    <rdfs:label rdf:datatype="http://www.w3.org/2001/XMLSchema#string">2.6948311778</rdfs:label>
    <rdfs:label rdf:datatype="http://www.w3.org/2001/XMLSchema#string">1.5024702328</rdfs:label>
    <rdfs:label rdf:datatype="http://www.w3.org/2001/XMLSchema#string">2.0131559834</rdfs:label>
    <j.1:pValue rdf:datatype="http://www.w3.org/2001/XMLSchema#string">4.87E-017</j.1:pValue>
    <rdfs:label rdf:datatype="http://www.w3.org/2001/XMLSchema#string">-2.7468607878</rdfs:label>
    <rdfs:label rdf:datatype="http://www.w3.org/2001/XMLSchema#string">2.0276914463</rdfs:label>
    <rdfs:label rdf:datatype="http://www.w3.org/2001/XMLSchema#string">-2.7361603763</rdfs:label>
    <rdfs:label rdf:datatype="http://www.w3.org/2001/XMLSchema#string">1.8384481931</rdfs:label>
    <j.1:pValue rdf:datatype="http://www.w3.org/2001/XMLSchema#string">3E-013</j.1:pValue>
    <j.1:pValue rdf:datatype="http://www.w3.org/2001/XMLSchema#string">0.000000094</j.1:pValue>
    <rdfs:label rdf:datatype="http://www.w3.org/2001/XMLSchema#string">2.6385850211</rdfs:label>
    <j.1:pValue rdf:datatype="http://www.w3.org/2001/XMLSchema#string">5.92E-013</j.1:pValue>
    <rdfs:label rdf:datatype="http://www.w3.org/2001/XMLSchema#string">-1.5883390323</rdfs:label>
    <rdfs:label rdf:datatype="http://www.w3.org/2001/XMLSchema#string">-1.5135567942</rdfs:label>
    <rdfs:label rdf:datatype="http://www.w3.org/2001/XMLSchema#string">-1.7507571523</rdfs:label>
    <j.1:pValue rdf:datatype="http://www.w3.org/2001/XMLSchema#string">0.000000238</j.1:pValue>
    <rdfs:label rdf:datatype="http://www.w3.org/2001/XMLSchema#string">-1.512371729</rdfs:label>
    <j.1:pValue rdf:datatype="http://www.w3.org/2001/XMLSchema#string">8.84E-009</j.1:pValue>
    <j.1:pValue rdf:datatype="http://www.w3.org/2001/XMLSchema#string">3.79E-013</j.1:pValue>
    <j.1:pValue rdf:datatype="http://www.w3.org/2001/XMLSchema#string">0.00000259</j.1:pValue>
    <j.1:pValue rdf:datatype="http://www.w3.org/2001/XMLSchema#string">2.67E-008</j.1:pValue>
    <j.1:pValue rdf:datatype="http://www.w3.org/2001/XMLSchema#string">1.09E-008</j.1:pValue>
    <rdfs:label rdf:datatype="http://www.w3.org/2001/XMLSchema#string">1.5247769656</rdfs:label>
    <rdfs:label rdf:datatype="http://www.w3.org/2001/XMLSchema#string">-1.9544001979</rdfs:label>
    <rdfs:label rdf:datatype="http://www.w3.org/2001/XMLSchema#string">-1.6826763362</rdfs:label>
    <j.1:pValue rdf:datatype="http://www.w3.org/2001/XMLSchema#string">1.92E-015</j.1:pValue>
    <j.1:pValue rdf:datatype="http://www.w3.org/2001/XMLSchema#string">0.000000263</j.1:pValue>
    <j.1:pValue rdf:datatype="http://www.w3.org/2001/XMLSchema#string">1.37E-012</j.1:pValue>
    <rdfs:label rdf:datatype="http://www.w3.org/2001/XMLSchema#string">-1.8213362095</rdfs:label>
    <rdfs:label rdf:datatype="http://www.w3.org/2001/XMLSchema#string">-1.5528699963</rdfs:label>
    <rdfs:label rdf:datatype="http://www.w3.org/2001/XMLSchema#string">2.3534231521</rdfs:label>
    <rdfs:label rdf:datatype="http://www.w3.org/2001/XMLSchema#string">-2.2786201065</rdfs:label>
    <j.1:pValue rdf:datatype="http://www.w3.org/2001/XMLSchema#string">8.13E-011</j.1:pValue>
    <rdfs:label rdf:datatype="http://www.w3.org/2001/XMLSchema#string">2.2727518895</rdfs:label>
    <rdfs:label rdf:datatype="http://www.w3.org/2001/XMLSchema#string">-1.9178685327</rdfs:label>
    <rdfs:label rdf:datatype="http://www.w3.org/2001/XMLSchema#string">2.1743867387</rdfs:label>
    <rdfs:label rdf:datatype="http://www.w3.org/2001/XMLSchema#string">2.3532906531</rdfs:label>
    <rdfs:label rdf:datatype="http://www.w3.org/2001/XMLSchema#string">-1.9054607612</rdfs:label>
    <rdfs:label rdf:datatype="http://www.w3.org/2001/XMLSchema#string">-1.5696871172</rdfs:label>
    <j.1:pValue rdf:datatype="http://www.w3.org/2001/XMLSchema#string">8.27E-025</j.1:pValue>
    <j.1:pValue rdf:datatype="http://www.w3.org/2001/XMLSchema#string">1.3E-011</j.1:pValue>
    <j.1:pValue rdf:datatype="http://www.w3.org/2001/XMLSchema#string">1.15E-019</j.1:pValue>
    <j.1:pValue rdf:datatype="http://www.w3.org/2001/XMLSchema#string">4.34E-009</j.1:pValue>
    <j.1:pValue rdf:datatype="http://www.w3.org/2001/XMLSchema#string">0.000000054</j.1:pValue>
    <j.1:pValue rdf:datatype="http://www.w3.org/2001/XMLSchema#string">5.95E-010</j.1:pValue>
    <rdfs:label rdf:datatype="http://www.w3.org/2001/XMLSchema#string">1.5041504113</rdfs:label>
    <rdfs:label rdf:datatype="http://www.w3.org/2001/XMLSchema#string">-1.6337687682</rdfs:label>
    <rdfs:label rdf:datatype="http://www.w3.org/2001/XMLSchema#string">-5.5341423763</rdfs:label>
    <rdfs:label rdf:datatype="http://www.w3.org/2001/XMLSchema#string">-5.2963285859</rdfs:label>
    <j.1:pValue rdf:datatype="http://www.w3.org/2001/XMLSchema#string">9.43E-016</j.1:pValue>
    <j.1:pValue rdf:datatype="http://www.w3.org/2001/XMLSchema#string">8.25E-020</j.1:pValue>
    <j.1:pValue rdf:datatype="http://www.w3.org/2001/XMLSchema#string">3.64E-011</j.1:pValue>
    <j.1:pValue rdf:datatype="http://www.w3.org/2001/XMLSchema#string">1.53E-018</j.1:pValue>
    <j.1:pValue rdf:datatype="http://www.w3.org/2001/XMLSchema#string">1.48E-013</j.1:pValue>
    <j.1:pValue rdf:datatype="http://www.w3.org/2001/XMLSchema#string">2.2E-016</j.1:pValue>
    <rdfs:label rdf:datatype="http://www.w3.org/2001/XMLSchema#string">-2.0527013446</rdfs:label>
    <rdfs:label rdf:datatype="http://www.w3.org/2001/XMLSchema#string">-2.3832343072</rdfs:label>
    <rdfs:label rdf:datatype="http://www.w3.org/2001/XMLSchema#string">-1.9350007684</rdfs:label>
    <j.1:pValue rdf:datatype="http://www.w3.org/2001/XMLSchema#string">0.00000269</j.1:pValue>
    <rdfs:label rdf:datatype="http://www.w3.org/2001/XMLSchema#string">-1.8312520294</rdfs:label>
    <j.1:pValue rdf:datatype="http://www.w3.org/2001/XMLSchema#string">0.000000132</j.1:pValue>
    <rdfs:label rdf:datatype="http://www.w3.org/2001/XMLSchema#string">-1.5238212757</rdfs:label>
    <j.1:pValue rdf:datatype="http://www.w3.org/2001/XMLSchema#string">1.06E-023</j.1:pValue>
    <rdfs:label rdf:datatype="http://www.w3.org/2001/XMLSchema#string">-3.6003133898</rdfs:label>
    <j.1:pValue rdf:datatype="http://www.w3.org/2001/XMLSchema#string">1.23E-010</j.1:pValue>
    <j.1:pValue rdf:datatype="http://www.w3.org/2001/XMLSchema#string">8.4E-014</j.1:pValue>
    <rdfs:label rdf:datatype="http://www.w3.org/2001/XMLSchema#string">5.5877481776</rdfs:label>
    <j.1:pValue rdf:datatype="http://www.w3.org/2001/XMLSchema#string">3.48E-012</j.1:pValue>
    <rdfs:label rdf:datatype="http://www.w3.org/2001/XMLSchema#string">-1.53297772</rdfs:label>
    <j.1:pValue rdf:datatype="http://www.w3.org/2001/XMLSchema#string">1.48E-016</j.1:pValue>
    <j.1:pValue rdf:datatype="http://www.w3.org/2001/XMLSchema#string">8.37E-009</j.1:pValue>
    <rdfs:label rdf:datatype="http://www.w3.org/2001/XMLSchema#string">2.6768375972</rdfs:label>
    <rdfs:label rdf:datatype="http://www.w3.org/2001/XMLSchema#string">-1.5217037587</rdfs:label>
    <j.1:pValue rdf:datatype="http://www.w3.org/2001/XMLSchema#string">1.88E-009</j.1:pValue>
    <rdfs:label rdf:datatype="http://www.w3.org/2001/XMLSchema#string">2.467038981</rdfs:label>
    <j.1:pValue rdf:datatype="http://www.w3.org/2001/XMLSchema#string">2.61E-013</j.1:pValue>
    <rdfs:label rdf:datatype="http://www.w3.org/2001/XMLSchema#string">-1.6389531014</rdfs:label>
    <j.1:pValue rdf:datatype="http://www.w3.org/2001/XMLSchema#string">0.000000527</j.1:pValue>
    <j.1:pValue rdf:datatype="http://www.w3.org/2001/XMLSchema#string">4.8E-009</j.1:pValue>
    <j.1:pValue rdf:datatype="http://www.w3.org/2001/XMLSchema#string">0.000000002</j.1:pValue>
    <rdfs:label rdf:datatype="http://www.w3.org/2001/XMLSchema#string">1.7882043769</rdfs:label>
    <rdfs:label rdf:datatype="http://www.w3.org/2001/XMLSchema#string">1.630146532</rdfs:label>
    <j.1:pValue rdf:datatype="http://www.w3.org/2001/XMLSchema#string">5.38E-008</j.1:pValue>
    <j.1:pValue rdf:datatype="http://www.w3.org/2001/XMLSchema#string">1.12E-013</j.1:pValue>
    <rdfs:label rdf:datatype="http://www.w3.org/2001/XMLSchema#string">-1.5779090967</rdfs:label>
    <j.1:pValue rdf:datatype="http://www.w3.org/2001/XMLSchema#string">2.96E-013</j.1:pValue>
    <rdfs:label rdf:datatype="http://www.w3.org/2001/XMLSchema#string">-1.6545517037</rdfs:label>
    <rdfs:label rdf:datatype="http://www.w3.org/2001/XMLSchema#string">-2.2664987187</rdfs:label>
    <j.1:pValue rdf:datatype="http://www.w3.org/2001/XMLSchema#string">4.83E-011</j.1:pValue>
    <rdfs:label rdf:datatype="http://www.w3.org/2001/XMLSchema#string">-1.9655772524</rdfs:label>
    <rdfs:label rdf:datatype="http://www.w3.org/2001/XMLSchema#string">-1.8097925684</rdfs:label>
    <j.1:pValue rdf:datatype="http://www.w3.org/2001/XMLSchema#string">2.27E-012</j.1:pValue>
    <rdfs:label rdf:datatype="http://www.w3.org/2001/XMLSchema#string">-1.6361173275</rdfs:label>
    <rdfs:label rdf:datatype="http://www.w3.org/2001/XMLSchema#string">6.6211067447</rdfs:label>
    <rdfs:label rdf:datatype="http://www.w3.org/2001/XMLSchema#string">-1.604699467</rdfs:label>
    <j.1:pValue rdf:datatype="http://www.w3.org/2001/XMLSchema#string">7.08E-015</j.1:pValue>
    <j.1:pValue rdf:datatype="http://www.w3.org/2001/XMLSchema#string">7.24E-009</j.1:pValue>
    <rdfs:label rdf:datatype="http://www.w3.org/2001/XMLSchema#string">1.5858751227</rdfs:label>
    <j.1:pValue rdf:datatype="http://www.w3.org/2001/XMLSchema#string">5.82E-019</j.1:pValue>
    <j.1:pValue rdf:datatype="http://www.w3.org/2001/XMLSchema#string">2.19E-022</j.1:pValue>
    <j.1:pValue rdf:datatype="http://www.w3.org/2001/XMLSchema#string">0.00000253</j.1:pValue>
    <j.1:pValue rdf:datatype="http://www.w3.org/2001/XMLSchema#string">7.49E-018</j.1:pValue>
    <j.1:pValue rdf:datatype="http://www.w3.org/2001/XMLSchema#string">1.99E-008</j.1:pValue>
    <j.1:pValue rdf:datatype="http://www.w3.org/2001/XMLSchema#string">3.02E-017</j.1:pValue>
    <rdfs:label rdf:datatype="http://www.w3.org/2001/XMLSchema#string">8.7783087787</rdfs:label>
    <rdfs:label rdf:datatype="http://www.w3.org/2001/XMLSchema#string">4.6000993256</rdfs:label>
    <j.1:pValue rdf:datatype="http://www.w3.org/2001/XMLSchema#string">2.58E-013</j.1:pValue>
    <j.1:pValue rdf:datatype="http://www.w3.org/2001/XMLSchema#string">4.7E-017</j.1:pValue>
    <rdfs:label rdf:datatype="http://www.w3.org/2001/XMLSchema#string">-1.5251850976</rdfs:label>
    <j.1:pValue rdf:datatype="http://www.w3.org/2001/XMLSchema#string">3.79E-011</j.1:pValue>
    <j.1:pValue rdf:datatype="http://www.w3.org/2001/XMLSchema#string">2.57E-009</j.1:pValue>
    <j.1:pValue rdf:datatype="http://www.w3.org/2001/XMLSchema#string">1.29E-013</j.1:pValue>
    <rdfs:label rdf:datatype="http://www.w3.org/2001/XMLSchema#string">-2.5895229537</rdfs:label>
    <j.1:pValue rdf:datatype="http://www.w3.org/2001/XMLSchema#string">5.72E-014</j.1:pValue>
    <rdfs:label rdf:datatype="http://www.w3.org/2001/XMLSchema#string">-1.6557788794</rdfs:label>
    <rdfs:label rdf:datatype="http://www.w3.org/2001/XMLSchema#string">-1.5600229418</rdfs:label>
    <rdfs:label rdf:datatype="http://www.w3.org/2001/XMLSchema#string">-1.8108876832</rdfs:label>
    <j.1:pValue rdf:datatype="http://www.w3.org/2001/XMLSchema#string">1.17E-014</j.1:pValue>
    <rdfs:label rdf:datatype="http://www.w3.org/2001/XMLSchema#string">-15.7558834668</rdfs:label>
    <rdfs:label rdf:datatype="http://www.w3.org/2001/XMLSchema#string">-1.7358250879</rdfs:label>
    <j.1:pValue rdf:datatype="http://www.w3.org/2001/XMLSchema#string">5.52E-013</j.1:pValue>
    <rdfs:label rdf:datatype="http://www.w3.org/2001/XMLSchema#string">-1.5863563418</rdfs:label>
    <j.1:pValue rdf:datatype="http://www.w3.org/2001/XMLSchema#string">9.4E-009</j.1:pValue>
    <rdfs:label rdf:datatype="http://www.w3.org/2001/XMLSchema#string">-2.8185960246</rdfs:label>
    <j.1:pValue rdf:datatype="http://www.w3.org/2001/XMLSchema#string">4.82E-010</j.1:pValue>
    <rdfs:label rdf:datatype="http://www.w3.org/2001/XMLSchema#string">-1.8042477306</rdfs:label>
    <j.1:pValue rdf:datatype="http://www.w3.org/2001/XMLSchema#string">2.55E-023</j.1:pValue>
    <j.1:pValue rdf:datatype="http://www.w3.org/2001/XMLSchema#string">0.00000249</j.1:pValue>
    <j.1:pValue rdf:datatype="http://www.w3.org/2001/XMLSchema#string">1.34E-010</j.1:pValue>
    <rdfs:label rdf:datatype="http://www.w3.org/2001/XMLSchema#string">-1.6126184222</rdfs:label>
    <rdfs:label rdf:datatype="http://www.w3.org/2001/XMLSchema#string">-1.617482241</rdfs:label>
    <rdfs:label rdf:datatype="http://www.w3.org/2001/XMLSchema#string">-1.8862315183</rdfs:label>
    <j.1:pValue rdf:datatype="http://www.w3.org/2001/XMLSchema#string">6.05E-011</j.1:pValue>
    <rdfs:label rdf:datatype="http://www.w3.org/2001/XMLSchema#string">-2.1215073287</rdfs:label>
    <j.1:pValue rdf:datatype="http://www.w3.org/2001/XMLSchema#string">1.17E-021</j.1:pValue>
    <j.1:pValue rdf:datatype="http://www.w3.org/2001/XMLSchema#string">2.67E-009</j.1:pValue>
    <rdfs:label rdf:datatype="http://www.w3.org/2001/XMLSchema#string">-1.6454151851</rdfs:label>
    <j.1:pValue rdf:datatype="http://www.w3.org/2001/XMLSchema#string">5.94E-009</j.1:pValue>
    <rdfs:label rdf:datatype="http://www.w3.org/2001/XMLSchema#string">-1.7084509466</rdfs:label>
    <j.1:pValue rdf:datatype="http://www.w3.org/2001/XMLSchema#string">2.05E-008</j.1:pValue>
    <rdfs:label rdf:datatype="http://www.w3.org/2001/XMLSchema#string">-3.3935954951</rdfs:label>
    <rdfs:label rdf:datatype="http://www.w3.org/2001/XMLSchema#string">-1.9411951703</rdfs:label>
    <j.1:pValue rdf:datatype="http://www.w3.org/2001/XMLSchema#string">2.28E-019</j.1:pValue>
    <j.1:pValue rdf:datatype="http://www.w3.org/2001/XMLSchema#string">0.000000162</j.1:pValue>
    <rdfs:label rdf:datatype="http://www.w3.org/2001/XMLSchema#string">-1.6816385591</rdfs:label>
    <j.1:pValue rdf:datatype="http://www.w3.org/2001/XMLSchema#string">8.37E-010</j.1:pValue>
    <rdfs:label rdf:datatype="http://www.w3.org/2001/XMLSchema#string">3.4718953313</rdfs:label>
    <j.1:pValue rdf:datatype="http://www.w3.org/2001/XMLSchema#string">7.99E-012</j.1:pValue>
    <rdfs:label rdf:datatype="http://www.w3.org/2001/XMLSchema#string">-3.6584075372</rdfs:label>
    <rdfs:label rdf:datatype="http://www.w3.org/2001/XMLSchema#string">-14.1975463823</rdfs:label>
    <j.1:pValue rdf:datatype="http://www.w3.org/2001/XMLSchema#string">2.83E-020</j.1:pValue>
    <rdfs:label rdf:datatype="http://www.w3.org/2001/XMLSchema#string">-1.5708604782</rdfs:label>
    <j.1:pValue rdf:datatype="http://www.w3.org/2001/XMLSchema#string">2.34E-008</j.1:pValue>
    <rdfs:label rdf:datatype="http://www.w3.org/2001/XMLSchema#string">1.5209648727</rdfs:label>
    <rdfs:label rdf:datatype="http://www.w3.org/2001/XMLSchema#string">-1.5726402356</rdfs:label>
    <rdfs:label rdf:datatype="http://www.w3.org/2001/XMLSchema#string">-1.6049258536</rdfs:label>
    <j.1:pValue rdf:datatype="http://www.w3.org/2001/XMLSchema#string">0.0000025</j.1:pValue>
    <rdfs:label rdf:datatype="http://www.w3.org/2001/XMLSchema#string">-1.8533098514</rdfs:label>
    <j.1:pValue rdf:datatype="http://www.w3.org/2001/XMLSchema#string">2.87E-022</j.1:pValue>
    <j.1:pValue rdf:datatype="http://www.w3.org/2001/XMLSchema#string">7.19E-017</j.1:pValue>
    <rdfs:label rdf:datatype="http://www.w3.org/2001/XMLSchema#string">7.416927375</rdfs:label>
    <j.1:pValue rdf:datatype="http://www.w3.org/2001/XMLSchema#string">2.08E-011</j.1:pValue>
    <j.1:pValue rdf:datatype="http://www.w3.org/2001/XMLSchema#string">2.3E-018</j.1:pValue>
    <j.1:pValue rdf:datatype="http://www.w3.org/2001/XMLSchema#string">3.46E-022</j.1:pValue>
    <rdfs:label rdf:datatype="http://www.w3.org/2001/XMLSchema#string">-5.5618421342</rdfs:label>
    <rdfs:label rdf:datatype="http://www.w3.org/2001/XMLSchema#string">5.3210483735</rdfs:label>
    <j.1:pValue rdf:datatype="http://www.w3.org/2001/XMLSchema#string">7.53E-012</j.1:pValue>
    <rdfs:label rdf:datatype="http://www.w3.org/2001/XMLSchema#string">-1.6704167807</rdfs:label>
    <j.1:pValue rdf:datatype="http://www.w3.org/2001/XMLSchema#string">0.000000134</j.1:pValue>
    <j.1:pValue rdf:datatype="http://www.w3.org/2001/XMLSchema#string">4.33E-014</j.1:pValue>
    <j.1:pValue rdf:datatype="http://www.w3.org/2001/XMLSchema#string">0.00000265</j.1:pValue>
    <rdfs:label rdf:datatype="http://www.w3.org/2001/XMLSchema#string">-1.6687301513</rdfs:label>
    <rdfs:label rdf:datatype="http://www.w3.org/2001/XMLSchema#string">-1.7346271272</rdfs:label>
    <j.1:pValue rdf:datatype="http://www.w3.org/2001/XMLSchema#string">1.75E-012</j.1:pValue>
    <rdfs:label rdf:datatype="http://www.w3.org/2001/XMLSchema#string">-3.6243275574</rdfs:label>
    <j.1:pValue rdf:datatype="http://www.w3.org/2001/XMLSchema#string">8.4E-011</j.1:pValue>
    <j.1:pValue rdf:datatype="http://www.w3.org/2001/XMLSchema#string">5.75E-016</j.1:pValue>
    <j.1:pValue rdf:datatype="http://www.w3.org/2001/XMLSchema#string">2.6E-013</j.1:pValue>
    <rdfs:label rdf:datatype="http://www.w3.org/2001/XMLSchema#string">3.5472563396</rdfs:label>
    <j.1:pValue rdf:datatype="http://www.w3.org/2001/XMLSchema#string">0.000000561</j.1:pValue>
    <j.1:pValue rdf:datatype="http://www.w3.org/2001/XMLSchema#string">1.66E-008</j.1:pValue>
    <rdfs:label rdf:datatype="http://www.w3.org/2001/XMLSchema#string">-1.529779258</rdfs:label>
    <j.1:pValue rdf:datatype="http://www.w3.org/2001/XMLSchema#string">2.82E-021</j.1:pValue>
    <j.1:pValue rdf:datatype="http://www.w3.org/2001/XMLSchema#string">0.000000475</j.1:pValue>
    <rdfs:label rdf:datatype="http://www.w3.org/2001/XMLSchema#string">1.5499203722</rdfs:label>
    <j.1:pValue rdf:datatype="http://www.w3.org/2001/XMLSchema#string">8.07E-017</j.1:pValue>
    <j.1:pValue rdf:datatype="http://www.w3.org/2001/XMLSchema#string">6.47E-016</j.1:pValue>
    <rdfs:label rdf:datatype="http://www.w3.org/2001/XMLSchema#string">-1.9155425181</rdfs:label>
    <rdfs:label rdf:datatype="http://www.w3.org/2001/XMLSchema#string">-3.5997561324</rdfs:label>
    <j.1:pValue rdf:datatype="http://www.w3.org/2001/XMLSchema#string">0.000000432</j.1:pValue>
    <rdfs:label rdf:datatype="http://www.w3.org/2001/XMLSchema#string">-1.5831949933</rdfs:label>
    <rdfs:label rdf:datatype="http://www.w3.org/2001/XMLSchema#string">-1.5260103927</rdfs:label>
    <j.1:pValue rdf:datatype="http://www.w3.org/2001/XMLSchema#string">1.12E-015</j.1:pValue>
    <rdfs:label rdf:datatype="http://www.w3.org/2001/XMLSchema#string">2.9287153911</rdfs:label>
    <rdfs:label rdf:datatype="http://www.w3.org/2001/XMLSchema#string">-1.5264243678</rdfs:label>
    <j.1:pValue rdf:datatype="http://www.w3.org/2001/XMLSchema#string">1.19E-011</j.1:pValue>
  </rdf:Description>
  <rdf:Description rdf:about="http://rdf.ebi.ac.uk/terms/expressionatlas/Sample/82_VC">
    <j.1:isAbout rdf:resource="http://www.ncbi.nlm.nih.gov/taxonomy/9606"/>
    <j.3:has_biomaterial_characteristics rdf:resource="http://neurolex.org/wiki/Category:Visual_cortex_primary"/>
    <j.3:has_biomaterial_characteristics rdf:resource="http://purl.obolibrary.org/obo/PATO_0000047"/>
    <j.3:has_biomaterial_characteristics rdf:resource="http://www.ebi.ac.uk/efo/EFO_0000246"/>
    <j.1:hasFactorValue rdf:resource="http://www.ebi.ac.uk/efo/EFO_0006801"/>
    <j.1:hasAssociatedArrayDesign rdf:resource="http://www.ebi.ac.uk/efo/EFO_0001451"/>
    <rdfs:label rdf:datatype="http://www.w3.org/2001/XMLSchema#string">82_VC</rdfs:label>
    <rdf:type rdf:resource="http://rdf.ebi.ac.uk/terms/expressionatlas/Assay"/>
  </rdf:Description>
  <rdf:Description rdf:about="http://rdf.ebi.ac.uk/terms/expressionatlas/Sample/196_VC">
    <j.1:isAbout rdf:resource="http://www.ncbi.nlm.nih.gov/taxonomy/9606"/>
    <j.3:has_biomaterial_characteristics rdf:resource="http://neurolex.org/wiki/Category:Visual_cortex_primary"/>
    <j.3:has_biomaterial_characteristics rdf:resource="http://purl.obolibrary.org/obo/PATO_0000047"/>
    <j.3:has_biomaterial_characteristics rdf:resource="http://www.ebi.ac.uk/efo/EFO_0000246"/>
    <j.1:hasFactorValue rdf:resource="http://www.ebi.ac.uk/efo/EFO_0006801"/>
    <j.1:hasAssociatedArrayDesign rdf:resource="http://www.ebi.ac.uk/efo/EFO_0001451"/>
    <rdfs:label rdf:datatype="http://www.w3.org/2001/XMLSchema#string">196_VC</rdfs:label>
    <rdf:type rdf:resource="http://rdf.ebi.ac.uk/terms/expressionatlas/Assay"/>
  </rdf:Description>
  <rdf:Description rdf:about="http://rdf.ebi.ac.uk/terms/expressionatlas/Sample/GSM119660.CEL.gz">
    <j.1:isAbout rdf:resource="http://www.ncbi.nlm.nih.gov/taxonomy/9606"/>
    <j.3:has_biomaterial_characteristics rdf:resource="http://neurolex.org/wiki/Category:Posterior_cingulate_cortex"/>
    <j.3:has_biomaterial_characteristics rdf:resource="http://purl.obolibrary.org/obo/PATO_0000047"/>
    <j.3:has_biomaterial_characteristics rdf:resource="http://www.ebi.ac.uk/efo/EFO_0000246"/>
    <j.1:hasFactorValue rdf:resource="http://purl.obolibrary.org/obo/PATO_0000461"/>
    <j.1:hasAssociatedArrayDesign rdf:resource="http://www.ebi.ac.uk/efo/EFO_0001451"/>
    <rdfs:label rdf:datatype="http://www.w3.org/2001/XMLSchema#string">GSM119660.CEL.gz</rdfs:label>
    <rdf:type rdf:resource="http://rdf.ebi.ac.uk/terms/expressionatlas/Assay"/>
  </rdf:Description>
  <rdf:Description rdf:about="http://rdf.ebi.ac.uk/terms/expressionatlas/Sample/56_VC">
    <j.1:isAbout rdf:resource="http://www.ncbi.nlm.nih.gov/taxonomy/9606"/>
    <j.3:has_biomaterial_characteristics rdf:resource="http://neurolex.org/wiki/Category:Visual_cortex_primary"/>
    <j.3:has_biomaterial_characteristics rdf:resource="http://purl.obolibrary.org/obo/PATO_0000047"/>
    <j.3:has_biomaterial_characteristics rdf:resource="http://www.ebi.ac.uk/efo/EFO_0000246"/>
    <j.1:hasFactorValue rdf:resource="http://www.ebi.ac.uk/efo/EFO_0006801"/>
    <j.1:hasAssociatedArrayDesign rdf:resource="http://www.ebi.ac.uk/efo/EFO_0001451"/>
    <rdfs:label rdf:datatype="http://www.w3.org/2001/XMLSchema#string">56_VC</rdfs:label>
    <rdf:type rdf:resource="http://rdf.ebi.ac.uk/terms/expressionatlas/Assay"/>
  </rdf:Description>
  <rdf:Description rdf:about="http://bio2rdf.org/geneid:378951">
    <j.0:has_symbol rdf:datatype="http://www.w3.org/2001/XMLSchema#string">RBMY1J</j.0:has_symbol>
    <j.1:hasExpressionValue rdf:resource="http://rdf.ebi.ac.uk/terms/expressionatlas/DifferentialExpressionRatio"/>
  </rdf:Description>
  <rdf:Description rdf:about="http://rdf.ebi.ac.uk/terms/expressionatlas/Sample/99_VC">
    <j.1:isAbout rdf:resource="http://www.ncbi.nlm.nih.gov/taxonomy/9606"/>
    <j.3:has_biomaterial_characteristics rdf:resource="http://neurolex.org/wiki/Category:Visual_cortex_primary"/>
    <j.3:has_biomaterial_characteristics rdf:resource="http://purl.obolibrary.org/obo/PATO_0000047"/>
    <j.3:has_biomaterial_characteristics rdf:resource="http://www.ebi.ac.uk/efo/EFO_0000246"/>
    <j.1:hasFactorValue rdf:resource="http://www.ebi.ac.uk/efo/EFO_0006801"/>
    <j.1:hasAssociatedArrayDesign rdf:resource="http://www.ebi.ac.uk/efo/EFO_0001451"/>
    <rdfs:label rdf:datatype="http://www.w3.org/2001/XMLSchema#string">99_VC</rdfs:label>
    <rdf:type rdf:resource="http://rdf.ebi.ac.uk/terms/expressionatlas/Assay"/>
  </rdf:Description>
  <rdf:Description rdf:about="http://rdf.ebi.ac.uk/terms/expressionatlas/Sample/211_VC">
    <j.1:isAbout rdf:resource="http://www.ncbi.nlm.nih.gov/taxonomy/9606"/>
    <j.3:has_biomaterial_characteristics rdf:resource="http://neurolex.org/wiki/Category:Visual_cortex_primary"/>
    <j.3:has_biomaterial_characteristics rdf:resource="http://purl.obolibrary.org/obo/PATO_0000047"/>
    <j.3:has_biomaterial_characteristics rdf:resource="http://www.ebi.ac.uk/efo/EFO_0000246"/>
    <j.1:hasFactorValue rdf:resource="http://www.ebi.ac.uk/efo/EFO_0006801"/>
    <j.1:hasAssociatedArrayDesign rdf:resource="http://www.ebi.ac.uk/efo/EFO_0001451"/>
    <rdfs:label rdf:datatype="http://www.w3.org/2001/XMLSchema#string">211_VC</rdfs:label>
    <rdf:type rdf:resource="http://rdf.ebi.ac.uk/terms/expressionatlas/Assay"/>
  </rdf:Description>
  <rdf:Description rdf:about="http://bio2rdf.org/geneid:79135">
    <j.0:has_symbol rdf:datatype="http://www.w3.org/2001/XMLSchema#string">APOO</j.0:has_symbol>
    <j.1:hasExpressionValue rdf:resource="http://rdf.ebi.ac.uk/terms/expressionatlas/DifferentialExpressionRatio"/>
  </rdf:Description>
  <rdf:Description rdf:about="http://rdf.ebi.ac.uk/terms/expressionatlas/Sample/192_PFC">
    <j.1:isAbout rdf:resource="http://www.ncbi.nlm.nih.gov/taxonomy/9606"/>
    <j.3:has_biomaterial_characteristics rdf:resource="http://neurolex.org/wiki/Category:Brain"/>
    <j.3:has_biomaterial_characteristics rdf:resource="http://purl.obolibrary.org/obo/PATO_0000047"/>
    <j.3:has_biomaterial_characteristics rdf:resource="http://www.ebi.ac.uk/efo/EFO_0000246"/>
    <j.1:hasFactorValue rdf:resource="http://www.ebi.ac.uk/efo/EFO_0006801"/>
    <j.1:hasAssociatedArrayDesign rdf:resource="http://www.ebi.ac.uk/efo/EFO_0001451"/>
    <rdfs:label rdf:datatype="http://www.w3.org/2001/XMLSchema#string">192_PFC</rdfs:label>
    <rdf:type rdf:resource="http://rdf.ebi.ac.uk/terms/expressionatlas/Assay"/>
  </rdf:Description>
  <rdf:Description rdf:about="http://rdf.ebi.ac.uk/terms/expressionatlas/Sample/GSM238822.CEL.gz">
    <j.1:isAbout rdf:resource="http://www.ncbi.nlm.nih.gov/taxonomy/9606"/>
    <j.3:has_biomaterial_characteristics rdf:resource="http://neurolex.org/wiki/Category:Middle_temporal_gyrus"/>
    <j.3:has_biomaterial_characteristics rdf:resource="http://purl.obolibrary.org/obo/PATO_0000047"/>
    <j.3:has_biomaterial_characteristics rdf:resource="http://www.ebi.ac.uk/efo/EFO_0000246"/>
    <j.1:hasFactorValue rdf:resource="http://www.ebi.ac.uk/efo/EFO_0006801"/>
    <j.1:hasAssociatedArrayDesign rdf:resource="http://www.ebi.ac.uk/efo/EFO_0001451"/>
    <rdfs:label rdf:datatype="http://www.w3.org/2001/XMLSchema#string">GSM238822.CEL.gz</rdfs:label>
    <rdf:type rdf:resource="http://rdf.ebi.ac.uk/terms/expressionatlas/Assay"/>
  </rdf:Description>
  <rdf:Description rdf:about="http://rdf.ebi.ac.uk/terms/expressionatlas/Sample/GSM119635.CEL.gz">
    <j.1:isAbout rdf:resource="http://www.ncbi.nlm.nih.gov/taxonomy/9606"/>
    <j.3:has_biomaterial_characteristics rdf:resource="http://neurolex.org/wiki/Category:Hippocampus"/>
    <j.3:has_biomaterial_characteristics rdf:resource="http://purl.obolibrary.org/obo/PATO_0000047"/>
    <j.3:has_biomaterial_characteristics rdf:resource="http://www.ebi.ac.uk/efo/EFO_0000246"/>
    <j.1:hasFactorValue rdf:resource="http://purl.obolibrary.org/obo/PATO_0000461"/>
    <j.1:hasAssociatedArrayDesign rdf:resource="http://www.ebi.ac.uk/efo/EFO_0001451"/>
    <rdfs:label rdf:datatype="http://www.w3.org/2001/XMLSchema#string">GSM119635.CEL.gz</rdfs:label>
    <rdf:type rdf:resource="http://rdf.ebi.ac.uk/terms/expressionatlas/Assay"/>
  </rdf:Description>
  <rdf:Description rdf:about="http://bio2rdf.org/geneid:55915">
    <j.0:has_symbol rdf:datatype="http://www.w3.org/2001/XMLSchema#string">LANCL2</j.0:has_symbol>
    <j.1:hasExpressionValue rdf:resource="http://rdf.ebi.ac.uk/terms/expressionatlas/DifferentialExpressionRatio"/>
  </rdf:Description>
  <rdf:Description rdf:about="http://rdf.ebi.ac.uk/terms/expressionatlas/Sample/19_PFC">
    <j.1:isAbout rdf:resource="http://www.ncbi.nlm.nih.gov/taxonomy/9606"/>
    <j.3:has_biomaterial_characteristics rdf:resource="http://neurolex.org/wiki/Category:Brain"/>
    <j.3:has_biomaterial_characteristics rdf:resource="http://purl.obolibrary.org/obo/PATO_0000047"/>
    <j.3:has_biomaterial_characteristics rdf:resource="http://www.ebi.ac.uk/efo/EFO_0000246"/>
    <j.1:hasFactorValue rdf:resource="http://www.ebi.ac.uk/efo/EFO_0006801"/>
    <j.1:hasAssociatedArrayDesign rdf:resource="http://www.ebi.ac.uk/efo/EFO_0001451"/>
    <rdfs:label rdf:datatype="http://www.w3.org/2001/XMLSchema#string">19_PFC</rdfs:label>
    <rdf:type rdf:resource="http://rdf.ebi.ac.uk/terms/expressionatlas/Assay"/>
  </rdf:Description>
  <rdf:Description rdf:about="http://rdf.ebi.ac.uk/terms/expressionatlas/Sample/80_PFC">
    <j.1:isAbout rdf:resource="http://www.ncbi.nlm.nih.gov/taxonomy/9606"/>
    <j.3:has_biomaterial_characteristics rdf:resource="http://neurolex.org/wiki/Category:Brain"/>
    <j.3:has_biomaterial_characteristics rdf:resource="http://purl.obolibrary.org/obo/PATO_0000047"/>
    <j.3:has_biomaterial_characteristics rdf:resource="http://www.ebi.ac.uk/efo/EFO_0000246"/>
    <j.1:hasFactorValue rdf:resource="http://www.ebi.ac.uk/efo/EFO_0006801"/>
    <j.1:hasAssociatedArrayDesign rdf:resource="http://www.ebi.ac.uk/efo/EFO_0001451"/>
    <rdfs:label rdf:datatype="http://www.w3.org/2001/XMLSchema#string">80_PFC</rdfs:label>
    <rdf:type rdf:resource="http://rdf.ebi.ac.uk/terms/expressionatlas/Assay"/>
  </rdf:Description>
  <rdf:Description rdf:about="http://rdf.ebi.ac.uk/terms/expressionatlas/Sample/76_VC">
    <j.1:isAbout rdf:resource="http://www.ncbi.nlm.nih.gov/taxonomy/9606"/>
    <j.3:has_biomaterial_characteristics rdf:resource="http://neurolex.org/wiki/Category:Visual_cortex_primary"/>
    <j.3:has_biomaterial_characteristics rdf:resource="http://purl.obolibrary.org/obo/PATO_0000047"/>
    <j.3:has_biomaterial_characteristics rdf:resource="http://www.ebi.ac.uk/efo/EFO_0000246"/>
    <j.1:hasFactorValue rdf:resource="http://purl.obolibrary.org/obo/PATO_0000461"/>
    <j.1:hasAssociatedArrayDesign rdf:resource="http://www.ebi.ac.uk/efo/EFO_0001451"/>
    <rdfs:label rdf:datatype="http://www.w3.org/2001/XMLSchema#string">76_VC</rdfs:label>
    <rdf:type rdf:resource="http://rdf.ebi.ac.uk/terms/expressionatlas/Assay"/>
  </rdf:Description>
  <rdf:Description rdf:about="http://rdf.ebi.ac.uk/terms/expressionatlas/Sample/33_VC">
    <j.1:isAbout rdf:resource="http://www.ncbi.nlm.nih.gov/taxonomy/9606"/>
    <j.3:has_biomaterial_characteristics rdf:resource="http://neurolex.org/wiki/Category:Visual_cortex_primary"/>
    <j.3:has_biomaterial_characteristics rdf:resource="http://purl.obolibrary.org/obo/PATO_0000047"/>
    <j.3:has_biomaterial_characteristics rdf:resource="http://www.ebi.ac.uk/efo/EFO_0000246"/>
    <j.1:hasFactorValue rdf:resource="http://purl.obolibrary.org/obo/PATO_0000461"/>
    <j.1:hasAssociatedArrayDesign rdf:resource="http://www.ebi.ac.uk/efo/EFO_0001451"/>
    <rdfs:label rdf:datatype="http://www.w3.org/2001/XMLSchema#string">33_VC</rdfs:label>
    <rdf:type rdf:resource="http://rdf.ebi.ac.uk/terms/expressionatlas/Assay"/>
  </rdf:Description>
  <rdf:Description rdf:about="http://rdf.ebi.ac.uk/terms/expressionatlas/Sample/GSM119623.CEL.gz">
    <j.1:isAbout rdf:resource="http://www.ncbi.nlm.nih.gov/taxonomy/9606"/>
    <j.3:has_biomaterial_characteristics rdf:resource="http://neurolex.org/wiki/Category:Entorhinal_cortex"/>
    <j.3:has_biomaterial_characteristics rdf:resource="http://purl.obolibrary.org/obo/PATO_0000047"/>
    <j.3:has_biomaterial_characteristics rdf:resource="http://www.ebi.ac.uk/efo/EFO_0000246"/>
    <j.1:hasFactorValue rdf:resource="http://purl.obolibrary.org/obo/PATO_0000461"/>
    <j.1:hasAssociatedArrayDesign rdf:resource="http://www.ebi.ac.uk/efo/EFO_0001451"/>
    <rdfs:label rdf:datatype="http://www.w3.org/2001/XMLSchema#string">GSM119623.CEL.gz</rdfs:label>
    <rdf:type rdf:resource="http://rdf.ebi.ac.uk/terms/expressionatlas/Assay"/>
  </rdf:Description>
  <rdf:Description rdf:about="http://rdf.ebi.ac.uk/terms/expressionatlas/Sample/GSM238795.CEL.gz">
    <j.1:isAbout rdf:resource="http://www.ncbi.nlm.nih.gov/taxonomy/9606"/>
    <j.3:has_biomaterial_characteristics rdf:resource="http://neurolex.org/wiki/Category:Entorhinal_cortex"/>
    <j.3:has_biomaterial_characteristics rdf:resource="http://purl.obolibrary.org/obo/PATO_0000047"/>
    <j.3:has_biomaterial_characteristics rdf:resource="http://www.ebi.ac.uk/efo/EFO_0000246"/>
    <j.1:hasFactorValue rdf:resource="http://www.ebi.ac.uk/efo/EFO_0006801"/>
    <j.1:hasAssociatedArrayDesign rdf:resource="http://www.ebi.ac.uk/efo/EFO_0001451"/>
    <rdfs:label rdf:datatype="http://www.w3.org/2001/XMLSchema#string">GSM238795.CEL.gz</rdfs:label>
    <rdf:type rdf:resource="http://rdf.ebi.ac.uk/terms/expressionatlas/Assay"/>
  </rdf:Description>
  <rdf:Description rdf:about="http://rdf.ebi.ac.uk/terms/expressionatlas/Sample/50_PFC">
    <j.1:isAbout rdf:resource="http://www.ncbi.nlm.nih.gov/taxonomy/9606"/>
    <j.3:has_biomaterial_characteristics rdf:resource="http://neurolex.org/wiki/Category:Brain"/>
    <j.3:has_biomaterial_characteristics rdf:resource="http://purl.obolibrary.org/obo/PATO_0000047"/>
    <j.3:has_biomaterial_characteristics rdf:resource="http://www.ebi.ac.uk/efo/EFO_0000246"/>
    <j.1:hasFactorValue rdf:resource="http://www.ebi.ac.uk/efo/EFO_0006801"/>
    <j.1:hasAssociatedArrayDesign rdf:resource="http://www.ebi.ac.uk/efo/EFO_0001451"/>
    <rdfs:label rdf:datatype="http://www.w3.org/2001/XMLSchema#string">50_PFC</rdfs:label>
    <rdf:type rdf:resource="http://rdf.ebi.ac.uk/terms/expressionatlas/Assay"/>
  </rdf:Description>
  <rdf:Description rdf:about="https://www.ebi.ac.uk/arrayexpress/experiments/E-GEOD-44771">
    <j.1:hasAssay rdf:resource="http://rdf.ebi.ac.uk/terms/expressionatlas/Sample/144_VC"/>
    <j.1:hasAssay rdf:resource="http://rdf.ebi.ac.uk/terms/expressionatlas/Sample/119_VC"/>
    <j.1:hasAssay rdf:resource="http://rdf.ebi.ac.uk/terms/expressionatlas/Sample/95_VC"/>
    <j.1:hasAssay rdf:resource="http://rdf.ebi.ac.uk/terms/expressionatlas/Sample/222_VC"/>
    <j.1:hasAssay rdf:resource="http://rdf.ebi.ac.uk/terms/expressionatlas/Sample/130_VC"/>
    <j.1:hasAssay rdf:resource="http://rdf.ebi.ac.uk/terms/expressionatlas/Sample/19_VC"/>
    <j.1:hasAssay rdf:resource="http://rdf.ebi.ac.uk/terms/expressionatlas/Sample/127_VC"/>
    <j.1:hasAssay rdf:resource="http://rdf.ebi.ac.uk/terms/expressionatlas/Sample/206_VC"/>
    <j.1:hasAssay rdf:resource="http://rdf.ebi.ac.uk/terms/expressionatlas/Sample/84_VC"/>
    <j.1:hasAssay rdf:resource="http://rdf.ebi.ac.uk/terms/expressionatlas/Sample/53_VC"/>
    <j.1:hasAssay rdf:resource="http://rdf.ebi.ac.uk/terms/expressionatlas/Sample/154_VC"/>
    <j.1:hasAssay rdf:resource="http://rdf.ebi.ac.uk/terms/expressionatlas/Sample/14_VC"/>
    <j.1:hasAssay rdf:resource="http://rdf.ebi.ac.uk/terms/expressionatlas/Sample/217_VC"/>
    <j.1:hasAssay rdf:resource="http://rdf.ebi.ac.uk/terms/expressionatlas/Sample/63_VC"/>
    <j.1:hasAssay rdf:resource="http://rdf.ebi.ac.uk/terms/expressionatlas/Sample/140_VC"/>
    <j.1:hasAssay rdf:resource="http://rdf.ebi.ac.uk/terms/expressionatlas/Sample/209_VC"/>
    <j.1:hasAssay rdf:resource="http://rdf.ebi.ac.uk/terms/expressionatlas/Sample/220_VC"/>
    <j.1:hasAssay rdf:resource="http://rdf.ebi.ac.uk/terms/expressionatlas/Sample/88_VC"/>
    <j.1:hasAssay rdf:resource="http://rdf.ebi.ac.uk/terms/expressionatlas/Sample/23_VC"/>
    <j.1:hasAssay rdf:resource="http://rdf.ebi.ac.uk/terms/expressionatlas/Sample/67_VC"/>
    <j.1:hasAssay rdf:resource="http://rdf.ebi.ac.uk/terms/expressionatlas/Sample/72_VC"/>
    <j.1:hasAssay rdf:resource="http://rdf.ebi.ac.uk/terms/expressionatlas/Sample/143_VC"/>
    <j.1:hasAssay rdf:resource="http://rdf.ebi.ac.uk/terms/expressionatlas/Sample/111_VC"/>
    <j.1:hasAssay rdf:resource="http://rdf.ebi.ac.uk/terms/expressionatlas/Sample/104_VC"/>
    <j.1:hasAssay rdf:resource="http://rdf.ebi.ac.uk/terms/expressionatlas/Sample/226_VC"/>
    <j.1:hasAssay rdf:resource="http://rdf.ebi.ac.uk/terms/expressionatlas/Sample/92_VC"/>
    <j.1:hasAssay rdf:resource="http://rdf.ebi.ac.uk/terms/expressionatlas/Sample/11_VC"/>
    <j.1:hasAssay rdf:resource="http://rdf.ebi.ac.uk/terms/expressionatlas/Sample/169_VC"/>
    <j.1:hasAssay rdf:resource="http://rdf.ebi.ac.uk/terms/expressionatlas/Sample/6_VC"/>
    <j.1:hasAssay rdf:resource="http://rdf.ebi.ac.uk/terms/expressionatlas/Sample/57_VC"/>
    <j.1:hasAssay rdf:resource="http://rdf.ebi.ac.uk/terms/expressionatlas/Sample/39_VC"/>
    <j.1:hasAssay rdf:resource="http://rdf.ebi.ac.uk/terms/expressionatlas/Sample/76_VC"/>
    <j.1:hasAssay rdf:resource="http://rdf.ebi.ac.uk/terms/expressionatlas/Sample/118_VC"/>
    <j.1:hasAssay rdf:resource="http://rdf.ebi.ac.uk/terms/expressionatlas/Sample/205_VC"/>
    <j.1:hasAssay rdf:resource="http://rdf.ebi.ac.uk/terms/expressionatlas/Sample/113_VC"/>
    <j.1:hasAssay rdf:resource="http://rdf.ebi.ac.uk/terms/expressionatlas/Sample/83_VC"/>
    <j.1:hasAssay rdf:resource="http://rdf.ebi.ac.uk/terms/expressionatlas/Sample/48_VC"/>
    <j.1:hasAssay rdf:resource="http://rdf.ebi.ac.uk/terms/expressionatlas/Sample/49_VC"/>
    <j.1:hasAssay rdf:resource="http://rdf.ebi.ac.uk/terms/expressionatlas/Sample/152_VC"/>
    <j.1:hasAssay rdf:resource="http://rdf.ebi.ac.uk/terms/expressionatlas/Sample/12_VC"/>
    <j.1:hasAnalysis rdf:resource="http://rdf.ebi.ac.uk/terms/expressionatlas/DifferentialExpressionAnalysis"/>
    <j.1:hasAssay rdf:resource="http://rdf.ebi.ac.uk/terms/expressionatlas/Sample/145_VC"/>
    <j.1:hasAssay rdf:resource="http://rdf.ebi.ac.uk/terms/expressionatlas/Sample/176_VC"/>
    <j.1:hasAssay rdf:resource="http://rdf.ebi.ac.uk/terms/expressionatlas/Sample/36_VC"/>
    <j.1:hasAssay rdf:resource="http://rdf.ebi.ac.uk/terms/expressionatlas/Sample/198_VC"/>
    <j.1:hasAssay rdf:resource="http://rdf.ebi.ac.uk/terms/expressionatlas/Sample/87_VC"/>
    <j.1:hasAssay rdf:resource="http://rdf.ebi.ac.uk/terms/expressionatlas/Sample/199_VC"/>
    <j.1:hasAssay rdf:resource="http://rdf.ebi.ac.uk/terms/expressionatlas/Sample/139_VC"/>
    <j.1:hasAssay rdf:resource="http://rdf.ebi.ac.uk/terms/expressionatlas/Sample/155_VC"/>
    <j.1:hasAssay rdf:resource="http://rdf.ebi.ac.uk/terms/expressionatlas/Sample/52_VC"/>
    <j.1:hasAssay rdf:resource="http://rdf.ebi.ac.uk/terms/expressionatlas/Sample/15_VC"/>
    <j.1:hasAssay rdf:resource="http://rdf.ebi.ac.uk/terms/expressionatlas/Sample/131_VC"/>
    <j.1:hasAssay rdf:resource="http://rdf.ebi.ac.uk/terms/expressionatlas/Sample/161_VC"/>
    <j.1:hasAssay rdf:resource="http://rdf.ebi.ac.uk/terms/expressionatlas/Sample/43_VC"/>
    <j.1:hasAssay rdf:resource="http://rdf.ebi.ac.uk/terms/expressionatlas/Sample/171_VC"/>
    <j.1:hasAssay rdf:resource="http://rdf.ebi.ac.uk/terms/expressionatlas/Sample/180_VC"/>
    <j.1:hasAssay rdf:resource="http://rdf.ebi.ac.uk/terms/expressionatlas/Sample/110_VC"/>
    <j.1:hasAssay rdf:resource="http://rdf.ebi.ac.uk/terms/expressionatlas/Sample/202_VC"/>
    <j.1:hasAssay rdf:resource="http://rdf.ebi.ac.uk/terms/expressionatlas/Sample/24_VC"/>
    <j.1:hasAssay rdf:resource="http://rdf.ebi.ac.uk/terms/expressionatlas/Sample/29_VC"/>
    <j.1:hasAssay rdf:resource="http://rdf.ebi.ac.uk/terms/expressionatlas/Sample/126_VC"/>
    <j.1:hasAssay rdf:resource="http://rdf.ebi.ac.uk/terms/expressionatlas/Sample/215_VC"/>
    <j.1:hasAssay rdf:resource="http://rdf.ebi.ac.uk/terms/expressionatlas/Sample/64_VC"/>
    <j.1:hasAssay rdf:resource="http://rdf.ebi.ac.uk/terms/expressionatlas/Sample/105_VC"/>
    <j.1:hasAssay rdf:resource="http://rdf.ebi.ac.uk/terms/expressionatlas/Sample/93_VC"/>
    <j.1:hasAssay rdf:resource="http://rdf.ebi.ac.uk/terms/expressionatlas/Sample/208_VC"/>
    <j.1:hasAssay rdf:resource="http://rdf.ebi.ac.uk/terms/expressionatlas/Sample/35_VC"/>
    <j.1:hasAssay rdf:resource="http://rdf.ebi.ac.uk/terms/expressionatlas/Sample/174_VC"/>
    <j.1:hasAssay rdf:resource="http://rdf.ebi.ac.uk/terms/expressionatlas/Sample/66_VC"/>
    <j.1:hasAssay rdf:resource="http://rdf.ebi.ac.uk/terms/expressionatlas/Sample/33_VC"/>
    <j.1:hasAssay rdf:resource="http://rdf.ebi.ac.uk/terms/expressionatlas/Sample/134_VC"/>
    <j.1:hasAssay rdf:resource="http://rdf.ebi.ac.uk/terms/expressionatlas/Sample/153_VC"/>
    <j.1:hasAssay rdf:resource="http://rdf.ebi.ac.uk/terms/expressionatlas/Sample/42_VC"/>
    <j.1:hasAssay rdf:resource="http://rdf.ebi.ac.uk/terms/expressionatlas/Sample/225_VC"/>
    <j.1:hasAssay rdf:resource="http://rdf.ebi.ac.uk/terms/expressionatlas/Sample/21_VC"/>
    <j.1:hasAssay rdf:resource="http://rdf.ebi.ac.uk/terms/expressionatlas/Sample/178_VC"/>
    <j.1:hasAssay rdf:resource="http://rdf.ebi.ac.uk/terms/expressionatlas/Sample/188_VC"/>
    <j.1:hasAssay rdf:resource="http://rdf.ebi.ac.uk/terms/expressionatlas/Sample/117_VC"/>
    <j.1:hasAssay rdf:resource="http://rdf.ebi.ac.uk/terms/expressionatlas/Sample/132_VC"/>
    <j.1:hasAssay rdf:resource="http://rdf.ebi.ac.uk/terms/expressionatlas/Sample/125_VC"/>
    <j.1:hasAssay rdf:resource="http://rdf.ebi.ac.uk/terms/expressionatlas/Sample/204_VC"/>
    <j.1:hasAssay rdf:resource="http://rdf.ebi.ac.uk/terms/expressionatlas/Sample/82_VC"/>
    <j.1:hasAssay rdf:resource="http://rdf.ebi.ac.uk/terms/expressionatlas/Sample/183_VC"/>
    <j.1:hasAssay rdf:resource="http://rdf.ebi.ac.uk/terms/expressionatlas/Sample/55_VC"/>
    <j.1:hasAssay rdf:resource="http://rdf.ebi.ac.uk/terms/expressionatlas/Sample/16_VC"/>
    <j.1:hasAssay rdf:resource="http://rdf.ebi.ac.uk/terms/expressionatlas/Sample/182_VC"/>
    <j.1:hasAssay rdf:resource="http://rdf.ebi.ac.uk/terms/expressionatlas/Sample/100_VC"/>
    <j.1:hasAssay rdf:resource="http://rdf.ebi.ac.uk/terms/expressionatlas/Sample/197_VC"/>
    <j.1:hasAssay rdf:resource="http://rdf.ebi.ac.uk/terms/expressionatlas/Sample/86_VC"/>
    <j.1:hasAssay rdf:resource="http://rdf.ebi.ac.uk/terms/expressionatlas/Sample/189_VC"/>
    <j.1:hasAssay rdf:resource="http://rdf.ebi.ac.uk/terms/expressionatlas/Sample/165_VC"/>
    <j.1:hasAssay rdf:resource="http://rdf.ebi.ac.uk/terms/expressionatlas/Sample/158_VC"/>
    <j.1:hasAssay rdf:resource="http://rdf.ebi.ac.uk/terms/expressionatlas/Sample/65_VC"/>
    <j.1:hasAssay rdf:resource="http://rdf.ebi.ac.uk/terms/expressionatlas/Sample/173_VC"/>
    <j.1:hasAssay rdf:resource="http://rdf.ebi.ac.uk/terms/expressionatlas/Sample/106_VC"/>
    <j.1:hasAssay rdf:resource="http://rdf.ebi.ac.uk/terms/expressionatlas/Sample/191_VC"/>
    <j.1:hasAssay rdf:resource="http://rdf.ebi.ac.uk/terms/expressionatlas/Sample/90_VC"/>
    <j.1:hasAssay rdf:resource="http://rdf.ebi.ac.uk/terms/expressionatlas/Sample/8_VC"/>
    <j.1:hasAssay rdf:resource="http://rdf.ebi.ac.uk/terms/expressionatlas/Sample/223_VC"/>
    <j.1:hasAssay rdf:resource="http://rdf.ebi.ac.uk/terms/expressionatlas/Sample/186_VC"/>
    <j.1:hasAssay rdf:resource="http://rdf.ebi.ac.uk/terms/expressionatlas/Sample/115_VC"/>
    <j.1:hasAssay rdf:resource="http://rdf.ebi.ac.uk/terms/expressionatlas/Sample/81_VC"/>
    <j.1:hasAssay rdf:resource="http://rdf.ebi.ac.uk/terms/expressionatlas/Sample/3_VC"/>
    <j.1:hasAssay rdf:resource="http://rdf.ebi.ac.uk/terms/expressionatlas/Sample/22_VC"/>
    <j.1:hasAssay rdf:resource="http://rdf.ebi.ac.uk/terms/expressionatlas/Sample/181_VC"/>
    <j.1:hasAssay rdf:resource="http://rdf.ebi.ac.uk/terms/expressionatlas/Sample/150_VC"/>
    <j.1:hasAssay rdf:resource="http://rdf.ebi.ac.uk/terms/expressionatlas/Sample/74_VC"/>
    <j.1:hasAssay rdf:resource="http://rdf.ebi.ac.uk/terms/expressionatlas/Sample/38_VC"/>
    <j.1:hasAssay rdf:resource="http://rdf.ebi.ac.uk/terms/expressionatlas/Sample/68_VC"/>
    <j.1:hasAssay rdf:resource="http://rdf.ebi.ac.uk/terms/expressionatlas/Sample/196_VC"/>
    <j.1:hasAssay rdf:resource="http://rdf.ebi.ac.uk/terms/expressionatlas/Sample/137_VC"/>
    <j.1:hasAssay rdf:resource="http://rdf.ebi.ac.uk/terms/expressionatlas/Sample/32_VC"/>
    <j.1:hasAssay rdf:resource="http://rdf.ebi.ac.uk/terms/expressionatlas/Sample/1_VC"/>
    <j.1:hasAssay rdf:resource="http://rdf.ebi.ac.uk/terms/expressionatlas/Sample/122_VC"/>
    <j.1:hasAssay rdf:resource="http://rdf.ebi.ac.uk/terms/expressionatlas/Sample/207_VC"/>
    <j.1:hasAssay rdf:resource="http://rdf.ebi.ac.uk/terms/expressionatlas/Sample/98_VC"/>
    <j.1:hasAssay rdf:resource="http://rdf.ebi.ac.uk/terms/expressionatlas/Sample/85_VC"/>
    <j.1:hasAssay rdf:resource="http://rdf.ebi.ac.uk/terms/expressionatlas/Sample/129_VC"/>
    <j.1:hasAssay rdf:resource="http://rdf.ebi.ac.uk/terms/expressionatlas/Sample/159_VC"/>
    <j.1:hasAssay rdf:resource="http://rdf.ebi.ac.uk/terms/expressionatlas/Sample/128_VC"/>
    <j.1:hasAssay rdf:resource="http://rdf.ebi.ac.uk/terms/expressionatlas/Sample/185_VC"/>
    <j.1:hasAssay rdf:resource="http://rdf.ebi.ac.uk/terms/expressionatlas/Sample/179_VC"/>
    <j.1:hasAssay rdf:resource="http://rdf.ebi.ac.uk/terms/expressionatlas/Sample/107_VC"/>
    <j.1:hasAssay rdf:resource="http://rdf.ebi.ac.uk/terms/expressionatlas/Sample/89_VC"/>
    <j.1:hasAssay rdf:resource="http://rdf.ebi.ac.uk/terms/expressionatlas/Sample/123_VC"/>
    <j.1:hasAssay rdf:resource="http://rdf.ebi.ac.uk/terms/expressionatlas/Sample/133_VC"/>
    <j.1:hasAssay rdf:resource="http://rdf.ebi.ac.uk/terms/expressionatlas/Sample/163_VC"/>
    <j.1:hasAssay rdf:resource="http://rdf.ebi.ac.uk/terms/expressionatlas/Sample/177_VC"/>
    <j.1:hasAssay rdf:resource="http://rdf.ebi.ac.uk/terms/expressionatlas/Sample/172_VC"/>
    <j.1:hasAssay rdf:resource="http://rdf.ebi.ac.uk/terms/expressionatlas/Sample/31_VC"/>
    <j.1:hasAssay rdf:resource="http://rdf.ebi.ac.uk/terms/expressionatlas/Sample/121_VC"/>
    <j.1:hasAssay rdf:resource="http://rdf.ebi.ac.uk/terms/expressionatlas/Sample/151_VC"/>
    <j.1:hasAssay rdf:resource="http://rdf.ebi.ac.uk/terms/expressionatlas/Sample/227_VC"/>
    <j.1:hasAssay rdf:resource="http://rdf.ebi.ac.uk/terms/expressionatlas/Sample/2_VC"/>
    <j.1:hasAssay rdf:resource="http://rdf.ebi.ac.uk/terms/expressionatlas/Sample/40_VC"/>
    <j.1:hasAssay rdf:resource="http://rdf.ebi.ac.uk/terms/expressionatlas/Sample/146_VC"/>
    <j.1:hasAssay rdf:resource="http://rdf.ebi.ac.uk/terms/expressionatlas/Sample/99_VC"/>
    <j.1:hasAssay rdf:resource="http://rdf.ebi.ac.uk/terms/expressionatlas/Sample/190_VC"/>
    <j.1:hasAssay rdf:resource="http://rdf.ebi.ac.uk/terms/expressionatlas/Sample/96_VC"/>
    <j.1:hasAssay rdf:resource="http://rdf.ebi.ac.uk/terms/expressionatlas/Sample/162_VC"/>
    <j.1:hasAssay rdf:resource="http://rdf.ebi.ac.uk/terms/expressionatlas/Sample/210_VC"/>
    <j.1:hasAssay rdf:resource="http://rdf.ebi.ac.uk/terms/expressionatlas/Sample/194_VC"/>
    <j.1:hasAssay rdf:resource="http://rdf.ebi.ac.uk/terms/expressionatlas/Sample/60_VC"/>
    <j.1:hasAssay rdf:resource="http://rdf.ebi.ac.uk/terms/expressionatlas/Sample/135_VC"/>
    <j.1:hasAssay rdf:resource="http://rdf.ebi.ac.uk/terms/expressionatlas/Sample/184_VC"/>
    <j.1:hasAssay rdf:resource="http://rdf.ebi.ac.uk/terms/expressionatlas/Sample/149_VC"/>
    <j.1:hasAssay rdf:resource="http://rdf.ebi.ac.uk/terms/expressionatlas/Sample/216_VC"/>
    <j.1:hasAssay rdf:resource="http://rdf.ebi.ac.uk/terms/expressionatlas/Sample/17_VC"/>
    <j.1:hasAssay rdf:resource="http://rdf.ebi.ac.uk/terms/expressionatlas/Sample/157_VC"/>
    <j.1:hasAssay rdf:resource="http://rdf.ebi.ac.uk/terms/expressionatlas/Sample/30_VC"/>
    <j.1:hasAssay rdf:resource="http://rdf.ebi.ac.uk/terms/expressionatlas/Sample/20_VC"/>
    <j.1:hasAssay rdf:resource="http://rdf.ebi.ac.uk/terms/expressionatlas/Sample/27_VC"/>
    <j.1:hasAssay rdf:resource="http://rdf.ebi.ac.uk/terms/expressionatlas/Sample/47_VC"/>
    <j.1:hasAssay rdf:resource="http://rdf.ebi.ac.uk/terms/expressionatlas/Sample/175_VC"/>
    <j.1:hasAssay rdf:resource="http://rdf.ebi.ac.uk/terms/expressionatlas/Sample/211_VC"/>
    <j.1:hasAssay rdf:resource="http://rdf.ebi.ac.uk/terms/expressionatlas/Sample/101_VC"/>
    <j.1:hasAssay rdf:resource="http://rdf.ebi.ac.uk/terms/expressionatlas/Sample/97_VC"/>
    <j.1:hasAssay rdf:resource="http://rdf.ebi.ac.uk/terms/expressionatlas/Sample/41_VC"/>
    <j.1:hasAssay rdf:resource="http://rdf.ebi.ac.uk/terms/expressionatlas/Sample/51_VC"/>
    <j.1:hasAssay rdf:resource="http://rdf.ebi.ac.uk/terms/expressionatlas/Sample/170_VC"/>
    <j.1:hasAssay rdf:resource="http://rdf.ebi.ac.uk/terms/expressionatlas/Sample/201_VC"/>
    <j.1:hasAssay rdf:resource="http://rdf.ebi.ac.uk/terms/expressionatlas/Sample/102_VC"/>
    <j.1:hasAssay rdf:resource="http://rdf.ebi.ac.uk/terms/expressionatlas/Sample/56_VC"/>
    <j.1:hasAssay rdf:resource="http://rdf.ebi.ac.uk/terms/expressionatlas/Sample/4_VC"/>
    <j.1:hasAssay rdf:resource="http://rdf.ebi.ac.uk/terms/expressionatlas/Sample/148_VC"/>
    <j.1:hasAssay rdf:resource="http://rdf.ebi.ac.uk/terms/expressionatlas/Sample/112_VC"/>
    <j.1:hasAssay rdf:resource="http://rdf.ebi.ac.uk/terms/expressionatlas/Sample/214_VC"/>
    <j.1:hasAssay rdf:resource="http://rdf.ebi.ac.uk/terms/expressionatlas/Sample/166_VC"/>
    <j.1:hasAssay rdf:resource="http://rdf.ebi.ac.uk/terms/expressionatlas/Sample/46_VC"/>
    <j.1:hasAssay rdf:resource="http://rdf.ebi.ac.uk/terms/expressionatlas/Sample/25_VC"/>
    <j.1:hasAssay rdf:resource="http://rdf.ebi.ac.uk/terms/expressionatlas/Sample/109_VC"/>
    <j.1:hasAssay rdf:resource="http://rdf.ebi.ac.uk/terms/expressionatlas/Sample/34_VC"/>
    <j.1:hasAssay rdf:resource="http://rdf.ebi.ac.uk/terms/expressionatlas/Sample/224_VC"/>
    <j.1:hasAssay rdf:resource="http://rdf.ebi.ac.uk/terms/expressionatlas/Sample/141_VC"/>
    <j.1:hasAssay rdf:resource="http://rdf.ebi.ac.uk/terms/expressionatlas/Sample/193_VC"/>
    <j.1:hasAssay rdf:resource="http://rdf.ebi.ac.uk/terms/expressionatlas/Sample/160_VC"/>
    <j.1:hasAssay rdf:resource="http://rdf.ebi.ac.uk/terms/expressionatlas/Sample/13_VC"/>
    <j.1:hasAssay rdf:resource="http://rdf.ebi.ac.uk/terms/expressionatlas/Sample/50_VC"/>
    <j.1:hasAssay rdf:resource="http://rdf.ebi.ac.uk/terms/expressionatlas/Sample/59_VC"/>
    <j.1:hasAssay rdf:resource="http://rdf.ebi.ac.uk/terms/expressionatlas/Sample/187_VC"/>
    <j.1:hasAssay rdf:resource="http://rdf.ebi.ac.uk/terms/expressionatlas/Sample/203_VC"/>
    <j.1:hasAssay rdf:resource="http://rdf.ebi.ac.uk/terms/expressionatlas/Sample/54_VC"/>
    <j.1:hasAssay rdf:resource="http://rdf.ebi.ac.uk/terms/expressionatlas/Sample/124_VC"/>
    <j.1:hasAssay rdf:resource="http://rdf.ebi.ac.uk/terms/expressionatlas/Sample/77_VC"/>
    <j.1:hasAssay rdf:resource="http://rdf.ebi.ac.uk/terms/expressionatlas/Sample/213_VC"/>
    <j.1:hasAssay rdf:resource="http://rdf.ebi.ac.uk/terms/expressionatlas/Sample/103_VC"/>
    <j.1:hasAssay rdf:resource="http://rdf.ebi.ac.uk/terms/expressionatlas/Sample/94_VC"/>
    <j.1:hasAssay rdf:resource="http://rdf.ebi.ac.uk/terms/expressionatlas/Sample/5_VC"/>
    <j.1:hasAssay rdf:resource="http://rdf.ebi.ac.uk/terms/expressionatlas/Sample/164_VC"/>
    <rdf:type rdf:resource="http://mged.sourceforge.net/ontologies/MGEDOntology.owl#ExperimentPackage"/>
    <j.1:hasAssay rdf:resource="http://rdf.ebi.ac.uk/terms/expressionatlas/Sample/18_VC"/>
    <j.1:hasAssay rdf:resource="http://rdf.ebi.ac.uk/terms/expressionatlas/Sample/70_VC"/>
    <j.1:hasAssay rdf:resource="http://rdf.ebi.ac.uk/terms/expressionatlas/Sample/192_VC"/>
    <j.1:hasAssay rdf:resource="http://rdf.ebi.ac.uk/terms/expressionatlas/Sample/62_VC"/>
    <j.1:hasAssay rdf:resource="http://rdf.ebi.ac.uk/terms/expressionatlas/Sample/200_VC"/>
    <j.1:hasAssay rdf:resource="http://rdf.ebi.ac.uk/terms/expressionatlas/Sample/58_VC"/>
    <j.1:hasAssay rdf:resource="http://rdf.ebi.ac.uk/terms/expressionatlas/Sample/26_VC"/>
    <j.1:hasAssay rdf:resource="http://rdf.ebi.ac.uk/terms/expressionatlas/Sample/167_VC"/>
    <j.1:hasAssay rdf:resource="http://rdf.ebi.ac.uk/terms/expressionatlas/Sample/147_VC"/>
    <j.1:hasAssay rdf:resource="http://rdf.ebi.ac.uk/terms/expressionatlas/Sample/114_VC"/>
    <j.1:hasAssay rdf:resource="http://rdf.ebi.ac.uk/terms/expressionatlas/Sample/142_VC"/>
    <j.1:hasAssay rdf:resource="http://rdf.ebi.ac.uk/terms/expressionatlas/Sample/71_VC"/>
    <j.1:hasAssay rdf:resource="http://rdf.ebi.ac.uk/terms/expressionatlas/Sample/80_VC"/>
    <j.1:hasAssay rdf:resource="http://rdf.ebi.ac.uk/terms/expressionatlas/Sample/221_VC"/>
    <j.1:hasAssay rdf:resource="http://rdf.ebi.ac.uk/terms/expressionatlas/Sample/10_VC"/>
    <j.1:hasAssay rdf:resource="http://rdf.ebi.ac.uk/terms/expressionatlas/Sample/45_VC"/>
    <j.1:hasAssay rdf:resource="http://rdf.ebi.ac.uk/terms/expressionatlas/Sample/37_VC"/>
    <j.2:identifier rdf:datatype="http://www.w3.org/2001/XMLSchema#string">E-GEOD-44771</j.2:identifier>
    <j.1:hasAssay rdf:resource="http://rdf.ebi.ac.uk/terms/expressionatlas/Sample/75_VC"/>
    <j.1:hasAssay rdf:resource="http://rdf.ebi.ac.uk/terms/expressionatlas/Sample/228_VC"/>
    <j.1:hasAssay rdf:resource="http://rdf.ebi.ac.uk/terms/expressionatlas/Sample/195_VC"/>
    <j.1:hasAssay rdf:resource="http://rdf.ebi.ac.uk/terms/expressionatlas/Sample/136_VC"/>
    <j.1:hasAssay rdf:resource="http://rdf.ebi.ac.uk/terms/expressionatlas/Sample/156_VC"/>
    <j.1:hasAssay rdf:resource="http://rdf.ebi.ac.uk/terms/expressionatlas/Sample/78_VC"/>
  </rdf:Description>
  <rdf:Description rdf:about="http://rdf.ebi.ac.uk/terms/expressionatlas/Sample/179_PFC">
    <j.1:isAbout rdf:resource="http://www.ncbi.nlm.nih.gov/taxonomy/9606"/>
    <j.3:has_biomaterial_characteristics rdf:resource="http://neurolex.org/wiki/Category:Brain"/>
    <j.3:has_biomaterial_characteristics rdf:resource="http://purl.obolibrary.org/obo/PATO_0000047"/>
    <j.3:has_biomaterial_characteristics rdf:resource="http://www.ebi.ac.uk/efo/EFO_0000246"/>
    <j.1:hasFactorValue rdf:resource="http://www.ebi.ac.uk/efo/EFO_0006801"/>
    <j.1:hasAssociatedArrayDesign rdf:resource="http://www.ebi.ac.uk/efo/EFO_0001451"/>
    <rdfs:label rdf:datatype="http://www.w3.org/2001/XMLSchema#string">179_PFC</rdfs:label>
    <rdf:type rdf:resource="http://rdf.ebi.ac.uk/terms/expressionatlas/Assay"/>
  </rdf:Description>
  <rdf:Description rdf:about="http://rdf.ebi.ac.uk/terms/expressionatlas/Sample/181_VC">
    <j.1:isAbout rdf:resource="http://www.ncbi.nlm.nih.gov/taxonomy/9606"/>
    <j.3:has_biomaterial_characteristics rdf:resource="http://neurolex.org/wiki/Category:Visual_cortex_primary"/>
    <j.3:has_biomaterial_characteristics rdf:resource="http://purl.obolibrary.org/obo/PATO_0000047"/>
    <j.3:has_biomaterial_characteristics rdf:resource="http://www.ebi.ac.uk/efo/EFO_0000246"/>
    <j.1:hasFactorValue rdf:resource="http://purl.obolibrary.org/obo/PATO_0000461"/>
    <j.1:hasAssociatedArrayDesign rdf:resource="http://www.ebi.ac.uk/efo/EFO_0001451"/>
    <rdfs:label rdf:datatype="http://www.w3.org/2001/XMLSchema#string">181_VC</rdfs:label>
    <rdf:type rdf:resource="http://rdf.ebi.ac.uk/terms/expressionatlas/Assay"/>
  </rdf:Description>
  <rdf:Description rdf:about="http://bio2rdf.org/geneid:3291">
    <j.0:has_symbol rdf:datatype="http://www.w3.org/2001/XMLSchema#string">HSD11B2</j.0:has_symbol>
    <j.1:hasExpressionValue rdf:resource="http://rdf.ebi.ac.uk/terms/expressionatlas/DifferentialExpressionRatio"/>
  </rdf:Description>
  <rdf:Description rdf:about="http://rdf.ebi.ac.uk/terms/expressionatlas/Sample/62_VC">
    <j.1:isAbout rdf:resource="http://www.ncbi.nlm.nih.gov/taxonomy/9606"/>
    <j.3:has_biomaterial_characteristics rdf:resource="http://neurolex.org/wiki/Category:Visual_cortex_primary"/>
    <j.3:has_biomaterial_characteristics rdf:resource="http://purl.obolibrary.org/obo/PATO_0000047"/>
    <j.3:has_biomaterial_characteristics rdf:resource="http://www.ebi.ac.uk/efo/EFO_0000246"/>
    <j.1:hasFactorValue rdf:resource="http://www.ebi.ac.uk/efo/EFO_0006801"/>
    <j.1:hasAssociatedArrayDesign rdf:resource="http://www.ebi.ac.uk/efo/EFO_0001451"/>
    <rdfs:label rdf:datatype="http://www.w3.org/2001/XMLSchema#string">62_VC</rdfs:label>
    <rdf:type rdf:resource="http://rdf.ebi.ac.uk/terms/expressionatlas/Assay"/>
  </rdf:Description>
  <rdf:Description rdf:about="http://rdf.ebi.ac.uk/terms/expressionatlas/Sample/162_PFC">
    <j.1:isAbout rdf:resource="http://www.ncbi.nlm.nih.gov/taxonomy/9606"/>
    <j.3:has_biomaterial_characteristics rdf:resource="http://neurolex.org/wiki/Category:Brain"/>
    <j.3:has_biomaterial_characteristics rdf:resource="http://purl.obolibrary.org/obo/PATO_0000047"/>
    <j.3:has_biomaterial_characteristics rdf:resource="http://www.ebi.ac.uk/efo/EFO_0000246"/>
    <j.1:hasFactorValue rdf:resource="http://www.ebi.ac.uk/efo/EFO_0006801"/>
    <j.1:hasAssociatedArrayDesign rdf:resource="http://www.ebi.ac.uk/efo/EFO_0001451"/>
    <rdfs:label rdf:datatype="http://www.w3.org/2001/XMLSchema#string">162_PFC</rdfs:label>
    <rdf:type rdf:resource="http://rdf.ebi.ac.uk/terms/expressionatlas/Assay"/>
  </rdf:Description>
  <rdf:Description rdf:about="http://rdf.ebi.ac.uk/terms/expressionatlas/Sample/GSM119683.CEL.gz">
    <j.1:isAbout rdf:resource="http://www.ncbi.nlm.nih.gov/taxonomy/9606"/>
    <j.3:has_biomaterial_characteristics rdf:resource="http://neurolex.org/wiki/Category:Visual_cortex_primary"/>
    <j.3:has_biomaterial_characteristics rdf:resource="http://purl.obolibrary.org/obo/PATO_0000047"/>
    <j.3:has_biomaterial_characteristics rdf:resource="http://www.ebi.ac.uk/efo/EFO_0000246"/>
    <j.1:hasFactorValue rdf:resource="http://purl.obolibrary.org/obo/PATO_0000461"/>
    <j.1:hasAssociatedArrayDesign rdf:resource="http://www.ebi.ac.uk/efo/EFO_0001451"/>
    <rdfs:label rdf:datatype="http://www.w3.org/2001/XMLSchema#string">GSM119683.CEL.gz</rdfs:label>
    <rdf:type rdf:resource="http://rdf.ebi.ac.uk/terms/expressionatlas/Assay"/>
  </rdf:Description>
  <rdf:Description rdf:about="http://rdf.ebi.ac.uk/terms/expressionatlas/Sample/GSM119616.CEL.gz">
    <j.1:isAbout rdf:resource="http://www.ncbi.nlm.nih.gov/taxonomy/9606"/>
    <j.3:has_biomaterial_characteristics rdf:resource="http://neurolex.org/wiki/Category:Entorhinal_cortex"/>
    <j.3:has_biomaterial_characteristics rdf:resource="http://purl.obolibrary.org/obo/PATO_0000047"/>
    <j.3:has_biomaterial_characteristics rdf:resource="http://www.ebi.ac.uk/efo/EFO_0000246"/>
    <j.1:hasFactorValue rdf:resource="http://purl.obolibrary.org/obo/PATO_0000461"/>
    <j.1:hasAssociatedArrayDesign rdf:resource="http://www.ebi.ac.uk/efo/EFO_0001451"/>
    <rdfs:label rdf:datatype="http://www.w3.org/2001/XMLSchema#string">GSM119616.CEL.gz</rdfs:label>
    <rdf:type rdf:resource="http://rdf.ebi.ac.uk/terms/expressionatlas/Assay"/>
  </rdf:Description>
  <rdf:Description rdf:about="http://neurolex.org/wiki/Category:Superior_frontal_gyrus">
    <j.3:has_disease_location rdf:datatype="http://www.w3.org/2001/XMLSchema#string">Superior frontal gyrus</j.3:has_disease_location>
    <rdf:type rdf:resource="http://mged.sourceforge.net/ontologies/MGEDOntology.owl#organism_part"/>
  </rdf:Description>
  <rdf:Description rdf:about="http://bio2rdf.org/geneid:23774">
    <j.0:has_symbol rdf:datatype="http://www.w3.org/2001/XMLSchema#string">BRD1</j.0:has_symbol>
    <j.1:hasExpressionValue rdf:resource="http://rdf.ebi.ac.uk/terms/expressionatlas/DifferentialExpressionRatio"/>
  </rdf:Description>
  <rdf:Description rdf:about="http://rdf.ebi.ac.uk/terms/expressionatlas/Sample/67_PFC">
    <j.1:isAbout rdf:resource="http://www.ncbi.nlm.nih.gov/taxonomy/9606"/>
    <j.3:has_biomaterial_characteristics rdf:resource="http://neurolex.org/wiki/Category:Brain"/>
    <j.3:has_biomaterial_characteristics rdf:resource="http://purl.obolibrary.org/obo/PATO_0000047"/>
    <j.3:has_biomaterial_characteristics rdf:resource="http://www.ebi.ac.uk/efo/EFO_0000246"/>
    <j.1:hasFactorValue rdf:resource="http://www.ebi.ac.uk/efo/EFO_0006801"/>
    <j.1:hasAssociatedArrayDesign rdf:resource="http://www.ebi.ac.uk/efo/EFO_0001451"/>
    <rdfs:label rdf:datatype="http://www.w3.org/2001/XMLSchema#string">67_PFC</rdfs:label>
    <rdf:type rdf:resource="http://rdf.ebi.ac.uk/terms/expressionatlas/Assay"/>
  </rdf:Description>
  <rdf:Description rdf:about="http://rdf.ebi.ac.uk/terms/expressionatlas/Sample/226_VC">
    <j.1:isAbout rdf:resource="http://www.ncbi.nlm.nih.gov/taxonomy/9606"/>
    <j.3:has_biomaterial_characteristics rdf:resource="http://neurolex.org/wiki/Category:Visual_cortex_primary"/>
    <j.3:has_biomaterial_characteristics rdf:resource="http://purl.obolibrary.org/obo/PATO_0000047"/>
    <j.3:has_biomaterial_characteristics rdf:resource="http://www.ebi.ac.uk/efo/EFO_0000246"/>
    <j.1:hasFactorValue rdf:resource="http://purl.obolibrary.org/obo/PATO_0000461"/>
    <j.1:hasAssociatedArrayDesign rdf:resource="http://www.ebi.ac.uk/efo/EFO_0001451"/>
    <rdfs:label rdf:datatype="http://www.w3.org/2001/XMLSchema#string">226_VC</rdfs:label>
    <rdf:type rdf:resource="http://rdf.ebi.ac.uk/terms/expressionatlas/Assay"/>
  </rdf:Description>
  <rdf:Description rdf:about="http://rdf.ebi.ac.uk/terms/expressionatlas/Sample/GSM238834.CEL.gz">
    <j.1:isAbout rdf:resource="http://www.ncbi.nlm.nih.gov/taxonomy/9606"/>
    <j.3:has_biomaterial_characteristics rdf:resource="http://neurolex.org/wiki/Category:Posterior_cingulate_cortex"/>
    <j.3:has_biomaterial_characteristics rdf:resource="http://purl.obolibrary.org/obo/PATO_0000047"/>
    <j.3:has_biomaterial_characteristics rdf:resource="http://www.ebi.ac.uk/efo/EFO_0000246"/>
    <j.1:hasFactorValue rdf:resource="http://www.ebi.ac.uk/efo/EFO_0006801"/>
    <j.1:hasAssociatedArrayDesign rdf:resource="http://www.ebi.ac.uk/efo/EFO_0001451"/>
    <rdfs:label rdf:datatype="http://www.w3.org/2001/XMLSchema#string">GSM238834.CEL.gz</rdfs:label>
    <rdf:type rdf:resource="http://rdf.ebi.ac.uk/terms/expressionatlas/Assay"/>
  </rdf:Description>
  <rdf:Description rdf:about="http://rdf.ebi.ac.uk/terms/expressionatlas/Sample/149_PFC">
    <j.1:isAbout rdf:resource="http://www.ncbi.nlm.nih.gov/taxonomy/9606"/>
    <j.3:has_biomaterial_characteristics rdf:resource="http://neurolex.org/wiki/Category:Brain"/>
    <j.3:has_biomaterial_characteristics rdf:resource="http://purl.obolibrary.org/obo/PATO_0000047"/>
    <j.3:has_biomaterial_characteristics rdf:resource="http://www.ebi.ac.uk/efo/EFO_0000246"/>
    <j.1:hasFactorValue rdf:resource="http://www.ebi.ac.uk/efo/EFO_0006801"/>
    <j.1:hasAssociatedArrayDesign rdf:resource="http://www.ebi.ac.uk/efo/EFO_0001451"/>
    <rdfs:label rdf:datatype="http://www.w3.org/2001/XMLSchema#string">149_PFC</rdfs:label>
    <rdf:type rdf:resource="http://rdf.ebi.ac.uk/terms/expressionatlas/Assay"/>
  </rdf:Description>
  <rdf:Description rdf:about="http://rdf.ebi.ac.uk/terms/expressionatlas/Sample/GSM238952.CEL.gz">
    <j.1:isAbout rdf:resource="http://www.ncbi.nlm.nih.gov/taxonomy/9606"/>
    <j.3:has_biomaterial_characteristics rdf:resource="http://neurolex.org/wiki/Category:Visual_cortex_primary"/>
    <j.3:has_biomaterial_characteristics rdf:resource="http://purl.obolibrary.org/obo/PATO_0000047"/>
    <j.3:has_biomaterial_characteristics rdf:resource="http://www.ebi.ac.uk/efo/EFO_0000246"/>
    <j.1:hasFactorValue rdf:resource="http://www.ebi.ac.uk/efo/EFO_0006801"/>
    <j.1:hasAssociatedArrayDesign rdf:resource="http://www.ebi.ac.uk/efo/EFO_0001451"/>
    <rdfs:label rdf:datatype="http://www.w3.org/2001/XMLSchema#string">GSM238952.CEL.gz</rdfs:label>
    <rdf:type rdf:resource="http://rdf.ebi.ac.uk/terms/expressionatlas/Assay"/>
  </rdf:Description>
  <rdf:Description rdf:about="http://rdf.ebi.ac.uk/terms/expressionatlas/Sample/125_VC">
    <j.1:isAbout rdf:resource="http://www.ncbi.nlm.nih.gov/taxonomy/9606"/>
    <j.3:has_biomaterial_characteristics rdf:resource="http://neurolex.org/wiki/Category:Visual_cortex_primary"/>
    <j.3:has_biomaterial_characteristics rdf:resource="http://purl.obolibrary.org/obo/PATO_0000047"/>
    <j.3:has_biomaterial_characteristics rdf:resource="http://www.ebi.ac.uk/efo/EFO_0000246"/>
    <j.1:hasFactorValue rdf:resource="http://purl.obolibrary.org/obo/PATO_0000461"/>
    <j.1:hasAssociatedArrayDesign rdf:resource="http://www.ebi.ac.uk/efo/EFO_0001451"/>
    <rdfs:label rdf:datatype="http://www.w3.org/2001/XMLSchema#string">125_VC</rdfs:label>
    <rdf:type rdf:resource="http://rdf.ebi.ac.uk/terms/expressionatlas/Assay"/>
  </rdf:Description>
  <rdf:Description rdf:about="http://rdf.ebi.ac.uk/terms/expressionatlas/Sample/182_PFC">
    <j.1:isAbout rdf:resource="http://www.ncbi.nlm.nih.gov/taxonomy/9606"/>
    <j.3:has_biomaterial_characteristics rdf:resource="http://neurolex.org/wiki/Category:Brain"/>
    <j.3:has_biomaterial_characteristics rdf:resource="http://purl.obolibrary.org/obo/PATO_0000047"/>
    <j.3:has_biomaterial_characteristics rdf:resource="http://www.ebi.ac.uk/efo/EFO_0000246"/>
    <j.1:hasFactorValue rdf:resource="http://purl.obolibrary.org/obo/PATO_0000461"/>
    <j.1:hasAssociatedArrayDesign rdf:resource="http://www.ebi.ac.uk/efo/EFO_0001451"/>
    <rdfs:label rdf:datatype="http://www.w3.org/2001/XMLSchema#string">182_PFC</rdfs:label>
    <rdf:type rdf:resource="http://rdf.ebi.ac.uk/terms/expressionatlas/Assay"/>
  </rdf:Description>
  <rdf:Description rdf:about="http://rdf.ebi.ac.uk/terms/expressionatlas/Sample/27_VC">
    <j.1:isAbout rdf:resource="http://www.ncbi.nlm.nih.gov/taxonomy/9606"/>
    <j.3:has_biomaterial_characteristics rdf:resource="http://neurolex.org/wiki/Category:Visual_cortex_primary"/>
    <j.3:has_biomaterial_characteristics rdf:resource="http://purl.obolibrary.org/obo/PATO_0000047"/>
    <j.3:has_biomaterial_characteristics rdf:resource="http://www.ebi.ac.uk/efo/EFO_0000246"/>
    <j.1:hasFactorValue rdf:resource="http://www.ebi.ac.uk/efo/EFO_0006801"/>
    <j.1:hasAssociatedArrayDesign rdf:resource="http://www.ebi.ac.uk/efo/EFO_0001451"/>
    <rdfs:label rdf:datatype="http://www.w3.org/2001/XMLSchema#string">27_VC</rdfs:label>
    <rdf:type rdf:resource="http://rdf.ebi.ac.uk/terms/expressionatlas/Assay"/>
  </rdf:Description>
  <rdf:Description rdf:about="http://bio2rdf.org/geneid:5274">
    <j.0:has_symbol rdf:datatype="http://www.w3.org/2001/XMLSchema#string">SERPINI1</j.0:has_symbol>
    <j.1:hasExpressionValue rdf:resource="http://rdf.ebi.ac.uk/terms/expressionatlas/DifferentialExpressionRatio"/>
  </rdf:Description>
  <rdf:Description rdf:about="http://rdf.ebi.ac.uk/terms/expressionatlas/Sample/GSM238858.CEL.gz">
    <j.1:isAbout rdf:resource="http://www.ncbi.nlm.nih.gov/taxonomy/9606"/>
    <j.3:has_biomaterial_characteristics rdf:resource="http://neurolex.org/wiki/Category:Superior_frontal_gyrus"/>
    <j.3:has_biomaterial_characteristics rdf:resource="http://purl.obolibrary.org/obo/PATO_0000047"/>
    <j.3:has_biomaterial_characteristics rdf:resource="http://www.ebi.ac.uk/efo/EFO_0000246"/>
    <j.1:hasFactorValue rdf:resource="http://www.ebi.ac.uk/efo/EFO_0006801"/>
    <j.1:hasAssociatedArrayDesign rdf:resource="http://www.ebi.ac.uk/efo/EFO_0001451"/>
    <rdfs:label rdf:datatype="http://www.w3.org/2001/XMLSchema#string">GSM238858.CEL.gz</rdfs:label>
    <rdf:type rdf:resource="http://rdf.ebi.ac.uk/terms/expressionatlas/Assay"/>
  </rdf:Description>
  <rdf:Description rdf:about="http://rdf.ebi.ac.uk/terms/expressionatlas/Sample/209_PFC">
    <j.1:isAbout rdf:resource="http://www.ncbi.nlm.nih.gov/taxonomy/9606"/>
    <j.3:has_biomaterial_characteristics rdf:resource="http://neurolex.org/wiki/Category:Brain"/>
    <j.3:has_biomaterial_characteristics rdf:resource="http://purl.obolibrary.org/obo/PATO_0000047"/>
    <j.3:has_biomaterial_characteristics rdf:resource="http://www.ebi.ac.uk/efo/EFO_0000246"/>
    <j.1:hasFactorValue rdf:resource="http://www.ebi.ac.uk/efo/EFO_0006801"/>
    <j.1:hasAssociatedArrayDesign rdf:resource="http://www.ebi.ac.uk/efo/EFO_0001451"/>
    <rdfs:label rdf:datatype="http://www.w3.org/2001/XMLSchema#string">209_PFC</rdfs:label>
    <rdf:type rdf:resource="http://rdf.ebi.ac.uk/terms/expressionatlas/Assay"/>
  </rdf:Description>
  <rdf:Description rdf:about="http://rdf.ebi.ac.uk/terms/expressionatlas/Sample/85_PFC">
    <j.1:isAbout rdf:resource="http://www.ncbi.nlm.nih.gov/taxonomy/9606"/>
    <j.3:has_biomaterial_characteristics rdf:resource="http://neurolex.org/wiki/Category:Brain"/>
    <j.3:has_biomaterial_characteristics rdf:resource="http://purl.obolibrary.org/obo/PATO_0000047"/>
    <j.3:has_biomaterial_characteristics rdf:resource="http://www.ebi.ac.uk/efo/EFO_0000246"/>
    <j.1:hasFactorValue rdf:resource="http://www.ebi.ac.uk/efo/EFO_0006801"/>
    <j.1:hasAssociatedArrayDesign rdf:resource="http://www.ebi.ac.uk/efo/EFO_0001451"/>
    <rdfs:label rdf:datatype="http://www.w3.org/2001/XMLSchema#string">85_PFC</rdfs:label>
    <rdf:type rdf:resource="http://rdf.ebi.ac.uk/terms/expressionatlas/Assay"/>
  </rdf:Description>
  <rdf:Description rdf:about="http://rdf.ebi.ac.uk/terms/expressionatlas/Sample/32_PFC">
    <j.1:isAbout rdf:resource="http://www.ncbi.nlm.nih.gov/taxonomy/9606"/>
    <j.3:has_biomaterial_characteristics rdf:resource="http://neurolex.org/wiki/Category:Brain"/>
    <j.3:has_biomaterial_characteristics rdf:resource="http://purl.obolibrary.org/obo/PATO_0000047"/>
    <j.3:has_biomaterial_characteristics rdf:resource="http://www.ebi.ac.uk/efo/EFO_0000246"/>
    <j.1:hasFactorValue rdf:resource="http://www.ebi.ac.uk/efo/EFO_0006801"/>
    <j.1:hasAssociatedArrayDesign rdf:resource="http://www.ebi.ac.uk/efo/EFO_0001451"/>
    <rdfs:label rdf:datatype="http://www.w3.org/2001/XMLSchema#string">32_PFC</rdfs:label>
    <rdf:type rdf:resource="http://rdf.ebi.ac.uk/terms/expressionatlas/Assay"/>
  </rdf:Description>
  <rdf:Description rdf:about="http://rdf.ebi.ac.uk/terms/expressionatlas/Sample/GSM238841.CEL.gz">
    <j.1:isAbout rdf:resource="http://www.ncbi.nlm.nih.gov/taxonomy/9606"/>
    <j.3:has_biomaterial_characteristics rdf:resource="http://neurolex.org/wiki/Category:Posterior_cingulate_cortex"/>
    <j.3:has_biomaterial_characteristics rdf:resource="http://purl.obolibrary.org/obo/PATO_0000047"/>
    <j.3:has_biomaterial_characteristics rdf:resource="http://www.ebi.ac.uk/efo/EFO_0000246"/>
    <j.1:hasFactorValue rdf:resource="http://www.ebi.ac.uk/efo/EFO_0006801"/>
    <j.1:hasAssociatedArrayDesign rdf:resource="http://www.ebi.ac.uk/efo/EFO_0001451"/>
    <rdfs:label rdf:datatype="http://www.w3.org/2001/XMLSchema#string">GSM238841.CEL.gz</rdfs:label>
    <rdf:type rdf:resource="http://rdf.ebi.ac.uk/terms/expressionatlas/Assay"/>
  </rdf:Description>
  <rdf:Description rdf:about="http://rdf.ebi.ac.uk/terms/expressionatlas/Sample/70_PFC">
    <j.1:isAbout rdf:resource="http://www.ncbi.nlm.nih.gov/taxonomy/9606"/>
    <j.3:has_biomaterial_characteristics rdf:resource="http://neurolex.org/wiki/Category:Brain"/>
    <j.3:has_biomaterial_characteristics rdf:resource="http://purl.obolibrary.org/obo/PATO_0000047"/>
    <j.3:has_biomaterial_characteristics rdf:resource="http://www.ebi.ac.uk/efo/EFO_0000246"/>
    <j.1:hasFactorValue rdf:resource="http://www.ebi.ac.uk/efo/EFO_0006801"/>
    <j.1:hasAssociatedArrayDesign rdf:resource="http://www.ebi.ac.uk/efo/EFO_0001451"/>
    <rdfs:label rdf:datatype="http://www.w3.org/2001/XMLSchema#string">70_PFC</rdfs:label>
    <rdf:type rdf:resource="http://rdf.ebi.ac.uk/terms/expressionatlas/Assay"/>
  </rdf:Description>
  <rdf:Description rdf:about="http://rdf.ebi.ac.uk/terms/expressionatlas/Sample/34_VC">
    <j.1:isAbout rdf:resource="http://www.ncbi.nlm.nih.gov/taxonomy/9606"/>
    <j.3:has_biomaterial_characteristics rdf:resource="http://neurolex.org/wiki/Category:Visual_cortex_primary"/>
    <j.3:has_biomaterial_characteristics rdf:resource="http://purl.obolibrary.org/obo/PATO_0000047"/>
    <j.3:has_biomaterial_characteristics rdf:resource="http://www.ebi.ac.uk/efo/EFO_0000246"/>
    <j.1:hasFactorValue rdf:resource="http://www.ebi.ac.uk/efo/EFO_0006801"/>
    <j.1:hasAssociatedArrayDesign rdf:resource="http://www.ebi.ac.uk/efo/EFO_0001451"/>
    <rdfs:label rdf:datatype="http://www.w3.org/2001/XMLSchema#string">34_VC</rdfs:label>
    <rdf:type rdf:resource="http://rdf.ebi.ac.uk/terms/expressionatlas/Assay"/>
  </rdf:Description>
  <rdf:Description rdf:about="http://bio2rdf.org/geneid:57111">
    <j.0:has_symbol rdf:datatype="http://www.w3.org/2001/XMLSchema#string">RAB25</j.0:has_symbol>
    <j.1:hasExpressionValue rdf:resource="http://rdf.ebi.ac.uk/terms/expressionatlas/DifferentialExpressionRatio"/>
  </rdf:Description>
  <rdf:Description rdf:about="http://rdf.ebi.ac.uk/terms/expressionatlas/Sample/174_VC">
    <j.1:isAbout rdf:resource="http://www.ncbi.nlm.nih.gov/taxonomy/9606"/>
    <j.3:has_biomaterial_characteristics rdf:resource="http://neurolex.org/wiki/Category:Visual_cortex_primary"/>
    <j.3:has_biomaterial_characteristics rdf:resource="http://purl.obolibrary.org/obo/PATO_0000047"/>
    <j.3:has_biomaterial_characteristics rdf:resource="http://www.ebi.ac.uk/efo/EFO_0000246"/>
    <j.1:hasFactorValue rdf:resource="http://www.ebi.ac.uk/efo/EFO_0006801"/>
    <j.1:hasAssociatedArrayDesign rdf:resource="http://www.ebi.ac.uk/efo/EFO_0001451"/>
    <rdfs:label rdf:datatype="http://www.w3.org/2001/XMLSchema#string">174_VC</rdfs:label>
    <rdf:type rdf:resource="http://rdf.ebi.ac.uk/terms/expressionatlas/Assay"/>
  </rdf:Description>
  <rdf:Description rdf:about="http://bio2rdf.org/geneid:4282">
    <j.0:has_symbol rdf:datatype="http://www.w3.org/2001/XMLSchema#string">MIF</j.0:has_symbol>
    <j.1:hasExpressionValue rdf:resource="http://rdf.ebi.ac.uk/terms/expressionatlas/DifferentialExpressionRatio"/>
  </rdf:Description>
  <rdf:Description rdf:about="http://rdf.ebi.ac.uk/terms/expressionatlas/Sample/144_PFC">
    <j.1:isAbout rdf:resource="http://www.ncbi.nlm.nih.gov/taxonomy/9606"/>
    <j.3:has_biomaterial_characteristics rdf:resource="http://neurolex.org/wiki/Category:Brain"/>
    <j.3:has_biomaterial_characteristics rdf:resource="http://purl.obolibrary.org/obo/PATO_0000047"/>
    <j.3:has_biomaterial_characteristics rdf:resource="http://www.ebi.ac.uk/efo/EFO_0000246"/>
    <j.1:hasFactorValue rdf:resource="http://purl.obolibrary.org/obo/PATO_0000461"/>
    <j.1:hasAssociatedArrayDesign rdf:resource="http://www.ebi.ac.uk/efo/EFO_0001451"/>
    <rdfs:label rdf:datatype="http://www.w3.org/2001/XMLSchema#string">144_PFC</rdfs:label>
    <rdf:type rdf:resource="http://rdf.ebi.ac.uk/terms/expressionatlas/Assay"/>
  </rdf:Description>
  <rdf:Description rdf:about="http://rdf.ebi.ac.uk/terms/expressionatlas/Sample/197_PFC">
    <j.1:isAbout rdf:resource="http://www.ncbi.nlm.nih.gov/taxonomy/9606"/>
    <j.3:has_biomaterial_characteristics rdf:resource="http://neurolex.org/wiki/Category:Brain"/>
    <j.3:has_biomaterial_characteristics rdf:resource="http://purl.obolibrary.org/obo/PATO_0000047"/>
    <j.3:has_biomaterial_characteristics rdf:resource="http://www.ebi.ac.uk/efo/EFO_0000246"/>
    <j.1:hasFactorValue rdf:resource="http://www.ebi.ac.uk/efo/EFO_0006801"/>
    <j.1:hasAssociatedArrayDesign rdf:resource="http://www.ebi.ac.uk/efo/EFO_0001451"/>
    <rdfs:label rdf:datatype="http://www.w3.org/2001/XMLSchema#string">197_PFC</rdfs:label>
    <rdf:type rdf:resource="http://rdf.ebi.ac.uk/terms/expressionatlas/Assay"/>
  </rdf:Description>
  <rdf:Description rdf:about="http://rdf.ebi.ac.uk/terms/expressionatlas/Sample/131_VC">
    <j.1:isAbout rdf:resource="http://www.ncbi.nlm.nih.gov/taxonomy/9606"/>
    <j.3:has_biomaterial_characteristics rdf:resource="http://neurolex.org/wiki/Category:Visual_cortex_primary"/>
    <j.3:has_biomaterial_characteristics rdf:resource="http://purl.obolibrary.org/obo/PATO_0000047"/>
    <j.3:has_biomaterial_characteristics rdf:resource="http://www.ebi.ac.uk/efo/EFO_0000246"/>
    <j.1:hasFactorValue rdf:resource="http://purl.obolibrary.org/obo/PATO_0000461"/>
    <j.1:hasAssociatedArrayDesign rdf:resource="http://www.ebi.ac.uk/efo/EFO_0001451"/>
    <rdfs:label rdf:datatype="http://www.w3.org/2001/XMLSchema#string">131_VC</rdfs:label>
    <rdf:type rdf:resource="http://rdf.ebi.ac.uk/terms/expressionatlas/Assay"/>
  </rdf:Description>
  <rdf:Description rdf:about="http://rdf.ebi.ac.uk/terms/expressionatlas/Sample/12_VC">
    <j.1:isAbout rdf:resource="http://www.ncbi.nlm.nih.gov/taxonomy/9606"/>
    <j.3:has_biomaterial_characteristics rdf:resource="http://neurolex.org/wiki/Category:Visual_cortex_primary"/>
    <j.3:has_biomaterial_characteristics rdf:resource="http://purl.obolibrary.org/obo/PATO_0000047"/>
    <j.3:has_biomaterial_characteristics rdf:resource="http://www.ebi.ac.uk/efo/EFO_0000246"/>
    <j.1:hasFactorValue rdf:resource="http://www.ebi.ac.uk/efo/EFO_0006801"/>
    <j.1:hasAssociatedArrayDesign rdf:resource="http://www.ebi.ac.uk/efo/EFO_0001451"/>
    <rdfs:label rdf:datatype="http://www.w3.org/2001/XMLSchema#string">12_VC</rdfs:label>
    <rdf:type rdf:resource="http://rdf.ebi.ac.uk/terms/expressionatlas/Assay"/>
  </rdf:Description>
  <rdf:Description rdf:about="http://rdf.ebi.ac.uk/terms/expressionatlas/Sample/222_PFC">
    <j.1:isAbout rdf:resource="http://www.ncbi.nlm.nih.gov/taxonomy/9606"/>
    <j.3:has_biomaterial_characteristics rdf:resource="http://neurolex.org/wiki/Category:Brain"/>
    <j.3:has_biomaterial_characteristics rdf:resource="http://purl.obolibrary.org/obo/PATO_0000047"/>
    <j.3:has_biomaterial_characteristics rdf:resource="http://www.ebi.ac.uk/efo/EFO_0000246"/>
    <j.1:hasFactorValue rdf:resource="http://www.ebi.ac.uk/efo/EFO_0006801"/>
    <j.1:hasAssociatedArrayDesign rdf:resource="http://www.ebi.ac.uk/efo/EFO_0001451"/>
    <rdfs:label rdf:datatype="http://www.w3.org/2001/XMLSchema#string">222_PFC</rdfs:label>
    <rdf:type rdf:resource="http://rdf.ebi.ac.uk/terms/expressionatlas/Assay"/>
  </rdf:Description>
  <rdf:Description rdf:about="http://rdf.ebi.ac.uk/terms/expressionatlas/Sample/5_PFC">
    <j.1:isAbout rdf:resource="http://www.ncbi.nlm.nih.gov/taxonomy/9606"/>
    <j.3:has_biomaterial_characteristics rdf:resource="http://neurolex.org/wiki/Category:Brain"/>
    <j.3:has_biomaterial_characteristics rdf:resource="http://purl.obolibrary.org/obo/PATO_0000047"/>
    <j.3:has_biomaterial_characteristics rdf:resource="http://www.ebi.ac.uk/efo/EFO_0000246"/>
    <j.1:hasFactorValue rdf:resource="http://www.ebi.ac.uk/efo/EFO_0006801"/>
    <j.1:hasAssociatedArrayDesign rdf:resource="http://www.ebi.ac.uk/efo/EFO_0001451"/>
    <rdfs:label rdf:datatype="http://www.w3.org/2001/XMLSchema#string">5_PFC</rdfs:label>
    <rdf:type rdf:resource="http://rdf.ebi.ac.uk/terms/expressionatlas/Assay"/>
  </rdf:Description>
  <rdf:Description rdf:about="http://rdf.ebi.ac.uk/terms/expressionatlas/Sample/55_VC">
    <j.1:isAbout rdf:resource="http://www.ncbi.nlm.nih.gov/taxonomy/9606"/>
    <j.3:has_biomaterial_characteristics rdf:resource="http://neurolex.org/wiki/Category:Visual_cortex_primary"/>
    <j.3:has_biomaterial_characteristics rdf:resource="http://purl.obolibrary.org/obo/PATO_0000047"/>
    <j.3:has_biomaterial_characteristics rdf:resource="http://www.ebi.ac.uk/efo/EFO_0000246"/>
    <j.1:hasFactorValue rdf:resource="http://www.ebi.ac.uk/efo/EFO_0006801"/>
    <j.1:hasAssociatedArrayDesign rdf:resource="http://www.ebi.ac.uk/efo/EFO_0001451"/>
    <rdfs:label rdf:datatype="http://www.w3.org/2001/XMLSchema#string">55_VC</rdfs:label>
    <rdf:type rdf:resource="http://rdf.ebi.ac.uk/terms/expressionatlas/Assay"/>
  </rdf:Description>
  <rdf:Description rdf:about="http://rdf.ebi.ac.uk/terms/expressionatlas/Sample/GSM238790.CEL.gz">
    <j.1:isAbout rdf:resource="http://www.ncbi.nlm.nih.gov/taxonomy/9606"/>
    <j.3:has_biomaterial_characteristics rdf:resource="http://neurolex.org/wiki/Category:Entorhinal_cortex"/>
    <j.3:has_biomaterial_characteristics rdf:resource="http://purl.obolibrary.org/obo/PATO_0000047"/>
    <j.3:has_biomaterial_characteristics rdf:resource="http://www.ebi.ac.uk/efo/EFO_0000246"/>
    <j.1:hasFactorValue rdf:resource="http://www.ebi.ac.uk/efo/EFO_0006801"/>
    <j.1:hasAssociatedArrayDesign rdf:resource="http://www.ebi.ac.uk/efo/EFO_0001451"/>
    <rdfs:label rdf:datatype="http://www.w3.org/2001/XMLSchema#string">GSM238790.CEL.gz</rdfs:label>
    <rdf:type rdf:resource="http://rdf.ebi.ac.uk/terms/expressionatlas/Assay"/>
  </rdf:Description>
  <rdf:Description rdf:about="http://rdf.ebi.ac.uk/terms/expressionatlas/Sample/159_PFC">
    <j.1:isAbout rdf:resource="http://www.ncbi.nlm.nih.gov/taxonomy/9606"/>
    <j.3:has_biomaterial_characteristics rdf:resource="http://neurolex.org/wiki/Category:Brain"/>
    <j.3:has_biomaterial_characteristics rdf:resource="http://purl.obolibrary.org/obo/PATO_0000047"/>
    <j.3:has_biomaterial_characteristics rdf:resource="http://www.ebi.ac.uk/efo/EFO_0000246"/>
    <j.1:hasFactorValue rdf:resource="http://www.ebi.ac.uk/efo/EFO_0006801"/>
    <j.1:hasAssociatedArrayDesign rdf:resource="http://www.ebi.ac.uk/efo/EFO_0001451"/>
    <rdfs:label rdf:datatype="http://www.w3.org/2001/XMLSchema#string">159_PFC</rdfs:label>
    <rdf:type rdf:resource="http://rdf.ebi.ac.uk/terms/expressionatlas/Assay"/>
  </rdf:Description>
  <rdf:Description rdf:about="http://bio2rdf.org/geneid:4629">
    <j.0:has_symbol rdf:datatype="http://www.w3.org/2001/XMLSchema#string">MYH11</j.0:has_symbol>
    <j.1:hasExpressionValue rdf:resource="http://rdf.ebi.ac.uk/terms/expressionatlas/DifferentialExpressionRatio"/>
  </rdf:Description>
  <rdf:Description rdf:about="http://rdf.ebi.ac.uk/terms/expressionatlas/Sample/GSM119653.CEL.gz">
    <j.1:isAbout rdf:resource="http://www.ncbi.nlm.nih.gov/taxonomy/9606"/>
    <j.3:has_biomaterial_characteristics rdf:resource="http://neurolex.org/wiki/Category:Posterior_cingulate_cortex"/>
    <j.3:has_biomaterial_characteristics rdf:resource="http://purl.obolibrary.org/obo/PATO_0000047"/>
    <j.3:has_biomaterial_characteristics rdf:resource="http://www.ebi.ac.uk/efo/EFO_0000246"/>
    <j.1:hasFactorValue rdf:resource="http://purl.obolibrary.org/obo/PATO_0000461"/>
    <j.1:hasAssociatedArrayDesign rdf:resource="http://www.ebi.ac.uk/efo/EFO_0001451"/>
    <rdfs:label rdf:datatype="http://www.w3.org/2001/XMLSchema#string">GSM119653.CEL.gz</rdfs:label>
    <rdf:type rdf:resource="http://rdf.ebi.ac.uk/terms/expressionatlas/Assay"/>
  </rdf:Description>
  <rdf:Description rdf:about="http://rdf.ebi.ac.uk/terms/expressionatlas/Sample/119_VC">
    <j.1:isAbout rdf:resource="http://www.ncbi.nlm.nih.gov/taxonomy/9606"/>
    <j.3:has_biomaterial_characteristics rdf:resource="http://neurolex.org/wiki/Category:Visual_cortex_primary"/>
    <j.3:has_biomaterial_characteristics rdf:resource="http://purl.obolibrary.org/obo/PATO_0000047"/>
    <j.3:has_biomaterial_characteristics rdf:resource="http://www.ebi.ac.uk/efo/EFO_0000246"/>
    <j.1:hasFactorValue rdf:resource="http://purl.obolibrary.org/obo/PATO_0000461"/>
    <j.1:hasAssociatedArrayDesign rdf:resource="http://www.ebi.ac.uk/efo/EFO_0001451"/>
    <rdfs:label rdf:datatype="http://www.w3.org/2001/XMLSchema#string">119_VC</rdfs:label>
    <rdf:type rdf:resource="http://rdf.ebi.ac.uk/terms/expressionatlas/Assay"/>
  </rdf:Description>
  <rdf:Description rdf:about="http://rdf.ebi.ac.uk/terms/expressionatlas/Sample/172_PFC">
    <j.1:isAbout rdf:resource="http://www.ncbi.nlm.nih.gov/taxonomy/9606"/>
    <j.3:has_biomaterial_characteristics rdf:resource="http://neurolex.org/wiki/Category:Brain"/>
    <j.3:has_biomaterial_characteristics rdf:resource="http://purl.obolibrary.org/obo/PATO_0000047"/>
    <j.3:has_biomaterial_characteristics rdf:resource="http://www.ebi.ac.uk/efo/EFO_0000246"/>
    <j.1:hasFactorValue rdf:resource="http://purl.obolibrary.org/obo/PATO_0000461"/>
    <j.1:hasAssociatedArrayDesign rdf:resource="http://www.ebi.ac.uk/efo/EFO_0001451"/>
    <rdfs:label rdf:datatype="http://www.w3.org/2001/XMLSchema#string">172_PFC</rdfs:label>
    <rdf:type rdf:resource="http://rdf.ebi.ac.uk/terms/expressionatlas/Assay"/>
  </rdf:Description>
  <rdf:Description rdf:about="http://rdf.ebi.ac.uk/terms/expressionatlas/Sample/GSM238871.CEL.gz">
    <j.1:isAbout rdf:resource="http://www.ncbi.nlm.nih.gov/taxonomy/9606"/>
    <j.3:has_biomaterial_characteristics rdf:resource="http://neurolex.org/wiki/Category:Superior_frontal_gyrus"/>
    <j.3:has_biomaterial_characteristics rdf:resource="http://purl.obolibrary.org/obo/PATO_0000047"/>
    <j.3:has_biomaterial_characteristics rdf:resource="http://www.ebi.ac.uk/efo/EFO_0000246"/>
    <j.1:hasFactorValue rdf:resource="http://www.ebi.ac.uk/efo/EFO_0006801"/>
    <j.1:hasAssociatedArrayDesign rdf:resource="http://www.ebi.ac.uk/efo/EFO_0001451"/>
    <rdfs:label rdf:datatype="http://www.w3.org/2001/XMLSchema#string">GSM238871.CEL.gz</rdfs:label>
    <rdf:type rdf:resource="http://rdf.ebi.ac.uk/terms/expressionatlas/Assay"/>
  </rdf:Description>
  <rdf:Description rdf:about="http://rdf.ebi.ac.uk/terms/expressionatlas/Sample/219_PFC">
    <j.1:isAbout rdf:resource="http://www.ncbi.nlm.nih.gov/taxonomy/9606"/>
    <j.3:has_biomaterial_characteristics rdf:resource="http://neurolex.org/wiki/Category:Brain"/>
    <j.3:has_biomaterial_characteristics rdf:resource="http://purl.obolibrary.org/obo/PATO_0000047"/>
    <j.3:has_biomaterial_characteristics rdf:resource="http://www.ebi.ac.uk/efo/EFO_0000246"/>
    <j.1:hasFactorValue rdf:resource="http://www.ebi.ac.uk/efo/EFO_0006801"/>
    <j.1:hasAssociatedArrayDesign rdf:resource="http://www.ebi.ac.uk/efo/EFO_0001451"/>
    <rdfs:label rdf:datatype="http://www.w3.org/2001/XMLSchema#string">219_PFC</rdfs:label>
    <rdf:type rdf:resource="http://rdf.ebi.ac.uk/terms/expressionatlas/Assay"/>
  </rdf:Description>
  <rdf:Description rdf:about="http://rdf.ebi.ac.uk/terms/expressionatlas/Sample/210_VC">
    <j.1:isAbout rdf:resource="http://www.ncbi.nlm.nih.gov/taxonomy/9606"/>
    <j.3:has_biomaterial_characteristics rdf:resource="http://neurolex.org/wiki/Category:Visual_cortex_primary"/>
    <j.3:has_biomaterial_characteristics rdf:resource="http://purl.obolibrary.org/obo/PATO_0000047"/>
    <j.3:has_biomaterial_characteristics rdf:resource="http://www.ebi.ac.uk/efo/EFO_0000246"/>
    <j.1:hasFactorValue rdf:resource="http://purl.obolibrary.org/obo/PATO_0000461"/>
    <j.1:hasAssociatedArrayDesign rdf:resource="http://www.ebi.ac.uk/efo/EFO_0001451"/>
    <rdfs:label rdf:datatype="http://www.w3.org/2001/XMLSchema#string">210_VC</rdfs:label>
    <rdf:type rdf:resource="http://rdf.ebi.ac.uk/terms/expressionatlas/Assay"/>
  </rdf:Description>
  <rdf:Description rdf:about="http://rdf.ebi.ac.uk/terms/expressionatlas/Sample/95_PFC">
    <j.1:isAbout rdf:resource="http://www.ncbi.nlm.nih.gov/taxonomy/9606"/>
    <j.3:has_biomaterial_characteristics rdf:resource="http://neurolex.org/wiki/Category:Brain"/>
    <j.3:has_biomaterial_characteristics rdf:resource="http://purl.obolibrary.org/obo/PATO_0000047"/>
    <j.3:has_biomaterial_characteristics rdf:resource="http://www.ebi.ac.uk/efo/EFO_0000246"/>
    <j.1:hasFactorValue rdf:resource="http://purl.obolibrary.org/obo/PATO_0000461"/>
    <j.1:hasAssociatedArrayDesign rdf:resource="http://www.ebi.ac.uk/efo/EFO_0001451"/>
    <rdfs:label rdf:datatype="http://www.w3.org/2001/XMLSchema#string">95_PFC</rdfs:label>
    <rdf:type rdf:resource="http://rdf.ebi.ac.uk/terms/expressionatlas/Assay"/>
  </rdf:Description>
  <rdf:Description rdf:about="http://rdf.ebi.ac.uk/terms/expressionatlas/Sample/98_VC">
    <j.1:isAbout rdf:resource="http://www.ncbi.nlm.nih.gov/taxonomy/9606"/>
    <j.3:has_biomaterial_characteristics rdf:resource="http://neurolex.org/wiki/Category:Visual_cortex_primary"/>
    <j.3:has_biomaterial_characteristics rdf:resource="http://purl.obolibrary.org/obo/PATO_0000047"/>
    <j.3:has_biomaterial_characteristics rdf:resource="http://www.ebi.ac.uk/efo/EFO_0000246"/>
    <j.1:hasFactorValue rdf:resource="http://purl.obolibrary.org/obo/PATO_0000461"/>
    <j.1:hasAssociatedArrayDesign rdf:resource="http://www.ebi.ac.uk/efo/EFO_0001451"/>
    <rdfs:label rdf:datatype="http://www.w3.org/2001/XMLSchema#string">98_VC</rdfs:label>
    <rdf:type rdf:resource="http://rdf.ebi.ac.uk/terms/expressionatlas/Assay"/>
  </rdf:Description>
  <rdf:Description rdf:about="http://rdf.ebi.ac.uk/terms/expressionatlas/Sample/204_VC">
    <j.1:isAbout rdf:resource="http://www.ncbi.nlm.nih.gov/taxonomy/9606"/>
    <j.3:has_biomaterial_characteristics rdf:resource="http://neurolex.org/wiki/Category:Visual_cortex_primary"/>
    <j.3:has_biomaterial_characteristics rdf:resource="http://purl.obolibrary.org/obo/PATO_0000047"/>
    <j.3:has_biomaterial_characteristics rdf:resource="http://www.ebi.ac.uk/efo/EFO_0000246"/>
    <j.1:hasFactorValue rdf:resource="http://www.ebi.ac.uk/efo/EFO_0006801"/>
    <j.1:hasAssociatedArrayDesign rdf:resource="http://www.ebi.ac.uk/efo/EFO_0001451"/>
    <rdfs:label rdf:datatype="http://www.w3.org/2001/XMLSchema#string">204_VC</rdfs:label>
    <rdf:type rdf:resource="http://rdf.ebi.ac.uk/terms/expressionatlas/Assay"/>
  </rdf:Description>
  <rdf:Description rdf:about="http://bio2rdf.org/geneid:9118">
    <j.0:has_symbol rdf:datatype="http://www.w3.org/2001/XMLSchema#string">INA</j.0:has_symbol>
    <j.1:hasExpressionValue rdf:resource="http://rdf.ebi.ac.uk/terms/expressionatlas/DifferentialExpressionRatio"/>
  </rdf:Description>
  <rdf:Description rdf:about="http://rdf.ebi.ac.uk/terms/expressionatlas/Sample/GSM238804.CEL.gz">
    <j.1:isAbout rdf:resource="http://www.ncbi.nlm.nih.gov/taxonomy/9606"/>
    <j.3:has_biomaterial_characteristics rdf:resource="http://neurolex.org/wiki/Category:Hippocampus"/>
    <j.3:has_biomaterial_characteristics rdf:resource="http://purl.obolibrary.org/obo/PATO_0000047"/>
    <j.3:has_biomaterial_characteristics rdf:resource="http://www.ebi.ac.uk/efo/EFO_0000246"/>
    <j.1:hasFactorValue rdf:resource="http://www.ebi.ac.uk/efo/EFO_0006801"/>
    <j.1:hasAssociatedArrayDesign rdf:resource="http://www.ebi.ac.uk/efo/EFO_0001451"/>
    <rdfs:label rdf:datatype="http://www.w3.org/2001/XMLSchema#string">GSM238804.CEL.gz</rdfs:label>
    <rdf:type rdf:resource="http://rdf.ebi.ac.uk/terms/expressionatlas/Assay"/>
  </rdf:Description>
  <rdf:Description rdf:about="http://rdf.ebi.ac.uk/terms/expressionatlas/Sample/134_PFC">
    <j.1:isAbout rdf:resource="http://www.ncbi.nlm.nih.gov/taxonomy/9606"/>
    <j.3:has_biomaterial_characteristics rdf:resource="http://neurolex.org/wiki/Category:Brain"/>
    <j.3:has_biomaterial_characteristics rdf:resource="http://purl.obolibrary.org/obo/PATO_0000047"/>
    <j.3:has_biomaterial_characteristics rdf:resource="http://www.ebi.ac.uk/efo/EFO_0000246"/>
    <j.1:hasFactorValue rdf:resource="http://purl.obolibrary.org/obo/PATO_0000461"/>
    <j.1:hasAssociatedArrayDesign rdf:resource="http://www.ebi.ac.uk/efo/EFO_0001451"/>
    <rdfs:label rdf:datatype="http://www.w3.org/2001/XMLSchema#string">134_PFC</rdfs:label>
    <rdf:type rdf:resource="http://rdf.ebi.ac.uk/terms/expressionatlas/Assay"/>
  </rdf:Description>
  <rdf:Description rdf:about="http://rdf.ebi.ac.uk/terms/expressionatlas/Sample/60_PFC">
    <j.1:isAbout rdf:resource="http://www.ncbi.nlm.nih.gov/taxonomy/9606"/>
    <j.3:has_biomaterial_characteristics rdf:resource="http://neurolex.org/wiki/Category:Brain"/>
    <j.3:has_biomaterial_characteristics rdf:resource="http://purl.obolibrary.org/obo/PATO_0000047"/>
    <j.3:has_biomaterial_characteristics rdf:resource="http://www.ebi.ac.uk/efo/EFO_0000246"/>
    <j.1:hasFactorValue rdf:resource="http://www.ebi.ac.uk/efo/EFO_0006801"/>
    <j.1:hasAssociatedArrayDesign rdf:resource="http://www.ebi.ac.uk/efo/EFO_0001451"/>
    <rdfs:label rdf:datatype="http://www.w3.org/2001/XMLSchema#string">60_PFC</rdfs:label>
    <rdf:type rdf:resource="http://rdf.ebi.ac.uk/terms/expressionatlas/Assay"/>
  </rdf:Description>
  <rdf:Description rdf:about="http://bio2rdf.org/geneid:4702">
    <j.0:has_symbol rdf:datatype="http://www.w3.org/2001/XMLSchema#string">NDUFA8</j.0:has_symbol>
    <j.1:hasExpressionValue rdf:resource="http://rdf.ebi.ac.uk/terms/expressionatlas/DifferentialExpressionRatio"/>
  </rdf:Description>
  <rdf:Description rdf:about="http://bio2rdf.org/geneid:25977">
    <j.0:has_symbol rdf:datatype="http://www.w3.org/2001/XMLSchema#string">NECAP1</j.0:has_symbol>
    <j.1:hasExpressionValue rdf:resource="http://rdf.ebi.ac.uk/terms/expressionatlas/DifferentialExpressionRatio"/>
  </rdf:Description>
  <rdf:Description rdf:about="http://rdf.ebi.ac.uk/terms/expressionatlas/Sample/22_PFC">
    <j.1:isAbout rdf:resource="http://www.ncbi.nlm.nih.gov/taxonomy/9606"/>
    <j.3:has_biomaterial_characteristics rdf:resource="http://neurolex.org/wiki/Category:Brain"/>
    <j.3:has_biomaterial_characteristics rdf:resource="http://purl.obolibrary.org/obo/PATO_0000047"/>
    <j.3:has_biomaterial_characteristics rdf:resource="http://www.ebi.ac.uk/efo/EFO_0000246"/>
    <j.1:hasFactorValue rdf:resource="http://www.ebi.ac.uk/efo/EFO_0006801"/>
    <j.1:hasAssociatedArrayDesign rdf:resource="http://www.ebi.ac.uk/efo/EFO_0001451"/>
    <rdfs:label rdf:datatype="http://www.w3.org/2001/XMLSchema#string">22_PFC</rdfs:label>
    <rdf:type rdf:resource="http://rdf.ebi.ac.uk/terms/expressionatlas/Assay"/>
  </rdf:Description>
  <rdf:Description rdf:about="http://rdf.ebi.ac.uk/terms/expressionatlas/Sample/GSM119665.CEL.gz">
    <j.1:isAbout rdf:resource="http://www.ncbi.nlm.nih.gov/taxonomy/9606"/>
    <j.3:has_biomaterial_characteristics rdf:resource="http://neurolex.org/wiki/Category:Posterior_cingulate_cortex"/>
    <j.3:has_biomaterial_characteristics rdf:resource="http://purl.obolibrary.org/obo/PATO_0000047"/>
    <j.3:has_biomaterial_characteristics rdf:resource="http://www.ebi.ac.uk/efo/EFO_0000246"/>
    <j.1:hasFactorValue rdf:resource="http://purl.obolibrary.org/obo/PATO_0000461"/>
    <j.1:hasAssociatedArrayDesign rdf:resource="http://www.ebi.ac.uk/efo/EFO_0001451"/>
    <rdfs:label rdf:datatype="http://www.w3.org/2001/XMLSchema#string">GSM119665.CEL.gz</rdfs:label>
    <rdf:type rdf:resource="http://rdf.ebi.ac.uk/terms/expressionatlas/Assay"/>
  </rdf:Description>
  <rdf:Description rdf:about="http://bio2rdf.org/geneid:10769">
    <j.0:has_symbol rdf:datatype="http://www.w3.org/2001/XMLSchema#string">PLK2</j.0:has_symbol>
    <j.1:hasExpressionValue rdf:resource="http://rdf.ebi.ac.uk/terms/expressionatlas/DifferentialExpressionRatio"/>
  </rdf:Description>
  <rdf:Description rdf:about="http://rdf.ebi.ac.uk/terms/expressionatlas/Sample/26_PFC">
    <j.1:isAbout rdf:resource="http://www.ncbi.nlm.nih.gov/taxonomy/9606"/>
    <j.3:has_biomaterial_characteristics rdf:resource="http://neurolex.org/wiki/Category:Brain"/>
    <j.3:has_biomaterial_characteristics rdf:resource="http://purl.obolibrary.org/obo/PATO_0000047"/>
    <j.3:has_biomaterial_characteristics rdf:resource="http://www.ebi.ac.uk/efo/EFO_0000246"/>
    <j.1:hasFactorValue rdf:resource="http://www.ebi.ac.uk/efo/EFO_0006801"/>
    <j.1:hasAssociatedArrayDesign rdf:resource="http://www.ebi.ac.uk/efo/EFO_0001451"/>
    <rdfs:label rdf:datatype="http://www.w3.org/2001/XMLSchema#string">26_PFC</rdfs:label>
    <rdf:type rdf:resource="http://rdf.ebi.ac.uk/terms/expressionatlas/Assay"/>
  </rdf:Description>
  <rdf:Description rdf:about="http://rdf.ebi.ac.uk/terms/expressionatlas/Sample/49_VC">
    <j.1:isAbout rdf:resource="http://www.ncbi.nlm.nih.gov/taxonomy/9606"/>
    <j.3:has_biomaterial_characteristics rdf:resource="http://neurolex.org/wiki/Category:Visual_cortex_primary"/>
    <j.3:has_biomaterial_characteristics rdf:resource="http://purl.obolibrary.org/obo/PATO_0000047"/>
    <j.3:has_biomaterial_characteristics rdf:resource="http://www.ebi.ac.uk/efo/EFO_0000246"/>
    <j.1:hasFactorValue rdf:resource="http://www.ebi.ac.uk/efo/EFO_0006801"/>
    <j.1:hasAssociatedArrayDesign rdf:resource="http://www.ebi.ac.uk/efo/EFO_0001451"/>
    <rdfs:label rdf:datatype="http://www.w3.org/2001/XMLSchema#string">49_VC</rdfs:label>
    <rdf:type rdf:resource="http://rdf.ebi.ac.uk/terms/expressionatlas/Assay"/>
  </rdf:Description>
  <rdf:Description rdf:about="http://rdf.ebi.ac.uk/terms/expressionatlas/Sample/GSM238951.CEL.gz">
    <j.1:isAbout rdf:resource="http://www.ncbi.nlm.nih.gov/taxonomy/9606"/>
    <j.3:has_biomaterial_characteristics rdf:resource="http://neurolex.org/wiki/Category:Visual_cortex_primary"/>
    <j.3:has_biomaterial_characteristics rdf:resource="http://purl.obolibrary.org/obo/PATO_0000047"/>
    <j.3:has_biomaterial_characteristics rdf:resource="http://www.ebi.ac.uk/efo/EFO_0000246"/>
    <j.1:hasFactorValue rdf:resource="http://www.ebi.ac.uk/efo/EFO_0006801"/>
    <j.1:hasAssociatedArrayDesign rdf:resource="http://www.ebi.ac.uk/efo/EFO_0001451"/>
    <rdfs:label rdf:datatype="http://www.w3.org/2001/XMLSchema#string">GSM238951.CEL.gz</rdfs:label>
    <rdf:type rdf:resource="http://rdf.ebi.ac.uk/terms/expressionatlas/Assay"/>
  </rdf:Description>
  <rdf:Description rdf:about="http://rdf.ebi.ac.uk/terms/expressionatlas/Sample/154_VC">
    <j.1:isAbout rdf:resource="http://www.ncbi.nlm.nih.gov/taxonomy/9606"/>
    <j.3:has_biomaterial_characteristics rdf:resource="http://neurolex.org/wiki/Category:Visual_cortex_primary"/>
    <j.3:has_biomaterial_characteristics rdf:resource="http://purl.obolibrary.org/obo/PATO_0000047"/>
    <j.3:has_biomaterial_characteristics rdf:resource="http://www.ebi.ac.uk/efo/EFO_0000246"/>
    <j.1:hasFactorValue rdf:resource="http://www.ebi.ac.uk/efo/EFO_0006801"/>
    <j.1:hasAssociatedArrayDesign rdf:resource="http://www.ebi.ac.uk/efo/EFO_0001451"/>
    <rdfs:label rdf:datatype="http://www.w3.org/2001/XMLSchema#string">154_VC</rdfs:label>
    <rdf:type rdf:resource="http://rdf.ebi.ac.uk/terms/expressionatlas/Assay"/>
  </rdf:Description>
  <rdf:Description rdf:about="http://rdf.ebi.ac.uk/terms/expressionatlas/Sample/GSM119630.CEL.gz">
    <j.1:isAbout rdf:resource="http://www.ncbi.nlm.nih.gov/taxonomy/9606"/>
    <j.3:has_biomaterial_characteristics rdf:resource="http://neurolex.org/wiki/Category:Hippocampus"/>
    <j.3:has_biomaterial_characteristics rdf:resource="http://purl.obolibrary.org/obo/PATO_0000047"/>
    <j.3:has_biomaterial_characteristics rdf:resource="http://www.ebi.ac.uk/efo/EFO_0000246"/>
    <j.1:hasFactorValue rdf:resource="http://purl.obolibrary.org/obo/PATO_0000461"/>
    <j.1:hasAssociatedArrayDesign rdf:resource="http://www.ebi.ac.uk/efo/EFO_0001451"/>
    <rdfs:label rdf:datatype="http://www.w3.org/2001/XMLSchema#string">GSM119630.CEL.gz</rdfs:label>
    <rdf:type rdf:resource="http://rdf.ebi.ac.uk/terms/expressionatlas/Assay"/>
  </rdf:Description>
  <rdf:Description rdf:about="http://rdf.ebi.ac.uk/terms/expressionatlas/Sample/57_VC">
    <j.1:isAbout rdf:resource="http://www.ncbi.nlm.nih.gov/taxonomy/9606"/>
    <j.3:has_biomaterial_characteristics rdf:resource="http://neurolex.org/wiki/Category:Visual_cortex_primary"/>
    <j.3:has_biomaterial_characteristics rdf:resource="http://purl.obolibrary.org/obo/PATO_0000047"/>
    <j.3:has_biomaterial_characteristics rdf:resource="http://www.ebi.ac.uk/efo/EFO_0000246"/>
    <j.1:hasFactorValue rdf:resource="http://www.ebi.ac.uk/efo/EFO_0006801"/>
    <j.1:hasAssociatedArrayDesign rdf:resource="http://www.ebi.ac.uk/efo/EFO_0001451"/>
    <rdfs:label rdf:datatype="http://www.w3.org/2001/XMLSchema#string">57_VC</rdfs:label>
    <rdf:type rdf:resource="http://rdf.ebi.ac.uk/terms/expressionatlas/Assay"/>
  </rdf:Description>
  <rdf:Description rdf:about="http://rdf.ebi.ac.uk/terms/expressionatlas/Sample/9_PFC">
    <j.1:isAbout rdf:resource="http://www.ncbi.nlm.nih.gov/taxonomy/9606"/>
    <j.3:has_biomaterial_characteristics rdf:resource="http://neurolex.org/wiki/Category:Brain"/>
    <j.3:has_biomaterial_characteristics rdf:resource="http://purl.obolibrary.org/obo/PATO_0000047"/>
    <j.3:has_biomaterial_characteristics rdf:resource="http://www.ebi.ac.uk/efo/EFO_0000246"/>
    <j.1:hasFactorValue rdf:resource="http://purl.obolibrary.org/obo/PATO_0000461"/>
    <j.1:hasAssociatedArrayDesign rdf:resource="http://www.ebi.ac.uk/efo/EFO_0001451"/>
    <rdfs:label rdf:datatype="http://www.w3.org/2001/XMLSchema#string">9_PFC</rdfs:label>
    <rdf:type rdf:resource="http://rdf.ebi.ac.uk/terms/expressionatlas/Assay"/>
  </rdf:Description>
  <rdf:Description rdf:about="http://rdf.ebi.ac.uk/terms/expressionatlas/Sample/224_PFC">
    <j.1:isAbout rdf:resource="http://www.ncbi.nlm.nih.gov/taxonomy/9606"/>
    <j.3:has_biomaterial_characteristics rdf:resource="http://neurolex.org/wiki/Category:Brain"/>
    <j.3:has_biomaterial_characteristics rdf:resource="http://purl.obolibrary.org/obo/PATO_0000047"/>
    <j.3:has_biomaterial_characteristics rdf:resource="http://www.ebi.ac.uk/efo/EFO_0000246"/>
    <j.1:hasFactorValue rdf:resource="http://purl.obolibrary.org/obo/PATO_0000461"/>
    <j.1:hasAssociatedArrayDesign rdf:resource="http://www.ebi.ac.uk/efo/EFO_0001451"/>
    <rdfs:label rdf:datatype="http://www.w3.org/2001/XMLSchema#string">224_PFC</rdfs:label>
    <rdf:type rdf:resource="http://rdf.ebi.ac.uk/terms/expressionatlas/Assay"/>
  </rdf:Description>
  <rdf:Description rdf:about="http://rdf.ebi.ac.uk/terms/expressionatlas/Sample/GSM119615.CEL.gz">
    <j.1:isAbout rdf:resource="http://www.ncbi.nlm.nih.gov/taxonomy/9606"/>
    <j.3:has_biomaterial_characteristics rdf:resource="http://neurolex.org/wiki/Category:Entorhinal_cortex"/>
    <j.3:has_biomaterial_characteristics rdf:resource="http://purl.obolibrary.org/obo/PATO_0000047"/>
    <j.3:has_biomaterial_characteristics rdf:resource="http://www.ebi.ac.uk/efo/EFO_0000246"/>
    <j.1:hasFactorValue rdf:resource="http://purl.obolibrary.org/obo/PATO_0000461"/>
    <j.1:hasAssociatedArrayDesign rdf:resource="http://www.ebi.ac.uk/efo/EFO_0001451"/>
    <rdfs:label rdf:datatype="http://www.w3.org/2001/XMLSchema#string">GSM119615.CEL.gz</rdfs:label>
    <rdf:type rdf:resource="http://rdf.ebi.ac.uk/terms/expressionatlas/Assay"/>
  </rdf:Description>
  <rdf:Description rdf:about="http://rdf.ebi.ac.uk/terms/expressionatlas/Sample/227_VC">
    <j.1:isAbout rdf:resource="http://www.ncbi.nlm.nih.gov/taxonomy/9606"/>
    <j.3:has_biomaterial_characteristics rdf:resource="http://neurolex.org/wiki/Category:Visual_cortex_primary"/>
    <j.3:has_biomaterial_characteristics rdf:resource="http://purl.obolibrary.org/obo/PATO_0000047"/>
    <j.3:has_biomaterial_characteristics rdf:resource="http://www.ebi.ac.uk/efo/EFO_0000246"/>
    <j.1:hasFactorValue rdf:resource="http://www.ebi.ac.uk/efo/EFO_0006801"/>
    <j.1:hasAssociatedArrayDesign rdf:resource="http://www.ebi.ac.uk/efo/EFO_0001451"/>
    <rdfs:label rdf:datatype="http://www.w3.org/2001/XMLSchema#string">227_VC</rdfs:label>
    <rdf:type rdf:resource="http://rdf.ebi.ac.uk/terms/expressionatlas/Assay"/>
  </rdf:Description>
  <rdf:Description rdf:about="http://rdf.ebi.ac.uk/terms/expressionatlas/Sample/185_PFC">
    <j.1:isAbout rdf:resource="http://www.ncbi.nlm.nih.gov/taxonomy/9606"/>
    <j.3:has_biomaterial_characteristics rdf:resource="http://neurolex.org/wiki/Category:Brain"/>
    <j.3:has_biomaterial_characteristics rdf:resource="http://purl.obolibrary.org/obo/PATO_0000047"/>
    <j.3:has_biomaterial_characteristics rdf:resource="http://www.ebi.ac.uk/efo/EFO_0000246"/>
    <j.1:hasFactorValue rdf:resource="http://purl.obolibrary.org/obo/PATO_0000461"/>
    <j.1:hasAssociatedArrayDesign rdf:resource="http://www.ebi.ac.uk/efo/EFO_0001451"/>
    <rdfs:label rdf:datatype="http://www.w3.org/2001/XMLSchema#string">185_PFC</rdfs:label>
    <rdf:type rdf:resource="http://rdf.ebi.ac.uk/terms/expressionatlas/Assay"/>
  </rdf:Description>
  <rdf:Description rdf:about="http://rdf.ebi.ac.uk/terms/expressionatlas/Sample/140_PFC">
    <j.1:isAbout rdf:resource="http://www.ncbi.nlm.nih.gov/taxonomy/9606"/>
    <j.3:has_biomaterial_characteristics rdf:resource="http://neurolex.org/wiki/Category:Brain"/>
    <j.3:has_biomaterial_characteristics rdf:resource="http://purl.obolibrary.org/obo/PATO_0000047"/>
    <j.3:has_biomaterial_characteristics rdf:resource="http://www.ebi.ac.uk/efo/EFO_0000246"/>
    <j.1:hasFactorValue rdf:resource="http://purl.obolibrary.org/obo/PATO_0000461"/>
    <j.1:hasAssociatedArrayDesign rdf:resource="http://www.ebi.ac.uk/efo/EFO_0001451"/>
    <rdfs:label rdf:datatype="http://www.w3.org/2001/XMLSchema#string">140_PFC</rdfs:label>
    <rdf:type rdf:resource="http://rdf.ebi.ac.uk/terms/expressionatlas/Assay"/>
  </rdf:Description>
  <rdf:Description rdf:about="http://rdf.ebi.ac.uk/terms/expressionatlas/Sample/170_VC">
    <j.1:isAbout rdf:resource="http://www.ncbi.nlm.nih.gov/taxonomy/9606"/>
    <j.3:has_biomaterial_characteristics rdf:resource="http://neurolex.org/wiki/Category:Visual_cortex_primary"/>
    <j.3:has_biomaterial_characteristics rdf:resource="http://purl.obolibrary.org/obo/PATO_0000047"/>
    <j.3:has_biomaterial_characteristics rdf:resource="http://www.ebi.ac.uk/efo/EFO_0000246"/>
    <j.1:hasFactorValue rdf:resource="http://purl.obolibrary.org/obo/PATO_0000461"/>
    <j.1:hasAssociatedArrayDesign rdf:resource="http://www.ebi.ac.uk/efo/EFO_0001451"/>
    <rdfs:label rdf:datatype="http://www.w3.org/2001/XMLSchema#string">170_VC</rdfs:label>
    <rdf:type rdf:resource="http://rdf.ebi.ac.uk/terms/expressionatlas/Assay"/>
  </rdf:Description>
  <rdf:Description rdf:about="http://rdf.ebi.ac.uk/terms/expressionatlas/Sample/GSM119662.CEL.gz">
    <j.1:isAbout rdf:resource="http://www.ncbi.nlm.nih.gov/taxonomy/9606"/>
    <j.3:has_biomaterial_characteristics rdf:resource="http://neurolex.org/wiki/Category:Posterior_cingulate_cortex"/>
    <j.3:has_biomaterial_characteristics rdf:resource="http://purl.obolibrary.org/obo/PATO_0000047"/>
    <j.3:has_biomaterial_characteristics rdf:resource="http://www.ebi.ac.uk/efo/EFO_0000246"/>
    <j.1:hasFactorValue rdf:resource="http://purl.obolibrary.org/obo/PATO_0000461"/>
    <j.1:hasAssociatedArrayDesign rdf:resource="http://www.ebi.ac.uk/efo/EFO_0001451"/>
    <rdfs:label rdf:datatype="http://www.w3.org/2001/XMLSchema#string">GSM119662.CEL.gz</rdfs:label>
    <rdf:type rdf:resource="http://rdf.ebi.ac.uk/terms/expressionatlas/Assay"/>
  </rdf:Description>
  <rdf:Description rdf:about="http://rdf.ebi.ac.uk/terms/expressionatlas/Sample/GSM238842.CEL.gz">
    <j.1:isAbout rdf:resource="http://www.ncbi.nlm.nih.gov/taxonomy/9606"/>
    <j.3:has_biomaterial_characteristics rdf:resource="http://neurolex.org/wiki/Category:Superior_frontal_gyrus"/>
    <j.3:has_biomaterial_characteristics rdf:resource="http://purl.obolibrary.org/obo/PATO_0000047"/>
    <j.3:has_biomaterial_characteristics rdf:resource="http://www.ebi.ac.uk/efo/EFO_0000246"/>
    <j.1:hasFactorValue rdf:resource="http://www.ebi.ac.uk/efo/EFO_0006801"/>
    <j.1:hasAssociatedArrayDesign rdf:resource="http://www.ebi.ac.uk/efo/EFO_0001451"/>
    <rdfs:label rdf:datatype="http://www.w3.org/2001/XMLSchema#string">GSM238842.CEL.gz</rdfs:label>
    <rdf:type rdf:resource="http://rdf.ebi.ac.uk/terms/expressionatlas/Assay"/>
  </rdf:Description>
  <rdf:Description rdf:about="http://bio2rdf.org/geneid:4753">
    <j.0:has_symbol rdf:datatype="http://www.w3.org/2001/XMLSchema#string">NELL2</j.0:has_symbol>
    <j.1:hasExpressionValue rdf:resource="http://rdf.ebi.ac.uk/terms/expressionatlas/DifferentialExpressionRatio"/>
  </rdf:Description>
  <rdf:Description rdf:about="http://rdf.ebi.ac.uk/terms/expressionatlas/Sample/162_VC">
    <j.1:isAbout rdf:resource="http://www.ncbi.nlm.nih.gov/taxonomy/9606"/>
    <j.3:has_biomaterial_characteristics rdf:resource="http://neurolex.org/wiki/Category:Visual_cortex_primary"/>
    <j.3:has_biomaterial_characteristics rdf:resource="http://purl.obolibrary.org/obo/PATO_0000047"/>
    <j.3:has_biomaterial_characteristics rdf:resource="http://www.ebi.ac.uk/efo/EFO_0000246"/>
    <j.1:hasFactorValue rdf:resource="http://www.ebi.ac.uk/efo/EFO_0006801"/>
    <j.1:hasAssociatedArrayDesign rdf:resource="http://www.ebi.ac.uk/efo/EFO_0001451"/>
    <rdfs:label rdf:datatype="http://www.w3.org/2001/XMLSchema#string">162_VC</rdfs:label>
    <rdf:type rdf:resource="http://rdf.ebi.ac.uk/terms/expressionatlas/Assay"/>
  </rdf:Description>
  <rdf:Description rdf:about="http://rdf.ebi.ac.uk/terms/expressionatlas/Sample/65_VC">
    <j.1:isAbout rdf:resource="http://www.ncbi.nlm.nih.gov/taxonomy/9606"/>
    <j.3:has_biomaterial_characteristics rdf:resource="http://neurolex.org/wiki/Category:Visual_cortex_primary"/>
    <j.3:has_biomaterial_characteristics rdf:resource="http://purl.obolibrary.org/obo/PATO_0000047"/>
    <j.3:has_biomaterial_characteristics rdf:resource="http://www.ebi.ac.uk/efo/EFO_0000246"/>
    <j.1:hasFactorValue rdf:resource="http://www.ebi.ac.uk/efo/EFO_0006801"/>
    <j.1:hasAssociatedArrayDesign rdf:resource="http://www.ebi.ac.uk/efo/EFO_0001451"/>
    <rdfs:label rdf:datatype="http://www.w3.org/2001/XMLSchema#string">65_VC</rdfs:label>
    <rdf:type rdf:resource="http://rdf.ebi.ac.uk/terms/expressionatlas/Assay"/>
  </rdf:Description>
  <rdf:Description rdf:about="http://rdf.ebi.ac.uk/terms/expressionatlas/Sample/GSM238810.CEL.gz">
    <j.1:isAbout rdf:resource="http://www.ncbi.nlm.nih.gov/taxonomy/9606"/>
    <j.3:has_biomaterial_characteristics rdf:resource="http://neurolex.org/wiki/Category:Middle_temporal_gyrus"/>
    <j.3:has_biomaterial_characteristics rdf:resource="http://purl.obolibrary.org/obo/PATO_0000047"/>
    <j.3:has_biomaterial_characteristics rdf:resource="http://www.ebi.ac.uk/efo/EFO_0000246"/>
    <j.1:hasFactorValue rdf:resource="http://www.ebi.ac.uk/efo/EFO_0006801"/>
    <j.1:hasAssociatedArrayDesign rdf:resource="http://www.ebi.ac.uk/efo/EFO_0001451"/>
    <rdfs:label rdf:datatype="http://www.w3.org/2001/XMLSchema#string">GSM238810.CEL.gz</rdfs:label>
    <rdf:type rdf:resource="http://rdf.ebi.ac.uk/terms/expressionatlas/Assay"/>
  </rdf:Description>
  <rdf:Description rdf:about="http://rdf.ebi.ac.uk/terms/expressionatlas/Sample/GSM238827.CEL.gz">
    <j.1:isAbout rdf:resource="http://www.ncbi.nlm.nih.gov/taxonomy/9606"/>
    <j.3:has_biomaterial_characteristics rdf:resource="http://neurolex.org/wiki/Category:Posterior_cingulate_cortex"/>
    <j.3:has_biomaterial_characteristics rdf:resource="http://purl.obolibrary.org/obo/PATO_0000047"/>
    <j.3:has_biomaterial_characteristics rdf:resource="http://www.ebi.ac.uk/efo/EFO_0000246"/>
    <j.1:hasFactorValue rdf:resource="http://www.ebi.ac.uk/efo/EFO_0006801"/>
    <j.1:hasAssociatedArrayDesign rdf:resource="http://www.ebi.ac.uk/efo/EFO_0001451"/>
    <rdfs:label rdf:datatype="http://www.w3.org/2001/XMLSchema#string">GSM238827.CEL.gz</rdfs:label>
    <rdf:type rdf:resource="http://rdf.ebi.ac.uk/terms/expressionatlas/Assay"/>
  </rdf:Description>
  <rdf:Description rdf:about="http://bio2rdf.org/geneid:399694">
    <j.0:has_symbol rdf:datatype="http://www.w3.org/2001/XMLSchema#string">SHC4</j.0:has_symbol>
    <j.1:hasExpressionValue rdf:resource="http://rdf.ebi.ac.uk/terms/expressionatlas/DifferentialExpressionRatio"/>
  </rdf:Description>
  <rdf:Description rdf:about="http://rdf.ebi.ac.uk/terms/expressionatlas/Sample/GSM238874.CEL.gz">
    <j.1:isAbout rdf:resource="http://www.ncbi.nlm.nih.gov/taxonomy/9606"/>
    <j.3:has_biomaterial_characteristics rdf:resource="http://neurolex.org/wiki/Category:Visual_cortex_primary"/>
    <j.3:has_biomaterial_characteristics rdf:resource="http://purl.obolibrary.org/obo/PATO_0000047"/>
    <j.3:has_biomaterial_characteristics rdf:resource="http://www.ebi.ac.uk/efo/EFO_0000246"/>
    <j.1:hasFactorValue rdf:resource="http://www.ebi.ac.uk/efo/EFO_0006801"/>
    <j.1:hasAssociatedArrayDesign rdf:resource="http://www.ebi.ac.uk/efo/EFO_0001451"/>
    <rdfs:label rdf:datatype="http://www.w3.org/2001/XMLSchema#string">GSM238874.CEL.gz</rdfs:label>
    <rdf:type rdf:resource="http://rdf.ebi.ac.uk/terms/expressionatlas/Assay"/>
  </rdf:Description>
  <rdf:Description rdf:about="http://rdf.ebi.ac.uk/terms/expressionatlas/Sample/139_PFC">
    <j.1:isAbout rdf:resource="http://www.ncbi.nlm.nih.gov/taxonomy/9606"/>
    <j.3:has_biomaterial_characteristics rdf:resource="http://neurolex.org/wiki/Category:Brain"/>
    <j.3:has_biomaterial_characteristics rdf:resource="http://purl.obolibrary.org/obo/PATO_0000047"/>
    <j.3:has_biomaterial_characteristics rdf:resource="http://www.ebi.ac.uk/efo/EFO_0000246"/>
    <j.1:hasFactorValue rdf:resource="http://www.ebi.ac.uk/efo/EFO_0006801"/>
    <j.1:hasAssociatedArrayDesign rdf:resource="http://www.ebi.ac.uk/efo/EFO_0001451"/>
    <rdfs:label rdf:datatype="http://www.w3.org/2001/XMLSchema#string">139_PFC</rdfs:label>
    <rdf:type rdf:resource="http://rdf.ebi.ac.uk/terms/expressionatlas/Assay"/>
  </rdf:Description>
  <rdf:Description rdf:about="http://rdf.ebi.ac.uk/terms/expressionatlas/Sample/43_PFC">
    <j.1:isAbout rdf:resource="http://www.ncbi.nlm.nih.gov/taxonomy/9606"/>
    <j.3:has_biomaterial_characteristics rdf:resource="http://neurolex.org/wiki/Category:Brain"/>
    <j.3:has_biomaterial_characteristics rdf:resource="http://purl.obolibrary.org/obo/PATO_0000047"/>
    <j.3:has_biomaterial_characteristics rdf:resource="http://www.ebi.ac.uk/efo/EFO_0000246"/>
    <j.1:hasFactorValue rdf:resource="http://www.ebi.ac.uk/efo/EFO_0006801"/>
    <j.1:hasAssociatedArrayDesign rdf:resource="http://www.ebi.ac.uk/efo/EFO_0001451"/>
    <rdfs:label rdf:datatype="http://www.w3.org/2001/XMLSchema#string">43_PFC</rdfs:label>
    <rdf:type rdf:resource="http://rdf.ebi.ac.uk/terms/expressionatlas/Assay"/>
  </rdf:Description>
  <rdf:Description rdf:about="http://rdf.ebi.ac.uk/terms/expressionatlas/Sample/GSM238797.CEL.gz">
    <j.1:isAbout rdf:resource="http://www.ncbi.nlm.nih.gov/taxonomy/9606"/>
    <j.3:has_biomaterial_characteristics rdf:resource="http://neurolex.org/wiki/Category:Entorhinal_cortex"/>
    <j.3:has_biomaterial_characteristics rdf:resource="http://purl.obolibrary.org/obo/PATO_0000047"/>
    <j.3:has_biomaterial_characteristics rdf:resource="http://www.ebi.ac.uk/efo/EFO_0000246"/>
    <j.1:hasFactorValue rdf:resource="http://www.ebi.ac.uk/efo/EFO_0006801"/>
    <j.1:hasAssociatedArrayDesign rdf:resource="http://www.ebi.ac.uk/efo/EFO_0001451"/>
    <rdfs:label rdf:datatype="http://www.w3.org/2001/XMLSchema#string">GSM238797.CEL.gz</rdfs:label>
    <rdf:type rdf:resource="http://rdf.ebi.ac.uk/terms/expressionatlas/Assay"/>
  </rdf:Description>
  <rdf:Description rdf:about="http://bio2rdf.org/geneid:43849">
    <j.0:has_symbol rdf:datatype="http://www.w3.org/2001/XMLSchema#string">KLK12</j.0:has_symbol>
    <j.1:hasExpressionValue rdf:resource="http://rdf.ebi.ac.uk/terms/expressionatlas/DifferentialExpressionRatio"/>
  </rdf:Description>
  <rdf:Description rdf:about="http://bio2rdf.org/geneid:57181">
    <j.0:has_symbol rdf:datatype="http://www.w3.org/2001/XMLSchema#string">SLC39A10</j.0:has_symbol>
    <j.1:hasExpressionValue rdf:resource="http://rdf.ebi.ac.uk/terms/expressionatlas/DifferentialExpressionRatio"/>
  </rdf:Description>
  <rdf:Description rdf:about="http://bio2rdf.org/geneid:11075">
    <j.0:has_symbol rdf:datatype="http://www.w3.org/2001/XMLSchema#string">STMN2</j.0:has_symbol>
    <j.1:hasExpressionValue rdf:resource="http://rdf.ebi.ac.uk/terms/expressionatlas/DifferentialExpressionRatio"/>
  </rdf:Description>
  <rdf:Description rdf:about="http://rdf.ebi.ac.uk/terms/expressionatlas/Sample/GSM238824.CEL.gz">
    <j.1:isAbout rdf:resource="http://www.ncbi.nlm.nih.gov/taxonomy/9606"/>
    <j.3:has_biomaterial_characteristics rdf:resource="http://neurolex.org/wiki/Category:Middle_temporal_gyrus"/>
    <j.3:has_biomaterial_characteristics rdf:resource="http://purl.obolibrary.org/obo/PATO_0000047"/>
    <j.3:has_biomaterial_characteristics rdf:resource="http://www.ebi.ac.uk/efo/EFO_0000246"/>
    <j.1:hasFactorValue rdf:resource="http://www.ebi.ac.uk/efo/EFO_0006801"/>
    <j.1:hasAssociatedArrayDesign rdf:resource="http://www.ebi.ac.uk/efo/EFO_0001451"/>
    <rdfs:label rdf:datatype="http://www.w3.org/2001/XMLSchema#string">GSM238824.CEL.gz</rdfs:label>
    <rdf:type rdf:resource="http://rdf.ebi.ac.uk/terms/expressionatlas/Assay"/>
  </rdf:Description>
  <rdf:Description rdf:about="http://rdf.ebi.ac.uk/terms/expressionatlas/Sample/72_PFC">
    <j.1:isAbout rdf:resource="http://www.ncbi.nlm.nih.gov/taxonomy/9606"/>
    <j.3:has_biomaterial_characteristics rdf:resource="http://neurolex.org/wiki/Category:Brain"/>
    <j.3:has_biomaterial_characteristics rdf:resource="http://purl.obolibrary.org/obo/PATO_0000047"/>
    <j.3:has_biomaterial_characteristics rdf:resource="http://www.ebi.ac.uk/efo/EFO_0000246"/>
    <j.1:hasFactorValue rdf:resource="http://www.ebi.ac.uk/efo/EFO_0006801"/>
    <j.1:hasAssociatedArrayDesign rdf:resource="http://www.ebi.ac.uk/efo/EFO_0001451"/>
    <rdfs:label rdf:datatype="http://www.w3.org/2001/XMLSchema#string">72_PFC</rdfs:label>
    <rdf:type rdf:resource="http://rdf.ebi.ac.uk/terms/expressionatlas/Assay"/>
  </rdf:Description>
  <rdf:Description rdf:about="http://rdf.ebi.ac.uk/terms/expressionatlas/Sample/50_VC">
    <j.1:isAbout rdf:resource="http://www.ncbi.nlm.nih.gov/taxonomy/9606"/>
    <j.3:has_biomaterial_characteristics rdf:resource="http://neurolex.org/wiki/Category:Visual_cortex_primary"/>
    <j.3:has_biomaterial_characteristics rdf:resource="http://purl.obolibrary.org/obo/PATO_0000047"/>
    <j.3:has_biomaterial_characteristics rdf:resource="http://www.ebi.ac.uk/efo/EFO_0000246"/>
    <j.1:hasFactorValue rdf:resource="http://www.ebi.ac.uk/efo/EFO_0006801"/>
    <j.1:hasAssociatedArrayDesign rdf:resource="http://www.ebi.ac.uk/efo/EFO_0001451"/>
    <rdfs:label rdf:datatype="http://www.w3.org/2001/XMLSchema#string">50_VC</rdfs:label>
    <rdf:type rdf:resource="http://rdf.ebi.ac.uk/terms/expressionatlas/Assay"/>
  </rdf:Description>
  <rdf:Description rdf:about="http://rdf.ebi.ac.uk/terms/expressionatlas/Sample/10_PFC">
    <j.1:isAbout rdf:resource="http://www.ncbi.nlm.nih.gov/taxonomy/9606"/>
    <j.3:has_biomaterial_characteristics rdf:resource="http://neurolex.org/wiki/Category:Brain"/>
    <j.3:has_biomaterial_characteristics rdf:resource="http://purl.obolibrary.org/obo/PATO_0000047"/>
    <j.3:has_biomaterial_characteristics rdf:resource="http://www.ebi.ac.uk/efo/EFO_0000246"/>
    <j.1:hasFactorValue rdf:resource="http://www.ebi.ac.uk/efo/EFO_0006801"/>
    <j.1:hasAssociatedArrayDesign rdf:resource="http://www.ebi.ac.uk/efo/EFO_0001451"/>
    <rdfs:label rdf:datatype="http://www.w3.org/2001/XMLSchema#string">10_PFC</rdfs:label>
    <rdf:type rdf:resource="http://rdf.ebi.ac.uk/terms/expressionatlas/Assay"/>
  </rdf:Description>
  <rdf:Description rdf:about="http://rdf.ebi.ac.uk/terms/expressionatlas/Sample/81_VC">
    <j.1:isAbout rdf:resource="http://www.ncbi.nlm.nih.gov/taxonomy/9606"/>
    <j.3:has_biomaterial_characteristics rdf:resource="http://neurolex.org/wiki/Category:Visual_cortex_primary"/>
    <j.3:has_biomaterial_characteristics rdf:resource="http://purl.obolibrary.org/obo/PATO_0000047"/>
    <j.3:has_biomaterial_characteristics rdf:resource="http://www.ebi.ac.uk/efo/EFO_0000246"/>
    <j.1:hasFactorValue rdf:resource="http://www.ebi.ac.uk/efo/EFO_0006801"/>
    <j.1:hasAssociatedArrayDesign rdf:resource="http://www.ebi.ac.uk/efo/EFO_0001451"/>
    <rdfs:label rdf:datatype="http://www.w3.org/2001/XMLSchema#string">81_VC</rdfs:label>
    <rdf:type rdf:resource="http://rdf.ebi.ac.uk/terms/expressionatlas/Assay"/>
  </rdf:Description>
  <rdf:Description rdf:about="http://rdf.ebi.ac.uk/terms/expressionatlas/Sample/111_PFC">
    <j.1:isAbout rdf:resource="http://www.ncbi.nlm.nih.gov/taxonomy/9606"/>
    <j.3:has_biomaterial_characteristics rdf:resource="http://neurolex.org/wiki/Category:Brain"/>
    <j.3:has_biomaterial_characteristics rdf:resource="http://purl.obolibrary.org/obo/PATO_0000047"/>
    <j.3:has_biomaterial_characteristics rdf:resource="http://www.ebi.ac.uk/efo/EFO_0000246"/>
    <j.1:hasFactorValue rdf:resource="http://purl.obolibrary.org/obo/PATO_0000461"/>
    <j.1:hasAssociatedArrayDesign rdf:resource="http://www.ebi.ac.uk/efo/EFO_0001451"/>
    <rdfs:label rdf:datatype="http://www.w3.org/2001/XMLSchema#string">111_PFC</rdfs:label>
    <rdf:type rdf:resource="http://rdf.ebi.ac.uk/terms/expressionatlas/Assay"/>
  </rdf:Description>
  <rdf:Description rdf:about="http://bio2rdf.org/geneid:4885">
    <j.0:has_symbol rdf:datatype="http://www.w3.org/2001/XMLSchema#string">NPTX2</j.0:has_symbol>
    <j.1:hasExpressionValue rdf:resource="http://rdf.ebi.ac.uk/terms/expressionatlas/DifferentialExpressionRatio"/>
  </rdf:Description>
  <rdf:Description rdf:about="http://rdf.ebi.ac.uk/terms/expressionatlas/Sample/GSM119618.CEL.gz">
    <j.1:isAbout rdf:resource="http://www.ncbi.nlm.nih.gov/taxonomy/9606"/>
    <j.3:has_biomaterial_characteristics rdf:resource="http://neurolex.org/wiki/Category:Entorhinal_cortex"/>
    <j.3:has_biomaterial_characteristics rdf:resource="http://purl.obolibrary.org/obo/PATO_0000047"/>
    <j.3:has_biomaterial_characteristics rdf:resource="http://www.ebi.ac.uk/efo/EFO_0000246"/>
    <j.1:hasFactorValue rdf:resource="http://purl.obolibrary.org/obo/PATO_0000461"/>
    <j.1:hasAssociatedArrayDesign rdf:resource="http://www.ebi.ac.uk/efo/EFO_0001451"/>
    <rdfs:label rdf:datatype="http://www.w3.org/2001/XMLSchema#string">GSM119618.CEL.gz</rdfs:label>
    <rdf:type rdf:resource="http://rdf.ebi.ac.uk/terms/expressionatlas/Assay"/>
  </rdf:Description>
  <rdf:Description rdf:about="http://bio2rdf.org/geneid:7056">
    <j.0:has_symbol rdf:datatype="http://www.w3.org/2001/XMLSchema#string">THBD</j.0:has_symbol>
    <j.1:hasExpressionValue rdf:resource="http://rdf.ebi.ac.uk/terms/expressionatlas/DifferentialExpressionRatio"/>
  </rdf:Description>
  <rdf:Description rdf:about="http://rdf.ebi.ac.uk/terms/expressionatlas/Sample/59_PFC">
    <j.1:isAbout rdf:resource="http://www.ncbi.nlm.nih.gov/taxonomy/9606"/>
    <j.3:has_biomaterial_characteristics rdf:resource="http://neurolex.org/wiki/Category:Brain"/>
    <j.3:has_biomaterial_characteristics rdf:resource="http://purl.obolibrary.org/obo/PATO_0000047"/>
    <j.3:has_biomaterial_characteristics rdf:resource="http://www.ebi.ac.uk/efo/EFO_0000246"/>
    <j.1:hasFactorValue rdf:resource="http://www.ebi.ac.uk/efo/EFO_0006801"/>
    <j.1:hasAssociatedArrayDesign rdf:resource="http://www.ebi.ac.uk/efo/EFO_0001451"/>
    <rdfs:label rdf:datatype="http://www.w3.org/2001/XMLSchema#string">59_PFC</rdfs:label>
    <rdf:type rdf:resource="http://rdf.ebi.ac.uk/terms/expressionatlas/Assay"/>
  </rdf:Description>
  <rdf:Description rdf:about="http://rdf.ebi.ac.uk/terms/expressionatlas/Sample/115_VC">
    <j.1:isAbout rdf:resource="http://www.ncbi.nlm.nih.gov/taxonomy/9606"/>
    <j.3:has_biomaterial_characteristics rdf:resource="http://neurolex.org/wiki/Category:Visual_cortex_primary"/>
    <j.3:has_biomaterial_characteristics rdf:resource="http://purl.obolibrary.org/obo/PATO_0000047"/>
    <j.3:has_biomaterial_characteristics rdf:resource="http://www.ebi.ac.uk/efo/EFO_0000246"/>
    <j.1:hasFactorValue rdf:resource="http://purl.obolibrary.org/obo/PATO_0000461"/>
    <j.1:hasAssociatedArrayDesign rdf:resource="http://www.ebi.ac.uk/efo/EFO_0001451"/>
    <rdfs:label rdf:datatype="http://www.w3.org/2001/XMLSchema#string">115_VC</rdfs:label>
    <rdf:type rdf:resource="http://rdf.ebi.ac.uk/terms/expressionatlas/Assay"/>
  </rdf:Description>
  <rdf:Description rdf:about="http://rdf.ebi.ac.uk/terms/expressionatlas/Sample/GSM119647.CEL.gz">
    <j.1:isAbout rdf:resource="http://www.ncbi.nlm.nih.gov/taxonomy/9606"/>
    <j.3:has_biomaterial_characteristics rdf:resource="http://neurolex.org/wiki/Category:Middle_temporal_gyrus"/>
    <j.3:has_biomaterial_characteristics rdf:resource="http://purl.obolibrary.org/obo/PATO_0000047"/>
    <j.3:has_biomaterial_characteristics rdf:resource="http://www.ebi.ac.uk/efo/EFO_0000246"/>
    <j.1:hasFactorValue rdf:resource="http://purl.obolibrary.org/obo/PATO_0000461"/>
    <j.1:hasAssociatedArrayDesign rdf:resource="http://www.ebi.ac.uk/efo/EFO_0001451"/>
    <rdfs:label rdf:datatype="http://www.w3.org/2001/XMLSchema#string">GSM119647.CEL.gz</rdfs:label>
    <rdf:type rdf:resource="http://rdf.ebi.ac.uk/terms/expressionatlas/Assay"/>
  </rdf:Description>
  <rdf:Description rdf:about="https://www.ebi.ac.uk/arrayexpress/experiments/E-GEOD-5281">
    <j.1:hasAssay rdf:resource="http://rdf.ebi.ac.uk/terms/expressionatlas/Sample/GSM238796.CEL.gz"/>
    <j.1:hasAssay rdf:resource="http://rdf.ebi.ac.uk/terms/expressionatlas/Sample/GSM238948.CEL.gz"/>
    <j.1:hasAssay rdf:resource="http://rdf.ebi.ac.uk/terms/expressionatlas/Sample/GSM119671.CEL.gz"/>
    <j.1:hasAssay rdf:resource="http://rdf.ebi.ac.uk/terms/expressionatlas/Sample/GSM119629.CEL.gz"/>
    <j.1:hasAssay rdf:resource="http://rdf.ebi.ac.uk/terms/expressionatlas/Sample/GSM238845.CEL.gz"/>
    <j.1:hasAssay rdf:resource="http://rdf.ebi.ac.uk/terms/expressionatlas/Sample/GSM119688.CEL.gz"/>
    <j.1:hasAssay rdf:resource="http://rdf.ebi.ac.uk/terms/expressionatlas/Sample/GSM238808.CEL.gz"/>
    <j.1:hasAssay rdf:resource="http://rdf.ebi.ac.uk/terms/expressionatlas/Sample/GSM238851.CEL.gz"/>
    <j.1:hasAssay rdf:resource="http://rdf.ebi.ac.uk/terms/expressionatlas/Sample/GSM238848.CEL.gz"/>
    <j.1:hasAssay rdf:resource="http://rdf.ebi.ac.uk/terms/expressionatlas/Sample/GSM238839.CEL.gz"/>
    <j.1:hasAssay rdf:resource="http://rdf.ebi.ac.uk/terms/expressionatlas/Sample/GSM238799.CEL.gz"/>
    <j.1:hasAssay rdf:resource="http://rdf.ebi.ac.uk/terms/expressionatlas/Sample/GSM238791.CEL.gz"/>
    <j.1:hasAssay rdf:resource="http://rdf.ebi.ac.uk/terms/expressionatlas/Sample/GSM238854.CEL.gz"/>
    <j.1:hasAssay rdf:resource="http://rdf.ebi.ac.uk/terms/expressionatlas/Sample/GSM238820.CEL.gz"/>
    <j.1:hasAssay rdf:resource="http://rdf.ebi.ac.uk/terms/expressionatlas/Sample/GSM238944.CEL.gz"/>
    <j.1:hasAssay rdf:resource="http://rdf.ebi.ac.uk/terms/expressionatlas/Sample/GSM238822.CEL.gz"/>
    <j.1:hasAssay rdf:resource="http://rdf.ebi.ac.uk/terms/expressionatlas/Sample/GSM238955.CEL.gz"/>
    <j.1:hasAssay rdf:resource="http://rdf.ebi.ac.uk/terms/expressionatlas/Sample/GSM238875.CEL.gz"/>
    <j.1:hasAssay rdf:resource="http://rdf.ebi.ac.uk/terms/expressionatlas/Sample/GSM119655.CEL.gz"/>
    <j.1:hasAssay rdf:resource="http://rdf.ebi.ac.uk/terms/expressionatlas/Sample/GSM238953.CEL.gz"/>
    <j.1:hasAssay rdf:resource="http://rdf.ebi.ac.uk/terms/expressionatlas/Sample/GSM119679.CEL.gz"/>
    <j.1:hasAssay rdf:resource="http://rdf.ebi.ac.uk/terms/expressionatlas/Sample/GSM119622.CEL.gz"/>
    <j.1:hasAssay rdf:resource="http://rdf.ebi.ac.uk/terms/expressionatlas/Sample/GSM238809.CEL.gz"/>
    <j.1:hasAssay rdf:resource="http://rdf.ebi.ac.uk/terms/expressionatlas/Sample/GSM238837.CEL.gz"/>
    <j.1:hasAssay rdf:resource="http://rdf.ebi.ac.uk/terms/expressionatlas/Sample/GSM238825.CEL.gz"/>
    <j.1:hasAssay rdf:resource="http://rdf.ebi.ac.uk/terms/expressionatlas/Sample/GSM119637.CEL.gz"/>
    <j.1:hasAssay rdf:resource="http://rdf.ebi.ac.uk/terms/expressionatlas/Sample/GSM238827.CEL.gz"/>
    <j.1:hasAssay rdf:resource="http://rdf.ebi.ac.uk/terms/expressionatlas/Sample/GSM238867.CEL.gz"/>
    <j.1:hasAssay rdf:resource="http://rdf.ebi.ac.uk/terms/expressionatlas/Sample/GSM238963.CEL.gz"/>
    <j.2:identifier rdf:datatype="http://www.w3.org/2001/XMLSchema#string">E-GEOD-5281</j.2:identifier>
    <j.1:hasAssay rdf:resource="http://rdf.ebi.ac.uk/terms/expressionatlas/Sample/GSM119683.CEL.gz"/>
    <j.1:hasAssay rdf:resource="http://rdf.ebi.ac.uk/terms/expressionatlas/Sample/GSM119633.CEL.gz"/>
    <j.1:hasAssay rdf:resource="http://rdf.ebi.ac.uk/terms/expressionatlas/Sample/GSM119618.CEL.gz"/>
    <j.1:hasAssay rdf:resource="http://rdf.ebi.ac.uk/terms/expressionatlas/Sample/GSM119685.CEL.gz"/>
    <j.1:hasAssay rdf:resource="http://rdf.ebi.ac.uk/terms/expressionatlas/Sample/GSM119651.CEL.gz"/>
    <j.1:hasAssay rdf:resource="http://rdf.ebi.ac.uk/terms/expressionatlas/Sample/GSM238870.CEL.gz"/>
    <j.1:hasAssay rdf:resource="http://rdf.ebi.ac.uk/terms/expressionatlas/Sample/GSM238798.CEL.gz"/>
    <j.1:hasAssay rdf:resource="http://rdf.ebi.ac.uk/terms/expressionatlas/Sample/GSM119615.CEL.gz"/>
    <j.1:hasAssay rdf:resource="http://rdf.ebi.ac.uk/terms/expressionatlas/Sample/GSM119675.CEL.gz"/>
    <j.1:hasAssay rdf:resource="http://rdf.ebi.ac.uk/terms/expressionatlas/Sample/GSM238812.CEL.gz"/>
    <j.1:hasAssay rdf:resource="http://rdf.ebi.ac.uk/terms/expressionatlas/Sample/GSM238861.CEL.gz"/>
    <j.1:hasAssay rdf:resource="http://rdf.ebi.ac.uk/terms/expressionatlas/Sample/GSM238815.CEL.gz"/>
    <j.1:hasAssay rdf:resource="http://rdf.ebi.ac.uk/terms/expressionatlas/Sample/GSM119681.CEL.gz"/>
    <j.1:hasAssay rdf:resource="http://rdf.ebi.ac.uk/terms/expressionatlas/Sample/GSM119625.CEL.gz"/>
    <j.1:hasAssay rdf:resource="http://rdf.ebi.ac.uk/terms/expressionatlas/Sample/GSM119673.CEL.gz"/>
    <j.1:hasAssay rdf:resource="http://rdf.ebi.ac.uk/terms/expressionatlas/Sample/GSM119659.CEL.gz"/>
    <j.1:hasAssay rdf:resource="http://rdf.ebi.ac.uk/terms/expressionatlas/Sample/GSM238951.CEL.gz"/>
    <j.1:hasAssay rdf:resource="http://rdf.ebi.ac.uk/terms/expressionatlas/Sample/GSM238801.CEL.gz"/>
    <j.1:hasAssay rdf:resource="http://rdf.ebi.ac.uk/terms/expressionatlas/Sample/GSM119669.CEL.gz"/>
    <j.1:hasAssay rdf:resource="http://rdf.ebi.ac.uk/terms/expressionatlas/Sample/GSM238952.CEL.gz"/>
    <j.1:hasAssay rdf:resource="http://rdf.ebi.ac.uk/terms/expressionatlas/Sample/GSM238860.CEL.gz"/>
    <j.1:hasAssay rdf:resource="http://rdf.ebi.ac.uk/terms/expressionatlas/Sample/GSM238819.CEL.gz"/>
    <j.1:hasAssay rdf:resource="http://rdf.ebi.ac.uk/terms/expressionatlas/Sample/GSM238947.CEL.gz"/>
    <j.1:hasAssay rdf:resource="http://rdf.ebi.ac.uk/terms/expressionatlas/Sample/GSM238942.CEL.gz"/>
    <j.1:hasAssay rdf:resource="http://rdf.ebi.ac.uk/terms/expressionatlas/Sample/GSM119619.CEL.gz"/>
    <j.1:hasAssay rdf:resource="http://rdf.ebi.ac.uk/terms/expressionatlas/Sample/GSM119647.CEL.gz"/>
    <j.1:hasAssay rdf:resource="http://rdf.ebi.ac.uk/terms/expressionatlas/Sample/GSM238823.CEL.gz"/>
    <j.1:hasAssay rdf:resource="http://rdf.ebi.ac.uk/terms/expressionatlas/Sample/GSM119668.CEL.gz"/>
    <j.1:hasAssay rdf:resource="http://rdf.ebi.ac.uk/terms/expressionatlas/Sample/GSM238818.CEL.gz"/>
    <j.1:hasAssay rdf:resource="http://rdf.ebi.ac.uk/terms/expressionatlas/Sample/GSM119631.CEL.gz"/>
    <j.1:hasAssay rdf:resource="http://rdf.ebi.ac.uk/terms/expressionatlas/Sample/GSM238873.CEL.gz"/>
    <j.1:hasAssay rdf:resource="http://rdf.ebi.ac.uk/terms/expressionatlas/Sample/GSM238800.CEL.gz"/>
    <j.1:hasAssay rdf:resource="http://rdf.ebi.ac.uk/terms/expressionatlas/Sample/GSM238847.CEL.gz"/>
    <j.1:hasAssay rdf:resource="http://rdf.ebi.ac.uk/terms/expressionatlas/Sample/GSM119642.CEL.gz"/>
    <j.1:hasAssay rdf:resource="http://rdf.ebi.ac.uk/terms/expressionatlas/Sample/GSM238855.CEL.gz"/>
    <j.1:hasAssay rdf:resource="http://rdf.ebi.ac.uk/terms/expressionatlas/Sample/GSM119667.CEL.gz"/>
    <j.1:hasAssay rdf:resource="http://rdf.ebi.ac.uk/terms/expressionatlas/Sample/GSM119630.CEL.gz"/>
    <j.1:hasAssay rdf:resource="http://rdf.ebi.ac.uk/terms/expressionatlas/Sample/GSM238810.CEL.gz"/>
    <j.1:hasAssay rdf:resource="http://rdf.ebi.ac.uk/terms/expressionatlas/Sample/GSM119644.CEL.gz"/>
    <j.1:hasAssay rdf:resource="http://rdf.ebi.ac.uk/terms/expressionatlas/Sample/GSM238872.CEL.gz"/>
    <j.1:hasAssay rdf:resource="http://rdf.ebi.ac.uk/terms/expressionatlas/Sample/GSM119639.CEL.gz"/>
    <j.1:hasAssay rdf:resource="http://rdf.ebi.ac.uk/terms/expressionatlas/Sample/GSM238846.CEL.gz"/>
    <j.1:hasAssay rdf:resource="http://rdf.ebi.ac.uk/terms/expressionatlas/Sample/GSM238946.CEL.gz"/>
    <j.1:hasAssay rdf:resource="http://rdf.ebi.ac.uk/terms/expressionatlas/Sample/GSM238843.CEL.gz"/>
    <j.1:hasAssay rdf:resource="http://rdf.ebi.ac.uk/terms/expressionatlas/Sample/GSM238856.CEL.gz"/>
    <j.1:hasAssay rdf:resource="http://rdf.ebi.ac.uk/terms/expressionatlas/Sample/GSM119623.CEL.gz"/>
    <j.1:hasAssay rdf:resource="http://rdf.ebi.ac.uk/terms/expressionatlas/Sample/GSM119636.CEL.gz"/>
    <j.1:hasAssay rdf:resource="http://rdf.ebi.ac.uk/terms/expressionatlas/Sample/GSM238945.CEL.gz"/>
    <j.1:hasAssay rdf:resource="http://rdf.ebi.ac.uk/terms/expressionatlas/Sample/GSM238824.CEL.gz"/>
    <j.1:hasAssay rdf:resource="http://rdf.ebi.ac.uk/terms/expressionatlas/Sample/GSM119664.CEL.gz"/>
    <j.1:hasAssay rdf:resource="http://rdf.ebi.ac.uk/terms/expressionatlas/Sample/GSM119628.CEL.gz"/>
    <j.1:hasAssay rdf:resource="http://rdf.ebi.ac.uk/terms/expressionatlas/Sample/GSM238835.CEL.gz"/>
    <j.1:hasAssay rdf:resource="http://rdf.ebi.ac.uk/terms/expressionatlas/Sample/GSM238841.CEL.gz"/>
    <j.1:hasAssay rdf:resource="http://rdf.ebi.ac.uk/terms/expressionatlas/Sample/GSM238793.CEL.gz"/>
    <j.1:hasAssay rdf:resource="http://rdf.ebi.ac.uk/terms/expressionatlas/Sample/GSM238826.CEL.gz"/>
    <j.1:hasAssay rdf:resource="http://rdf.ebi.ac.uk/terms/expressionatlas/Sample/GSM238838.CEL.gz"/>
    <j.1:hasAssay rdf:resource="http://rdf.ebi.ac.uk/terms/expressionatlas/Sample/GSM119632.CEL.gz"/>
    <rdf:type rdf:resource="http://mged.sourceforge.net/ontologies/MGEDOntology.owl#ExperimentPackage"/>
    <j.1:hasAssay rdf:resource="http://rdf.ebi.ac.uk/terms/expressionatlas/Sample/GSM238834.CEL.gz"/>
    <j.1:hasAssay rdf:resource="http://rdf.ebi.ac.uk/terms/expressionatlas/Sample/GSM119624.CEL.gz"/>
    <j.1:hasAssay rdf:resource="http://rdf.ebi.ac.uk/terms/expressionatlas/Sample/GSM238858.CEL.gz"/>
    <j.1:hasAssay rdf:resource="http://rdf.ebi.ac.uk/terms/expressionatlas/Sample/GSM119616.CEL.gz"/>
    <j.1:hasAssay rdf:resource="http://rdf.ebi.ac.uk/terms/expressionatlas/Sample/GSM119680.CEL.gz"/>
    <j.1:hasAssay rdf:resource="http://rdf.ebi.ac.uk/terms/expressionatlas/Sample/GSM238813.CEL.gz"/>
    <j.1:hasAssay rdf:resource="http://rdf.ebi.ac.uk/terms/expressionatlas/Sample/GSM119660.CEL.gz"/>
    <j.1:hasAssay rdf:resource="http://rdf.ebi.ac.uk/terms/expressionatlas/Sample/GSM238797.CEL.gz"/>
    <j.1:hasAssay rdf:resource="http://rdf.ebi.ac.uk/terms/expressionatlas/Sample/GSM238871.CEL.gz"/>
    <j.1:hasAssay rdf:resource="http://rdf.ebi.ac.uk/terms/expressionatlas/Sample/GSM119662.CEL.gz"/>
    <j.1:hasAssay rdf:resource="http://rdf.ebi.ac.uk/terms/expressionatlas/Sample/GSM238821.CEL.gz"/>
    <j.1:hasAssay rdf:resource="http://rdf.ebi.ac.uk/terms/expressionatlas/Sample/GSM119672.CEL.gz"/>
    <j.1:hasAssay rdf:resource="http://rdf.ebi.ac.uk/terms/expressionatlas/Sample/GSM119640.CEL.gz"/>
    <j.1:hasAssay rdf:resource="http://rdf.ebi.ac.uk/terms/expressionatlas/Sample/GSM119652.CEL.gz"/>
    <j.1:hasAssay rdf:resource="http://rdf.ebi.ac.uk/terms/expressionatlas/Sample/GSM119657.CEL.gz"/>
    <j.1:hasAssay rdf:resource="http://rdf.ebi.ac.uk/terms/expressionatlas/Sample/GSM119686.CEL.gz"/>
    <j.1:hasAssay rdf:resource="http://rdf.ebi.ac.uk/terms/expressionatlas/Sample/GSM238804.CEL.gz"/>
    <j.1:hasAssay rdf:resource="http://rdf.ebi.ac.uk/terms/expressionatlas/Sample/GSM238806.CEL.gz"/>
    <j.1:hasAssay rdf:resource="http://rdf.ebi.ac.uk/terms/expressionatlas/Sample/GSM238792.CEL.gz"/>
    <j.1:hasAssay rdf:resource="http://rdf.ebi.ac.uk/terms/expressionatlas/Sample/GSM238862.CEL.gz"/>
    <j.1:hasAssay rdf:resource="http://rdf.ebi.ac.uk/terms/expressionatlas/Sample/GSM238817.CEL.gz"/>
    <j.1:hasAssay rdf:resource="http://rdf.ebi.ac.uk/terms/expressionatlas/Sample/GSM119648.CEL.gz"/>
    <j.1:hasAssay rdf:resource="http://rdf.ebi.ac.uk/terms/expressionatlas/Sample/GSM238874.CEL.gz"/>
    <j.1:hasAssay rdf:resource="http://rdf.ebi.ac.uk/terms/expressionatlas/Sample/GSM119656.CEL.gz"/>
    <j.1:hasAssay rdf:resource="http://rdf.ebi.ac.uk/terms/expressionatlas/Sample/GSM238863.CEL.gz"/>
    <j.1:hasAssay rdf:resource="http://rdf.ebi.ac.uk/terms/expressionatlas/Sample/GSM119653.CEL.gz"/>
    <j.1:hasAssay rdf:resource="http://rdf.ebi.ac.uk/terms/expressionatlas/Sample/GSM119654.CEL.gz"/>
    <j.1:hasAssay rdf:resource="http://rdf.ebi.ac.uk/terms/expressionatlas/Sample/GSM119645.CEL.gz"/>
    <j.1:hasAssay rdf:resource="http://rdf.ebi.ac.uk/terms/expressionatlas/Sample/GSM238803.CEL.gz"/>
    <j.1:hasAssay rdf:resource="http://rdf.ebi.ac.uk/terms/expressionatlas/Sample/GSM238864.CEL.gz"/>
    <j.1:hasAssay rdf:resource="http://rdf.ebi.ac.uk/terms/expressionatlas/Sample/GSM119646.CEL.gz"/>
    <j.1:hasAssay rdf:resource="http://rdf.ebi.ac.uk/terms/expressionatlas/Sample/GSM119641.CEL.gz"/>
    <j.1:hasAssay rdf:resource="http://rdf.ebi.ac.uk/terms/expressionatlas/Sample/GSM119684.CEL.gz"/>
    <j.1:hasAssay rdf:resource="http://rdf.ebi.ac.uk/terms/expressionatlas/Sample/GSM238865.CEL.gz"/>
    <j.1:hasAssay rdf:resource="http://rdf.ebi.ac.uk/terms/expressionatlas/Sample/GSM238816.CEL.gz"/>
    <j.1:hasAssay rdf:resource="http://rdf.ebi.ac.uk/terms/expressionatlas/Sample/GSM238763.CEL.gz"/>
    <j.1:hasAssay rdf:resource="http://rdf.ebi.ac.uk/terms/expressionatlas/Sample/GSM238802.CEL.gz"/>
    <j.1:hasAnalysis rdf:resource="http://rdf.ebi.ac.uk/terms/expressionatlas/DifferentialExpressionAnalysis"/>
    <j.1:hasAssay rdf:resource="http://rdf.ebi.ac.uk/terms/expressionatlas/Sample/GSM238794.CEL.gz"/>
    <j.1:hasAssay rdf:resource="http://rdf.ebi.ac.uk/terms/expressionatlas/Sample/GSM119634.CEL.gz"/>
    <j.1:hasAssay rdf:resource="http://rdf.ebi.ac.uk/terms/expressionatlas/Sample/GSM238795.CEL.gz"/>
    <j.1:hasAssay rdf:resource="http://rdf.ebi.ac.uk/terms/expressionatlas/Sample/GSM119670.CEL.gz"/>
    <j.1:hasAssay rdf:resource="http://rdf.ebi.ac.uk/terms/expressionatlas/Sample/GSM238844.CEL.gz"/>
    <j.1:hasAssay rdf:resource="http://rdf.ebi.ac.uk/terms/expressionatlas/Sample/GSM238842.CEL.gz"/>
    <j.1:hasAssay rdf:resource="http://rdf.ebi.ac.uk/terms/expressionatlas/Sample/GSM238868.CEL.gz"/>
    <j.1:hasAssay rdf:resource="http://rdf.ebi.ac.uk/terms/expressionatlas/Sample/GSM119663.CEL.gz"/>
    <j.1:hasAssay rdf:resource="http://rdf.ebi.ac.uk/terms/expressionatlas/Sample/GSM238790.CEL.gz"/>
    <j.1:hasAssay rdf:resource="http://rdf.ebi.ac.uk/terms/expressionatlas/Sample/GSM119627.CEL.gz"/>
    <j.1:hasAssay rdf:resource="http://rdf.ebi.ac.uk/terms/expressionatlas/Sample/GSM238811.CEL.gz"/>
    <j.1:hasAssay rdf:resource="http://rdf.ebi.ac.uk/terms/expressionatlas/Sample/GSM119687.CEL.gz"/>
    <j.1:hasAssay rdf:resource="http://rdf.ebi.ac.uk/terms/expressionatlas/Sample/GSM238807.CEL.gz"/>
    <j.1:hasAssay rdf:resource="http://rdf.ebi.ac.uk/terms/expressionatlas/Sample/GSM238949.CEL.gz"/>
    <j.1:hasAssay rdf:resource="http://rdf.ebi.ac.uk/terms/expressionatlas/Sample/GSM238877.CEL.gz"/>
    <j.1:hasAssay rdf:resource="http://rdf.ebi.ac.uk/terms/expressionatlas/Sample/GSM119635.CEL.gz"/>
    <j.1:hasAssay rdf:resource="http://rdf.ebi.ac.uk/terms/expressionatlas/Sample/GSM119677.CEL.gz"/>
    <j.1:hasAssay rdf:resource="http://rdf.ebi.ac.uk/terms/expressionatlas/Sample/GSM238805.CEL.gz"/>
    <j.1:hasAssay rdf:resource="http://rdf.ebi.ac.uk/terms/expressionatlas/Sample/GSM238840.CEL.gz"/>
    <j.1:hasAssay rdf:resource="http://rdf.ebi.ac.uk/terms/expressionatlas/Sample/GSM119682.CEL.gz"/>
    <j.1:hasAssay rdf:resource="http://rdf.ebi.ac.uk/terms/expressionatlas/Sample/GSM119674.CEL.gz"/>
    <j.1:hasAssay rdf:resource="http://rdf.ebi.ac.uk/terms/expressionatlas/Sample/GSM119649.CEL.gz"/>
    <j.1:hasAssay rdf:resource="http://rdf.ebi.ac.uk/terms/expressionatlas/Sample/GSM119620.CEL.gz"/>
    <j.1:hasAssay rdf:resource="http://rdf.ebi.ac.uk/terms/expressionatlas/Sample/GSM119638.CEL.gz"/>
    <j.1:hasAssay rdf:resource="http://rdf.ebi.ac.uk/terms/expressionatlas/Sample/GSM238857.CEL.gz"/>
    <j.1:hasAssay rdf:resource="http://rdf.ebi.ac.uk/terms/expressionatlas/Sample/GSM119665.CEL.gz"/>
    <j.1:hasAssay rdf:resource="http://rdf.ebi.ac.uk/terms/expressionatlas/Sample/GSM119658.CEL.gz"/>
    <j.1:hasAssay rdf:resource="http://rdf.ebi.ac.uk/terms/expressionatlas/Sample/GSM119650.CEL.gz"/>
    <j.1:hasAssay rdf:resource="http://rdf.ebi.ac.uk/terms/expressionatlas/Sample/GSM119678.CEL.gz"/>
  </rdf:Description>
  <rdf:Description rdf:about="http://rdf.ebi.ac.uk/terms/expressionatlas/Sample/GSM119633.CEL.gz">
    <j.1:isAbout rdf:resource="http://www.ncbi.nlm.nih.gov/taxonomy/9606"/>
    <j.3:has_biomaterial_characteristics rdf:resource="http://neurolex.org/wiki/Category:Hippocampus"/>
    <j.3:has_biomaterial_characteristics rdf:resource="http://purl.obolibrary.org/obo/PATO_0000047"/>
    <j.3:has_biomaterial_characteristics rdf:resource="http://www.ebi.ac.uk/efo/EFO_0000246"/>
    <j.1:hasFactorValue rdf:resource="http://purl.obolibrary.org/obo/PATO_0000461"/>
    <j.1:hasAssociatedArrayDesign rdf:resource="http://www.ebi.ac.uk/efo/EFO_0001451"/>
    <rdfs:label rdf:datatype="http://www.w3.org/2001/XMLSchema#string">GSM119633.CEL.gz</rdfs:label>
    <rdf:type rdf:resource="http://rdf.ebi.ac.uk/terms/expressionatlas/Assay"/>
  </rdf:Description>
  <rdf:Description rdf:about="http://rdf.ebi.ac.uk/terms/expressionatlas/Sample/177_VC">
    <j.1:isAbout rdf:resource="http://www.ncbi.nlm.nih.gov/taxonomy/9606"/>
    <j.3:has_biomaterial_characteristics rdf:resource="http://neurolex.org/wiki/Category:Visual_cortex_primary"/>
    <j.3:has_biomaterial_characteristics rdf:resource="http://purl.obolibrary.org/obo/PATO_0000047"/>
    <j.3:has_biomaterial_characteristics rdf:resource="http://www.ebi.ac.uk/efo/EFO_0000246"/>
    <j.1:hasFactorValue rdf:resource="http://purl.obolibrary.org/obo/PATO_0000461"/>
    <j.1:hasAssociatedArrayDesign rdf:resource="http://www.ebi.ac.uk/efo/EFO_0001451"/>
    <rdfs:label rdf:datatype="http://www.w3.org/2001/XMLSchema#string">177_VC</rdfs:label>
    <rdf:type rdf:resource="http://rdf.ebi.ac.uk/terms/expressionatlas/Assay"/>
  </rdf:Description>
  <rdf:Description rdf:about="http://rdf.ebi.ac.uk/terms/expressionatlas/Sample/88_VC">
    <j.1:isAbout rdf:resource="http://www.ncbi.nlm.nih.gov/taxonomy/9606"/>
    <j.3:has_biomaterial_characteristics rdf:resource="http://neurolex.org/wiki/Category:Visual_cortex_primary"/>
    <j.3:has_biomaterial_characteristics rdf:resource="http://purl.obolibrary.org/obo/PATO_0000047"/>
    <j.3:has_biomaterial_characteristics rdf:resource="http://www.ebi.ac.uk/efo/EFO_0000246"/>
    <j.1:hasFactorValue rdf:resource="http://www.ebi.ac.uk/efo/EFO_0006801"/>
    <j.1:hasAssociatedArrayDesign rdf:resource="http://www.ebi.ac.uk/efo/EFO_0001451"/>
    <rdfs:label rdf:datatype="http://www.w3.org/2001/XMLSchema#string">88_VC</rdfs:label>
    <rdf:type rdf:resource="http://rdf.ebi.ac.uk/terms/expressionatlas/Assay"/>
  </rdf:Description>
  <rdf:Description rdf:about="http://rdf.ebi.ac.uk/terms/expressionatlas/Sample/212_PFC">
    <j.1:isAbout rdf:resource="http://www.ncbi.nlm.nih.gov/taxonomy/9606"/>
    <j.3:has_biomaterial_characteristics rdf:resource="http://neurolex.org/wiki/Category:Brain"/>
    <j.3:has_biomaterial_characteristics rdf:resource="http://purl.obolibrary.org/obo/PATO_0000047"/>
    <j.3:has_biomaterial_characteristics rdf:resource="http://www.ebi.ac.uk/efo/EFO_0000246"/>
    <j.1:hasFactorValue rdf:resource="http://purl.obolibrary.org/obo/PATO_0000461"/>
    <j.1:hasAssociatedArrayDesign rdf:resource="http://www.ebi.ac.uk/efo/EFO_0001451"/>
    <rdfs:label rdf:datatype="http://www.w3.org/2001/XMLSchema#string">212_PFC</rdfs:label>
    <rdf:type rdf:resource="http://rdf.ebi.ac.uk/terms/expressionatlas/Assay"/>
  </rdf:Description>
  <rdf:Description rdf:about="http://rdf.ebi.ac.uk/terms/expressionatlas/Sample/173_PFC">
    <j.1:isAbout rdf:resource="http://www.ncbi.nlm.nih.gov/taxonomy/9606"/>
    <j.3:has_biomaterial_characteristics rdf:resource="http://neurolex.org/wiki/Category:Brain"/>
    <j.3:has_biomaterial_characteristics rdf:resource="http://purl.obolibrary.org/obo/PATO_0000047"/>
    <j.3:has_biomaterial_characteristics rdf:resource="http://www.ebi.ac.uk/efo/EFO_0000246"/>
    <j.1:hasFactorValue rdf:resource="http://www.ebi.ac.uk/efo/EFO_0006801"/>
    <j.1:hasAssociatedArrayDesign rdf:resource="http://www.ebi.ac.uk/efo/EFO_0001451"/>
    <rdfs:label rdf:datatype="http://www.w3.org/2001/XMLSchema#string">173_PFC</rdfs:label>
    <rdf:type rdf:resource="http://rdf.ebi.ac.uk/terms/expressionatlas/Assay"/>
  </rdf:Description>
  <rdf:Description rdf:about="http://rdf.ebi.ac.uk/terms/expressionatlas/Sample/168_PFC">
    <j.1:isAbout rdf:resource="http://www.ncbi.nlm.nih.gov/taxonomy/9606"/>
    <j.3:has_biomaterial_characteristics rdf:resource="http://neurolex.org/wiki/Category:Brain"/>
    <j.3:has_biomaterial_characteristics rdf:resource="http://purl.obolibrary.org/obo/PATO_0000047"/>
    <j.3:has_biomaterial_characteristics rdf:resource="http://www.ebi.ac.uk/efo/EFO_0000246"/>
    <j.1:hasFactorValue rdf:resource="http://www.ebi.ac.uk/efo/EFO_0006801"/>
    <j.1:hasAssociatedArrayDesign rdf:resource="http://www.ebi.ac.uk/efo/EFO_0001451"/>
    <rdfs:label rdf:datatype="http://www.w3.org/2001/XMLSchema#string">168_PFC</rdfs:label>
    <rdf:type rdf:resource="http://rdf.ebi.ac.uk/terms/expressionatlas/Assay"/>
  </rdf:Description>
  <rdf:Description rdf:about="http://rdf.ebi.ac.uk/terms/expressionatlas/Sample/146_VC">
    <j.1:isAbout rdf:resource="http://www.ncbi.nlm.nih.gov/taxonomy/9606"/>
    <j.3:has_biomaterial_characteristics rdf:resource="http://neurolex.org/wiki/Category:Visual_cortex_primary"/>
    <j.3:has_biomaterial_characteristics rdf:resource="http://purl.obolibrary.org/obo/PATO_0000047"/>
    <j.3:has_biomaterial_characteristics rdf:resource="http://www.ebi.ac.uk/efo/EFO_0000246"/>
    <j.1:hasFactorValue rdf:resource="http://www.ebi.ac.uk/efo/EFO_0006801"/>
    <j.1:hasAssociatedArrayDesign rdf:resource="http://www.ebi.ac.uk/efo/EFO_0001451"/>
    <rdfs:label rdf:datatype="http://www.w3.org/2001/XMLSchema#string">146_VC</rdfs:label>
    <rdf:type rdf:resource="http://rdf.ebi.ac.uk/terms/expressionatlas/Assay"/>
  </rdf:Description>
  <rdf:Description rdf:about="http://rdf.ebi.ac.uk/terms/expressionatlas/Sample/207_PFC">
    <j.1:isAbout rdf:resource="http://www.ncbi.nlm.nih.gov/taxonomy/9606"/>
    <j.3:has_biomaterial_characteristics rdf:resource="http://neurolex.org/wiki/Category:Brain"/>
    <j.3:has_biomaterial_characteristics rdf:resource="http://purl.obolibrary.org/obo/PATO_0000047"/>
    <j.3:has_biomaterial_characteristics rdf:resource="http://www.ebi.ac.uk/efo/EFO_0000246"/>
    <j.1:hasFactorValue rdf:resource="http://purl.obolibrary.org/obo/PATO_0000461"/>
    <j.1:hasAssociatedArrayDesign rdf:resource="http://www.ebi.ac.uk/efo/EFO_0001451"/>
    <rdfs:label rdf:datatype="http://www.w3.org/2001/XMLSchema#string">207_PFC</rdfs:label>
    <rdf:type rdf:resource="http://rdf.ebi.ac.uk/terms/expressionatlas/Assay"/>
  </rdf:Description>
  <rdf:Description rdf:about="http://rdf.ebi.ac.uk/terms/expressionatlas/Sample/GSM238860.CEL.gz">
    <j.1:isAbout rdf:resource="http://www.ncbi.nlm.nih.gov/taxonomy/9606"/>
    <j.3:has_biomaterial_characteristics rdf:resource="http://neurolex.org/wiki/Category:Superior_frontal_gyrus"/>
    <j.3:has_biomaterial_characteristics rdf:resource="http://purl.obolibrary.org/obo/PATO_0000047"/>
    <j.3:has_biomaterial_characteristics rdf:resource="http://www.ebi.ac.uk/efo/EFO_0000246"/>
    <j.1:hasFactorValue rdf:resource="http://www.ebi.ac.uk/efo/EFO_0006801"/>
    <j.1:hasAssociatedArrayDesign rdf:resource="http://www.ebi.ac.uk/efo/EFO_0001451"/>
    <rdfs:label rdf:datatype="http://www.w3.org/2001/XMLSchema#string">GSM238860.CEL.gz</rdfs:label>
    <rdf:type rdf:resource="http://rdf.ebi.ac.uk/terms/expressionatlas/Assay"/>
  </rdf:Description>
  <rdf:Description rdf:about="http://rdf.ebi.ac.uk/terms/expressionatlas/Sample/GSM119629.CEL.gz">
    <j.1:isAbout rdf:resource="http://www.ncbi.nlm.nih.gov/taxonomy/9606"/>
    <j.3:has_biomaterial_characteristics rdf:resource="http://neurolex.org/wiki/Category:Hippocampus"/>
    <j.3:has_biomaterial_characteristics rdf:resource="http://purl.obolibrary.org/obo/PATO_0000047"/>
    <j.3:has_biomaterial_characteristics rdf:resource="http://www.ebi.ac.uk/efo/EFO_0000246"/>
    <j.1:hasFactorValue rdf:resource="http://purl.obolibrary.org/obo/PATO_0000461"/>
    <j.1:hasAssociatedArrayDesign rdf:resource="http://www.ebi.ac.uk/efo/EFO_0001451"/>
    <rdfs:label rdf:datatype="http://www.w3.org/2001/XMLSchema#string">GSM119629.CEL.gz</rdfs:label>
    <rdf:type rdf:resource="http://rdf.ebi.ac.uk/terms/expressionatlas/Assay"/>
  </rdf:Description>
  <rdf:Description rdf:about="http://rdf.ebi.ac.uk/terms/expressionatlas/Sample/135_PFC">
    <j.1:isAbout rdf:resource="http://www.ncbi.nlm.nih.gov/taxonomy/9606"/>
    <j.3:has_biomaterial_characteristics rdf:resource="http://neurolex.org/wiki/Category:Brain"/>
    <j.3:has_biomaterial_characteristics rdf:resource="http://purl.obolibrary.org/obo/PATO_0000047"/>
    <j.3:has_biomaterial_characteristics rdf:resource="http://www.ebi.ac.uk/efo/EFO_0000246"/>
    <j.1:hasFactorValue rdf:resource="http://www.ebi.ac.uk/efo/EFO_0006801"/>
    <j.1:hasAssociatedArrayDesign rdf:resource="http://www.ebi.ac.uk/efo/EFO_0001451"/>
    <rdfs:label rdf:datatype="http://www.w3.org/2001/XMLSchema#string">135_PFC</rdfs:label>
    <rdf:type rdf:resource="http://rdf.ebi.ac.uk/terms/expressionatlas/Assay"/>
  </rdf:Description>
  <rdf:Description rdf:about="http://rdf.ebi.ac.uk/terms/expressionatlas/Sample/93_PFC">
    <j.1:isAbout rdf:resource="http://www.ncbi.nlm.nih.gov/taxonomy/9606"/>
    <j.3:has_biomaterial_characteristics rdf:resource="http://neurolex.org/wiki/Category:Brain"/>
    <j.3:has_biomaterial_characteristics rdf:resource="http://purl.obolibrary.org/obo/PATO_0000047"/>
    <j.3:has_biomaterial_characteristics rdf:resource="http://www.ebi.ac.uk/efo/EFO_0000246"/>
    <j.1:hasFactorValue rdf:resource="http://www.ebi.ac.uk/efo/EFO_0006801"/>
    <j.1:hasAssociatedArrayDesign rdf:resource="http://www.ebi.ac.uk/efo/EFO_0001451"/>
    <rdfs:label rdf:datatype="http://www.w3.org/2001/XMLSchema#string">93_PFC</rdfs:label>
    <rdf:type rdf:resource="http://rdf.ebi.ac.uk/terms/expressionatlas/Assay"/>
  </rdf:Description>
  <rdf:Description rdf:about="http://bio2rdf.org/geneid:9792">
    <j.0:has_symbol rdf:datatype="http://www.w3.org/2001/XMLSchema#string">SERTAD2</j.0:has_symbol>
    <j.1:hasExpressionValue rdf:resource="http://rdf.ebi.ac.uk/terms/expressionatlas/DifferentialExpressionRatio"/>
  </rdf:Description>
  <rdf:Description rdf:about="http://rdf.ebi.ac.uk/terms/expressionatlas/Sample/GSM238877.CEL.gz">
    <j.1:isAbout rdf:resource="http://www.ncbi.nlm.nih.gov/taxonomy/9606"/>
    <j.3:has_biomaterial_characteristics rdf:resource="http://neurolex.org/wiki/Category:Visual_cortex_primary"/>
    <j.3:has_biomaterial_characteristics rdf:resource="http://purl.obolibrary.org/obo/PATO_0000047"/>
    <j.3:has_biomaterial_characteristics rdf:resource="http://www.ebi.ac.uk/efo/EFO_0000246"/>
    <j.1:hasFactorValue rdf:resource="http://www.ebi.ac.uk/efo/EFO_0006801"/>
    <j.1:hasAssociatedArrayDesign rdf:resource="http://www.ebi.ac.uk/efo/EFO_0001451"/>
    <rdfs:label rdf:datatype="http://www.w3.org/2001/XMLSchema#string">GSM238877.CEL.gz</rdfs:label>
    <rdf:type rdf:resource="http://rdf.ebi.ac.uk/terms/expressionatlas/Assay"/>
  </rdf:Description>
  <rdf:Description rdf:about="http://rdf.ebi.ac.uk/terms/expressionatlas/Sample/169_VC">
    <j.1:isAbout rdf:resource="http://www.ncbi.nlm.nih.gov/taxonomy/9606"/>
    <j.3:has_biomaterial_characteristics rdf:resource="http://neurolex.org/wiki/Category:Visual_cortex_primary"/>
    <j.3:has_biomaterial_characteristics rdf:resource="http://purl.obolibrary.org/obo/PATO_0000047"/>
    <j.3:has_biomaterial_characteristics rdf:resource="http://www.ebi.ac.uk/efo/EFO_0000246"/>
    <j.1:hasFactorValue rdf:resource="http://purl.obolibrary.org/obo/PATO_0000461"/>
    <j.1:hasAssociatedArrayDesign rdf:resource="http://www.ebi.ac.uk/efo/EFO_0001451"/>
    <rdfs:label rdf:datatype="http://www.w3.org/2001/XMLSchema#string">169_VC</rdfs:label>
    <rdf:type rdf:resource="http://rdf.ebi.ac.uk/terms/expressionatlas/Assay"/>
  </rdf:Description>
  <rdf:Description rdf:about="http://purl.obolibrary.org/obo/PATO_0000047">
    <rdfs:label rdf:datatype="http://www.w3.org/2001/XMLSchema#string">NA</rdfs:label>
    <rdfs:label rdf:datatype="http://www.w3.org/2001/XMLSchema#string">male</rdfs:label>
    <rdfs:label rdf:datatype="http://www.w3.org/2001/XMLSchema#string">female</rdfs:label>
    <rdf:type rdf:resource="http://mged.sourceforge.net/ontologies/MGEDOntology.owl#Sex"/>
  </rdf:Description>
  <rdf:Description rdf:about="http://bio2rdf.org/geneid:136991">
    <j.0:has_symbol rdf:datatype="http://www.w3.org/2001/XMLSchema#string">ASZ1</j.0:has_symbol>
    <j.1:hasExpressionValue rdf:resource="http://rdf.ebi.ac.uk/terms/expressionatlas/DifferentialExpressionRatio"/>
  </rdf:Description>
  <rdf:Description rdf:about="http://rdf.ebi.ac.uk/terms/expressionatlas/Sample/190_PFC">
    <j.1:isAbout rdf:resource="http://www.ncbi.nlm.nih.gov/taxonomy/9606"/>
    <j.3:has_biomaterial_characteristics rdf:resource="http://neurolex.org/wiki/Category:Brain"/>
    <j.3:has_biomaterial_characteristics rdf:resource="http://purl.obolibrary.org/obo/PATO_0000047"/>
    <j.3:has_biomaterial_characteristics rdf:resource="http://www.ebi.ac.uk/efo/EFO_0000246"/>
    <j.1:hasFactorValue rdf:resource="http://www.ebi.ac.uk/efo/EFO_0006801"/>
    <j.1:hasAssociatedArrayDesign rdf:resource="http://www.ebi.ac.uk/efo/EFO_0001451"/>
    <rdfs:label rdf:datatype="http://www.w3.org/2001/XMLSchema#string">190_PFC</rdfs:label>
    <rdf:type rdf:resource="http://rdf.ebi.ac.uk/terms/expressionatlas/Assay"/>
  </rdf:Description>
  <rdf:Description rdf:about="http://rdf.ebi.ac.uk/terms/expressionatlas/Sample/26_VC">
    <j.1:isAbout rdf:resource="http://www.ncbi.nlm.nih.gov/taxonomy/9606"/>
    <j.3:has_biomaterial_characteristics rdf:resource="http://neurolex.org/wiki/Category:Visual_cortex_primary"/>
    <j.3:has_biomaterial_characteristics rdf:resource="http://purl.obolibrary.org/obo/PATO_0000047"/>
    <j.3:has_biomaterial_characteristics rdf:resource="http://www.ebi.ac.uk/efo/EFO_0000246"/>
    <j.1:hasFactorValue rdf:resource="http://www.ebi.ac.uk/efo/EFO_0006801"/>
    <j.1:hasAssociatedArrayDesign rdf:resource="http://www.ebi.ac.uk/efo/EFO_0001451"/>
    <rdfs:label rdf:datatype="http://www.w3.org/2001/XMLSchema#string">26_VC</rdfs:label>
    <rdf:type rdf:resource="http://rdf.ebi.ac.uk/terms/expressionatlas/Assay"/>
  </rdf:Description>
  <rdf:Description rdf:about="http://rdf.ebi.ac.uk/terms/expressionatlas/Sample/178_VC">
    <j.1:isAbout rdf:resource="http://www.ncbi.nlm.nih.gov/taxonomy/9606"/>
    <j.3:has_biomaterial_characteristics rdf:resource="http://neurolex.org/wiki/Category:Visual_cortex_primary"/>
    <j.3:has_biomaterial_characteristics rdf:resource="http://purl.obolibrary.org/obo/PATO_0000047"/>
    <j.3:has_biomaterial_characteristics rdf:resource="http://www.ebi.ac.uk/efo/EFO_0000246"/>
    <j.1:hasFactorValue rdf:resource="http://www.ebi.ac.uk/efo/EFO_0006801"/>
    <j.1:hasAssociatedArrayDesign rdf:resource="http://www.ebi.ac.uk/efo/EFO_0001451"/>
    <rdfs:label rdf:datatype="http://www.w3.org/2001/XMLSchema#string">178_VC</rdfs:label>
    <rdf:type rdf:resource="http://rdf.ebi.ac.uk/terms/expressionatlas/Assay"/>
  </rdf:Description>
  <rdf:Description rdf:about="http://rdf.ebi.ac.uk/terms/expressionatlas/Sample/220_VC">
    <j.1:isAbout rdf:resource="http://www.ncbi.nlm.nih.gov/taxonomy/9606"/>
    <j.3:has_biomaterial_characteristics rdf:resource="http://neurolex.org/wiki/Category:Visual_cortex_primary"/>
    <j.3:has_biomaterial_characteristics rdf:resource="http://purl.obolibrary.org/obo/PATO_0000047"/>
    <j.3:has_biomaterial_characteristics rdf:resource="http://www.ebi.ac.uk/efo/EFO_0000246"/>
    <j.1:hasFactorValue rdf:resource="http://www.ebi.ac.uk/efo/EFO_0006801"/>
    <j.1:hasAssociatedArrayDesign rdf:resource="http://www.ebi.ac.uk/efo/EFO_0001451"/>
    <rdfs:label rdf:datatype="http://www.w3.org/2001/XMLSchema#string">220_VC</rdfs:label>
    <rdf:type rdf:resource="http://rdf.ebi.ac.uk/terms/expressionatlas/Assay"/>
  </rdf:Description>
  <rdf:Description rdf:about="http://rdf.ebi.ac.uk/terms/expressionatlas/Sample/GSM238856.CEL.gz">
    <j.1:isAbout rdf:resource="http://www.ncbi.nlm.nih.gov/taxonomy/9606"/>
    <j.3:has_biomaterial_characteristics rdf:resource="http://neurolex.org/wiki/Category:Superior_frontal_gyrus"/>
    <j.3:has_biomaterial_characteristics rdf:resource="http://purl.obolibrary.org/obo/PATO_0000047"/>
    <j.3:has_biomaterial_characteristics rdf:resource="http://www.ebi.ac.uk/efo/EFO_0000246"/>
    <j.1:hasFactorValue rdf:resource="http://www.ebi.ac.uk/efo/EFO_0006801"/>
    <j.1:hasAssociatedArrayDesign rdf:resource="http://www.ebi.ac.uk/efo/EFO_0001451"/>
    <rdfs:label rdf:datatype="http://www.w3.org/2001/XMLSchema#string">GSM238856.CEL.gz</rdfs:label>
    <rdf:type rdf:resource="http://rdf.ebi.ac.uk/terms/expressionatlas/Assay"/>
  </rdf:Description>
  <rdf:Description rdf:about="http://rdf.ebi.ac.uk/terms/expressionatlas/Sample/189_PFC">
    <j.1:isAbout rdf:resource="http://www.ncbi.nlm.nih.gov/taxonomy/9606"/>
    <j.3:has_biomaterial_characteristics rdf:resource="http://neurolex.org/wiki/Category:Brain"/>
    <j.3:has_biomaterial_characteristics rdf:resource="http://purl.obolibrary.org/obo/PATO_0000047"/>
    <j.3:has_biomaterial_characteristics rdf:resource="http://www.ebi.ac.uk/efo/EFO_0000246"/>
    <j.1:hasFactorValue rdf:resource="http://purl.obolibrary.org/obo/PATO_0000461"/>
    <j.1:hasAssociatedArrayDesign rdf:resource="http://www.ebi.ac.uk/efo/EFO_0001451"/>
    <rdfs:label rdf:datatype="http://www.w3.org/2001/XMLSchema#string">189_PFC</rdfs:label>
    <rdf:type rdf:resource="http://rdf.ebi.ac.uk/terms/expressionatlas/Assay"/>
  </rdf:Description>
  <rdf:Description rdf:about="http://rdf.ebi.ac.uk/terms/expressionatlas/Sample/152_PFC">
    <j.1:isAbout rdf:resource="http://www.ncbi.nlm.nih.gov/taxonomy/9606"/>
    <j.3:has_biomaterial_characteristics rdf:resource="http://neurolex.org/wiki/Category:Brain"/>
    <j.3:has_biomaterial_characteristics rdf:resource="http://purl.obolibrary.org/obo/PATO_0000047"/>
    <j.3:has_biomaterial_characteristics rdf:resource="http://www.ebi.ac.uk/efo/EFO_0000246"/>
    <j.1:hasFactorValue rdf:resource="http://purl.obolibrary.org/obo/PATO_0000461"/>
    <j.1:hasAssociatedArrayDesign rdf:resource="http://www.ebi.ac.uk/efo/EFO_0001451"/>
    <rdfs:label rdf:datatype="http://www.w3.org/2001/XMLSchema#string">152_PFC</rdfs:label>
    <rdf:type rdf:resource="http://rdf.ebi.ac.uk/terms/expressionatlas/Assay"/>
  </rdf:Description>
  <rdf:Description rdf:about="http://rdf.ebi.ac.uk/terms/expressionatlas/Sample/GSM238809.CEL.gz">
    <j.1:isAbout rdf:resource="http://www.ncbi.nlm.nih.gov/taxonomy/9606"/>
    <j.3:has_biomaterial_characteristics rdf:resource="http://neurolex.org/wiki/Category:Middle_temporal_gyrus"/>
    <j.3:has_biomaterial_characteristics rdf:resource="http://purl.obolibrary.org/obo/PATO_0000047"/>
    <j.3:has_biomaterial_characteristics rdf:resource="http://www.ebi.ac.uk/efo/EFO_0000246"/>
    <j.1:hasFactorValue rdf:resource="http://www.ebi.ac.uk/efo/EFO_0006801"/>
    <j.1:hasAssociatedArrayDesign rdf:resource="http://www.ebi.ac.uk/efo/EFO_0001451"/>
    <rdfs:label rdf:datatype="http://www.w3.org/2001/XMLSchema#string">GSM238809.CEL.gz</rdfs:label>
    <rdf:type rdf:resource="http://rdf.ebi.ac.uk/terms/expressionatlas/Assay"/>
  </rdf:Description>
  <rdf:Description rdf:about="http://rdf.ebi.ac.uk/terms/expressionatlas/Sample/GSM119680.CEL.gz">
    <j.1:isAbout rdf:resource="http://www.ncbi.nlm.nih.gov/taxonomy/9606"/>
    <j.3:has_biomaterial_characteristics rdf:resource="http://neurolex.org/wiki/Category:Visual_cortex_primary"/>
    <j.3:has_biomaterial_characteristics rdf:resource="http://purl.obolibrary.org/obo/PATO_0000047"/>
    <j.3:has_biomaterial_characteristics rdf:resource="http://www.ebi.ac.uk/efo/EFO_0000246"/>
    <j.1:hasFactorValue rdf:resource="http://purl.obolibrary.org/obo/PATO_0000461"/>
    <j.1:hasAssociatedArrayDesign rdf:resource="http://www.ebi.ac.uk/efo/EFO_0001451"/>
    <rdfs:label rdf:datatype="http://www.w3.org/2001/XMLSchema#string">GSM119680.CEL.gz</rdfs:label>
    <rdf:type rdf:resource="http://rdf.ebi.ac.uk/terms/expressionatlas/Assay"/>
  </rdf:Description>
  <rdf:Description rdf:about="http://rdf.ebi.ac.uk/terms/expressionatlas/Sample/203_VC">
    <j.1:isAbout rdf:resource="http://www.ncbi.nlm.nih.gov/taxonomy/9606"/>
    <j.3:has_biomaterial_characteristics rdf:resource="http://neurolex.org/wiki/Category:Visual_cortex_primary"/>
    <j.3:has_biomaterial_characteristics rdf:resource="http://purl.obolibrary.org/obo/PATO_0000047"/>
    <j.3:has_biomaterial_characteristics rdf:resource="http://www.ebi.ac.uk/efo/EFO_0000246"/>
    <j.1:hasFactorValue rdf:resource="http://purl.obolibrary.org/obo/PATO_0000461"/>
    <j.1:hasAssociatedArrayDesign rdf:resource="http://www.ebi.ac.uk/efo/EFO_0001451"/>
    <rdfs:label rdf:datatype="http://www.w3.org/2001/XMLSchema#string">203_VC</rdfs:label>
    <rdf:type rdf:resource="http://rdf.ebi.ac.uk/terms/expressionatlas/Assay"/>
  </rdf:Description>
  <rdf:Description rdf:about="http://rdf.ebi.ac.uk/terms/expressionatlas/Sample/130_VC">
    <j.1:isAbout rdf:resource="http://www.ncbi.nlm.nih.gov/taxonomy/9606"/>
    <j.3:has_biomaterial_characteristics rdf:resource="http://neurolex.org/wiki/Category:Visual_cortex_primary"/>
    <j.3:has_biomaterial_characteristics rdf:resource="http://purl.obolibrary.org/obo/PATO_0000047"/>
    <j.3:has_biomaterial_characteristics rdf:resource="http://www.ebi.ac.uk/efo/EFO_0000246"/>
    <j.1:hasFactorValue rdf:resource="http://purl.obolibrary.org/obo/PATO_0000461"/>
    <j.1:hasAssociatedArrayDesign rdf:resource="http://www.ebi.ac.uk/efo/EFO_0001451"/>
    <rdfs:label rdf:datatype="http://www.w3.org/2001/XMLSchema#string">130_VC</rdfs:label>
    <rdf:type rdf:resource="http://rdf.ebi.ac.uk/terms/expressionatlas/Assay"/>
  </rdf:Description>
  <rdf:Description rdf:about="http://rdf.ebi.ac.uk/terms/expressionatlas/Sample/100_VC">
    <j.1:isAbout rdf:resource="http://www.ncbi.nlm.nih.gov/taxonomy/9606"/>
    <j.3:has_biomaterial_characteristics rdf:resource="http://neurolex.org/wiki/Category:Visual_cortex_primary"/>
    <j.3:has_biomaterial_characteristics rdf:resource="http://purl.obolibrary.org/obo/PATO_0000047"/>
    <j.3:has_biomaterial_characteristics rdf:resource="http://www.ebi.ac.uk/efo/EFO_0000246"/>
    <j.1:hasFactorValue rdf:resource="http://purl.obolibrary.org/obo/PATO_0000461"/>
    <j.1:hasAssociatedArrayDesign rdf:resource="http://www.ebi.ac.uk/efo/EFO_0001451"/>
    <rdfs:label rdf:datatype="http://www.w3.org/2001/XMLSchema#string">100_VC</rdfs:label>
    <rdf:type rdf:resource="http://rdf.ebi.ac.uk/terms/expressionatlas/Assay"/>
  </rdf:Description>
  <rdf:Description rdf:about="http://rdf.ebi.ac.uk/terms/expressionatlas/Sample/55_PFC">
    <j.1:isAbout rdf:resource="http://www.ncbi.nlm.nih.gov/taxonomy/9606"/>
    <j.3:has_biomaterial_characteristics rdf:resource="http://neurolex.org/wiki/Category:Brain"/>
    <j.3:has_biomaterial_characteristics rdf:resource="http://purl.obolibrary.org/obo/PATO_0000047"/>
    <j.3:has_biomaterial_characteristics rdf:resource="http://www.ebi.ac.uk/efo/EFO_0000246"/>
[truncated: 203,575 more chars]
