# Supplementary material for: NeuroRDF: semantic integration of highly curated data to prioritize biomarker candidates in Alzheimer's disease
Source: J Biomed Semantics. 2016 Jul 8;7:45. doi: 10.1186/s13326-016-0079-8 (PMC4939021; doi:10.1186/s13326-016-0079-8)
Supplement: Additional file 2: — The developed RDF models and the SPARQL queries used are made available at: http://www.scai.fraunhofer.de/en/business-research-areas/bioinformatics/downloads/neurordf.html. (ZIP 178 kb) [file 13326_2016_79_MOESM2_ESM.zip › RDFModels_Queries/MiRNA_NeuroRDF.rdf]

<rdf:RDF
    xmlns:rdf="http://www.w3.org/1999/02/22-rdf-syntax-ns#"
    xmlns:dc="http://purl.org/dc/elements/1.1/"
    xmlns:j.0="http://bio2rdf.org/geneid_vocabulary:"
    xmlns:j.1="http://bio2rdf.org/pubmed_vocabulary:"
    xmlns:rdfs="http://www.w3.org/2000/01/rdf-schema#"
    xmlns:j.2="http://bio2rdf.org/ctd_vocabulary:"
    xmlns:j.3="http://purl.uniprot.org/core/" > 
  <rdf:Description rdf:about="http://www.mirbase.org/cgi-bin/mature.pl?mature_acc=MIMAT0000070">
    <j.3:transcribedFrom rdf:resource="http://bio2rdf.org/geneid:MIR17"/>
    <j.0:has_symbol rdf:datatype="http://www.w3.org/2001/XMLSchema#string">hsa-mir-17</j.0:has_symbol>
    <rdf:type rdf:resource="http://purl.uniprot.org/core/RNA"/>
  </rdf:Description>
  <rdf:Description rdf:about="http://bio2rdf.org/geneid:MIR106A">
    <j.0:has_symbol rdf:datatype="http://www.w3.org/2001/XMLSchema#string">MIR106A</j.0:has_symbol>
    <rdf:type rdf:resource="http://bio2rdf.org/geneid_vocabulary:Gene"/>
  </rdf:Description>
  <rdf:Description rdf:about="http://purl.uniprot.org/uniprot/O43187">
    <j.3:encodedBy rdf:resource="http://bio2rdf.org/geneid:3656"/>
    <rdfs:label rdf:datatype="http://www.w3.org/2001/XMLSchema#string">O43187</rdfs:label>
    <rdf:type rdf:resource="http://purl.uniprot.org/core/Protein"/>
  </rdf:Description>
  <rdf:Description rdf:about="http://bio2rdf.org/pubmed:21994399">
    <dc:description rdf:datatype="http://www.w3.org/2001/XMLSchema#string">MicroRNA-137/181c regulates serine palmitoyltransferase and in turn amyloid �_�_</dc:description>
    <rdfs:label rdf:datatype="http://www.w3.org/2001/XMLSchema#string">21994399</rdfs:label>
    <rdf:type rdf:resource="http://bio2rdf.org/pubmed_vocabulary:PubMedRecord"/>
  </rdf:Description>
  <rdf:Description rdf:about="http://purl.uniprot.org/uniprot/P28799">
    <j.3:encodedBy rdf:resource="http://bio2rdf.org/geneid:2896"/>
    <rdfs:label rdf:datatype="http://www.w3.org/2001/XMLSchema#string">P28799</rdfs:label>
    <rdf:type rdf:resource="http://purl.uniprot.org/core/Protein"/>
  </rdf:Description>
  <rdf:Description rdf:about="http://www.mirbase.org/cgi-bin/mature.pl?mature_acc=MIMAT0000680">
    <j.3:transcribedFrom rdf:resource="http://bio2rdf.org/geneid:MIR106B"/>
    <j.0:has_symbol rdf:datatype="http://www.w3.org/2001/XMLSchema#string">hsa-mir-106b</j.0:has_symbol>
    <rdf:type rdf:resource="http://purl.uniprot.org/core/RNA"/>
  </rdf:Description>
  <rdf:Description rdf:about="http://example.org/relation/P21579(interact)hsa-mir-34a">
    <j.2:article rdf:resource="http://bio2rdf.org/pubmed:22160687"/>
    <j.3:participant rdf:resource="http://www.mirbase.org/cgi-bin/mature.pl?mature_acc=MIMAT0000255"/>
    <j.3:participant rdf:resource="http://purl.uniprot.org/uniprot/P21579"/>
    <rdf:type rdf:resource="http://purl.uniprot.org/core/Interaction"/>
  </rdf:Description>
  <rdf:Description rdf:about="http://bio2rdf.org/pubmed:20937840">
    <dc:description rdf:datatype="http://www.w3.org/2001/XMLSchema#string">The interactive signaling of NF-�_�_B and miRNA-146a further illustrate interplay between inducible transcription factors and pro-inflammatory miRNAs that regulate brain IRAK expression.</dc:description>
    <dc:description rdf:datatype="http://www.w3.org/2001/XMLSchema#string">These data suggest a significantly independent regulation of IRAK-1 and IRAK-2 in AD and in IL-1�_�_+A�_�_42 peptide-stressed HAG cells and that an inducible</dc:description>
    <dc:description rdf:datatype="http://www.w3.org/2001/XMLSchema#string">In 66 control and AD samples we note a significant up-regulation of miRNA-146a coupled to down-regulation of IRAK-1 and a compensatory up-regulation of IRAK-2.</dc:description>
    <dc:description rdf:datatype="http://www.w3.org/2001/XMLSchema#string">In monocytes</dc:description>
    <dc:description rdf:datatype="http://www.w3.org/2001/XMLSchema#string">Differential regulation of interleukin-1 receptor-associated kinase-1 (IRAK-1) and IRAK-2 by microRNA-146a and NF-kappaB in stressed human astroglial cells and in Alzheimer disease.</dc:description>
    <rdfs:label rdf:datatype="http://www.w3.org/2001/XMLSchema#string">20937840</rdfs:label>
    <rdf:type rdf:resource="http://bio2rdf.org/pubmed_vocabulary:PubMedRecord"/>
  </rdf:Description>
  <rdf:Description rdf:about="http://example.org/relation/O43187(interact)hsa-mir-146a">
    <j.2:article rdf:resource="http://bio2rdf.org/pubmed:20937840"/>
    <j.3:participant rdf:resource="http://www.mirbase.org/cgi-bin/mature.pl?mature_acc=MIMAT0000449"/>
    <j.3:participant rdf:resource="http://purl.uniprot.org/uniprot/O43187"/>
    <rdf:type rdf:resource="http://purl.uniprot.org/core/Interaction"/>
  </rdf:Description>
  <rdf:Description rdf:about="http://bio2rdf.org/pubmed:20507594">
    <dc:description rdf:datatype="http://www.w3.org/2001/XMLSchema#string">RESULTS: We report here that BACE1-antisense prevents miRNA-induced repression of BACE1 mRNA by masking the binding site for miR-485-5p.</dc:description>
    <dc:description rdf:datatype="http://www.w3.org/2001/XMLSchema#string">Indeed</dc:description>
    <rdfs:label rdf:datatype="http://www.w3.org/2001/XMLSchema#string">20507594</rdfs:label>
    <rdf:type rdf:resource="http://bio2rdf.org/pubmed_vocabulary:PubMedRecord"/>
  </rdf:Description>
  <rdf:Description rdf:about="http://example.org/relation/P56817(interact)hsa-mir-485">
    <j.2:article rdf:resource="http://bio2rdf.org/pubmed:20507594"/>
    <j.3:participant rdf:resource="http://www.mirbase.org/cgi-bin/mature.pl?mature_acc=MIMAT0002175"/>
    <j.3:participant rdf:resource="http://purl.uniprot.org/uniprot/P56817"/>
    <rdf:type rdf:resource="http://purl.uniprot.org/core/Interaction"/>
  </rdf:Description>
  <rdf:Description rdf:about="http://example.org/relation/P54253(interact)hsa-mir-101">
    <j.2:article rdf:resource="http://bio2rdf.org/pubmed:20451302"/>
    <j.3:participant rdf:resource="http://www.mirbase.org/cgi-bin/mature.pl?mature_acc=MIMAT0004513"/>
    <j.3:participant rdf:resource="http://purl.uniprot.org/uniprot/P54253"/>
    <rdf:type rdf:resource="http://purl.uniprot.org/core/Interaction"/>
  </rdf:Description>
  <rdf:Description rdf:about="http://www.mirbase.org/cgi-bin/mature.pl?mature_acc=-">
    <j.3:transcribedFrom rdf:resource="http://bio2rdf.org/geneid:-"/>
    <j.0:has_symbol rdf:datatype="http://www.w3.org/2001/XMLSchema#string">mir-743a</j.0:has_symbol>
    <rdf:type rdf:resource="http://purl.uniprot.org/core/RNA"/>
  </rdf:Description>
  <rdf:Description rdf:about="http://purl.uniprot.org/uniprot/Q07954">
    <j.3:encodedBy rdf:resource="http://bio2rdf.org/geneid:4035"/>
    <rdfs:label rdf:datatype="http://www.w3.org/2001/XMLSchema#string">Q07954</rdfs:label>
    <rdf:type rdf:resource="http://purl.uniprot.org/core/Protein"/>
  </rdf:Description>
  <rdf:Description rdf:about="http://bio2rdf.org/geneid:1742">
    <j.0:has_symbol rdf:datatype="http://www.w3.org/2001/XMLSchema#string">DLG4</j.0:has_symbol>
    <rdfs:label rdf:datatype="http://www.w3.org/2001/XMLSchema#string">1742</rdfs:label>
    <rdf:type rdf:resource="http://bio2rdf.org/geneid_vocabulary:Gene"/>
  </rdf:Description>
  <rdf:Description rdf:about="http://bio2rdf.org/geneid:MIR106B">
    <j.0:has_symbol rdf:datatype="http://www.w3.org/2001/XMLSchema#string">MIR106B</j.0:has_symbol>
    <rdf:type rdf:resource="http://bio2rdf.org/geneid_vocabulary:Gene"/>
  </rdf:Description>
  <rdf:Description rdf:about="http://bio2rdf.org/pubmed:18234899">
    <dc:description rdf:datatype="http://www.w3.org/2001/XMLSchema#string">Cell culture reporter assays performed with a subset of the predicted miR-107 binding sites indicate the presence of at least one physiological miR-107 miRNA recognition sequence in the 3'-UTR of BACE1 mRNA.</dc:description>
    <dc:description rdf:datatype="http://www.w3.org/2001/XMLSchema#string">The expression of microRNA miR-107 decreases early in Alzheimer's disease and may accelerate disease progression through regulation of beta-site amyloid precursor protein-cleaving enzyme 1.</dc:description>
    <dc:description rdf:datatype="http://www.w3.org/2001/XMLSchema#string">BACE1 mRNA levels tended to increase as miR-107 levels decreased in the progression of AD.</dc:description>
    <dc:description rdf:datatype="http://www.w3.org/2001/XMLSchema#string">Together</dc:description>
    <rdfs:label rdf:datatype="http://www.w3.org/2001/XMLSchema#string">18234899</rdfs:label>
    <rdf:type rdf:resource="http://bio2rdf.org/pubmed_vocabulary:PubMedRecord"/>
  </rdf:Description>
  <rdf:Description rdf:about="http://purl.uniprot.org/uniprot/No_id_NAV4">
    <j.3:encodedBy rdf:resource="http://bio2rdf.org/geneid:-"/>
    <rdfs:label rdf:datatype="http://www.w3.org/2001/XMLSchema#string">No_id_NAV4</rdfs:label>
    <rdf:type rdf:resource="http://purl.uniprot.org/core/Protein"/>
  </rdf:Description>
  <rdf:Description rdf:about="http://purl.uniprot.org/uniprot/P20783">
    <j.3:encodedBy rdf:resource="http://bio2rdf.org/geneid:4908"/>
    <rdfs:label rdf:datatype="http://www.w3.org/2001/XMLSchema#string">P20783</rdfs:label>
    <rdf:type rdf:resource="http://purl.uniprot.org/core/Protein"/>
  </rdf:Description>
  <rdf:Description rdf:about="http://example.org/relation/P08603(interact)hsa-mir-155">
    <j.2:article rdf:resource="http://bio2rdf.org/pubmed:22182977"/>
    <j.3:participant rdf:resource="http://www.mirbase.org/cgi-bin/mature.pl?mature_acc=MIMAT0026480"/>
    <j.3:participant rdf:resource="http://purl.uniprot.org/uniprot/P08603"/>
    <rdf:type rdf:resource="http://purl.uniprot.org/core/Interaction"/>
  </rdf:Description>
  <rdf:Description rdf:about="http://bio2rdf.org/pubmed:21548758">
    <dc:description rdf:datatype="http://www.w3.org/2001/XMLSchema#string">Decreased relative expression levels of hsa-miR-590-3p was observed in patients with AD versus controls (0.685������퉌�������0.080 versus 0.931������퉌�������0.111</dc:description>
    <dc:description rdf:datatype="http://www.w3.org/2001/XMLSchema#string">According to these findings</dc:description>
    <rdfs:label rdf:datatype="http://www.w3.org/2001/XMLSchema#string">21548758</rdfs:label>
    <rdf:type rdf:resource="http://bio2rdf.org/pubmed_vocabulary:PubMedRecord"/>
  </rdf:Description>
  <rdf:Description rdf:about="http://example.org/relation/P05067(interact)hsa-mir-20a">
    <j.2:article rdf:resource="http://bio2rdf.org/pubmed:21982160"/>
    <j.2:article rdf:resource="http://bio2rdf.org/pubmed:19110058"/>
    <j.3:participant rdf:resource="http://www.mirbase.org/cgi-bin/mature.pl?mature_acc=MIMAT0000075"/>
    <j.3:participant rdf:resource="http://purl.uniprot.org/uniprot/P05067"/>
    <rdf:type rdf:resource="http://purl.uniprot.org/core/Interaction"/>
  </rdf:Description>
  <rdf:Description rdf:about="http://bio2rdf.org/geneid:MIR137">
    <j.0:has_symbol rdf:datatype="http://www.w3.org/2001/XMLSchema#string">MIR137</j.0:has_symbol>
    <rdf:type rdf:resource="http://bio2rdf.org/geneid_vocabulary:Gene"/>
  </rdf:Description>
  <rdf:Description rdf:about="http://www.mirbase.org/cgi-bin/mature.pl?mature_acc=MIMAT0002175">
    <j.3:transcribedFrom rdf:resource="http://bio2rdf.org/geneid:MIR485"/>
    <j.0:has_symbol rdf:datatype="http://www.w3.org/2001/XMLSchema#string">hsa-mir-485</j.0:has_symbol>
    <rdf:type rdf:resource="http://purl.uniprot.org/core/RNA"/>
  </rdf:Description>
  <rdf:Description rdf:about="http://bio2rdf.org/pubmed:19540598">
    <dc:description rdf:datatype="http://www.w3.org/2001/XMLSchema#string">Here we provide evidence in human neural (HN) cells of an aluminum-sulfate- and reactive oxygen species (ROS)-mediated up-regulation of an NF-kappaB-sensitive miRNA-146a that down-regulates the expression of complement factor H (CFH)</dc:description>
    <dc:description rdf:datatype="http://www.w3.org/2001/XMLSchema#string">Characterization of an NF-kappaB-regulated</dc:description>
    <dc:description rdf:datatype="http://www.w3.org/2001/XMLSchema#string">An NF-kappaB-containing miRNA-146a-promoter-luciferase reporter construct transfected into HN cells showed significant up-regulation of miRNA-146a after aluminum-sulfate treatment that corresponded to decreased CFH gene expression.</dc:description>
    <dc:description rdf:datatype="http://www.w3.org/2001/XMLSchema#string">These data suggest that (1) as in AD brain</dc:description>
    <rdfs:label rdf:datatype="http://www.w3.org/2001/XMLSchema#string">19540598</rdfs:label>
    <rdf:type rdf:resource="http://bio2rdf.org/pubmed_vocabulary:PubMedRecord"/>
  </rdf:Description>
  <rdf:Description rdf:about="http://example.org/relation/O15350(interact)hsa-mir-34a">
    <j.2:article rdf:resource="http://bio2rdf.org/pubmed:22160687"/>
    <j.3:participant rdf:resource="http://www.mirbase.org/cgi-bin/mature.pl?mature_acc=MIMAT0000255"/>
    <j.3:participant rdf:resource="http://purl.uniprot.org/uniprot/O15350"/>
    <rdf:type rdf:resource="http://purl.uniprot.org/core/Interaction"/>
  </rdf:Description>
  <rdf:Description rdf:about="http://bio2rdf.org/geneid:MIR659">
    <j.0:has_symbol rdf:datatype="http://www.w3.org/2001/XMLSchema#string">MIR659</j.0:has_symbol>
    <rdf:type rdf:resource="http://bio2rdf.org/geneid_vocabulary:Gene"/>
  </rdf:Description>
  <rdf:Description rdf:about="http://bio2rdf.org/geneid:89795">
    <j.0:has_symbol rdf:datatype="http://www.w3.org/2001/XMLSchema#string">NAV3</j.0:has_symbol>
    <rdfs:label rdf:datatype="http://www.w3.org/2001/XMLSchema#string">89795</rdfs:label>
    <rdf:type rdf:resource="http://bio2rdf.org/geneid_vocabulary:Gene"/>
  </rdf:Description>
  <rdf:Description rdf:about="http://www.mirbase.org/cgi-bin/mature.pl?mature_acc=MIMAT0005455">
    <j.3:transcribedFrom rdf:resource="http://bio2rdf.org/geneid:MIR520C"/>
    <j.0:has_symbol rdf:datatype="http://www.w3.org/2001/XMLSchema#string">hsa-mir-520c</j.0:has_symbol>
    <rdf:type rdf:resource="http://purl.uniprot.org/core/RNA"/>
  </rdf:Description>
  <rdf:Description rdf:about="http://bio2rdf.org/geneid:3075">
    <j.0:has_symbol rdf:datatype="http://www.w3.org/2001/XMLSchema#string">CFH</j.0:has_symbol>
    <rdfs:label rdf:datatype="http://www.w3.org/2001/XMLSchema#string">3075</rdfs:label>
    <rdf:type rdf:resource="http://bio2rdf.org/geneid_vocabulary:Gene"/>
  </rdf:Description>
  <rdf:Description rdf:about="http://www.mirbase.org/cgi-bin/mature.pl?mature_acc=MIMAT0026480">
    <j.0:has_symbol rdf:datatype="http://www.w3.org/2001/XMLSchema#string">hsa-mir-155</j.0:has_symbol>
    <j.3:transcribedFrom rdf:resource="http://bio2rdf.org/geneid:MIR153-1"/>
    <j.0:has_symbol rdf:datatype="http://www.w3.org/2001/XMLSchema#string">hsa-mir-153</j.0:has_symbol>
    <rdf:type rdf:resource="http://purl.uniprot.org/core/RNA"/>
  </rdf:Description>
  <rdf:Description rdf:about="http://bio2rdf.org/geneid:MIR485">
    <j.0:has_symbol rdf:datatype="http://www.w3.org/2001/XMLSchema#string">MIR485</j.0:has_symbol>
    <rdf:type rdf:resource="http://bio2rdf.org/geneid_vocabulary:Gene"/>
  </rdf:Description>
  <rdf:Description rdf:about="http://purl.uniprot.org/uniprot/P40926">
    <j.3:encodedBy rdf:resource="http://bio2rdf.org/geneid:4191"/>
    <rdfs:label rdf:datatype="http://www.w3.org/2001/XMLSchema#string">P40926</rdfs:label>
    <rdf:type rdf:resource="http://purl.uniprot.org/core/Protein"/>
  </rdf:Description>
  <rdf:Description rdf:about="http://example.org/relation/P40926(interact)mir-743a">
    <j.2:article rdf:resource="http://bio2rdf.org/pubmed:21623795"/>
    <j.3:participant rdf:resource="http://www.mirbase.org/cgi-bin/mature.pl?mature_acc=-"/>
    <j.3:participant rdf:resource="http://purl.uniprot.org/uniprot/P40926"/>
    <rdf:type rdf:resource="http://purl.uniprot.org/core/Interaction"/>
  </rdf:Description>
  <rdf:Description rdf:about="http://bio2rdf.org/pubmed:21709374">
    <dc:description rdf:datatype="http://www.w3.org/2001/XMLSchema#string">The presence of at least one C allele is associated with a decreased expression of OLR1 mRNA in the absence of hsa-miR369-3p de-regulation</dc:description>
    <dc:description rdf:datatype="http://www.w3.org/2001/XMLSchema#string">Role of OLR1 and its regulating hsa-miR369-3p in Alzheimer's disease: genetics and expression analysis.</dc:description>
    <dc:description rdf:datatype="http://www.w3.org/2001/XMLSchema#string">In addition</dc:description>
    <rdfs:label rdf:datatype="http://www.w3.org/2001/XMLSchema#string">21709374</rdfs:label>
    <rdf:type rdf:resource="http://bio2rdf.org/pubmed_vocabulary:PubMedRecord"/>
  </rdf:Description>
  <rdf:Description rdf:about="http://www.mirbase.org/cgi-bin/mature.pl?mature_acc=MIMAT0004503">
    <j.3:transcribedFrom rdf:resource="http://bio2rdf.org/geneid:MIR29A"/>
    <j.0:has_symbol rdf:datatype="http://www.w3.org/2001/XMLSchema#string">hsa-mir-29a</j.0:has_symbol>
    <rdf:type rdf:resource="http://purl.uniprot.org/core/RNA"/>
  </rdf:Description>
  <rdf:Description rdf:about="http://www.mirbase.org/cgi-bin/mature.pl?mature_acc=MIMAT0004600">
    <j.3:transcribedFrom rdf:resource="http://bio2rdf.org/geneid:MIR144"/>
    <j.0:has_symbol rdf:datatype="http://www.w3.org/2001/XMLSchema#string">hsa-mir-144</j.0:has_symbol>
    <rdf:type rdf:resource="http://purl.uniprot.org/core/RNA"/>
  </rdf:Description>
  <rdf:Description rdf:about="http://purl.uniprot.org/uniprot/Q7L0J3">
    <j.3:encodedBy rdf:resource="http://bio2rdf.org/geneid:9900"/>
    <rdfs:label rdf:datatype="http://www.w3.org/2001/XMLSchema#string">Q7L0J3</rdfs:label>
    <rdf:type rdf:resource="http://purl.uniprot.org/core/Protein"/>
  </rdf:Description>
  <rdf:Description rdf:about="http://example.org/relation/P20783(interact)hsa-let-7c">
    <j.2:article rdf:resource="http://bio2rdf.org/pubmed:21368058"/>
    <j.3:participant rdf:resource="http://www.mirbase.org/cgi-bin/mature.pl?mature_acc=MIMAT0000064"/>
    <j.3:participant rdf:resource="http://purl.uniprot.org/uniprot/P20783"/>
    <rdf:type rdf:resource="http://purl.uniprot.org/core/Interaction"/>
  </rdf:Description>
  <rdf:Description rdf:about="http://bio2rdf.org/geneid:3553">
    <j.0:has_symbol rdf:datatype="http://www.w3.org/2001/XMLSchema#string">IL1B</j.0:has_symbol>
    <rdfs:label rdf:datatype="http://www.w3.org/2001/XMLSchema#string">3553</rdfs:label>
    <rdf:type rdf:resource="http://bio2rdf.org/geneid_vocabulary:Gene"/>
  </rdf:Description>
  <rdf:Description rdf:about="http://bio2rdf.org/pubmed:21623795">
    <dc:description rdf:datatype="http://www.w3.org/2001/XMLSchema#string">Up-regulation of the mitochondrial malate dehydrogenase by oxidative stress is mediated by miR-743a.</dc:description>
    <dc:description rdf:datatype="http://www.w3.org/2001/XMLSchema#string">Since miRNAs regulate gene expression post-transcriptionally</dc:description>
    <dc:description rdf:datatype="http://www.w3.org/2001/XMLSchema#string">The results demonstrate that miR-743a negatively regulates mdh2 at post-transcriptional level by directly targeting the mdh2 3'UTR.</dc:description>
    <rdfs:label rdf:datatype="http://www.w3.org/2001/XMLSchema#string">21623795</rdfs:label>
    <rdf:type rdf:resource="http://bio2rdf.org/pubmed_vocabulary:PubMedRecord"/>
  </rdf:Description>
  <rdf:Description rdf:about="http://bio2rdf.org/geneid:MIR34A">
    <j.0:has_symbol rdf:datatype="http://www.w3.org/2001/XMLSchema#string">MIR34A</j.0:has_symbol>
    <rdf:type rdf:resource="http://bio2rdf.org/geneid_vocabulary:Gene"/>
  </rdf:Description>
  <rdf:Description rdf:about="http://example.org/relation/P05067(interact)hsa-mir-520c">
    <j.2:article rdf:resource="http://bio2rdf.org/pubmed:18684319"/>
    <j.3:participant rdf:resource="http://www.mirbase.org/cgi-bin/mature.pl?mature_acc=MIMAT0005455"/>
    <j.3:participant rdf:resource="http://purl.uniprot.org/uniprot/P05067"/>
    <rdf:type rdf:resource="http://purl.uniprot.org/core/Interaction"/>
  </rdf:Description>
  <rdf:Description rdf:about="http://example.org/relation/P05067(interact)hsa-mir-137">
    <j.2:article rdf:resource="http://bio2rdf.org/pubmed:21994399"/>
    <j.3:participant rdf:resource="http://www.mirbase.org/cgi-bin/mature.pl?mature_acc=MIMAT0000429"/>
    <j.3:participant rdf:resource="http://purl.uniprot.org/uniprot/P05067"/>
    <rdf:type rdf:resource="http://purl.uniprot.org/core/Interaction"/>
  </rdf:Description>
  <rdf:Description rdf:about="http://purl.uniprot.org/uniprot/P14136">
    <j.3:encodedBy rdf:resource="http://bio2rdf.org/geneid:2670"/>
    <rdfs:label rdf:datatype="http://www.w3.org/2001/XMLSchema#string">P14136</rdfs:label>
    <rdf:type rdf:resource="http://purl.uniprot.org/core/Protein"/>
  </rdf:Description>
  <rdf:Description rdf:about="http://example.org/relation/P05067(interact)hsa-mir-101">
    <j.2:article rdf:resource="http://bio2rdf.org/pubmed:21172309"/>
    <j.3:participant rdf:resource="http://www.mirbase.org/cgi-bin/mature.pl?mature_acc=MIMAT0004513"/>
    <j.3:participant rdf:resource="http://purl.uniprot.org/uniprot/P05067"/>
    <rdf:type rdf:resource="http://purl.uniprot.org/core/Interaction"/>
  </rdf:Description>
  <rdf:Description rdf:about="http://purl.uniprot.org/uniprot/P05231">
    <j.3:encodedBy rdf:resource="http://bio2rdf.org/geneid:3569"/>
    <rdfs:label rdf:datatype="http://www.w3.org/2001/XMLSchema#string">P05231</rdfs:label>
    <rdf:type rdf:resource="http://purl.uniprot.org/core/Protein"/>
  </rdf:Description>
  <rdf:Description rdf:about="http://purl.uniprot.org/uniprot/Q8IVL0">
    <j.3:encodedBy rdf:resource="http://bio2rdf.org/geneid:89795"/>
    <rdfs:label rdf:datatype="http://www.w3.org/2001/XMLSchema#string">Q8IVL0</rdfs:label>
    <rdf:type rdf:resource="http://purl.uniprot.org/core/Protein"/>
  </rdf:Description>
  <rdf:Description rdf:about="http://purl.uniprot.org/uniprot/P78380">
    <j.3:encodedBy rdf:resource="http://bio2rdf.org/geneid:4973"/>
    <rdfs:label rdf:datatype="http://www.w3.org/2001/XMLSchema#string">P78380</rdfs:label>
    <rdf:type rdf:resource="http://purl.uniprot.org/core/Protein"/>
  </rdf:Description>
  <rdf:Description rdf:about="http://purl.uniprot.org/uniprot/P51617">
    <j.3:encodedBy rdf:resource="http://bio2rdf.org/geneid:3654"/>
    <rdfs:label rdf:datatype="http://www.w3.org/2001/XMLSchema#string">P51617</rdfs:label>
    <rdf:type rdf:resource="http://purl.uniprot.org/core/Protein"/>
  </rdf:Description>
  <rdf:Description rdf:about="http://bio2rdf.org/geneid:2670">
    <j.0:has_symbol rdf:datatype="http://www.w3.org/2001/XMLSchema#string">GFAP</j.0:has_symbol>
    <rdfs:label rdf:datatype="http://www.w3.org/2001/XMLSchema#string">2670</rdfs:label>
    <rdf:type rdf:resource="http://bio2rdf.org/geneid_vocabulary:Gene"/>
  </rdf:Description>
  <rdf:Description rdf:about="http://bio2rdf.org/geneid:4803">
    <j.0:has_symbol rdf:datatype="http://www.w3.org/2001/XMLSchema#string">NGF</j.0:has_symbol>
    <rdfs:label rdf:datatype="http://www.w3.org/2001/XMLSchema#string">4803</rdfs:label>
    <rdf:type rdf:resource="http://bio2rdf.org/geneid_vocabulary:Gene"/>
  </rdf:Description>
  <rdf:Description rdf:about="http://bio2rdf.org/geneid:MIR147">
    <j.0:has_symbol rdf:datatype="http://www.w3.org/2001/XMLSchema#string">MIR147</j.0:has_symbol>
    <rdf:type rdf:resource="http://bio2rdf.org/geneid_vocabulary:Gene"/>
  </rdf:Description>
  <rdf:Description rdf:about="http://bio2rdf.org/pubmed:20347935">
    <dc:description rdf:datatype="http://www.w3.org/2001/XMLSchema#string">Here we report that the levels of a human brain-enriched miRNA-125b are up-regulated in interleukin-6 (IL-6)-stressed normal human astrocytes (NHA)</dc:description>
    <dc:description rdf:datatype="http://www.w3.org/2001/XMLSchema#string">In vitro</dc:description>
    <dc:description rdf:datatype="http://www.w3.org/2001/XMLSchema#string">A strong positive correlation between miRNA-125b abundance and the glial cell markers glial fibrillary acidic protein (GFAP) and vimentin</dc:description>
    <rdfs:label rdf:datatype="http://www.w3.org/2001/XMLSchema#string">20347935</rdfs:label>
    <rdf:type rdf:resource="http://bio2rdf.org/pubmed_vocabulary:PubMedRecord"/>
  </rdf:Description>
  <rdf:Description rdf:about="http://bio2rdf.org/geneid:4043">
    <j.0:has_symbol rdf:datatype="http://www.w3.org/2001/XMLSchema#string">LRPAP1</j.0:has_symbol>
    <rdfs:label rdf:datatype="http://www.w3.org/2001/XMLSchema#string">4043</rdfs:label>
    <rdf:type rdf:resource="http://bio2rdf.org/geneid_vocabulary:Gene"/>
  </rdf:Description>
  <rdf:Description rdf:about="http://bio2rdf.org/geneid:351">
    <j.0:has_symbol rdf:datatype="http://www.w3.org/2001/XMLSchema#string">APP</j.0:has_symbol>
    <rdfs:label rdf:datatype="http://www.w3.org/2001/XMLSchema#string">351</rdfs:label>
    <rdf:type rdf:resource="http://bio2rdf.org/geneid_vocabulary:Gene"/>
  </rdf:Description>
  <rdf:Description rdf:about="http://example.org/relation/P14136(interact)hsa-mir-125b">
    <j.2:article rdf:resource="http://bio2rdf.org/pubmed:20347935"/>
    <j.3:participant rdf:resource="http://www.mirbase.org/cgi-bin/mature.pl?mature_acc=MIMAT0000423"/>
    <j.3:participant rdf:resource="http://purl.uniprot.org/uniprot/P14136"/>
    <rdf:type rdf:resource="http://purl.uniprot.org/core/Interaction"/>
  </rdf:Description>
  <rdf:Description rdf:about="http://bio2rdf.org/geneid:5725">
    <j.0:has_symbol rdf:datatype="http://www.w3.org/2001/XMLSchema#string">PTBP1</j.0:has_symbol>
    <rdfs:label rdf:datatype="http://www.w3.org/2001/XMLSchema#string">5725</rdfs:label>
    <rdf:type rdf:resource="http://bio2rdf.org/geneid_vocabulary:Gene"/>
  </rdf:Description>
  <rdf:Description rdf:about="http://example.org/relation/P78380(interact)hsa-mir-369">
    <j.2:article rdf:resource="http://bio2rdf.org/pubmed:21709374"/>
    <j.3:participant rdf:resource="http://www.mirbase.org/cgi-bin/mature.pl?mature_acc=MIMAT0001621"/>
    <j.3:participant rdf:resource="http://purl.uniprot.org/uniprot/P78380"/>
    <rdf:type rdf:resource="http://purl.uniprot.org/core/Interaction"/>
  </rdf:Description>
  <rdf:Description rdf:about="http://www.mirbase.org/cgi-bin/mature.pl?mature_acc=MIMAT0003258">
    <j.3:transcribedFrom rdf:resource="http://bio2rdf.org/geneid:MIR590"/>
    <j.0:has_symbol rdf:datatype="http://www.w3.org/2001/XMLSchema#string">hsa-mir-590</j.0:has_symbol>
    <rdf:type rdf:resource="http://purl.uniprot.org/core/RNA"/>
  </rdf:Description>
  <rdf:Description rdf:about="http://bio2rdf.org/geneid:MIR146A">
    <j.0:has_symbol rdf:datatype="http://www.w3.org/2001/XMLSchema#string">MIR146A</j.0:has_symbol>
    <rdf:type rdf:resource="http://bio2rdf.org/geneid_vocabulary:Gene"/>
  </rdf:Description>
  <rdf:Description rdf:about="http://example.org/relation/P01138(interact)hsa-let-7c">
    <j.2:article rdf:resource="http://bio2rdf.org/pubmed:21368058"/>
    <j.3:participant rdf:resource="http://www.mirbase.org/cgi-bin/mature.pl?mature_acc=MIMAT0000064"/>
    <j.3:participant rdf:resource="http://purl.uniprot.org/uniprot/P01138"/>
    <rdf:type rdf:resource="http://purl.uniprot.org/core/Interaction"/>
  </rdf:Description>
  <rdf:Description rdf:about="http://bio2rdf.org/geneid:MIR20A">
    <j.0:has_symbol rdf:datatype="http://www.w3.org/2001/XMLSchema#string">MIR20A</j.0:has_symbol>
    <rdf:type rdf:resource="http://bio2rdf.org/geneid_vocabulary:Gene"/>
  </rdf:Description>
  <rdf:Description rdf:about="http://bio2rdf.org/pubmed:21047645">
    <dc:description rdf:datatype="http://www.w3.org/2001/XMLSchema#string">This is consistent with the finding that miR-659 binding to the high risk T allele of rs5848 may augment translational inhibition of GRN and alter risk of FTD and possibly other dementias.</dc:description>
    <rdfs:label rdf:datatype="http://www.w3.org/2001/XMLSchema#string">21047645</rdfs:label>
    <rdf:type rdf:resource="http://bio2rdf.org/pubmed_vocabulary:PubMedRecord"/>
  </rdf:Description>
  <rdf:Description rdf:about="http://bio2rdf.org/geneid:3178">
    <j.0:has_symbol rdf:datatype="http://www.w3.org/2001/XMLSchema#string">HNRNPA1</j.0:has_symbol>
    <rdfs:label rdf:datatype="http://www.w3.org/2001/XMLSchema#string">3178</rdfs:label>
    <rdf:type rdf:resource="http://bio2rdf.org/geneid_vocabulary:Gene"/>
  </rdf:Description>
  <rdf:Description rdf:about="http://example.org/relation/P01584(interact)hsa-mir-146a">
    <j.2:article rdf:resource="http://bio2rdf.org/pubmed:18801740"/>
    <j.3:participant rdf:resource="http://www.mirbase.org/cgi-bin/mature.pl?mature_acc=MIMAT0000449"/>
    <j.3:participant rdf:resource="http://purl.uniprot.org/uniprot/P01584"/>
    <rdf:type rdf:resource="http://purl.uniprot.org/core/Interaction"/>
  </rdf:Description>
  <rdf:Description rdf:about="http://bio2rdf.org/geneid:7431">
    <j.0:has_symbol rdf:datatype="http://www.w3.org/2001/XMLSchema#string">VIM</j.0:has_symbol>
    <rdfs:label rdf:datatype="http://www.w3.org/2001/XMLSchema#string">7431</rdfs:label>
    <rdf:type rdf:resource="http://bio2rdf.org/geneid_vocabulary:Gene"/>
  </rdf:Description>
  <rdf:Description rdf:about="http://example.org/relation/P09651(interact)hsa-mir-590">
    <j.2:article rdf:resource="http://bio2rdf.org/pubmed:21548758"/>
    <j.3:participant rdf:resource="http://www.mirbase.org/cgi-bin/mature.pl?mature_acc=MIMAT0003258"/>
    <j.3:participant rdf:resource="http://purl.uniprot.org/uniprot/P09651"/>
    <rdf:type rdf:resource="http://purl.uniprot.org/core/Interaction"/>
  </rdf:Description>
  <rdf:Description rdf:about="http://example.org/relation/P05067(interact)hsa-mir-106b">
    <j.2:article rdf:resource="http://bio2rdf.org/pubmed:19110058"/>
    <j.3:participant rdf:resource="http://www.mirbase.org/cgi-bin/mature.pl?mature_acc=MIMAT0000680"/>
    <j.3:participant rdf:resource="http://purl.uniprot.org/uniprot/P05067"/>
    <rdf:type rdf:resource="http://purl.uniprot.org/core/Interaction"/>
  </rdf:Description>
  <rdf:Description rdf:about="http://www.mirbase.org/cgi-bin/mature.pl?mature_acc=MIMAT0000103">
    <j.3:transcribedFrom rdf:resource="http://bio2rdf.org/geneid:MIR106A"/>
    <j.0:has_symbol rdf:datatype="http://www.w3.org/2001/XMLSchema#string">hsa-mir-106a</j.0:has_symbol>
    <rdf:type rdf:resource="http://purl.uniprot.org/core/RNA"/>
  </rdf:Description>
  <rdf:Description rdf:about="http://bio2rdf.org/geneid:3656">
    <j.0:has_symbol rdf:datatype="http://www.w3.org/2001/XMLSchema#string">IRAK2</j.0:has_symbol>
    <rdfs:label rdf:datatype="http://www.w3.org/2001/XMLSchema#string">3656</rdfs:label>
    <rdf:type rdf:resource="http://bio2rdf.org/geneid_vocabulary:Gene"/>
  </rdf:Description>
  <rdf:Description rdf:about="http://bio2rdf.org/pubmed:20413881">
    <dc:description rdf:datatype="http://www.w3.org/2001/XMLSchema#string">Adjusted miR-107 and BACE1 mRNA levels tended to correlate negatively (trend with regression P&lt; 0.07).</dc:description>
    <rdfs:label rdf:datatype="http://www.w3.org/2001/XMLSchema#string">20413881</rdfs:label>
    <rdf:type rdf:resource="http://bio2rdf.org/pubmed_vocabulary:PubMedRecord"/>
  </rdf:Description>
  <rdf:Description rdf:about="http://example.org/relation/Q16623(interact)hsa-mir-34a">
    <j.2:article rdf:resource="http://bio2rdf.org/pubmed:22160687"/>
    <j.3:participant rdf:resource="http://www.mirbase.org/cgi-bin/mature.pl?mature_acc=MIMAT0000255"/>
    <j.3:participant rdf:resource="http://purl.uniprot.org/uniprot/Q16623"/>
    <rdf:type rdf:resource="http://purl.uniprot.org/core/Interaction"/>
  </rdf:Description>
  <rdf:Description rdf:about="http://www.mirbase.org/cgi-bin/mature.pl?mature_acc=MIMAT0000075">
    <j.3:transcribedFrom rdf:resource="http://bio2rdf.org/geneid:MIR20A"/>
    <j.0:has_symbol rdf:datatype="http://www.w3.org/2001/XMLSchema#string">hsa-mir-20a</j.0:has_symbol>
    <rdf:type rdf:resource="http://purl.uniprot.org/core/RNA"/>
  </rdf:Description>
  <rdf:Description rdf:about="http://example.org/relation/P01375(interact)hsa-mir-27b">
    <j.2:article rdf:resource="http://bio2rdf.org/pubmed:20164187"/>
    <j.3:participant rdf:resource="http://www.mirbase.org/cgi-bin/mature.pl?mature_acc=MIMAT0004588"/>
    <j.3:participant rdf:resource="http://purl.uniprot.org/uniprot/P01375"/>
    <rdf:type rdf:resource="http://purl.uniprot.org/core/Interaction"/>
  </rdf:Description>
  <rdf:Description rdf:about="http://bio2rdf.org/geneid:MIR323">
    <j.0:has_symbol rdf:datatype="http://www.w3.org/2001/XMLSchema#string">MIR323</j.0:has_symbol>
    <rdf:type rdf:resource="http://bio2rdf.org/geneid_vocabulary:Gene"/>
  </rdf:Description>
  <rdf:Description rdf:about="http://purl.uniprot.org/uniprot/P26599">
    <j.3:encodedBy rdf:resource="http://bio2rdf.org/geneid:5725"/>
    <rdfs:label rdf:datatype="http://www.w3.org/2001/XMLSchema#string">P26599</rdfs:label>
    <rdf:type rdf:resource="http://purl.uniprot.org/core/Protein"/>
  </rdf:Description>
  <rdf:Description rdf:about="http://example.org/relation/P51617(interact)hsa-mir-146a">
    <j.2:article rdf:resource="http://bio2rdf.org/pubmed:21640790"/>
    <j.2:article rdf:resource="http://bio2rdf.org/pubmed:20937840"/>
    <j.3:participant rdf:resource="http://www.mirbase.org/cgi-bin/mature.pl?mature_acc=MIMAT0000449"/>
    <j.3:participant rdf:resource="http://purl.uniprot.org/uniprot/P51617"/>
    <rdf:type rdf:resource="http://purl.uniprot.org/core/Interaction"/>
  </rdf:Description>
  <rdf:Description rdf:about="http://www.mirbase.org/cgi-bin/mature.pl?mature_acc=MIMAT0000104">
    <j.3:transcribedFrom rdf:resource="http://bio2rdf.org/geneid:MIR107"/>
    <j.0:has_symbol rdf:datatype="http://www.w3.org/2001/XMLSchema#string">hsa-mir-107</j.0:has_symbol>
    <rdf:type rdf:resource="http://purl.uniprot.org/core/RNA"/>
  </rdf:Description>
  <rdf:Description rdf:about="http://example.org/relation/P05067(interact)hsa-mir-106a">
    <j.2:article rdf:resource="http://bio2rdf.org/pubmed:18684319"/>
    <j.3:participant rdf:resource="http://www.mirbase.org/cgi-bin/mature.pl?mature_acc=MIMAT0000103"/>
    <j.3:participant rdf:resource="http://purl.uniprot.org/uniprot/P05067"/>
    <rdf:type rdf:resource="http://purl.uniprot.org/core/Interaction"/>
  </rdf:Description>
  <rdf:Description rdf:about="http://bio2rdf.org/pubmed:18684319">
    <dc:description rdf:datatype="http://www.w3.org/2001/XMLSchema#string">Utilizing human cell lines</dc:description>
    <rdfs:label rdf:datatype="http://www.w3.org/2001/XMLSchema#string">18684319</rdfs:label>
    <rdf:type rdf:resource="http://bio2rdf.org/pubmed_vocabulary:PubMedRecord"/>
  </rdf:Description>
  <rdf:Description rdf:about="http://example.org/relation/P56817(interact)hsa-mir-29a">
    <j.2:article rdf:resource="http://bio2rdf.org/pubmed:18434550"/>
    <j.3:participant rdf:resource="http://www.mirbase.org/cgi-bin/mature.pl?mature_acc=MIMAT0004503"/>
    <j.3:participant rdf:resource="http://purl.uniprot.org/uniprot/P56817"/>
    <rdf:type rdf:resource="http://purl.uniprot.org/core/Interaction"/>
  </rdf:Description>
  <rdf:Description rdf:about="http://bio2rdf.org/geneid:MIR17">
    <j.0:has_symbol rdf:datatype="http://www.w3.org/2001/XMLSchema#string">MIR17</j.0:has_symbol>
    <rdf:type rdf:resource="http://bio2rdf.org/geneid_vocabulary:Gene"/>
  </rdf:Description>
  <rdf:Description rdf:about="http://bio2rdf.org/geneid:7161">
    <j.0:has_symbol rdf:datatype="http://www.w3.org/2001/XMLSchema#string">TP73</j.0:has_symbol>
    <rdfs:label rdf:datatype="http://www.w3.org/2001/XMLSchema#string">7161</rdfs:label>
    <rdf:type rdf:resource="http://bio2rdf.org/geneid_vocabulary:Gene"/>
  </rdf:Description>
  <rdf:Description rdf:about="http://bio2rdf.org/geneid:4973">
    <j.0:has_symbol rdf:datatype="http://www.w3.org/2001/XMLSchema#string">OLR1</j.0:has_symbol>
    <rdfs:label rdf:datatype="http://www.w3.org/2001/XMLSchema#string">4973</rdfs:label>
    <rdf:type rdf:resource="http://bio2rdf.org/geneid_vocabulary:Gene"/>
  </rdf:Description>
  <rdf:Description rdf:about="http://bio2rdf.org/geneid:6857">
    <j.0:has_symbol rdf:datatype="http://www.w3.org/2001/XMLSchema#string">SYT1</j.0:has_symbol>
    <rdfs:label rdf:datatype="http://www.w3.org/2001/XMLSchema#string">6857</rdfs:label>
    <rdf:type rdf:resource="http://bio2rdf.org/geneid_vocabulary:Gene"/>
  </rdf:Description>
  <rdf:Description rdf:about="http://www.mirbase.org/cgi-bin/mature.pl?mature_acc=MIMAT0000064">
    <j.3:transcribedFrom rdf:resource="http://bio2rdf.org/geneid:MIRLET7C"/>
    <j.0:has_symbol rdf:datatype="http://www.w3.org/2001/XMLSchema#string">hsa-let-7c</j.0:has_symbol>
    <rdf:type rdf:resource="http://purl.uniprot.org/core/RNA"/>
  </rdf:Description>
  <rdf:Description rdf:about="http://example.org/relation/Q8IVL0(interact)hsa-mir-29a">
    <j.2:article rdf:resource="http://bio2rdf.org/pubmed:20202123"/>
    <j.3:participant rdf:resource="http://www.mirbase.org/cgi-bin/mature.pl?mature_acc=MIMAT0004503"/>
    <j.3:participant rdf:resource="http://purl.uniprot.org/uniprot/Q8IVL0"/>
    <rdf:type rdf:resource="http://purl.uniprot.org/core/Interaction"/>
  </rdf:Description>
  <rdf:Description rdf:about="http://bio2rdf.org/pubmed:21172309">
    <dc:description rdf:datatype="http://www.w3.org/2001/XMLSchema#string">Several bioinformatic algorithms predicted miR-101 target sites within the APP 3'-untranslated region (3'-UTR).</dc:description>
    <dc:description rdf:datatype="http://www.w3.org/2001/XMLSchema#string">Delivery of miR-101 directly to human HeLa cells significantly reduced APP levels and this effect was eliminated by co-transfection with a miR-101 antisense inhibitor.</dc:description>
    <dc:description rdf:datatype="http://www.w3.org/2001/XMLSchema#string">Therefore</dc:description>
    <dc:description rdf:datatype="http://www.w3.org/2001/XMLSchema#string">Using reporter assays</dc:description>
    <dc:description rdf:datatype="http://www.w3.org/2001/XMLSchema#string">Delivery of a specific target protector designed to blockade the interaction between miR-101 and its functional target site within APP 3'-UTR enhanced APP levels in HeLa.</dc:description>
    <dc:description rdf:datatype="http://www.w3.org/2001/XMLSchema#string">MicroRNA-101 downregulates Alzheimer's amyloid-�_�_ precursor protein levels in human cell cultures and is differentially expressed.</dc:description>
    <rdfs:label rdf:datatype="http://www.w3.org/2001/XMLSchema#string">21172309</rdfs:label>
    <rdf:type rdf:resource="http://bio2rdf.org/pubmed_vocabulary:PubMedRecord"/>
  </rdf:Description>
  <rdf:Description rdf:about="http://example.org/relation/Q7L0J3(interact)hsa-mir-485">
    <j.2:article rdf:resource="http://bio2rdf.org/pubmed:21697510"/>
    <j.3:participant rdf:resource="http://www.mirbase.org/cgi-bin/mature.pl?mature_acc=MIMAT0002175"/>
    <j.3:participant rdf:resource="http://purl.uniprot.org/uniprot/Q7L0J3"/>
    <rdf:type rdf:resource="http://purl.uniprot.org/core/Interaction"/>
  </rdf:Description>
  <rdf:Description rdf:about="http://bio2rdf.org/geneid:MIR29A">
    <j.0:has_symbol rdf:datatype="http://www.w3.org/2001/XMLSchema#string">MIR29A</j.0:has_symbol>
    <rdf:type rdf:resource="http://bio2rdf.org/geneid_vocabulary:Gene"/>
  </rdf:Description>
  <rdf:Description rdf:about="http://bio2rdf.org/geneid:MIR125B1">
    <j.0:has_symbol rdf:datatype="http://www.w3.org/2001/XMLSchema#string">MIR125B1</j.0:has_symbol>
    <rdf:type rdf:resource="http://bio2rdf.org/geneid_vocabulary:Gene"/>
  </rdf:Description>
  <rdf:Description rdf:about="http://example.org/relation/P56817(interact)hsa-mir-124">
    <j.2:article rdf:resource="http://bio2rdf.org/pubmed:22178568"/>
    <j.3:participant rdf:resource="http://www.mirbase.org/cgi-bin/mature.pl?mature_acc= MIMAT0004591"/>
    <j.3:participant rdf:resource="http://purl.uniprot.org/uniprot/P56817"/>
    <rdf:type rdf:resource="http://purl.uniprot.org/core/Interaction"/>
  </rdf:Description>
  <rdf:Description rdf:about="http://bio2rdf.org/geneid:3654">
    <j.0:has_symbol rdf:datatype="http://www.w3.org/2001/XMLSchema#string">IRAK1</j.0:has_symbol>
    <rdfs:label rdf:datatype="http://www.w3.org/2001/XMLSchema#string">3654</rdfs:label>
    <rdf:type rdf:resource="http://bio2rdf.org/geneid_vocabulary:Gene"/>
  </rdf:Description>
  <rdf:Description rdf:about="http://purl.uniprot.org/uniprot/P56817">
    <j.3:encodedBy rdf:resource="http://bio2rdf.org/geneid:23621"/>
    <rdfs:label rdf:datatype="http://www.w3.org/2001/XMLSchema#string">P56817</rdfs:label>
    <rdf:type rdf:resource="http://purl.uniprot.org/core/Protein"/>
  </rdf:Description>
  <rdf:Description rdf:about="http://bio2rdf.org/geneid:6310">
    <j.0:has_symbol rdf:datatype="http://www.w3.org/2001/XMLSchema#string">ATXN1</j.0:has_symbol>
    <rdfs:label rdf:datatype="http://www.w3.org/2001/XMLSchema#string">6310</rdfs:label>
    <rdf:type rdf:resource="http://bio2rdf.org/geneid_vocabulary:Gene"/>
  </rdf:Description>
  <rdf:Description rdf:about="http://bio2rdf.org/geneid:3569">
    <j.0:has_symbol rdf:datatype="http://www.w3.org/2001/XMLSchema#string">IL6</j.0:has_symbol>
    <rdfs:label rdf:datatype="http://www.w3.org/2001/XMLSchema#string">3569</rdfs:label>
    <rdf:type rdf:resource="http://bio2rdf.org/geneid_vocabulary:Gene"/>
  </rdf:Description>
  <rdf:Description rdf:about="http://bio2rdf.org/pubmed:19665999">
    <dc:description rdf:datatype="http://www.w3.org/2001/XMLSchema#string">MicroRNA-205 inhibits tumor cell migration through down-regulating the expression of the LDL receptor-related protein 1.</dc:description>
    <dc:description rdf:datatype="http://www.w3.org/2001/XMLSchema#string">In human cell lines</dc:description>
    <rdfs:label rdf:datatype="http://www.w3.org/2001/XMLSchema#string">19665999</rdfs:label>
    <rdf:type rdf:resource="http://bio2rdf.org/pubmed_vocabulary:PubMedRecord"/>
  </rdf:Description>
  <rdf:Description rdf:about="http://example.org/relation/Q07954(interact)hsa-mir-205">
    <j.2:article rdf:resource="http://bio2rdf.org/pubmed:19665999"/>
    <j.3:participant rdf:resource="http://www.mirbase.org/cgi-bin/mature.pl?mature_acc=MIMAT0000266"/>
    <j.3:participant rdf:resource="http://purl.uniprot.org/uniprot/Q07954"/>
    <rdf:type rdf:resource="http://purl.uniprot.org/core/Interaction"/>
  </rdf:Description>
  <rdf:Description rdf:about="http://example.org/relation/P05231(interact)hsa-mir-125b">
    <j.2:article rdf:resource="http://bio2rdf.org/pubmed:20347935"/>
    <j.3:participant rdf:resource="http://www.mirbase.org/cgi-bin/mature.pl?mature_acc=MIMAT0000423"/>
    <j.3:participant rdf:resource="http://purl.uniprot.org/uniprot/P05231"/>
    <rdf:type rdf:resource="http://purl.uniprot.org/core/Interaction"/>
  </rdf:Description>
  <rdf:Description rdf:about="http://bio2rdf.org/geneid:1029">
    <j.0:has_symbol rdf:datatype="http://www.w3.org/2001/XMLSchema#string">CDKN2A</j.0:has_symbol>
    <rdfs:label rdf:datatype="http://www.w3.org/2001/XMLSchema#string">1029</rdfs:label>
    <rdf:type rdf:resource="http://bio2rdf.org/geneid_vocabulary:Gene"/>
  </rdf:Description>
  <rdf:Description rdf:about="http://example.org/relation/P28799(interact)hsa-mir-659">
    <j.2:article rdf:resource="http://bio2rdf.org/pubmed:21047645"/>
    <j.3:participant rdf:resource="http://www.mirbase.org/cgi-bin/mature.pl?mature_acc=MIMAT0022710"/>
    <j.3:participant rdf:resource="http://purl.uniprot.org/uniprot/P28799"/>
    <rdf:type rdf:resource="http://purl.uniprot.org/core/Interaction"/>
  </rdf:Description>
  <rdf:Description rdf:about="http://bio2rdf.org/geneid:MIR29B1">
    <j.0:has_symbol rdf:datatype="http://www.w3.org/2001/XMLSchema#string">MIR29B1</j.0:has_symbol>
    <rdf:type rdf:resource="http://bio2rdf.org/geneid_vocabulary:Gene"/>
  </rdf:Description>
  <rdf:Description rdf:about="http://example.org/relation/P08670(interact)hsa-mir-125b">
    <j.2:article rdf:resource="http://bio2rdf.org/pubmed:20347935"/>
    <j.3:participant rdf:resource="http://www.mirbase.org/cgi-bin/mature.pl?mature_acc=MIMAT0000423"/>
    <j.3:participant rdf:resource="http://purl.uniprot.org/uniprot/P08670"/>
    <rdf:type rdf:resource="http://purl.uniprot.org/core/Interaction"/>
  </rdf:Description>
  <rdf:Description rdf:about="http://example.org/relation/P78352(interact)hsa-mir-485">
    <j.2:article rdf:resource="http://bio2rdf.org/pubmed:21697510"/>
    <j.3:participant rdf:resource="http://www.mirbase.org/cgi-bin/mature.pl?mature_acc=MIMAT0002175"/>
    <j.3:participant rdf:resource="http://purl.uniprot.org/uniprot/P78352"/>
    <rdf:type rdf:resource="http://purl.uniprot.org/core/Interaction"/>
  </rdf:Description>
  <rdf:Description rdf:about="http://bio2rdf.org/geneid:MIR369">
    <j.0:has_symbol rdf:datatype="http://www.w3.org/2001/XMLSchema#string">MIR369</j.0:has_symbol>
    <rdf:type rdf:resource="http://bio2rdf.org/geneid_vocabulary:Gene"/>
  </rdf:Description>
  <rdf:Description rdf:about="http://bio2rdf.org/geneid:4035">
    <j.0:has_symbol rdf:datatype="http://www.w3.org/2001/XMLSchema#string">LRP1</j.0:has_symbol>
    <rdfs:label rdf:datatype="http://www.w3.org/2001/XMLSchema#string">4035</rdfs:label>
    <rdf:type rdf:resource="http://bio2rdf.org/geneid_vocabulary:Gene"/>
  </rdf:Description>
  <rdf:Description rdf:about="http://example.org/relation/P26599(interact)hsa-mir-124">
    <j.2:article rdf:resource="http://bio2rdf.org/pubmed:21062284"/>
    <j.3:participant rdf:resource="http://www.mirbase.org/cgi-bin/mature.pl?mature_acc= MIMAT0004591"/>
    <j.3:participant rdf:resource="http://purl.uniprot.org/uniprot/P26599"/>
    <rdf:type rdf:resource="http://purl.uniprot.org/core/Interaction"/>
  </rdf:Description>
  <rdf:Description rdf:about="http://www.mirbase.org/cgi-bin/mature.pl?mature_acc=MIMAT0004588">
    <j.3:transcribedFrom rdf:resource="http://bio2rdf.org/geneid:MIR27B"/>
    <j.0:has_symbol rdf:datatype="http://www.w3.org/2001/XMLSchema#string">hsa-mir-27b</j.0:has_symbol>
    <rdf:type rdf:resource="http://purl.uniprot.org/core/RNA"/>
  </rdf:Description>
  <rdf:Description rdf:about="http://example.org/relation/P54253(interact)hsa-mir-144">
    <j.2:article rdf:resource="http://bio2rdf.org/pubmed:20451302"/>
    <j.3:participant rdf:resource="http://www.mirbase.org/cgi-bin/mature.pl?mature_acc=MIMAT0004600"/>
    <j.3:participant rdf:resource="http://purl.uniprot.org/uniprot/P54253"/>
    <rdf:type rdf:resource="http://purl.uniprot.org/core/Interaction"/>
  </rdf:Description>
  <rdf:Description rdf:about="http://purl.uniprot.org/uniprot/P30533">
    <j.3:encodedBy rdf:resource="http://bio2rdf.org/geneid:4043"/>
    <rdfs:label rdf:datatype="http://www.w3.org/2001/XMLSchema#string">P30533</rdfs:label>
    <rdf:type rdf:resource="http://purl.uniprot.org/core/Protein"/>
  </rdf:Description>
  <rdf:Description rdf:about="http://purl.uniprot.org/uniprot/Q8N726">
    <j.3:encodedBy rdf:resource="http://bio2rdf.org/geneid:1029"/>
    <rdfs:label rdf:datatype="http://www.w3.org/2001/XMLSchema#string">Q8N726</rdfs:label>
    <rdf:type rdf:resource="http://purl.uniprot.org/core/Protein"/>
  </rdf:Description>
  <rdf:Description rdf:about="http://bio2rdf.org/pubmed:21640790">
    <dc:description rdf:datatype="http://www.w3.org/2001/XMLSchema#string">Up-regulated miRNA-146a targets several inflammation-related and membrane-associated messenger RNAs (mRNAs)</dc:description>
    <rdfs:label rdf:datatype="http://www.w3.org/2001/XMLSchema#string">21640790</rdfs:label>
    <rdf:type rdf:resource="http://bio2rdf.org/pubmed_vocabulary:PubMedRecord"/>
  </rdf:Description>
  <rdf:Description rdf:about="http://www.mirbase.org/cgi-bin/mature.pl?mature_acc=MIMAT0001621">
    <j.3:transcribedFrom rdf:resource="http://bio2rdf.org/geneid:MIR369"/>
    <j.0:has_symbol rdf:datatype="http://www.w3.org/2001/XMLSchema#string">hsa-mir-369</j.0:has_symbol>
    <rdf:type rdf:resource="http://purl.uniprot.org/core/RNA"/>
  </rdf:Description>
  <rdf:Description rdf:about="http://bio2rdf.org/pubmed:18986979">
    <dc:description rdf:datatype="http://www.w3.org/2001/XMLSchema#string">Through various experimental approaches</dc:description>
    <rdfs:label rdf:datatype="http://www.w3.org/2001/XMLSchema#string">18986979</rdfs:label>
    <rdf:type rdf:resource="http://bio2rdf.org/pubmed_vocabulary:PubMedRecord"/>
  </rdf:Description>
  <rdf:Description rdf:about="http://www.mirbase.org/cgi-bin/mature.pl?mature_acc=MIMAT0004901">
    <j.3:transcribedFrom rdf:resource="http://bio2rdf.org/geneid:MIR298"/>
    <j.0:has_symbol rdf:datatype="http://www.w3.org/2001/XMLSchema#string">hsa-mir-298</j.0:has_symbol>
    <rdf:type rdf:resource="http://purl.uniprot.org/core/RNA"/>
  </rdf:Description>
  <rdf:Description rdf:about="http://bio2rdf.org/geneid:7124">
    <j.0:has_symbol rdf:datatype="http://www.w3.org/2001/XMLSchema#string">TNF</j.0:has_symbol>
    <rdfs:label rdf:datatype="http://www.w3.org/2001/XMLSchema#string">7124</rdfs:label>
    <rdf:type rdf:resource="http://bio2rdf.org/geneid_vocabulary:Gene"/>
  </rdf:Description>
  <rdf:Description rdf:about="http://bio2rdf.org/geneid:MIR205">
    <j.0:has_symbol rdf:datatype="http://www.w3.org/2001/XMLSchema#string">MIR205</j.0:has_symbol>
    <rdf:type rdf:resource="http://bio2rdf.org/geneid_vocabulary:Gene"/>
  </rdf:Description>
  <rdf:Description rdf:about="http://example.org/relation/P56817(interact)hsa-mir-29b-1">
    <j.2:article rdf:resource="http://bio2rdf.org/pubmed:18434550"/>
    <j.3:participant rdf:resource="http://www.mirbase.org/cgi-bin/mature.pl?mature_acc=MIMAT0004514"/>
    <j.3:participant rdf:resource="http://purl.uniprot.org/uniprot/P56817"/>
    <rdf:type rdf:resource="http://purl.uniprot.org/core/Interaction"/>
  </rdf:Description>
  <rdf:Description rdf:about="http://example.org/relation/P05067(interact)hsa-mir-644">
    <j.2:article rdf:resource="http://bio2rdf.org/pubmed:21982160"/>
    <j.3:participant rdf:resource="http://www.mirbase.org/cgi-bin/mature.pl?mature_acc=MIMAT0003314"/>
    <j.3:participant rdf:resource="http://purl.uniprot.org/uniprot/P05067"/>
    <rdf:type rdf:resource="http://purl.uniprot.org/core/Interaction"/>
  </rdf:Description>
  <rdf:Description rdf:about="http://bio2rdf.org/pubmed:21982160">
    <dc:description rdf:datatype="http://www.w3.org/2001/XMLSchema#string">Among those candidates</dc:description>
    <rdfs:label rdf:datatype="http://www.w3.org/2001/XMLSchema#string">21982160</rdfs:label>
    <rdf:type rdf:resource="http://bio2rdf.org/pubmed_vocabulary:PubMedRecord"/>
  </rdf:Description>
  <rdf:Description rdf:about="http://bio2rdf.org/pubmed:19801956">
    <dc:description rdf:datatype="http://www.w3.org/2001/XMLSchema#string">A known miRNA-146a target in the brain</dc:description>
    <rdfs:label rdf:datatype="http://www.w3.org/2001/XMLSchema#string">19801956</rdfs:label>
    <rdf:type rdf:resource="http://bio2rdf.org/pubmed_vocabulary:PubMedRecord"/>
  </rdf:Description>
  <rdf:Description rdf:about="http://purl.uniprot.org/uniprot/P01138">
    <j.3:encodedBy rdf:resource="http://bio2rdf.org/geneid:4803"/>
    <rdfs:label rdf:datatype="http://www.w3.org/2001/XMLSchema#string">P01138</rdfs:label>
    <rdf:type rdf:resource="http://purl.uniprot.org/core/Protein"/>
  </rdf:Description>
  <rdf:Description rdf:about="http://example.org/relation/P05231(interact)hsa-mir-27b">
    <j.2:article rdf:resource="http://bio2rdf.org/pubmed:20164187"/>
    <j.3:participant rdf:resource="http://www.mirbase.org/cgi-bin/mature.pl?mature_acc=MIMAT0004588"/>
    <j.3:participant rdf:resource="http://purl.uniprot.org/uniprot/P05231"/>
    <rdf:type rdf:resource="http://purl.uniprot.org/core/Interaction"/>
  </rdf:Description>
  <rdf:Description rdf:about="http://purl.uniprot.org/uniprot/P09651">
    <j.3:encodedBy rdf:resource="http://bio2rdf.org/geneid:3178"/>
    <rdfs:label rdf:datatype="http://www.w3.org/2001/XMLSchema#string">P09651</rdfs:label>
    <rdf:type rdf:resource="http://purl.uniprot.org/core/Protein"/>
  </rdf:Description>
  <rdf:Description rdf:about="http://bio2rdf.org/geneid:MIR298">
    <j.0:has_symbol rdf:datatype="http://www.w3.org/2001/XMLSchema#string">MIR298</j.0:has_symbol>
    <rdf:type rdf:resource="http://bio2rdf.org/geneid_vocabulary:Gene"/>
  </rdf:Description>
  <rdf:Description rdf:about="http://bio2rdf.org/pubmed:21697510">
    <dc:description rdf:datatype="http://www.w3.org/2001/XMLSchema#string">We find that many plasticity-associated genes contain predicted miR-485 binding sites and further identify the presynaptic protein SV2A as a target of miR-485. miR-485 negatively regulated dendritic spine density</dc:description>
    <rdfs:label rdf:datatype="http://www.w3.org/2001/XMLSchema#string">21697510</rdfs:label>
    <rdf:type rdf:resource="http://bio2rdf.org/pubmed_vocabulary:PubMedRecord"/>
  </rdf:Description>
  <rdf:Description rdf:about="http://bio2rdf.org/pubmed:19110058">
    <dc:description rdf:datatype="http://www.w3.org/2001/XMLSchema#string">We show that miRNAs belonging to the miR-20a family (that is</dc:description>
    <rdfs:label rdf:datatype="http://www.w3.org/2001/XMLSchema#string">19110058</rdfs:label>
    <rdf:type rdf:resource="http://bio2rdf.org/pubmed_vocabulary:PubMedRecord"/>
  </rdf:Description>
  <rdf:Description rdf:about="http://bio2rdf.org/pubmed:18801740">
    <dc:description rdf:datatype="http://www.w3.org/2001/XMLSchema#string"> an important repressor of the</dc:description>
    <dc:description rdf:datatype="http://www.w3.org/2001/XMLSchema#string">Up-regulation of miRNA-146a coupled to down-regulation of CFH was observed in AD brain and in interleukin-1beta</dc:description>
    <dc:description rdf:datatype="http://www.w3.org/2001/XMLSchema#string">Transfection of HN cells using an NF-kappaB-containing pre-miRNA-146a promoter-luciferase reporter construct in stressed HN cells showed significant up-regulation of luciferase activity that paralleled decreases in CFH gene expression.</dc:description>
    <dc:description rdf:datatype="http://www.w3.org/2001/XMLSchema#string">These data indicate that NF-kappaB-sensitive miRNA-146a-mediated modulation of CFH gene expression may in part regulate an inflammatory response in AD brain and in stressed HN cell models of AD and illustrate the potential for anti-miRNAs as an effective therapeutic strategy against pathogenic inflammatory signaling.</dc:description>
    <rdfs:label rdf:datatype="http://www.w3.org/2001/XMLSchema#string">18801740</rdfs:label>
    <rdf:type rdf:resource="http://bio2rdf.org/pubmed_vocabulary:PubMedRecord"/>
  </rdf:Description>
  <rdf:Description rdf:about="http://example.org/relation/P05067(interact)mir-323-3p">
    <j.2:article rdf:resource="http://bio2rdf.org/pubmed:21982160"/>
    <j.3:participant rdf:resource="http://www.mirbase.org/cgi-bin/mature.pl?mature_acc= MIMAT0000755"/>
    <j.3:participant rdf:resource="http://purl.uniprot.org/uniprot/P05067"/>
    <rdf:type rdf:resource="http://purl.uniprot.org/core/Interaction"/>
  </rdf:Description>
  <rdf:Description rdf:about="http://www.mirbase.org/cgi-bin/mature.pl?mature_acc=MIMAT0000423">
    <j.3:transcribedFrom rdf:resource="http://bio2rdf.org/geneid:MIR125B1"/>
    <j.0:has_symbol rdf:datatype="http://www.w3.org/2001/XMLSchema#string">hsa-mir-125b</j.0:has_symbol>
    <rdf:type rdf:resource="http://purl.uniprot.org/core/RNA"/>
  </rdf:Description>
  <rdf:Description rdf:about="http://bio2rdf.org/geneid:23621">
    <j.0:has_symbol rdf:datatype="http://www.w3.org/2001/XMLSchema#string">BACE1</j.0:has_symbol>
    <rdfs:label rdf:datatype="http://www.w3.org/2001/XMLSchema#string">23621</rdfs:label>
    <rdf:type rdf:resource="http://bio2rdf.org/geneid_vocabulary:Gene"/>
  </rdf:Description>
  <rdf:Description rdf:about="http://example.org/relation/P56817(interact)hsa-mir-107">
    <j.2:article rdf:resource="http://bio2rdf.org/pubmed:20413881"/>
    <j.2:article rdf:resource="http://bio2rdf.org/pubmed:18234899"/>
    <j.3:participant rdf:resource="http://www.mirbase.org/cgi-bin/mature.pl?mature_acc=MIMAT0000104"/>
    <j.3:participant rdf:resource="http://purl.uniprot.org/uniprot/P56817"/>
    <rdf:type rdf:resource="http://purl.uniprot.org/core/Interaction"/>
  </rdf:Description>
  <rdf:Description rdf:about="http://bio2rdf.org/geneid:9900">
    <j.0:has_symbol rdf:datatype="http://www.w3.org/2001/XMLSchema#string">SV2A</j.0:has_symbol>
    <rdfs:label rdf:datatype="http://www.w3.org/2001/XMLSchema#string">9900</rdfs:label>
    <rdf:type rdf:resource="http://bio2rdf.org/geneid_vocabulary:Gene"/>
  </rdf:Description>
  <rdf:Description rdf:about="http://example.org/relation/P05067(interact)hsa-mir-655">
    <j.2:article rdf:resource="http://bio2rdf.org/pubmed:21982160"/>
    <j.3:participant rdf:resource="http://www.mirbase.org/cgi-bin/mature.pl?mature_acc=MIMAT0026626"/>
    <j.3:participant rdf:resource="http://purl.uniprot.org/uniprot/P05067"/>
    <rdf:type rdf:resource="http://purl.uniprot.org/core/Interaction"/>
  </rdf:Description>
  <rdf:Description rdf:about="http://purl.uniprot.org/uniprot/P54253">
    <j.3:encodedBy rdf:resource="http://bio2rdf.org/geneid:6310"/>
    <rdfs:label rdf:datatype="http://www.w3.org/2001/XMLSchema#string">P54253</rdfs:label>
    <rdf:type rdf:resource="http://purl.uniprot.org/core/Protein"/>
  </rdf:Description>
  <rdf:Description rdf:about="http://bio2rdf.org/pubmed:22160687">
    <dc:description rdf:datatype="http://www.w3.org/2001/XMLSchema#string">Here</dc:description>
    <dc:description rdf:datatype="http://www.w3.org/2001/XMLSchema#string">Accordingly</dc:description>
    <rdfs:label rdf:datatype="http://www.w3.org/2001/XMLSchema#string">22160687</rdfs:label>
    <rdf:type rdf:resource="http://bio2rdf.org/pubmed_vocabulary:PubMedRecord"/>
  </rdf:Description>
  <rdf:Description rdf:about="http://example.org/relation/P05067(interact)hsa-mir-17">
    <j.2:article rdf:resource="http://bio2rdf.org/pubmed:21982160"/>
    <j.2:article rdf:resource="http://bio2rdf.org/pubmed:19110058"/>
    <j.3:participant rdf:resource="http://www.mirbase.org/cgi-bin/mature.pl?mature_acc=MIMAT0000070"/>
    <j.3:participant rdf:resource="http://purl.uniprot.org/uniprot/P05067"/>
    <rdf:type rdf:resource="http://purl.uniprot.org/core/Interaction"/>
  </rdf:Description>
  <rdf:Description rdf:about="http://www.mirbase.org/cgi-bin/mature.pl?mature_acc=MIMAT0026626">
    <j.3:transcribedFrom rdf:resource="http://bio2rdf.org/geneid:MIR655"/>
    <j.0:has_symbol rdf:datatype="http://www.w3.org/2001/XMLSchema#string">hsa-mir-655</j.0:has_symbol>
    <rdf:type rdf:resource="http://purl.uniprot.org/core/RNA"/>
  </rdf:Description>
  <rdf:Description rdf:about="http://purl.uniprot.org/uniprot/P08603">
    <j.3:encodedBy rdf:resource="http://bio2rdf.org/geneid:3075"/>
    <rdfs:label rdf:datatype="http://www.w3.org/2001/XMLSchema#string">P08603</rdfs:label>
    <rdf:type rdf:resource="http://purl.uniprot.org/core/Protein"/>
  </rdf:Description>
  <rdf:Description rdf:about="http://purl.uniprot.org/uniprot/O15350">
    <j.3:encodedBy rdf:resource="http://bio2rdf.org/geneid:7161"/>
    <rdfs:label rdf:datatype="http://www.w3.org/2001/XMLSchema#string">O15350</rdfs:label>
    <rdf:type rdf:resource="http://purl.uniprot.org/core/Protein"/>
  </rdf:Description>
  <rdf:Description rdf:about="http://purl.uniprot.org/uniprot/P08670">
    <j.3:encodedBy rdf:resource="http://bio2rdf.org/geneid:7431"/>
    <rdfs:label rdf:datatype="http://www.w3.org/2001/XMLSchema#string">P08670</rdfs:label>
    <rdf:type rdf:resource="http://purl.uniprot.org/core/Protein"/>
  </rdf:Description>
  <rdf:Description rdf:about="http://bio2rdf.org/geneid:4191">
    <j.0:has_symbol rdf:datatype="http://www.w3.org/2001/XMLSchema#string">MDH2</j.0:has_symbol>
    <rdfs:label rdf:datatype="http://www.w3.org/2001/XMLSchema#string">4191</rdfs:label>
    <rdf:type rdf:resource="http://bio2rdf.org/geneid_vocabulary:Gene"/>
  </rdf:Description>
  <rdf:Description rdf:about="http://bio2rdf.org/geneid:-">
    <j.0:has_symbol rdf:datatype="http://www.w3.org/2001/XMLSchema#string">-</j.0:has_symbol>
    <j.0:has_symbol rdf:datatype="http://www.w3.org/2001/XMLSchema#string">NAV4</j.0:has_symbol>
    <rdfs:label rdf:datatype="http://www.w3.org/2001/XMLSchema#string">-</rdfs:label>
    <rdf:type rdf:resource="http://bio2rdf.org/geneid_vocabulary:Gene"/>
  </rdf:Description>
  <rdf:Description rdf:about="http://bio2rdf.org/pubmed:22182977">
    <dc:description rdf:datatype="http://www.w3.org/2001/XMLSchema#string">In these studies</dc:description>
    <dc:description rdf:datatype="http://www.w3.org/2001/XMLSchema#string">These findings suggest that immunopathological deficits associated with Down's syndrome can</dc:description>
    <rdfs:label rdf:datatype="http://www.w3.org/2001/XMLSchema#string">22182977</rdfs:label>
    <rdf:type rdf:resource="http://bio2rdf.org/pubmed_vocabulary:PubMedRecord"/>
  </rdf:Description>
  <rdf:Description rdf:about="http://bio2rdf.org/pubmed:20489155">
    <dc:description rdf:datatype="http://www.w3.org/2001/XMLSchema#string">A high-throughput experimental microRNA assay showed that GRN is the strongest target for miR-107 in human H4 neuroglioma cells. miR-107 has been implicated in Alzheimer's disease pathogenesis</dc:description>
    <dc:description rdf:datatype="http://www.w3.org/2001/XMLSchema#string">In vitro and in vivo studies indicate that regulation of GRN by miR-107 may be functionally important.</dc:description>
    <dc:description rdf:datatype="http://www.w3.org/2001/XMLSchema#string">miR-107 regulates granulin/progranulin with implications for traumatic brain injury and neurodegenerative disease.</dc:description>
    <dc:description rdf:datatype="http://www.w3.org/2001/XMLSchema#string">Glucose supplementation in cultured cells that leads to increased miR-107 levels also results in decreased GRN expression</dc:description>
    <dc:description rdf:datatype="http://www.w3.org/2001/XMLSchema#string">These findings indicate that miR-107 contributes to GRN expression regulation with implications for brain disorders.</dc:description>
    <rdfs:label rdf:datatype="http://www.w3.org/2001/XMLSchema#string">20489155</rdfs:label>
    <rdf:type rdf:resource="http://bio2rdf.org/pubmed_vocabulary:PubMedRecord"/>
  </rdf:Description>
  <rdf:Description rdf:about="http://purl.uniprot.org/uniprot/P01584">
    <j.3:encodedBy rdf:resource="http://bio2rdf.org/geneid:3553"/>
    <rdfs:label rdf:datatype="http://www.w3.org/2001/XMLSchema#string">P01584</rdfs:label>
    <rdf:type rdf:resource="http://purl.uniprot.org/core/Protein"/>
  </rdf:Description>
  <rdf:Description rdf:about="http://purl.uniprot.org/uniprot/P78352">
    <j.3:encodedBy rdf:resource="http://bio2rdf.org/geneid:1742"/>
    <rdfs:label rdf:datatype="http://www.w3.org/2001/XMLSchema#string">P78352</rdfs:label>
    <rdf:type rdf:resource="http://purl.uniprot.org/core/Protein"/>
  </rdf:Description>
  <rdf:Description rdf:about="http://example.org/relation/P05067(interact)hsa-mir-153">
    <j.2:article rdf:resource="http://bio2rdf.org/pubmed:21982160"/>
    <j.3:participant rdf:resource="http://www.mirbase.org/cgi-bin/mature.pl?mature_acc=MIMAT0026480"/>
    <j.3:participant rdf:resource="http://purl.uniprot.org/uniprot/P05067"/>
    <rdf:type rdf:resource="http://purl.uniprot.org/core/Interaction"/>
  </rdf:Description>
  <rdf:Description rdf:about="http://bio2rdf.org/geneid:4908">
    <j.0:has_symbol rdf:datatype="http://www.w3.org/2001/XMLSchema#string">NTF3</j.0:has_symbol>
    <rdfs:label rdf:datatype="http://www.w3.org/2001/XMLSchema#string">4908</rdfs:label>
    <rdf:type rdf:resource="http://bio2rdf.org/geneid_vocabulary:Gene"/>
  </rdf:Description>
  <rdf:Description rdf:about="http://www.mirbase.org/cgi-bin/mature.pl?mature_acc=MIMAT0000251">
    <j.3:transcribedFrom rdf:resource="http://bio2rdf.org/geneid:MIR147"/>
    <j.0:has_symbol rdf:datatype="http://www.w3.org/2001/XMLSchema#string">hsa-mir-147</j.0:has_symbol>
    <rdf:type rdf:resource="http://purl.uniprot.org/core/RNA"/>
  </rdf:Description>
  <rdf:Description rdf:about="http://purl.uniprot.org/uniprot/Q16623">
    <j.3:encodedBy rdf:resource="http://bio2rdf.org/geneid:6804"/>
    <rdfs:label rdf:datatype="http://www.w3.org/2001/XMLSchema#string">Q16623</rdfs:label>
    <rdf:type rdf:resource="http://purl.uniprot.org/core/Protein"/>
  </rdf:Description>
  <rdf:Description rdf:about="http://bio2rdf.org/geneid:MIR107">
    <j.0:has_symbol rdf:datatype="http://www.w3.org/2001/XMLSchema#string">MIR107</j.0:has_symbol>
    <rdf:type rdf:resource="http://bio2rdf.org/geneid_vocabulary:Gene"/>
  </rdf:Description>
  <rdf:Description rdf:about="http://www.mirbase.org/cgi-bin/mature.pl?mature_acc=MIMAT0000449">
    <j.3:transcribedFrom rdf:resource="http://bio2rdf.org/geneid:MIR146A"/>
    <j.0:has_symbol rdf:datatype="http://www.w3.org/2001/XMLSchema#string">hsa-mir-146a</j.0:has_symbol>
    <rdf:type rdf:resource="http://purl.uniprot.org/core/RNA"/>
  </rdf:Description>
  <rdf:Description rdf:about="http://bio2rdf.org/geneid:2896">
    <j.0:has_symbol rdf:datatype="http://www.w3.org/2001/XMLSchema#string">GRN</j.0:has_symbol>
    <rdfs:label rdf:datatype="http://www.w3.org/2001/XMLSchema#string">2896</rdfs:label>
    <rdf:type rdf:resource="http://bio2rdf.org/geneid_vocabulary:Gene"/>
  </rdf:Description>
  <rdf:Description rdf:about="http://bio2rdf.org/geneid:MIR27B">
    <j.0:has_symbol rdf:datatype="http://www.w3.org/2001/XMLSchema#string">MIR27B</j.0:has_symbol>
    <rdf:type rdf:resource="http://bio2rdf.org/geneid_vocabulary:Gene"/>
  </rdf:Description>
  <rdf:Description rdf:about="http://bio2rdf.org/geneid:MIR101-1">
    <j.0:has_symbol rdf:datatype="http://www.w3.org/2001/XMLSchema#string">MIR101-1</j.0:has_symbol>
    <rdf:type rdf:resource="http://bio2rdf.org/geneid_vocabulary:Gene"/>
  </rdf:Description>
  <rdf:Description rdf:about="http://bio2rdf.org/pubmed:21062284">
    <dc:description rdf:datatype="http://www.w3.org/2001/XMLSchema#string">Similar results were obtained by depletion of endogenous polypyrimidine tract binding protein 1 (PTBP1) in cells</dc:description>
    <dc:description rdf:datatype="http://www.w3.org/2001/XMLSchema#string">Lack of miRNAs in post-mitotic neurons in vivo is associated with APP exons 7 and 8 inclusion</dc:description>
    <rdfs:label rdf:datatype="http://www.w3.org/2001/XMLSchema#string">21062284</rdfs:label>
    <rdf:type rdf:resource="http://bio2rdf.org/pubmed_vocabulary:PubMedRecord"/>
  </rdf:Description>
  <rdf:Description rdf:about="http://bio2rdf.org/geneid:MIR124-1">
    <j.0:has_symbol rdf:datatype="http://www.w3.org/2001/XMLSchema#string">MIR124-1</j.0:has_symbol>
    <rdf:type rdf:resource="http://bio2rdf.org/geneid_vocabulary:Gene"/>
  </rdf:Description>
  <rdf:Description rdf:about="http://example.org/relation/P05067(interact)hsa-mir-124">
    <j.2:article rdf:resource="http://bio2rdf.org/pubmed:21062284"/>
    <j.3:participant rdf:resource="http://www.mirbase.org/cgi-bin/mature.pl?mature_acc= MIMAT0004591"/>
    <j.3:participant rdf:resource="http://purl.uniprot.org/uniprot/P05067"/>
    <rdf:type rdf:resource="http://purl.uniprot.org/core/Interaction"/>
  </rdf:Description>
  <rdf:Description rdf:about="http://bio2rdf.org/geneid:MIR153-1">
    <j.0:has_symbol rdf:datatype="http://www.w3.org/2001/XMLSchema#string">MIR153-1</j.0:has_symbol>
    <rdf:type rdf:resource="http://bio2rdf.org/geneid_vocabulary:Gene"/>
  </rdf:Description>
  <rdf:Description rdf:about="http://purl.uniprot.org/uniprot/P01375">
    <j.3:encodedBy rdf:resource="http://bio2rdf.org/geneid:7124"/>
    <rdfs:label rdf:datatype="http://www.w3.org/2001/XMLSchema#string">P01375</rdfs:label>
    <rdf:type rdf:resource="http://purl.uniprot.org/core/Protein"/>
  </rdf:Description>
  <rdf:Description rdf:about="http://example.org/relation/P28799(interact)hsa-mir-107">
    <j.2:article rdf:resource="http://bio2rdf.org/pubmed:20489155"/>
    <j.3:participant rdf:resource="http://www.mirbase.org/cgi-bin/mature.pl?mature_acc=MIMAT0000104"/>
    <j.3:participant rdf:resource="http://purl.uniprot.org/uniprot/P28799"/>
    <rdf:type rdf:resource="http://purl.uniprot.org/core/Interaction"/>
  </rdf:Description>
  <rdf:Description rdf:about="http://example.org/relation/P08603(interact)hsa-mir-146a">
    <j.2:article rdf:resource="http://bio2rdf.org/pubmed:21640790"/>
    <j.2:article rdf:resource="http://bio2rdf.org/pubmed:19801956"/>
    <j.2:article rdf:resource="http://bio2rdf.org/pubmed:19540598"/>
    <j.2:article rdf:resource="http://bio2rdf.org/pubmed:18801740"/>
    <j.3:participant rdf:resource="http://www.mirbase.org/cgi-bin/mature.pl?mature_acc=MIMAT0000449"/>
    <j.3:participant rdf:resource="http://purl.uniprot.org/uniprot/P08603"/>
    <rdf:type rdf:resource="http://purl.uniprot.org/core/Interaction"/>
  </rdf:Description>
  <rdf:Description rdf:about="http://www.mirbase.org/cgi-bin/mature.pl?mature_acc=MIMAT0026486">
    <j.3:transcribedFrom rdf:resource="http://bio2rdf.org/geneid:MIR328"/>
    <j.0:has_symbol rdf:datatype="http://www.w3.org/2001/XMLSchema#string">hsa-mir-328</j.0:has_symbol>
    <rdf:type rdf:resource="http://purl.uniprot.org/core/RNA"/>
  </rdf:Description>
  <rdf:Description rdf:about="http://www.mirbase.org/cgi-bin/mature.pl?mature_acc=MIMAT0004513">
    <j.3:transcribedFrom rdf:resource="http://bio2rdf.org/geneid:MIR101-1"/>
    <j.0:has_symbol rdf:datatype="http://www.w3.org/2001/XMLSchema#string">hsa-mir-101</j.0:has_symbol>
    <rdf:type rdf:resource="http://purl.uniprot.org/core/RNA"/>
  </rdf:Description>
  <rdf:Description rdf:about="http://bio2rdf.org/geneid:MIR144">
    <j.0:has_symbol rdf:datatype="http://www.w3.org/2001/XMLSchema#string">MIR144</j.0:has_symbol>
    <rdf:type rdf:resource="http://bio2rdf.org/geneid_vocabulary:Gene"/>
  </rdf:Description>
  <rdf:Description rdf:about="http://bio2rdf.org/pubmed:22178568">
    <dc:description rdf:datatype="http://www.w3.org/2001/XMLSchema#string">The miR-124 regulates the expression of BACE1/�_�_-secretase correlated with cell death in Alzheimer's disease.  </dc:description>
    <dc:description rdf:datatype="http://www.w3.org/2001/XMLSchema#string">The results showed the expression of BACE1</dc:description>
    <dc:description rdf:datatype="http://www.w3.org/2001/XMLSchema#string">These findings suggest that miR-124 may work as a basilic regulating factor to alleviate cell death in the process of AD by targeting BACE1</dc:description>
    <rdfs:label rdf:datatype="http://www.w3.org/2001/XMLSchema#string">22178568</rdfs:label>
    <rdf:type rdf:resource="http://bio2rdf.org/pubmed_vocabulary:PubMedRecord"/>
  </rdf:Description>
  <rdf:Description rdf:about="http://example.org/relation/P05067(interact)hsa-mir-147">
    <j.2:article rdf:resource="http://bio2rdf.org/pubmed:21982160"/>
    <j.3:participant rdf:resource="http://www.mirbase.org/cgi-bin/mature.pl?mature_acc=MIMAT0000251"/>
    <j.3:participant rdf:resource="http://purl.uniprot.org/uniprot/P05067"/>
    <rdf:type rdf:resource="http://purl.uniprot.org/core/Interaction"/>
  </rdf:Description>
  <rdf:Description rdf:about="http://example.org/relation/No_id_NAV4(interact)hsa-mir-29a">
    <j.2:article rdf:resource="http://bio2rdf.org/pubmed:20202123"/>
    <j.3:participant rdf:resource="http://www.mirbase.org/cgi-bin/mature.pl?mature_acc=MIMAT0004503"/>
    <j.3:participant rdf:resource="http://purl.uniprot.org/uniprot/No_id_NAV4"/>
    <rdf:type rdf:resource="http://purl.uniprot.org/core/Interaction"/>
  </rdf:Description>
  <rdf:Description rdf:about="http://bio2rdf.org/pubmed:18434550">
    <dc:description rdf:datatype="http://www.w3.org/2001/XMLSchema#string">The miR-29a/b-1 cluster was significantly (and AD-dementia-specific) decreased in AD patients displaying abnormally high BACE1 protein.</dc:description>
    <dc:description rdf:datatype="http://www.w3.org/2001/XMLSchema#string">We show here that miR-29a</dc:description>
    <dc:description rdf:datatype="http://www.w3.org/2001/XMLSchema#string">Loss of microRNA cluster miR-29a/b-1 in sporadic Alzheimer's disease correlates with increased BACE1/beta-secretase expression.</dc:description>
    <rdfs:label rdf:datatype="http://www.w3.org/2001/XMLSchema#string">18434550</rdfs:label>
    <rdf:type rdf:resource="http://bio2rdf.org/pubmed_vocabulary:PubMedRecord"/>
  </rdf:Description>
  <rdf:Description rdf:about="http://purl.uniprot.org/uniprot/P05067">
    <j.3:encodedBy rdf:resource="http://bio2rdf.org/geneid:351"/>
    <rdfs:label rdf:datatype="http://www.w3.org/2001/XMLSchema#string">P05067</rdfs:label>
    <rdf:type rdf:resource="http://purl.uniprot.org/core/Protein"/>
  </rdf:Description>
  <rdf:Description rdf:about="http://example.org/relation/P30533(interact)hsa-mir-205">
    <j.2:article rdf:resource="http://bio2rdf.org/pubmed:19665999"/>
    <j.3:participant rdf:resource="http://www.mirbase.org/cgi-bin/mature.pl?mature_acc=MIMAT0000266"/>
    <j.3:participant rdf:resource="http://purl.uniprot.org/uniprot/P30533"/>
    <rdf:type rdf:resource="http://purl.uniprot.org/core/Interaction"/>
  </rdf:Description>
  <rdf:Description rdf:about="http://www.mirbase.org/cgi-bin/mature.pl?mature_acc=MIMAT0004514">
    <j.3:transcribedFrom rdf:resource="http://bio2rdf.org/geneid:MIR29B1"/>
    <j.0:has_symbol rdf:datatype="http://www.w3.org/2001/XMLSchema#string">hsa-mir-29b-1</j.0:has_symbol>
    <rdf:type rdf:resource="http://purl.uniprot.org/core/RNA"/>
  </rdf:Description>
  <rdf:Description rdf:about="http://bio2rdf.org/geneid:6804">
    <j.0:has_symbol rdf:datatype="http://www.w3.org/2001/XMLSchema#string">STX1A</j.0:has_symbol>
    <rdfs:label rdf:datatype="http://www.w3.org/2001/XMLSchema#string">6804</rdfs:label>
    <rdf:type rdf:resource="http://bio2rdf.org/geneid_vocabulary:Gene"/>
  </rdf:Description>
  <rdf:Description rdf:about="http://bio2rdf.org/geneid:MIR520C">
    <j.0:has_symbol rdf:datatype="http://www.w3.org/2001/XMLSchema#string">MIR520C</j.0:has_symbol>
    <rdf:type rdf:resource="http://bio2rdf.org/geneid_vocabulary:Gene"/>
  </rdf:Description>
  <rdf:Description rdf:about="http://bio2rdf.org/pubmed:20202123">
    <dc:description rdf:datatype="http://www.w3.org/2001/XMLSchema#string">The database search on TargetScan</dc:description>
    <dc:description rdf:datatype="http://www.w3.org/2001/XMLSchema#string">MiR-29a-mediated down-regulation of NAV3 was verified by the luciferase reporter assay.</dc:description>
    <dc:description rdf:datatype="http://www.w3.org/2001/XMLSchema#string">CONCLUSIONS: These observations suggest the hypothesis that underexpression of miR-29a affects neurodegenerative processes by enhancing neuronal NAV3 expression in AD brains.</dc:description>
    <rdfs:label rdf:datatype="http://www.w3.org/2001/XMLSchema#string">20202123</rdfs:label>
    <rdf:type rdf:resource="http://bio2rdf.org/pubmed_vocabulary:PubMedRecord"/>
  </rdf:Description>
  <rdf:Description rdf:about="http://bio2rdf.org/pubmed:20451302">
    <dc:description rdf:datatype="http://www.w3.org/2001/XMLSchema#string">Moreover</dc:description>
    <dc:description rdf:datatype="http://www.w3.org/2001/XMLSchema#string">Importantly</dc:description>
    <rdfs:label rdf:datatype="http://www.w3.org/2001/XMLSchema#string">20451302</rdfs:label>
    <rdf:type rdf:resource="http://bio2rdf.org/pubmed_vocabulary:PubMedRecord"/>
  </rdf:Description>
  <rdf:Description rdf:about="http://bio2rdf.org/pubmed:20164187">
    <dc:description rdf:datatype="http://www.w3.org/2001/XMLSchema#string">The functional relevance of miR-27b-dependent PPARgamma1 decrease was proven by inhibition or overexpression of miR-27b</dc:description>
    <rdfs:label rdf:datatype="http://www.w3.org/2001/XMLSchema#string">20164187</rdfs:label>
    <rdf:type rdf:resource="http://bio2rdf.org/pubmed_vocabulary:PubMedRecord"/>
  </rdf:Description>
  <rdf:Description rdf:about="http://www.mirbase.org/cgi-bin/mature.pl?mature_acc=MIMAT0022710">
    <j.3:transcribedFrom rdf:resource="http://bio2rdf.org/geneid:MIR659"/>
    <j.0:has_symbol rdf:datatype="http://www.w3.org/2001/XMLSchema#string">hsa-mir-659</j.0:has_symbol>
    <rdf:type rdf:resource="http://purl.uniprot.org/core/RNA"/>
  </rdf:Description>
  <rdf:Description rdf:about="http://www.mirbase.org/cgi-bin/mature.pl?mature_acc=MIMAT0000429">
    <j.3:transcribedFrom rdf:resource="http://bio2rdf.org/geneid:MIR137"/>
    <j.0:has_symbol rdf:datatype="http://www.w3.org/2001/XMLSchema#string">hsa-mir-137</j.0:has_symbol>
    <rdf:type rdf:resource="http://purl.uniprot.org/core/RNA"/>
  </rdf:Description>
  <rdf:Description rdf:about="http://bio2rdf.org/pubmed:21368058">
    <dc:description rdf:datatype="http://www.w3.org/2001/XMLSchema#string">C1q also increased the nuclear translocation of cAMP response element-binding protein and CCAAT/enhancer-binding protein-�_�� (C/EBP-�_��)</dc:description>
    <rdfs:label rdf:datatype="http://www.w3.org/2001/XMLSchema#string">21368058</rdfs:label>
    <rdf:type rdf:resource="http://bio2rdf.org/pubmed_vocabulary:PubMedRecord"/>
  </rdf:Description>
  <rdf:Description rdf:about="http://bio2rdf.org/geneid:MIRLET7C">
    <j.0:has_symbol rdf:datatype="http://www.w3.org/2001/XMLSchema#string">MIRLET7C</j.0:has_symbol>
    <rdf:type rdf:resource="http://bio2rdf.org/geneid_vocabulary:Gene"/>
  </rdf:Description>
  <rdf:Description rdf:about="http://www.mirbase.org/cgi-bin/mature.pl?mature_acc= MIMAT0000755">
    <j.3:transcribedFrom rdf:resource="http://bio2rdf.org/geneid:MIR323"/>
    <j.0:has_symbol rdf:datatype="http://www.w3.org/2001/XMLSchema#string">mir-323-3p</j.0:has_symbol>
    <rdf:type rdf:resource="http://purl.uniprot.org/core/RNA"/>
  </rdf:Description>
  <rdf:Description rdf:about="http://bio2rdf.org/geneid:MIR655">
    <j.0:has_symbol rdf:datatype="http://www.w3.org/2001/XMLSchema#string">MIR655</j.0:has_symbol>
    <rdf:type rdf:resource="http://bio2rdf.org/geneid_vocabulary:Gene"/>
  </rdf:Description>
  <rdf:Description rdf:about="http://example.org/relation/Q8N726(interact)hsa-mir-125b">
    <j.2:article rdf:resource="http://bio2rdf.org/pubmed:20347935"/>
    <j.3:participant rdf:resource="http://www.mirbase.org/cgi-bin/mature.pl?mature_acc=MIMAT0000423"/>
    <j.3:participant rdf:resource="http://purl.uniprot.org/uniprot/Q8N726"/>
    <rdf:type rdf:resource="http://purl.uniprot.org/core/Interaction"/>
  </rdf:Description>
  <rdf:Description rdf:about="http://bio2rdf.org/geneid:MIR328">
    <j.0:has_symbol rdf:datatype="http://www.w3.org/2001/XMLSchema#string">MIR328</j.0:has_symbol>
    <rdf:type rdf:resource="http://bio2rdf.org/geneid_vocabulary:Gene"/>
  </rdf:Description>
  <rdf:Description rdf:about="http://www.mirbase.org/cgi-bin/mature.pl?mature_acc=MIMAT0000266">
    <j.3:transcribedFrom rdf:resource="http://bio2rdf.org/geneid:MIR205"/>
    <j.0:has_symbol rdf:datatype="http://www.w3.org/2001/XMLSchema#string">hsa-mir-205</j.0:has_symbol>
    <rdf:type rdf:resource="http://purl.uniprot.org/core/RNA"/>
  </rdf:Description>
  <rdf:Description rdf:about="http://www.mirbase.org/cgi-bin/mature.pl?mature_acc=MIMAT0003314">
    <j.3:transcribedFrom rdf:resource="http://bio2rdf.org/geneid:MIR644"/>
    <j.0:has_symbol rdf:datatype="http://www.w3.org/2001/XMLSchema#string">hsa-mir-644</j.0:has_symbol>
    <rdf:type rdf:resource="http://purl.uniprot.org/core/RNA"/>
  </rdf:Description>
  <rdf:Description rdf:about="http://example.org/relation/P56817(interact)hsa-mir-328">
    <j.2:article rdf:resource="http://bio2rdf.org/pubmed:18986979"/>
    <j.3:participant rdf:resource="http://www.mirbase.org/cgi-bin/mature.pl?mature_acc=MIMAT0026486"/>
    <j.3:participant rdf:resource="http://purl.uniprot.org/uniprot/P56817"/>
    <rdf:type rdf:resource="http://purl.uniprot.org/core/Interaction"/>
  </rdf:Description>
  <rdf:Description rdf:about="http://bio2rdf.org/geneid:MIR644">
    <j.0:has_symbol rdf:datatype="http://www.w3.org/2001/XMLSchema#string">MIR644</j.0:has_symbol>
    <rdf:type rdf:resource="http://bio2rdf.org/geneid_vocabulary:Gene"/>
  </rdf:Description>
  <rdf:Description rdf:about="http://www.mirbase.org/cgi-bin/mature.pl?mature_acc= MIMAT0004591">
    <j.3:transcribedFrom rdf:resource="http://bio2rdf.org/geneid:MIR124-1"/>
    <j.0:has_symbol rdf:datatype="http://www.w3.org/2001/XMLSchema#string">hsa-mir-124</j.0:has_symbol>
    <rdf:type rdf:resource="http://purl.uniprot.org/core/RNA"/>
  </rdf:Description>
  <rdf:Description rdf:about="http://bio2rdf.org/geneid:MIR590">
    <j.0:has_symbol rdf:datatype="http://www.w3.org/2001/XMLSchema#string">MIR590</j.0:has_symbol>
    <rdf:type rdf:resource="http://bio2rdf.org/geneid_vocabulary:Gene"/>
  </rdf:Description>
  <rdf:Description rdf:about="http://purl.uniprot.org/uniprot/P21579">
    <j.3:encodedBy rdf:resource="http://bio2rdf.org/geneid:6857"/>
    <rdfs:label rdf:datatype="http://www.w3.org/2001/XMLSchema#string">P21579</rdfs:label>
    <rdf:type rdf:resource="http://purl.uniprot.org/core/Protein"/>
  </rdf:Description>
  <rdf:Description rdf:about="http://www.mirbase.org/cgi-bin/mature.pl?mature_acc=MIMAT0000255">
    <j.3:transcribedFrom rdf:resource="http://bio2rdf.org/geneid:MIR34A"/>
    <j.0:has_symbol rdf:datatype="http://www.w3.org/2001/XMLSchema#string">hsa-mir-34a</j.0:has_symbol>
    <rdf:type rdf:resource="http://purl.uniprot.org/core/RNA"/>
  </rdf:Description>
  <rdf:Description rdf:about="http://example.org/relation/P56817(interact)hsa-mir-298">
    <j.2:article rdf:resource="http://bio2rdf.org/pubmed:18986979"/>
    <j.3:participant rdf:resource="http://www.mirbase.org/cgi-bin/mature.pl?mature_acc=MIMAT0004901"/>
    <j.3:participant rdf:resource="http://purl.uniprot.org/uniprot/P56817"/>
    <rdf:type rdf:resource="http://purl.uniprot.org/core/Interaction"/>
  </rdf:Description>
</rdf:RDF>
