# Supplementary material for: NeuroRDF: semantic integration of highly curated data to prioritize biomarker candidates in Alzheimer's disease
Source: J Biomed Semantics. 2016 Jul 8;7:45. doi: 10.1186/s13326-016-0079-8 (PMC4939021; doi:10.1186/s13326-016-0079-8)
Supplement: Additional file 2: — The developed RDF models and the SPARQL queries used are made available at: http://www.scai.fraunhofer.de/en/business-research-areas/bioinformatics/downloads/neurordf.html. (ZIP 178 kb) [file 13326_2016_79_MOESM2_ESM.zip › RDFModels_Queries/NeuroRDFQueries.txt]

=============Getting foldchange for a specific geneSymbol from Microarray model==============
SELECT DISTINCT ?GeneSymbol ?foldchange FROM <http://localhost:8890/Microarray_Alzheimer> WHERE{
?GeneID <http://bio2rdf.org/geneid_vocabulary:has_symbol> ?GeneSymbol .
?GeneID <http://rdf.ebi.ac.uk/terms/expressionatlas/hasExpressionValue> ?DERatio.
?DERatio <http://www.w3.org/2000/01/rdf-schema#label> ?foldchange.
}

=============Getting all genes from Alzheimer's Diseased PPI model==============
SELECT DISTINCT ?GeneSymbol FROM <http://localhost:8890/AlzheimerPPI> WHERE{
?GeneID <http://bio2rdf.org/geneid_vocabulary:has_symbol> ?GeneSymbol .
}

=============Getting all genes from Healthy PPI model==============
SELECT DISTINCT ?GeneSymbol FROM <http://localhost:8890/HealthyPPI> WHERE{
?GeneID <http://bio2rdf.org/geneid_vocabulary:has_symbol> ?GeneSymbol .
}

=============Getting miRNAs for the causal candidates==============
SELECT DISTINCT ?GeneSymbol ?miRNAs FROM <http://localhost:8890/MiRNAModel> WHERE{
?GeneSymbol <http://bio2rdf.org/geneid_vocabulary:has_symbol> ?geneID.
?protein <http://purl.uniprot.org/core/encodedBy> ?geneID.
?relation <http://purl.uniprot.org/core/participant> ?protein.
?miRNAID <http://purl.uniprot.org/core/participant> ?relation.
?miRNAID <http://www.w3.org/1999/02/22-rdf-syntax-ns#type> <http://purl.uniprot.org/core/RNA>.
?miRNAID <http://bio2rdf.org/geneid_vocabulary:has_symbol> ?miRNAs.
}
