# Supplementary material for: NeuroRDF: semantic integration of highly curated data to prioritize biomarker candidates in Alzheimer's disease
Source: J Biomed Semantics. 2016 Jul 8;7:45. doi: 10.1186/s13326-016-0079-8 (PMC4939021; doi:10.1186/s13326-016-0079-8)
Supplement: Additional file 3: — Detailed count of literature evidences for prioritized candidates. This file contains the detailed count of number of evidences available for each prioritized candidate for each year since 2005 in context of Alzheimer's disease. These statistics were retrieved using SCAIView knowledge discovery tool (as of 18 May, 2016). (XLSX 35 kb) [file 13326_2016_79_MOESM3_ESM.xlsx]

## Sheet: Sheet1
Prioritized Candidates	2005	2006	2007	2008	2009	2010	2011	2012	2013	2014	2015	2016
APP	1184	1243	1265	1540	1915	2172	2112	2458	2461	2473	1901	193
BACE1	88	109	111	125	147	186	197	267	247	241	193	25
ADAM10	7	10	10	15	23	24	32	39	35	26	26	2
IL1B	60	54	58	59	51	72	85	99	116	110	93	19
MAPK3	12	21	15	22	15	26	34	36	21	39	34	3
MAPT	173	174	137	180	223	255	265	324	341	326	256	39
APLP2	7	8	8	4	5	10	7	13	2	6	7	0
DLG4	4	4	5	9	18	18	9	18	30	35	28	5
IL6	39	33	44	30	57	68	60	62	88	80	66	12
JUN	7	7	6	9	8	6	11	8	7	9	10	0
LRP1	15	13	15	24	23	18	21	23	21	16	16	3
PTGS2	32	22	19	18	33	35	41	45	40	40	28	0
TGFB1	20	23	12	13	14	18	26	26	21	22	16	4
MIF	0	0	2	2	1	1	1	1	3	4	1	0
STMN2	0	0	0	1	2	1	0	0	2	1	0	0
TUBA4A	0	0	0	0	0	0	0	0	0	0	0	0
STAT4	0	0	0	0	0	0	0	0	0	0	0	0
Data as of 18 May, 2016
